# Supplementary material for: Entourage: all-in-one sequence analysis software for genome assembly, virus detection, virus discovery, and intrasample variation profiling
Source: BMC Bioinformatics. 2024 Jun 24;25:222. doi: 10.1186/s12859-024-05846-y (PMC11197340; doi:10.1186/s12859-024-05846-y)
Supplement: Supplementary file 1 — Additional file1: Raw outputs generated by Entourage from the analysis of Khan et al.’s dataset, containing 6 tables. These include (i) read cleaning results, (ii) read subtraction results, (iii) read assembly statistics, (iv) read back-mapping results, (v) the reports from the target detection module, and (vi) the report from the discovery module. [file 12859_2024_5846_MOESM1_ESM.xlsx]

## Sheet: read_cleaning
sample	raw_total_reads	raw_total_bases	raw_read1_mean_length	raw_read2_mean_length	raw_q20_rate	raw_q30_rate	clean_total_reads	clean_total_bases	clean_read1_mean_length	clean_read2_mean_length	clean_q20_rate	clean_q30_rate	%clean_reads	%clean_bases
khan_01x	725722078	73297929878	101	101	0.944592	0.895964	627654680	63340034630	100	100	0.989507	0.952748	86.4869	86.4145
khan_3x	676677870	68344464870	101	101	0.952414	0.900365	597764580	60341130082	100	100	0.988744	0.947901	88.3381	88.2897

## Sheet: read_subtraction
sample	total_reads	mapped_reads	%mapped_reads	unmapped_reads	%unmapped_reads
khan_01x	627654680	625938462	99.7266	1716218	0.273433
khan_3x	597764580	596359846	99.765	1404734	0.234998

## Sheet: read_assembly
sample	Total length	Total contig number	Total contig number passing length filter	Longest contig size	N50	L50
khan_01x	3042422	6130	3567	30842	876	940
khan_3x	3271706	6447	3139	42533	1159	592

## Sheet: contig_backmapping
contig	start	contig_length	mapped_reads	contig_support_reads	contig_backmapping_coverage	contig_backmapping_depth	base_quality	mapping_quality
khan_01x_contig0001	1	237	67	237	100	28.3122	37	14.9
khan_01x_contig0002	1	307	27	307	100	8.5114	37.2	55
khan_01x_contig0003	1	236	16	222	94.0678	6.84746	38	5.62
khan_01x_contig0004	1	373	21	343	91.9571	4.89008	37.3	33.8
khan_01x_contig0005	1	215	60	215	100	27.7767	37.4	10.9
khan_01x_contig0006	1	318	39	295	92.7673	11.0535	37.7	13.2
khan_01x_contig0007	1	302	6	293	97.0199	2.00662	37.9	60
khan_01x_contig0008	1	329	7	329	100	2.14894	35.1	60
khan_01x_contig0009	1	420	30	420	100	7.0881	35.1	60
khan_01x_contig0010	1	274	11	230	83.9416	4	37.1	19.3
khan_01x_contig0011	1	385	22	385	100	5.64416	36.1	46.8
khan_01x_contig0012	1	421	18	421	100	4.01663	36.1	60
khan_01x_contig0013	1	381	132	381	100	34.6247	37.8	33.6
khan_01x_contig0014	1	309	14	309	100	4.32686	37.8	60
khan_01x_contig0015	1	303	33	303	100	10.8614	38.1	55.2
khan_01x_contig0016	1	502	14	502	100	2.50398	35.6	60
khan_01x_contig0017	1	476	51	465	97.6891	10.7605	37.5	49.3
khan_01x_contig0018	1	581	63	505	86.9191	10.6454	36.9	55.1
khan_01x_contig0019	1	520	65	520	100	11.1731	34.8	60
khan_01x_contig0020	1	336	33	336	100	8.16964	36.9	40.5
khan_01x_contig0021	1	684	80	684	100	11.5673	38.1	47.2
khan_01x_contig0022	1	667	65	620	92.9535	9.75412	37.8	48.7
khan_01x_contig0023	1	566	37	566	100	5.74028	36.5	60
khan_01x_contig0024	1	306	19	306	100	6.06209	37.5	60
khan_01x_contig0025	1	317	269	305	96.2145	83.4196	36.7	58.1
khan_01x_contig0026	1	686	37	686	100	5.01458	37.6	58.6
khan_01x_contig0027	1	376	20	351	93.3511	5.29521	37.2	60
khan_01x_contig0028	1	310	3	214	69.0323	0.851613	37.9	40
khan_01x_contig0029	1	212	29	206	97.1698	13.1132	37	9.31
khan_01x_contig0030	1	739	124	739	100	16.6942	36.6	60
khan_01x_contig0031	1	245	1	98	40	0.4	35.8	2
khan_01x_contig0032	1	545	96	533	97.7982	17.4734	36.7	50.8
khan_01x_contig0033	1	243	6	152	62.5514	2.49383	36.3	33.3
khan_01x_contig0034	1	320	9	320	100	2.39375	36.3	60
khan_01x_contig0035	1	375	16	375	100	4.24533	37.7	42.5
khan_01x_contig0036	1	471	22	471	100	4.6327	35.6	55.5
khan_01x_contig0037	1	243	47	238	97.9424	19.1152	36.7	20.1
khan_01x_contig0038	1	1081	88	1073	99.2599	8.08326	37	58
khan_01x_contig0039	1	352	9	352	100	2.53693	34.8	60
khan_01x_contig0040	1	1027	98	1027	100	9.47322	37.5	59.9
khan_01x_contig0041	1	234	51	222	94.8718	21.7009	37.2	28.1
khan_01x_contig0042	1	672	65	672	100	9.45536	35.6	60
khan_01x_contig0043	1	507	96	507	100	18.5641	38.3	34.4
khan_01x_contig0044	1	1331	139	1331	100	10.3674	36.4	51.5
khan_01x_contig0045	1	487	38	454	93.2238	7.20534	37	7.66
khan_01x_contig0046	1	540	104	540	100	19.2037	37.1	47.8
khan_01x_contig0047	1	594	54	585	98.4848	9.03872	35.1	60
khan_01x_contig0048	1	722	66	712	98.615	8.98892	35.7	40.8
khan_01x_contig0049	1	856	79	835	97.5467	8.80257	35.4	48.7
khan_01x_contig0050	1	305	13	264	86.5574	4.30492	38.3	53.1
khan_01x_contig0051	1	407	123	407	100	29.7199	38.4	11.9
khan_01x_contig0052	1	381	12	381	100	3.1811	35.1	60
khan_01x_contig0053	1	379	7	208	54.8813	1.67282	37.1	14.9
khan_01x_contig0054	1	538	49	538	100	9.09851	37.3	60
khan_01x_contig0055	1	327	5	260	79.5107	1.3792	34.7	35.2
khan_01x_contig0056	1	336	19	307	91.369	5.53869	37.3	36.1
khan_01x_contig0057	1	444	47	444	100	10.5473	38	58.5
khan_01x_contig0058	1	399	54	399	100	13.5764	37.5	29.5
khan_01x_contig0059	1	237	14	229	96.6245	5.94093	37.4	5.07
khan_01x_contig0060	1	715	55	715	100	7.61818	36.4	60
khan_01x_contig0061	1	410	11	410	100	2.65854	35.5	60
khan_01x_contig0062	1	310	21	310	100	6.10645	37.7	56.2
khan_01x_contig0063	1	1208	157	1208	100	12.9561	37.6	60
khan_01x_contig0064	1	491	35	491	100	7.10387	35.9	59.6
khan_01x_contig0065	1	342	9	342	100	2.54678	36.7	58.7
khan_01x_contig0066	1	468	15	468	100	3.14316	34.7	60
khan_01x_contig0067	1	586	62	586	100	10.6246	36.5	60
khan_01x_contig0068	1	511	31	511	100	6.1272	35.3	60
khan_01x_contig0069	1	389	49	389	100	12.365	38.2	23.3
khan_01x_contig0070	1	207	14	177	85.5072	6.75845	37.7	33.3
khan_01x_contig0071	1	320	36	318	99.375	11.1906	36.5	28.9
khan_01x_contig0072	1	328	23	233	71.0366	7.04878	37.9	60
khan_01x_contig0073	1	984	406	984	100	40.7043	37.7	34.3
khan_01x_contig0074	1	442	19	442	100	4.3371	37.5	60
khan_01x_contig0075	1	680	129	675	99.2647	18.8897	36.4	50.7
khan_01x_contig0076	1	404	21	404	100	5.25	37.5	60
khan_01x_contig0077	1	255	32	254	99.6078	12.5725	36.8	22.2
khan_01x_contig0078	1	207	4	185	89.372	1.95169	37	0
khan_01x_contig0079	1	319	9	319	100	2.7837	36.2	60
khan_01x_contig0080	1	420	26	420	100	6.25238	37.6	60
khan_01x_contig0081	1	877	395	877	100	44.9225	36.2	60
khan_01x_contig0082	1	284	22	284	100	7.44366	36.5	59.5
khan_01x_contig0083	1	1049	304	1046	99.714	28.7941	35.2	60
khan_01x_contig0084	1	1542	181	1507	97.7302	11.7536	36.6	50.1
khan_01x_contig0085	1	435	48	435	100	11.1264	37	60
khan_01x_contig0086	1	358	18	351	98.0447	5.07821	37.6	60
khan_01x_contig0087	1	896	160	896	100	17.4721	36.8	59
khan_01x_contig0088	1	757	67	722	95.3765	8.61162	36.9	56.7
khan_01x_contig0089	1	668	132	668	100	17.8668	35.4	53.7
khan_01x_contig0090	1	491	103	491	100	19.334	37.2	28.8
khan_01x_contig0091	1	642	47	642	100	7.37383	37.2	60
khan_01x_contig0092	1	2010	273	2010	100	13.4388	37.2	55.4
khan_01x_contig0093	1	492	15	492	100	3.07927	34.9	60
khan_01x_contig0094	1	496	38	496	100	7.73185	37.5	60
khan_01x_contig0095	1	389	22	389	100	5.61697	33.3	60
khan_01x_contig0096	1	255	17	233	91.3725	6.00784	36	5.76
khan_01x_contig0097	1	218	85	218	100	39.1009	37.7	12.3
khan_01x_contig0098	1	578	86	567	98.0969	14.6021	37.1	46.2
khan_01x_contig0099	1	876	152	876	100	17.4475	36.7	60
khan_01x_contig0100	1	218	20	216	99.0826	9.04587	36.6	17.9
khan_01x_contig0101	1	324	9	324	100	2.80556	37.1	60
khan_01x_contig0102	1	917	61	858	93.566	6.64885	37.8	57.2
khan_01x_contig0103	1	320	13	320	100	4.02187	37.7	60
khan_01x_contig0104	1	395	37	395	100	9.22278	36	56.5
khan_01x_contig0105	1	413	18	413	100	4.37288	35.5	60
khan_01x_contig0106	1	256	12	256	100	4.63672	38.2	37.3
khan_01x_contig0107	1	258	10	231	89.5349	3.80233	34.6	26.3
khan_01x_contig0108	1	1041	204	1041	100	19.5543	36.8	58.1
khan_01x_contig0109	1	1099	64	1099	100	5.84258	37.6	60
khan_01x_contig0110	1	1121	348	1121	100	30.6271	36.6	60
khan_01x_contig0111	1	603	104	603	100	17.0829	37.7	60
khan_01x_contig0112	1	474	23	433	91.3502	4.85654	37.5	53.4
khan_01x_contig0113	1	538	16	538	100	2.68959	34.4	58.4
khan_01x_contig0114	1	467	34	467	100	6.86296	33.1	58.8
khan_01x_contig0115	1	382	74	382	100	19.1047	37.4	18.6
khan_01x_contig0116	1	437	96	437	100	21.9336	36.8	46.5
khan_01x_contig0117	1	562	29	562	100	5.21174	36.8	60
khan_01x_contig0118	1	276	18	258	93.4783	6.54348	37.8	25.9
khan_01x_contig0119	1	325	65	325	100	20.0769	37.8	24.3
khan_01x_contig0120	1	368	45	368	100	11.8342	37.1	54.4
khan_01x_contig0121	1	945	91	945	100	9.55556	35.6	60
khan_01x_contig0122	1	207	5	204	98.5507	2.43961	33.5	2
khan_01x_contig0123	1	477	121	477	100	25.0063	36.9	60
khan_01x_contig0124	1	375	11	375	100	2.64	35.2	60
khan_01x_contig0125	1	3358	2035	3358	100	60.8046	36.6	59.2
khan_01x_contig0126	1	459	18	459	100	3.95207	35.1	60
khan_01x_contig0127	1	331	8	331	100	2.21148	38	60
khan_01x_contig0128	1	800	175	800	100	21.7225	36.9	60
khan_01x_contig0129	1	1350	144	1350	100	10.637	35.6	60
khan_01x_contig0130	1	796	126	796	100	15.5691	36.4	54.1
khan_01x_contig0131	1	589	64	589	100	10.7267	35.4	60
khan_01x_contig0132	1	588	33	588	100	5.47619	33.1	60
khan_01x_contig0133	1	471	121	471	100	25.1401	38	23.9
khan_01x_contig0134	1	321	9	321	100	2.82555	35.3	60
khan_01x_contig0135	1	1884	173	1884	100	9.19692	37.7	60
khan_01x_contig0136	1	379	69	354	93.4037	18.2929	37.1	60
khan_01x_contig0137	1	1467	113	1467	100	6.54874	35.7	60
khan_01x_contig0138	1	507	44	507	100	8.67258	36.8	48.5
khan_01x_contig0139	1	230	13	208	90.4348	5.63043	37.1	20.8
khan_01x_contig0140	1	748	156	633	84.6257	19.8463	37.8	19.7
khan_01x_contig0141	1	315	323	315	100	102.283	36.7	43.2
khan_01x_contig0142	1	645	252	645	100	38.8605	35.5	60
khan_01x_contig0143	1	820	34	809	98.6585	4.14146	36.3	60
khan_01x_contig0144	1	754	53	754	100	6.98939	37.8	60
khan_01x_contig0145	1	280	11	278	99.2857	3.85714	37.3	26.6
khan_01x_contig0146	1	1059	160	1059	100	14.9518	36.8	57.8
khan_01x_contig0147	1	623	85	606	97.2713	13.6035	37.2	60
khan_01x_contig0148	1	2700	514	2685	99.4444	19.0026	36.9	59.9
khan_01x_contig0149	1	395	26	395	100	6.63291	35.5	60
khan_01x_contig0150	1	1334	152	1331	99.7751	11.404	37	59.7
khan_01x_contig0151	1	332	137	332	100	37.6867	37.4	8.03
khan_01x_contig0152	1	628	33	628	100	4.58439	36.4	60
khan_01x_contig0153	1	323	23	323	100	7.1517	36.8	60
khan_01x_contig0154	1	315	84	312	99.0476	25.9587	37.9	23.9
khan_01x_contig0155	1	342	34	342	100	9.59357	34.6	59.8
khan_01x_contig0156	1	1049	270	1049	100	24.9704	36	59.8
khan_01x_contig0157	1	2881	420	2881	100	14.5863	37	59.7
khan_01x_contig0158	1	364	53	364	100	14.3352	37.8	42.8
khan_01x_contig0159	1	379	19	379	100	4.9314	33.8	59.1
khan_01x_contig0160	1	334	7	334	100	2.11677	36.4	60
khan_01x_contig0161	1	380	10	380	100	2.65789	35.4	60
khan_01x_contig0162	1	654	251	654	100	37.9266	36	60
khan_01x_contig0163	1	562	25	562	100	4.49288	38.2	60
khan_01x_contig0164	1	444	23	386	86.9369	5.09009	37.5	39.3
khan_01x_contig0165	1	499	38	433	86.7735	6.97395	36.8	46.7
khan_01x_contig0166	1	363	20	310	85.3994	5.35262	37.4	55.5
khan_01x_contig0167	1	218	13	217	99.5413	5.94495	37.6	0.692
khan_01x_contig0168	1	661	34	661	100	5.14221	38.7	60
khan_01x_contig0169	1	426	207	426	100	45.6103	38	9.09
khan_01x_contig0170	1	320	33	320	100	10.3281	37	60
khan_01x_contig0171	1	310	20	310	100	6.3871	37.9	60
khan_01x_contig0172	1	454	30	435	95.815	6.34361	37	49.6
khan_01x_contig0173	1	472	55	467	98.9407	11.2076	36.2	33.7
khan_01x_contig0174	1	310	8	310	100	2.60645	35.3	60
khan_01x_contig0175	1	381	7	381	100	1.75066	35.4	60
khan_01x_contig0176	1	346	13	346	100	3.75434	38.2	60
khan_01x_contig0177	1	240	51	240	100	20.9333	38	9.55
khan_01x_contig0178	1	255	18	228	89.4118	6.83137	36.5	33.2
khan_01x_contig0179	1	213	15	183	85.9155	6.82629	38.5	6.33
khan_01x_contig0180	1	494	28	341	69.0283	5.53441	36.4	57.4
khan_01x_contig0181	1	330	9	330	100	2.6697	37.4	60
khan_01x_contig0182	1	457	22	457	100	4.8512	32.9	60
khan_01x_contig0183	1	349	55	349	100	15.7536	37.4	60
khan_01x_contig0184	1	306	5	286	93.4641	1.53595	38.4	29.8
khan_01x_contig0185	1	235	23	218	92.766	9.09787	37.6	7.83
khan_01x_contig0186	1	377	19	377	100	5	37	60
khan_01x_contig0187	1	387	30	354	91.4729	7.82946	36.6	36.2
khan_01x_contig0188	1	394	33	394	100	8.30711	36.6	33.4
khan_01x_contig0189	1	431	37	431	100	8.56845	36.9	60
khan_01x_contig0190	1	496	82	496	100	16.3831	37.8	31.5
khan_01x_contig0191	1	613	206	613	100	31.8679	37.7	25.8
khan_01x_contig0192	1	356	58	356	100	16.1348	36.6	59.9
khan_01x_contig0193	1	227	47	227	100	20.5066	37.8	13.7
khan_01x_contig0194	1	2508	559	2492	99.362	22.4314	37.2	52.2
khan_01x_contig0195	1	354	22	354	100	6.12712	37.5	60
khan_01x_contig0196	1	1554	201	1554	100	12.8707	37.2	59.7
khan_01x_contig0197	1	801	90	754	94.1323	11.2522	37.1	41.3
khan_01x_contig0198	1	363	89	363	100	24.4463	38.1	22.6
khan_01x_contig0199	1	617	67	608	98.5413	10.8023	37.6	39.1
khan_01x_contig0200	1	305	10	266	87.2131	3.30164	36.6	33.1
khan_01x_contig0201	1	484	51	484	100	10.5971	35.7	31.6
khan_01x_contig0202	1	528	15	528	100	2.53409	36.5	60
khan_01x_contig0203	1	495	31	495	100	6.18586	37.6	54.1
khan_01x_contig0204	1	439	70	430	97.9499	15.0319	37.9	26.6
khan_01x_contig0205	1	215	79	206	95.814	36.9535	37.9	17.1
khan_01x_contig0206	1	900	148	900	100	15.8689	37.3	45
khan_01x_contig0207	1	320	8	320	100	2.48438	37.5	60
khan_01x_contig0208	1	330	32	330	100	9.44545	35.3	31.1
khan_01x_contig0209	1	382	21	382	100	5.24869	34.8	60
khan_01x_contig0210	1	1161	86	1160	99.9139	6.66236	35.8	59.5
khan_01x_contig0211	1	280	24	264	94.2857	8.50357	36.7	37.7
khan_01x_contig0212	1	641	189	641	100	28.0624	37.8	32
khan_01x_contig0213	1	476	35	476	100	7.41387	36.3	60
khan_01x_contig0214	1	365	11	365	100	3.04384	34.9	60
khan_01x_contig0215	1	605	32	605	100	5.19835	35.1	60
khan_01x_contig0216	1	313	8	313	100	2.34185	35.4	60
khan_01x_contig0217	1	564	16	564	100	2.83333	36.3	60
khan_01x_contig0218	1	682	122	682	100	17.8754	37.3	39.3
khan_01x_contig0219	1	331	16	328	99.0937	4.74924	37.5	47.9
khan_01x_contig0220	1	3151	681	3151	100	21.5617	37.3	59.9
khan_01x_contig0221	1	284	9	237	83.4507	3.17254	36.6	29.2
khan_01x_contig0222	1	395	27	395	100	6.39747	37.4	48.8
khan_01x_contig0223	1	870	36	870	100	4.0069	33.2	60
khan_01x_contig0224	1	491	13	491	100	2.59267	35.5	60
khan_01x_contig0225	1	435	31	435	100	7.13333	35.8	60
khan_01x_contig0226	1	548	211	547	99.8175	37.3358	37.6	32.7
khan_01x_contig0227	1	2284	636	2284	100	28.0609	34.4	60
khan_01x_contig0228	1	1354	104	1354	100	7.68759	36.8	60
khan_01x_contig0229	1	361	37	361	100	9.88089	38.3	57.8
khan_01x_contig0230	1	686	184	607	88.484	24.8251	37.4	34.1
khan_01x_contig0231	1	337	16	330	97.9228	4.56083	34.4	60
khan_01x_contig0232	1	551	185	547	99.274	33.1724	38.4	27.8
khan_01x_contig0233	1	347	24	347	100	6.76081	34.9	60
khan_01x_contig0234	1	422	9	422	100	2.05687	35.6	60
khan_01x_contig0235	1	580	59	580	100	9.47931	38.4	51.6
khan_01x_contig0236	1	504	41	473	93.8492	7.83333	36.8	60
khan_01x_contig0237	1	389	11	389	100	2.78406	36.3	60
khan_01x_contig0238	1	314	8	297	94.586	2.57325	38.2	21.2
khan_01x_contig0239	1	640	164	636	99.375	25.7156	36.5	56.9
khan_01x_contig0240	1	336	9	336	100	2.63095	34.6	60
khan_01x_contig0241	1	292	116	292	100	39.6849	37.8	20.2
khan_01x_contig0242	1	333	8	333	100	2.41141	35.1	60
khan_01x_contig0243	1	613	282	613	100	45.1843	37.4	30.3
khan_01x_contig0244	1	303	8	303	100	2.51815	37.1	60
khan_01x_contig0245	1	1113	131	1109	99.6406	11.389	37	50.6
khan_01x_contig0246	1	813	68	810	99.631	8.27921	36.7	60
khan_01x_contig0247	1	491	115	491	100	23.002	35.4	60
khan_01x_contig0248	1	829	382	829	100	45.4668	35.7	59.9
khan_01x_contig0249	1	519	32	519	100	6.22736	35.3	60
khan_01x_contig0250	1	945	538	935	98.9418	55.0529	36.7	55.9
khan_01x_contig0251	1	255	122	253	99.2157	47.6314	37.9	12.3
khan_01x_contig0252	1	409	43	327	79.9511	10.176	38.9	24.9
khan_01x_contig0253	1	912	114	912	100	12.3114	37.7	49.9
khan_01x_contig0254	1	1373	122	1352	98.4705	8.89221	37.3	59.9
khan_01x_contig0255	1	1092	138	1092	100	12.337	36.4	56.1
khan_01x_contig0256	1	326	162	326	100	49.7086	37.8	25.4
khan_01x_contig0257	1	219	14	201	91.7808	6.45662	36.6	18.7
khan_01x_contig0258	1	393	70	393	100	17.6234	37.8	18.4
khan_01x_contig0259	1	401	15	401	100	3.67581	36	60
khan_01x_contig0260	1	230	24	230	100	10.0609	37.8	4.67
khan_01x_contig0261	1	466	15	466	100	3.17811	35.7	58.3
khan_01x_contig0262	1	397	8	397	100	1.9597	33.9	60
khan_01x_contig0263	1	595	68	595	100	10.8975	37.9	55.7
khan_01x_contig0264	1	498	12	498	100	2.43373	35.7	60
khan_01x_contig0265	1	621	47	621	100	7.24638	37.5	60
khan_01x_contig0266	1	325	9	325	100	2.68308	37.6	60
khan_01x_contig0267	1	442	46	442	100	10.4276	37.8	24.2
khan_01x_contig0268	1	549	374	548	99.8179	67.5537	36.7	54.1
khan_01x_contig0269	1	365	17	365	100	4.4274	36.3	60
khan_01x_contig0270	1	688	121	674	97.9651	16.9578	37.6	54
khan_01x_contig0271	1	316	8	311	98.4177	2.44937	36.9	35.9
khan_01x_contig0272	1	1106	108	1106	100	9.85805	37.9	60
khan_01x_contig0273	1	411	40	411	100	8.96594	36.6	44.9
khan_01x_contig0274	1	368	94	368	100	25.3478	38.1	11.3
khan_01x_contig0275	1	1602	249	1588	99.1261	13.4476	35.5	59.8
khan_01x_contig0276	1	324	8	324	100	2.41975	32.7	60
khan_01x_contig0277	1	245	12	228	93.0612	4.90612	35.9	24.2
khan_01x_contig0278	1	611	25	611	100	4.07529	35.8	60
khan_01x_contig0279	1	495	69	495	100	13.7717	36.8	60
khan_01x_contig0280	1	401	28	401	100	6.80549	37.3	59.3
khan_01x_contig0281	1	565	52	565	100	9.06726	37.3	60
khan_01x_contig0282	1	383	179	356	92.9504	46.7258	38.2	11.1
khan_01x_contig0283	1	328	8	328	100	2.375	33.3	60
khan_01x_contig0284	1	458	28	458	100	5.86463	37.3	60
khan_01x_contig0285	1	363	105	363	100	28.3444	38	23.9
khan_01x_contig0286	1	480	38	480	100	7.97292	37.8	60
khan_01x_contig0287	1	1003	221	1003	100	21.2493	37	59.5
khan_01x_contig0288	1	724	62	672	92.8177	8.31492	37.4	54.3
khan_01x_contig0289	1	668	57	668	100	8.57335	36.7	59.7
khan_01x_contig0290	1	540	48	540	100	8.91111	37.2	41.3
khan_01x_contig0291	1	211	36	211	100	16.4218	37.6	23.2
khan_01x_contig0292	1	427	69	427	100	16.0141	38.2	33
khan_01x_contig0293	1	1046	647	1042	99.6176	59.805	37.5	42.5
khan_01x_contig0294	1	742	36	742	100	4.83423	35.6	60
khan_01x_contig0295	1	430	12	430	100	2.64651	36.6	60
khan_01x_contig0296	1	640	62	640	100	9.70469	35.1	57
khan_01x_contig0297	1	391	9	391	100	2.29412	36	60
khan_01x_contig0298	1	724	83	724	100	9.80525	35.3	60
khan_01x_contig0299	1	388	24	385	99.2268	6.22423	37.3	60
khan_01x_contig0300	1	528	55	528	100	10.178	34.7	60
khan_01x_contig0301	1	726	54	726	100	7.46832	35.8	58
khan_01x_contig0302	1	625	65	625	100	9.5728	37.3	38.8
khan_01x_contig0303	1	517	25	517	100	4.87041	37.1	60
khan_01x_contig0304	1	493	39	493	100	7.76673	35.8	60
khan_01x_contig0305	1	628	43	628	100	6.88376	35.8	59.3
khan_01x_contig0306	1	825	90	825	100	10.9697	37.5	54.9
khan_01x_contig0307	1	525	20	525	100	3.81524	36.2	60
khan_01x_contig0308	1	324	6	324	100	1.83333	33.4	60
khan_01x_contig0309	1	1005	80	1005	100	7.86965	37.2	60
khan_01x_contig0310	1	473	30	473	100	5.69556	33.3	60
khan_01x_contig0311	1	307	7	307	100	2.20521	35.6	60
khan_01x_contig0312	1	504	243	504	100	48.1091	36.6	37.1
khan_01x_contig0313	1	676	126	676	100	17.8639	36.6	60
khan_01x_contig0314	1	313	25	313	100	7.89776	37	42.2
khan_01x_contig0315	1	697	69	697	100	9.74749	37.9	28.8
khan_01x_contig0316	1	1998	938	1998	100	47.1096	37.2	58.9
khan_01x_contig0317	1	642	89	642	100	13.7897	38.2	59.9
khan_01x_contig0318	1	585	25	550	94.0171	4.27009	36.8	60
khan_01x_contig0319	1	255	80	255	100	31.0392	37.5	12.1
khan_01x_contig0320	1	474	44	474	100	8.85654	37.7	23.5
khan_01x_contig0321	1	685	45	685	100	6.52263	38.1	60
khan_01x_contig0322	1	336	6	308	91.6667	1.61905	37	60
khan_01x_contig0323	1	415	49	415	100	11.7181	36.3	35.8
khan_01x_contig0324	1	754	401	753	99.8674	51.9682	37.5	37.1
khan_01x_contig0325	1	435	17	435	100	3.4046	35.6	60
khan_01x_contig0326	1	361	27	361	100	7.4349	36.1	60
khan_01x_contig0327	1	327	9	323	98.7768	2.43425	36.1	60
khan_01x_contig0328	1	898	78	898	100	8.47105	37.3	60
khan_01x_contig0329	1	369	43	354	95.935	11.5583	37.4	55.8
khan_01x_contig0330	1	601	29	601	100	4.69218	38.3	39.4
khan_01x_contig0331	1	342	12	342	100	3.5	35.3	60
khan_01x_contig0332	1	513	18	491	95.7115	3.47953	34.1	60
khan_01x_contig0333	1	649	139	641	98.7673	21.1957	37.3	36.2
khan_01x_contig0334	1	588	117	588	100	19.1803	37.5	16.1
khan_01x_contig0335	1	269	16	262	97.3978	6.00743	35.2	27.8
khan_01x_contig0336	1	463	28	463	100	5.63067	37.1	41.7
khan_01x_contig0337	1	413	33	413	100	7.62228	36.6	60
khan_01x_contig0338	1	391	16	391	100	3.96164	33.7	60
khan_01x_contig0339	1	1998	219	1940	97.0971	11.042	37.9	60
khan_01x_contig0340	1	398	36	398	100	8.69598	37.3	36.9
khan_01x_contig0341	1	414	30	408	98.5507	6.67391	36.4	60
khan_01x_contig0342	1	307	9	307	100	2.87622	36.2	58
khan_01x_contig0343	1	509	51	481	94.499	9.99411	36.6	60
khan_01x_contig0344	1	4026	700	4000	99.3542	17.2255	36.7	59.7
khan_01x_contig0345	1	1299	241	1299	100	18.3811	36.9	55.6
khan_01x_contig0346	1	657	74	633	96.347	10.9315	37.5	60
khan_01x_contig0347	1	1109	106	1101	99.2786	9.60325	37	51.3
khan_01x_contig0348	1	637	150	635	99.686	23.1727	36.2	46.9
khan_01x_contig0349	1	644	68	644	100	10.3835	37.3	60
khan_01x_contig0350	1	658	130	658	100	16.155	36.9	59.7
khan_01x_contig0351	1	4846	881	4838	99.8349	18.1517	37	57.6
khan_01x_contig0352	1	308	22	297	96.4286	7.0487	38	12.6
khan_01x_contig0353	1	814	41	814	100	5.04177	35.3	60
khan_01x_contig0354	1	336	23	318	94.6429	6.89583	36.2	33.8
khan_01x_contig0355	1	2073	243	2055	99.1317	11.6691	37.1	59.8
khan_01x_contig0356	1	603	120	603	100	19.7396	35.9	60
khan_01x_contig0357	1	711	129	711	100	17.4346	37.7	35.4
khan_01x_contig0358	1	315	112	315	100	35.673	36.4	60
khan_01x_contig0359	1	398	12	398	100	2.9598	35.7	60
khan_01x_contig0360	1	318	72	318	100	22.4528	37.7	60
khan_01x_contig0361	1	432	130	432	100	29.25	37.9	18.2
khan_01x_contig0362	1	1547	1048	1547	100	66.6645	36.2	57.9
khan_01x_contig0363	1	286	13	275	96.1538	4.52797	36.5	37.6
khan_01x_contig0364	1	589	76	581	98.6418	13.0187	36.8	55.6
khan_01x_contig0365	1	1141	86	1141	100	7.52761	37.8	60
khan_01x_contig0366	1	338	32	223	65.9763	9.56213	36.8	32.3
khan_01x_contig0367	1	313	17	304	97.1246	5.39936	35.3	19.2
khan_01x_contig0368	1	465	41	465	100	8.85806	36.7	39
khan_01x_contig0369	1	697	56	697	100	7.98135	36.9	58.9
khan_01x_contig0370	1	463	46	463	100	9.21598	37.4	38.1
khan_01x_contig0371	1	333	2	107	32.1321	0.606607	36.6	0
khan_01x_contig0372	1	789	60	789	100	7.57541	36.6	60
khan_01x_contig0373	1	665	64	665	100	9.29023	36.3	60
khan_01x_contig0374	1	541	55	541	100	10.0018	37.6	59.9
khan_01x_contig0375	1	348	13	348	100	3.77299	36.3	60
khan_01x_contig0376	1	514	56	514	100	10.4747	37.7	44.7
khan_01x_contig0377	1	521	117	444	85.2207	21.7831	37.5	50
khan_01x_contig0378	1	1188	236	1188	100	17.6726	35.4	59.8
khan_01x_contig0379	1	372	43	353	94.8925	11.5591	38	20.7
khan_01x_contig0380	1	1313	80	1313	100	6.14242	37.1	60
khan_01x_contig0381	1	411	89	357	86.8613	19.9878	38.2	18.1
khan_01x_contig0382	1	5064	694	4984	98.4202	13.7143	37.4	59.2
khan_01x_contig0383	1	619	94	603	97.4152	14.6462	37.4	36.5
khan_01x_contig0384	1	335	32	325	97.0149	9.58806	37.5	31.3
khan_01x_contig0385	1	430	24	391	90.9302	5.60698	36.1	60
khan_01x_contig0386	1	812	43	812	100	5.24507	35.2	60
khan_01x_contig0387	1	320	7	170	53.125	2.05625	36.9	59.6
khan_01x_contig0388	1	634	72	620	97.7918	11.276	37.2	48.3
khan_01x_contig0389	1	248	6	184	74.1935	2.32258	36.7	26.2
khan_01x_contig0390	1	342	49	334	97.6608	14.0497	36.6	39.3
khan_01x_contig0391	1	384	11	384	100	2.88021	34.9	60
khan_01x_contig0392	1	713	47	711	99.7195	5.46564	35.6	60
khan_01x_contig0393	1	525	18	525	100	3.43619	36.1	60
khan_01x_contig0394	1	218	44	216	99.0826	20.0688	37.4	7.18
khan_01x_contig0395	1	255	334	255	100	131.263	37.6	21.2
khan_01x_contig0396	1	1185	732	1185	100	62.0211	36.7	54.6
khan_01x_contig0397	1	434	77	405	93.318	17.1982	36.1	60
khan_01x_contig0398	1	486	27	486	100	4.98148	36.1	52.4
khan_01x_contig0399	1	413	14	413	100	2.99031	35.5	60
khan_01x_contig0400	1	312	15	244	78.2051	4.54487	35.6	26.3
khan_01x_contig0401	1	698	236	698	100	33.543	37.8	32.8
khan_01x_contig0402	1	474	45	430	90.7173	9.21308	37.2	31
khan_01x_contig0403	1	494	249	494	100	48.8158	36.3	59.8
khan_01x_contig0404	1	873	41	873	100	4.73654	35.6	60
khan_01x_contig0405	1	520	26	520	100	5.01346	37.9	60
khan_01x_contig0406	1	1142	171	1142	100	14.9011	35.7	56.4
khan_01x_contig0407	1	254	35	253	99.6063	13.9173	36.7	6.23
khan_01x_contig0408	1	388	40	388	100	10.3144	37.7	22.8
khan_01x_contig0409	1	434	173	434	100	39.8917	37.4	32.7
khan_01x_contig0410	1	296	23	272	91.8919	7.84797	36.4	26
khan_01x_contig0411	1	215	24	180	83.7209	11.0093	37.8	2.08
khan_01x_contig0412	1	1241	121	1239	99.8388	9.71313	36.8	53.2
khan_01x_contig0413	1	660	180	660	100	25.1091	36.6	60
khan_01x_contig0414	1	896	170	896	100	18.5391	37.7	49.6
khan_01x_contig0415	1	329	16	329	100	4.64134	38.4	49.5
khan_01x_contig0416	1	449	36	449	100	7.49889	36.4	60
khan_01x_contig0417	1	466	25	442	94.8498	4.59013	36.8	60
khan_01x_contig0419	1	255	9	207	81.1765	3.53725	37.7	21.6
khan_01x_contig0420	1	390	7	390	100	1.78974	35.4	60
khan_01x_contig0421	1	445	21	445	100	4.76629	38.3	60
khan_01x_contig0422	1	367	7	367	100	1.83924	35.8	60
khan_01x_contig0423	1	615	90	615	100	14.4764	36.4	60
khan_01x_contig0424	1	786	99	786	100	12.5509	37.5	47.2
khan_01x_contig0425	1	1391	185	1328	95.4709	12.9339	37	52.3
khan_01x_contig0426	1	206	6	196	95.1456	2.85922	36.4	20.5
khan_01x_contig0427	1	299	6	285	95.3177	2.01672	34.5	5.67
khan_01x_contig0428	1	694	85	694	100	12.2118	36.4	60
khan_01x_contig0429	1	388	8	388	100	2.00258	35.1	60
khan_01x_contig0430	1	299	20	268	89.6321	6.75585	34.8	35.5
khan_01x_contig0431	1	552	217	552	100	37.8496	37.6	19.1
khan_01x_contig0432	1	1007	491	985	97.8153	48.7706	35.9	58.3
khan_01x_contig0433	1	255	11	251	98.4314	4.32941	38.5	10.6
khan_01x_contig0434	1	421	18	421	100	4.21378	37.7	60
khan_01x_contig0435	1	357	22	357	100	6.17927	36.1	58.7
khan_01x_contig0436	1	540	59	538	99.6296	10.5722	36.3	57.7
khan_01x_contig0437	1	351	7	291	82.906	2.0114	37.3	40.9
khan_01x_contig0438	1	456	22	456	100	4.77632	37.1	60
khan_01x_contig0439	1	1539	138	1539	100	9.01429	37.5	59.9
khan_01x_contig0440	1	441	406	441	100	90.4036	37.5	22.5
khan_01x_contig0441	1	830	119	830	100	14.0193	37.3	38.1
khan_01x_contig0442	1	534	61	534	100	11.1311	36.4	60
khan_01x_contig0443	1	296	15	251	84.7973	4.93581	37.4	55.1
khan_01x_contig0444	1	542	24	542	100	4.21771	34.7	59.2
khan_01x_contig0445	1	509	110	509	100	21.6916	37.4	42.1
khan_01x_contig0446	1	2097	383	2097	100	18.2103	37.2	58.4
khan_01x_contig0447	1	650	33	650	100	5.06	36.7	60
khan_01x_contig0448	1	225	41	222	98.6667	18.0044	37	27
khan_01x_contig0449	1	329	9	329	100	2.7234	32.5	44.1
khan_01x_contig0450	1	406	22	403	99.2611	5.37192	36.3	60
khan_01x_contig0451	1	340	17	325	95.5882	4.95	35.7	38.5
khan_01x_contig0452	1	1221	138	1219	99.8362	11.2604	36.9	57.7
khan_01x_contig0453	1	255	9	191	74.902	3.28235	36.9	19.2
khan_01x_contig0454	1	1117	62	1117	100	5.55058	37.4	51.4
khan_01x_contig0455	1	441	34	439	99.5465	7.74376	37.9	42.1
khan_01x_contig0456	1	628	35	628	100	4.76274	36.6	60
khan_01x_contig0457	1	202	25	195	96.5347	11.8713	38.3	27
khan_01x_contig0458	1	255	24	255	100	9.45882	37.7	14
khan_01x_contig0459	1	393	64	393	100	16.2494	36.2	60
khan_01x_contig0460	1	363	19	311	85.6749	5.20386	37	47.4
khan_01x_contig0461	1	354	24	354	100	6.69774	36	29.9
khan_01x_contig0462	1	638	40	638	100	6.15204	37.1	57
khan_01x_contig0463	1	350	39	350	100	11.0771	33.7	60
khan_01x_contig0464	1	1657	594	1657	100	36.0066	37.2	53.6
khan_01x_contig0465	1	397	27	397	100	6.84131	35.8	60
khan_01x_contig0466	1	510	35	510	100	6.83529	35.3	58.9
khan_01x_contig0467	1	860	108	860	100	12.2093	35.8	54.8
khan_01x_contig0468	1	349	20	349	100	5.50716	36.7	60
khan_01x_contig0469	1	377	9	372	98.6737	2.31565	36.3	60
khan_01x_contig0470	1	2052	329	2052	100	16.0726	36.6	53.5
khan_01x_contig0471	1	394	42	394	100	10.1269	36.7	60
khan_01x_contig0472	1	749	55	749	100	7.29372	37.9	60
khan_01x_contig0473	1	271	16	270	99.631	5.90775	35.5	31.6
khan_01x_contig0474	1	605	53	605	100	8.63471	33.4	60
khan_01x_contig0475	1	755	50	750	99.3377	5.99338	35.7	60
khan_01x_contig0476	1	421	50	421	100	11.6128	36	36.8
khan_01x_contig0477	1	305	11	291	95.4098	3.28852	36.1	39
khan_01x_contig0478	1	477	43	474	99.3711	8.81971	37.3	60
khan_01x_contig0479	1	342	22	342	100	6.35088	37.8	60
khan_01x_contig0480	1	1146	104	1146	100	9.16579	36.3	60
khan_01x_contig0481	1	776	372	776	100	47.5348	38.1	56.9
khan_01x_contig0482	1	1099	122	1099	100	11.1483	37.1	60
khan_01x_contig0483	1	1381	126	1318	95.4381	9.03041	36.9	52.7
khan_01x_contig0484	1	430	22	430	100	5.06047	36.9	60
khan_01x_contig0485	1	309	7	255	82.5243	2.26214	36.7	45.7
khan_01x_contig0486	1	1318	98	1316	99.8483	6.51138	36.2	59.8
khan_01x_contig0487	1	1235	53	1235	100	4.3085	37.1	60
khan_01x_contig0488	1	336	26	336	100	7.65179	36.5	60
khan_01x_contig0489	1	1084	187	1084	100	17.2731	36.5	49.5
khan_01x_contig0490	1	521	119	521	100	21.0672	35.9	58.9
khan_01x_contig0491	1	440	29	440	100	6.41136	37.1	35.9
khan_01x_contig0492	1	327	64	313	95.7187	19.5535	37.8	19.9
khan_01x_contig0493	1	4114	549	4114	100	13.4074	37.3	59.9
khan_01x_contig0494	1	356	19	331	92.9775	5.31742	38	29.3
khan_01x_contig0495	1	356	24	356	100	6.6882	36.6	60
khan_01x_contig0496	1	744	69	728	97.8495	9.32796	36.2	48.1
khan_01x_contig0497	1	965	70	965	100	7.23212	37.3	59.5
khan_01x_contig0498	1	309	184	292	94.4984	57.8673	37.9	9.94
khan_01x_contig0499	1	332	11	332	100	3.34639	35.2	55.4
khan_01x_contig0500	1	330	17	330	100	5.01515	37.8	40.4
khan_01x_contig0501	1	663	104	663	100	15.6757	36.3	53
khan_01x_contig0502	1	763	58	763	100	7.50459	37	60
khan_01x_contig0503	1	393	24	393	100	5.98728	35.7	60
khan_01x_contig0504	1	441	13	441	100	2.5102	36.5	60
khan_01x_contig0505	1	611	82	611	100	12.9656	37.1	42.4
khan_01x_contig0506	1	221	61	220	99.5475	27.2217	37.4	22.9
khan_01x_contig0507	1	204	41	203	99.5098	19.9804	38.1	19
khan_01x_contig0508	1	1147	114	1147	100	9.99564	36.1	60
khan_01x_contig0509	1	544	34	544	100	6.22059	36.5	54.4
khan_01x_contig0510	1	357	7	357	100	1.88515	38.5	60
khan_01x_contig0511	1	601	50	601	100	8.35607	37.9	60
khan_01x_contig0512	1	317	5	216	68.1388	1.59306	37.5	24.2
khan_01x_contig0513	1	232	8	171	73.7069	3.34914	35.8	13.8
khan_01x_contig0514	1	708	77	708	100	10.7881	37.6	60
khan_01x_contig0515	1	749	101	743	99.1989	13.3605	38.1	52.4
khan_01x_contig0516	1	1588	316	1583	99.6851	19.9981	37	56.6
khan_01x_contig0517	1	349	29	311	89.1117	8.36963	36.3	33
khan_01x_contig0518	1	367	22	339	92.3706	5.23433	35.6	56
khan_01x_contig0519	1	422	61	422	100	11.9313	35.6	37.7
khan_01x_contig0520	1	447	18	447	100	4.02908	35.1	60
khan_01x_contig0521	1	549	48	549	100	8.59745	37	60
khan_01x_contig0522	1	732	38	732	100	5.22131	36.3	57.4
khan_01x_contig0523	1	244	34	240	98.3607	13.9508	38.3	22.9
khan_01x_contig0524	1	2043	747	2043	100	36.5996	36.9	58.5
khan_01x_contig0525	1	468	14	452	96.5812	2.99573	36.5	50.4
khan_01x_contig0526	1	265	10	254	95.8491	3.56604	38.1	19.5
khan_01x_contig0527	1	1050	51	1050	100	4.80762	35.7	59.7
khan_01x_contig0528	1	775	43	761	98.1935	5.39484	37.9	58.1
khan_01x_contig0529	1	5412	680	5369	99.2055	12.5623	37	58.5
khan_01x_contig0530	1	483	32	483	100	5.62733	35.1	58.5
khan_01x_contig0531	1	413	19	413	100	4.25666	36.3	60
khan_01x_contig0532	1	320	26	312	97.5	7.8	39	13.4
khan_01x_contig0533	1	376	11	376	100	2.77926	35.5	60
khan_01x_contig0534	1	2511	277	2511	100	10.9654	36.8	57.9
khan_01x_contig0535	1	417	34	417	100	8.02158	37.2	60
khan_01x_contig0536	1	363	10	363	100	2.54545	38.6	60
khan_01x_contig0537	1	817	124	799	97.7968	15.2509	36.8	47.9
khan_01x_contig0538	1	374	14	260	69.5187	3.03476	36.3	58.7
khan_01x_contig0539	1	1518	227	1510	99.473	14.944	37.4	59
khan_01x_contig0540	1	362	10	311	85.9116	2.65193	34	60
khan_01x_contig0541	1	594	30	594	100	5.06061	34.9	54.8
khan_01x_contig0542	1	572	25	572	100	4.37413	38.1	60
khan_01x_contig0543	1	653	37	653	100	5.51302	37	60
khan_01x_contig0544	1	621	56	621	100	8.14815	36.4	60
khan_01x_contig0545	1	502	28	502	100	5.5996	34.1	60
khan_01x_contig0546	1	270	17	269	99.6296	6.30741	37.5	35.3
khan_01x_contig0547	1	310	22	310	100	6.88065	37.5	59.1
khan_01x_contig0548	1	404	15	404	100	3.72525	35.5	60
khan_01x_contig0549	1	287	39	287	100	13.7108	36.7	30.5
khan_01x_contig0550	1	1794	254	1686	93.9799	14.2347	37.3	58.5
khan_01x_contig0551	1	599	46	599	100	7.42237	37.2	60
khan_01x_contig0552	1	1460	124	1419	97.1918	8.43014	37.3	59.9
khan_01x_contig0553	1	438	19	438	100	4.32877	36.4	60
khan_01x_contig0554	1	911	141	911	100	15.438	36.9	60
khan_01x_contig0555	1	1223	401	1223	100	32.6451	36.2	57.2
khan_01x_contig0556	1	758	68	758	100	9.03694	37.3	60
khan_01x_contig0557	1	1541	271	1541	100	17.5509	37	60
khan_01x_contig0558	1	460	11	460	100	2.33261	36.1	60
khan_01x_contig0559	1	279	11	209	74.9104	3.98208	36.8	39.5
khan_01x_contig0560	1	365	7	365	100	1.93699	36.2	60
khan_01x_contig0561	1	301	100	301	100	33.1528	37.6	30.4
khan_01x_contig0562	1	819	244	819	100	29.4762	37.8	44.4
khan_01x_contig0563	1	220	1	94	42.7273	0.427273	36.1	0
khan_01x_contig0564	1	1227	101	1191	97.066	8.10839	37.2	54.3
khan_01x_contig0565	1	361	36	361	100	9.93906	37.2	59.4
khan_01x_contig0566	1	250	37	250	100	14.78	37.4	38.7
khan_01x_contig0567	1	338	39	338	100	11.068	37.6	45.3
khan_01x_contig0568	1	311	51	311	100	15.955	38.2	27
khan_01x_contig0569	1	588	50	564	95.9184	8.52891	36.5	50.5
khan_01x_contig0570	1	780	149	780	100	19.2808	37.4	60
khan_01x_contig0571	1	895	113	895	100	12.3061	36.3	60
khan_01x_contig0572	1	1690	251	1593	94.2604	14.716	37.4	53.4
khan_01x_contig0573	1	3321	793	3317	99.8796	23.8531	37.4	59.7
khan_01x_contig0574	1	969	64	969	100	6.64396	35.9	59.8
khan_01x_contig0575	1	728	237	728	100	32.1703	37.1	60
khan_01x_contig0576	1	606	46	606	100	7.40429	35.4	56.5
khan_01x_contig0577	1	595	46	578	97.1429	7.30084	38	34
khan_01x_contig0578	1	373	65	373	100	17.4584	37.4	38.9
khan_01x_contig0579	1	306	230	306	100	70.9477	37	41.7
khan_01x_contig0580	1	477	39	477	100	8.03983	34.2	60
khan_01x_contig0581	1	354	41	354	100	10.8164	36.6	60
khan_01x_contig0582	1	749	75	749	100	10.0414	37.5	46.7
khan_01x_contig0583	1	926	107	926	100	11.6404	36.8	57.6
khan_01x_contig0584	1	592	46	574	96.9595	7.82264	37.8	49.7
khan_01x_contig0585	1	486	32	486	100	6.50823	36	60
khan_01x_contig0586	1	510	28	510	100	5.53137	36.9	60
khan_01x_contig0587	1	439	93	439	100	20.6469	37.7	29.8
khan_01x_contig0588	1	214	16	213	99.5327	7.42991	37.5	14.9
khan_01x_contig0589	1	430	32	430	100	6.48372	36.5	60
khan_01x_contig0590	1	376	27	284	75.5319	6.67021	36.5	57.4
khan_01x_contig0591	1	1986	265	1986	100	13.3917	37.1	59.5
khan_01x_contig0592	1	883	83	883	100	9.188	36.1	59.9
khan_01x_contig0593	1	307	3	198	64.4951	0.928339	38.4	20.3
khan_01x_contig0594	1	348	13	348	100	3.70115	38.8	60
khan_01x_contig0595	1	574	33	574	100	5.61498	35.8	57.6
khan_01x_contig0596	1	981	88	884	90.1121	8.76555	37.7	53.3
khan_01x_contig0597	1	495	54	494	99.798	10.8263	35.9	58.8
khan_01x_contig0598	1	683	49	683	100	7.10102	37	60
khan_01x_contig0599	1	369	17	369	100	4.60434	38	60
khan_01x_contig0600	1	217	125	217	100	57.6774	37.6	13.7
khan_01x_contig0601	1	308	9	308	100	2.72727	36.9	60
khan_01x_contig0602	1	943	215	943	100	22.5048	36.7	58.8
khan_01x_contig0603	1	438	27	438	100	6.10502	38.3	60
khan_01x_contig0604	1	660	36	660	100	5.37879	35.7	60
khan_01x_contig0605	1	408	27	394	96.5686	6.47549	37.2	60
khan_01x_contig0606	1	793	74	668	84.2371	9.09584	36.6	43.6
khan_01x_contig0607	1	595	31	595	100	4.6	36.9	60
khan_01x_contig0608	1	619	38	619	100	6.15347	38.1	60
khan_01x_contig0609	1	401	36	377	94.015	8.75312	37.6	22.2
khan_01x_contig0610	1	353	8	353	100	2.15581	34.8	60
khan_01x_contig0611	1	341	9	317	92.9619	2.66569	36.7	29.9
khan_01x_contig0612	1	311	13	304	97.7492	3.61736	36.5	60
khan_01x_contig0613	1	347	9	347	100	2.25648	34.6	60
khan_01x_contig0614	1	600	107	600	100	17.3967	37	50.9
khan_01x_contig0615	1	341	12	341	100	3.43988	35.3	60
khan_01x_contig0616	1	1530	442	1530	100	28.9627	36.9	57
khan_01x_contig0617	1	689	61	634	92.0174	8.74891	37.9	58
khan_01x_contig0618	1	514	41	494	96.1089	7.77043	36.6	55.4
khan_01x_contig0619	1	389	18	389	100	4.40103	34	60
khan_01x_contig0620	1	475	61	468	98.5263	12.6526	37.4	52.9
khan_01x_contig0621	1	459	15	459	100	3.17865	35.8	60
khan_01x_contig0622	1	634	50	634	100	7.58202	36.9	59.9
khan_01x_contig0623	1	407	38	404	99.2629	9.37592	37.3	19.2
khan_01x_contig0624	1	275	24	275	100	8.62909	36.5	32.4
khan_01x_contig0625	1	302	8	302	100	2.6755	38.1	60
khan_01x_contig0626	1	466	30	466	100	6.3412	35.3	60
khan_01x_contig0627	1	491	22	491	100	4.09165	36	60
khan_01x_contig0628	1	486	19	486	100	3.85391	38.5	60
khan_01x_contig0629	1	785	68	758	96.5605	8.66624	34.9	60
khan_01x_contig0630	1	601	30	520	86.5225	4.68552	37.6	42.2
khan_01x_contig0631	1	442	21	442	100	4.37557	35.2	60
khan_01x_contig0632	1	593	49	593	100	8.29342	38.6	60
khan_01x_contig0633	1	443	27	421	95.0339	5.79458	37	39.6
khan_01x_contig0634	1	255	21	255	100	8.21961	36.9	22.3
khan_01x_contig0635	1	801	79	801	100	9.37328	37.6	56.9
khan_01x_contig0636	1	489	43	489	100	8.77914	36.9	53.4
khan_01x_contig0637	1	242	31	240	99.1736	12.8388	37.2	41.6
khan_01x_contig0638	1	447	45	447	100	10.0716	37.1	33.1
khan_01x_contig0639	1	270	8	262	97.037	2.92963	37.3	23.9
khan_01x_contig0640	1	493	26	493	100	4.46653	36.7	60
khan_01x_contig0641	1	1263	177	1263	100	13.5432	37.6	51
khan_01x_contig0642	1	1551	208	1551	100	13.3514	37.4	59.5
khan_01x_contig0643	1	502	22	502	100	4.23705	35.7	60
khan_01x_contig0644	1	861	108	861	100	12.2799	38	59
khan_01x_contig0645	1	275	50	275	100	17.9527	36.5	26.4
khan_01x_contig0646	1	383	18	383	100	3.78851	36.6	60
khan_01x_contig0647	1	321	11	321	100	3.36449	36.3	60
khan_01x_contig0648	1	1125	164	1080	96	14.6676	37.2	57.6
khan_01x_contig0649	1	347	8	347	100	2.05476	36	60
khan_01x_contig0650	1	423	10	423	100	2.2766	35.2	60
khan_01x_contig0651	1	302	22	302	100	7.16887	34.9	60
khan_01x_contig0652	1	262	7	258	98.4733	2.66412	38.2	47.7
khan_01x_contig0653	1	263	8	214	81.3688	2.88593	37	28.8
khan_01x_contig0654	1	263	51	263	100	19.346	37.7	27.2
khan_01x_contig0655	1	526	26	526	100	4.56274	35.3	49.6
khan_01x_contig0656	1	314	17	282	89.8089	5.25159	36.6	0
khan_01x_contig0657	1	218	16	216	99.0826	7.40826	37.4	15.9
khan_01x_contig0658	1	391	41	391	100	10.3504	36.2	60
khan_01x_contig0659	1	605	84	605	100	13.7339	37.4	60
khan_01x_contig0660	1	333	9	323	96.997	2.6997	38.1	60
khan_01x_contig0661	1	234	45	229	97.8632	19.235	37.8	18
khan_01x_contig0662	1	1066	2367	1066	100	215.836	37.4	59.5
khan_01x_contig0663	1	589	49	589	100	7.97963	38.3	60
khan_01x_contig0664	1	530	53	530	100	9.78679	37.7	56.6
khan_01x_contig0665	1	287	106	287	100	36.1324	38.1	33
khan_01x_contig0666	1	309	18	272	88.0259	5.67961	38	8.22
khan_01x_contig0667	1	324	10	324	100	2.91975	37.4	60
khan_01x_contig0668	1	413	40	413	100	9.27119	37.1	59.5
khan_01x_contig0669	1	437	47	435	99.5423	10.6888	37.6	23.1
khan_01x_contig0670	1	648	69	648	100	10.6389	36.5	60
khan_01x_contig0671	1	313	17	308	98.4026	5.29712	34.2	60
khan_01x_contig0672	1	364	14	364	100	3.86264	37.9	60
khan_01x_contig0673	1	298	230	298	100	77.3658	37.3	36.6
khan_01x_contig0674	1	255	147	255	100	57.7647	37.5	17.6
khan_01x_contig0675	1	498	23	481	96.5863	4.64257	37.8	27.9
khan_01x_contig0676	1	636	188	631	99.2138	26.7972	35.8	57.7
khan_01x_contig0677	1	466	9	466	100	1.95064	36.5	60
khan_01x_contig0678	1	590	36	590	100	5.95254	37.5	28.7
khan_01x_contig0679	1	493	95	493	100	19.2982	35.9	54.1
khan_01x_contig0680	1	231	73	231	100	31.29	37.6	22
khan_01x_contig0681	1	293	285	293	100	97.3993	36.6	24.8
khan_01x_contig0682	1	996	376	996	100	37.4006	37.2	60
khan_01x_contig0683	1	683	90	657	96.1933	13.1567	37	46.9
khan_01x_contig0684	1	1432	176	1428	99.7207	12.2877	37.6	59.2
khan_01x_contig0685	1	474	119	474	100	24.5675	36.3	60
khan_01x_contig0686	1	1714	85	1714	100	4.99767	36.7	60
khan_01x_contig0687	1	373	37	373	100	9.68901	36.6	60
khan_01x_contig0688	1	761	116	761	100	15.0591	35.9	50.8
khan_01x_contig0689	1	365	29	365	100	7.9589	36.9	27.8
khan_01x_contig0690	1	814	183	814	100	22.4767	36.9	60
khan_01x_contig0691	1	327	10	327	100	3.0367	34.6	60
khan_01x_contig0692	1	447	44	447	100	9.6443	36.2	60
khan_01x_contig0693	1	573	60	573	100	10.5096	36.6	51.5
khan_01x_contig0694	1	612	41	612	100	6.27288	36.6	60
khan_01x_contig0695	1	250	36	245	98	14.108	38.3	40.6
khan_01x_contig0696	1	549	19	549	100	3.48452	35.1	60
khan_01x_contig0697	1	626	56	626	100	8.94089	34.2	53.2
khan_01x_contig0698	1	1332	355	1332	100	26.4542	35.9	52.3
khan_01x_contig0699	1	647	61	638	98.609	9.22566	35.8	39.8
khan_01x_contig0700	1	373	42	373	100	11.3244	37.4	56.6
khan_01x_contig0701	1	635	40	635	100	6.21102	37.8	55.8
khan_01x_contig0702	1	646	51	646	100	7.90712	37.9	60
khan_01x_contig0703	1	672	54	672	100	7.7753	37.8	57.7
khan_01x_contig0704	1	315	25	315	100	7.75238	37.6	41.5
khan_01x_contig0705	1	428	44	428	100	10.2009	36.2	37.9
khan_01x_contig0706	1	1165	624	1125	96.5665	52.6506	36.5	60
khan_01x_contig0707	1	699	98	699	100	13.681	36.7	49.3
khan_01x_contig0708	1	255	29	255	100	11.2275	37.4	19
khan_01x_contig0709	1	445	24	432	97.0787	5.22022	37.4	46.1
khan_01x_contig0710	1	664	56	664	100	7.84789	36.7	60
khan_01x_contig0711	1	310	30	269	86.7742	9.20968	37.4	26.8
khan_01x_contig0712	1	248	115	248	100	46.6734	37.8	12.2
khan_01x_contig0713	1	756	57	756	100	7.37434	37.7	59.6
khan_01x_contig0714	1	385	16	385	100	3.75844	33.8	59.5
khan_01x_contig0715	1	457	77	450	98.4683	16.4464	36.8	60
khan_01x_contig0716	1	287	89	287	100	30.9164	38.1	21.4
khan_01x_contig0717	1	278	24	267	96.0432	8.65108	36.5	36.3
khan_01x_contig0718	1	278	15	278	100	5.28777	38.9	40.1
khan_01x_contig0719	1	773	107	752	97.2833	13.445	36.2	60
khan_01x_contig0720	1	572	80	572	100	13.7955	34.9	60
khan_01x_contig0721	1	221	15	204	92.3077	6.0362	38.4	25.7
khan_01x_contig0722	1	1378	168	1378	100	12.1459	37.7	57.8
khan_01x_contig0723	1	255	8	226	88.6275	3.16863	35.3	12.5
khan_01x_contig0724	1	406	149	406	100	36.2414	38	25
khan_01x_contig0725	1	629	79	629	100	12.0668	36.4	60
khan_01x_contig0726	1	305	38	303	99.3443	11.659	38.2	14.9
khan_01x_contig0727	1	359	91	318	88.5794	25.156	38	17.9
khan_01x_contig0728	1	1829	218	1776	97.1022	11.9513	36.8	56.2
khan_01x_contig0729	1	376	90	376	100	23.5771	37.7	10.6
khan_01x_contig0730	1	425	64	425	100	12.92	35.3	60
khan_01x_contig0731	1	338	45	338	100	13.3018	36.5	60
khan_01x_contig0732	1	244	5	186	76.2295	2.06967	38.6	35.8
khan_01x_contig0733	1	810	45	620	76.5432	5.43951	37	60
khan_01x_contig0734	1	385	23	373	96.8831	6.00779	35.7	60
khan_01x_contig0735	1	626	69	622	99.361	11.0687	37.3	56.4
khan_01x_contig0736	1	309	13	309	100	3.86408	38.1	60
khan_01x_contig0737	1	560	73	541	96.6071	12.9107	37.2	60
khan_01x_contig0738	1	632	65	599	94.7785	10.1155	37.2	45.7
khan_01x_contig0739	1	306	23	306	100	7.58824	36.5	60
khan_01x_contig0740	1	761	137	761	100	18.0276	36.8	60
khan_01x_contig0741	1	402	10	353	87.8109	2.21393	36.1	49.5
khan_01x_contig0742	1	1091	102	1091	100	9.44271	37.6	60
khan_01x_contig0743	1	410	14	410	100	3.23659	32.4	59.7
khan_01x_contig0744	1	203	7	121	59.6059	3.2069	37.5	38.9
khan_01x_contig0745	1	211	25	211	100	11.7773	36	6.44
khan_01x_contig0746	1	520	21	520	100	4.06731	38.2	60
khan_01x_contig0747	1	387	31	387	100	7.81654	38	60
khan_01x_contig0748	1	323	18	323	100	5.30031	36.3	60
khan_01x_contig0749	1	1398	229	1398	100	16.2661	37.7	59.3
khan_01x_contig0750	1	210	19	200	95.2381	9.04286	38.8	10.9
khan_01x_contig0751	1	318	10	318	100	3.1761	35.6	60
khan_01x_contig0752	1	378	19	346	91.5344	4.75661	35.8	57.3
khan_01x_contig0753	1	956	65	956	100	6.85879	36.2	60
khan_01x_contig0754	1	514	350	514	100	67.5739	37.8	24.5
khan_01x_contig0755	1	1310	360	1310	100	26.7481	36.6	60
khan_01x_contig0756	1	357	21	351	98.3193	5.65546	35.9	58.7
khan_01x_contig0757	1	925	102	906	97.9459	11.0486	36.7	56.4
khan_01x_contig0758	1	531	16	531	100	2.85687	37.7	59.6
khan_01x_contig0759	1	1236	138	1236	100	11.2282	37.2	60
khan_01x_contig0760	1	538	22	538	100	3.91822	36.2	57.7
khan_01x_contig0761	1	606	100	606	100	16.4422	36.5	60
khan_01x_contig0762	1	343	39	343	100	11.4023	37.4	28.9
khan_01x_contig0763	1	255	5	218	85.4902	1.94902	36.5	17.6
khan_01x_contig0764	1	255	88	255	100	34.4196	36.6	39.5
khan_01x_contig0765	1	301	33	301	100	11.0066	37.2	60
khan_01x_contig0766	1	315	12	315	100	3.08889	36.8	60
khan_01x_contig0767	1	392	56	392	100	14.3291	36.5	60
khan_01x_contig0768	1	476	41	469	98.5294	7.92017	35.7	58.3
khan_01x_contig0769	1	634	21	594	93.6909	3.14826	37.8	45.6
khan_01x_contig0770	1	346	30	346	100	7.56647	33.2	60
khan_01x_contig0771	1	529	124	529	100	23.397	35.8	60
khan_01x_contig0772	1	501	127	501	100	25.0739	36.8	60
khan_01x_contig0773	1	1506	124	1455	96.6135	8.19389	37.4	59.4
khan_01x_contig0774	1	212	15	208	98.1132	6.58962	37.2	24.3
khan_01x_contig0775	1	470	111	470	100	21.4021	33.9	59.9
khan_01x_contig0776	1	227	10	217	95.5947	4.44053	38.2	11.7
khan_01x_contig0777	1	400	13	371	92.75	3.0875	36.4	60
khan_01x_contig0778	1	373	21	373	100	5.57373	37.1	39.2
khan_01x_contig0779	1	303	6	303	100	1.92079	35.5	60
khan_01x_contig0780	1	397	62	397	100	13.8388	35.5	57.6
khan_01x_contig0781	1	372	35	308	82.7957	9.27688	36.3	59.8
khan_01x_contig0782	1	221	84	221	100	37.4072	38.1	11.7
khan_01x_contig0783	1	328	36	328	100	10.1311	37.5	59.9
khan_01x_contig0784	1	416	22	416	100	4.92067	37.4	56.4
khan_01x_contig0785	1	367	83	331	90.1907	22.2779	37.9	29.1
khan_01x_contig0786	1	576	131	576	100	22.4913	35.7	60
khan_01x_contig0787	1	448	20	448	100	4.35045	37.2	60
khan_01x_contig0788	1	260	60	260	100	23.15	37.6	6.23
khan_01x_contig0789	1	426	49	426	100	11.2488	36.5	60
khan_01x_contig0790	1	801	86	801	100	10.6355	36.6	56.4
khan_01x_contig0791	1	1021	85	1021	100	8.10578	38.2	49.9
khan_01x_contig0792	1	589	42	589	100	6.79117	38	41
khan_01x_contig0793	1	455	199	455	100	42.0022	37.9	21.4
khan_01x_contig0794	1	401	57	399	99.5012	14.0823	38.1	26.2
khan_01x_contig0795	1	427	12	427	100	2.79859	35.6	60
khan_01x_contig0796	1	521	37	517	99.2322	6.41075	33.9	57.3
khan_01x_contig0797	1	1202	94	1202	100	7.77038	35.9	60
khan_01x_contig0798	1	214	12	210	98.1308	5.64486	37.3	4.75
khan_01x_contig0799	1	354	11	354	100	2.95198	37	60
khan_01x_contig0800	1	392	37	321	81.8878	8.81378	37.9	30.7
khan_01x_contig0801	1	342	16	325	95.0292	4.66667	37.3	19.5
khan_01x_contig0802	1	235	19	221	94.0426	8.06809	36.2	7.37
khan_01x_contig0803	1	293	10	283	96.587	3.28669	37.4	33.7
khan_01x_contig0804	1	313	9	313	100	2.67093	36.4	57.7
khan_01x_contig0805	1	993	1571	993	100	158.152	37	59.2
khan_01x_contig0806	1	342	14	342	100	3.83041	36.4	60
khan_01x_contig0807	1	1031	401	1031	100	38.7944	37	57.4
khan_01x_contig0808	1	510	29	510	100	5.74314	38.1	60
khan_01x_contig0809	1	255	29	255	100	11.2549	35.2	13.1
khan_01x_contig0810	1	440	24	408	92.7273	5.49773	36	42
khan_01x_contig0811	1	326	15	326	100	4.53374	34.7	60
khan_01x_contig0812	1	359	21	351	97.7716	5.59053	36.9	59.4
khan_01x_contig0813	1	255	48	255	100	18.6824	37.3	18.4
khan_01x_contig0814	1	769	61	769	100	7.82315	37.3	60
khan_01x_contig0815	1	304	1	101	33.2237	0.332237	36.4	0
khan_01x_contig0816	1	367	28	360	98.0926	7.47411	37.3	20.1
khan_01x_contig0817	1	715	53	712	99.5804	7.18601	37.7	58.6
khan_01x_contig0818	1	400	15	400	100	3.6025	38.4	60
khan_01x_contig0819	1	389	11	389	100	2.81491	35.9	60
khan_01x_contig0820	1	836	46	836	100	5.05742	35.2	56.4
khan_01x_contig0821	1	255	55	255	100	21.1373	38.2	16.6
khan_01x_contig0822	1	428	20	428	100	4.68458	36.9	60
khan_01x_contig0823	1	363	18	363	100	4.58953	37.4	35.8
khan_01x_contig0824	1	903	196	896	99.2248	21.8771	36.9	55.3
khan_01x_contig0825	1	245	8	222	90.6122	3.25306	37	17.6
khan_01x_contig0826	1	1415	143	1389	98.1625	10.1067	37.5	59.2
khan_01x_contig0827	1	798	79	798	100	9.80827	36.9	60
khan_01x_contig0828	1	542	43	542	100	7.6107	36.7	58.8
khan_01x_contig0829	1	435	12	435	100	2.53563	35.4	60
khan_01x_contig0830	1	995	70	995	100	7.05528	37	58.1
khan_01x_contig0831	1	407	34	407	100	8.28501	34.8	60
khan_01x_contig0832	1	415	49	415	100	11.3831	32.5	60
khan_01x_contig0833	1	596	56	596	100	9.33389	36	60
khan_01x_contig0834	1	363	8	363	100	2.11019	35.3	57.2
khan_01x_contig0835	1	395	27	395	100	6.36962	37.6	57.8
khan_01x_contig0836	1	348	21	348	100	5.72701	34.7	60
khan_01x_contig0837	1	861	57	861	100	6.38908	36.8	48.2
khan_01x_contig0838	1	443	21	443	100	4.7088	38.1	60
khan_01x_contig0839	1	564	354	564	100	62.1809	37.8	32.3
khan_01x_contig0840	1	491	23	491	100	4.64969	37.2	60
khan_01x_contig0841	1	823	43	823	100	5.21021	38.2	58.6
khan_01x_contig0842	1	449	171	449	100	37.1024	37.1	21.8
khan_01x_contig0843	1	463	8	463	100	1.74514	35.8	60
khan_01x_contig0844	1	282	61	282	100	21.5745	37	25.3
khan_01x_contig0845	1	311	19	311	100	6.09003	34.6	60
khan_01x_contig0846	1	369	20	369	100	5.43631	38	60
khan_01x_contig0847	1	322	5	321	99.6894	1.39752	35.6	60
khan_01x_contig0848	1	567	15	556	98.06	2.49206	36.8	60
khan_01x_contig0849	1	533	33	533	100	6.15197	36.7	57.1
khan_01x_contig0850	1	320	5	320	100	1.55	36.1	60
khan_01x_contig0851	1	483	9	483	100	1.86335	36	60
khan_01x_contig0852	1	389	29	389	100	7.1671	36.6	60
khan_01x_contig0853	1	412	12	412	100	2.84951	35.9	60
khan_01x_contig0854	1	748	184	748	100	24.5281	36.8	60
khan_01x_contig0855	1	563	35	563	100	6.10302	37.7	45.3
khan_01x_contig0856	1	470	12	470	100	2.49362	36.1	60
khan_01x_contig0857	1	305	35	297	97.377	11.4393	37.5	12.2
khan_01x_contig0858	1	652	27	652	100	4.02454	36.2	60
khan_01x_contig0859	1	470	41	470	100	8.49574	37.6	57.8
khan_01x_contig0860	1	3711	485	3652	98.4101	13.0428	37.4	59
khan_01x_contig0861	1	1245	188	1245	100	15.0305	37.4	58.5
khan_01x_contig0862	1	218	10	189	86.6972	4.44954	37.2	5.8
khan_01x_contig0863	1	745	56	745	100	7.58792	35.7	56.6
khan_01x_contig0864	1	574	218	574	100	37.8519	35.1	60
khan_01x_contig0865	1	239	49	239	100	20.6151	38.1	21.8
khan_01x_contig0866	1	818	200	818	100	23.9694	35.6	60
khan_01x_contig0867	1	235	52	235	100	21.5872	36.9	12.5
khan_01x_contig0868	1	418	25	406	97.1292	5.41866	38.5	60
khan_01x_contig0869	1	617	83	617	100	13.2707	36.4	60
khan_01x_contig0870	1	974	116	971	99.692	11.9959	36.8	45.2
khan_01x_contig0871	1	818	39	818	100	4.71516	35.8	59.2
khan_01x_contig0872	1	435	30	435	100	6.88506	36	60
khan_01x_contig0873	1	438	57	438	100	13.016	35.4	60
khan_01x_contig0874	1	459	16	459	100	3.24401	34.9	60
khan_01x_contig0875	1	319	8	269	84.326	2.4953	37.8	37.6
khan_01x_contig0876	1	1602	154	1602	100	9.53745	37.9	59.6
khan_01x_contig0877	1	317	9	317	100	2.86751	35.4	60
khan_01x_contig0878	1	695	88	695	100	12.4878	37.2	59.5
khan_01x_contig0879	1	1291	396	1291	100	30.062	36.5	60
khan_01x_contig0880	1	356	65	349	98.0337	17.3371	37.7	18
khan_01x_contig0881	1	468	27	468	100	5.73718	37.2	45.7
khan_01x_contig0882	1	1340	173	1340	100	12.9075	37.5	56.2
khan_01x_contig0883	1	324	9	294	90.7407	2.80556	36.2	60
khan_01x_contig0884	1	260	13	241	92.6923	4.93462	38.2	23.8
khan_01x_contig0885	1	1275	130	1275	100	9.77255	37.4	51.1
khan_01x_contig0886	1	372	26	353	94.8925	6.73118	35.9	60
khan_01x_contig0887	1	255	42	255	100	16.4588	36.4	22.3
khan_01x_contig0888	1	540	19	540	100	3.54259	36.7	60
khan_01x_contig0889	1	597	186	597	100	31.0854	36.1	52.7
khan_01x_contig0890	1	539	42	539	100	7.84601	37	58.3
khan_01x_contig0891	1	237	154	237	100	64.9156	37.8	23.6
khan_01x_contig0892	1	525	51	525	100	9.33333	37.4	60
khan_01x_contig0893	1	255	29	249	97.6471	11.4863	37.9	5.41
khan_01x_contig0894	1	486	12	486	100	2.43621	35.4	60
khan_01x_contig0895	1	251	51	249	99.2032	19.6653	36.4	37.5
khan_01x_contig0896	1	750	554	750	100	71.332	37.7	29.5
khan_01x_contig0897	1	741	121	741	100	16.0148	37.8	52.4
khan_01x_contig0898	1	234	13	203	86.7521	5.61111	37.6	42.8
khan_01x_contig0899	1	254	48	253	99.6063	18.6339	36.2	20.8
khan_01x_contig0900	1	473	38	449	94.926	8.09514	37.2	41.8
khan_01x_contig0901	1	304	32	304	100	10.5329	37.4	24.2
khan_01x_contig0902	1	477	14	477	100	2.96436	34.1	60
khan_01x_contig0903	1	1010	100	1010	100	9.82376	36.9	57.8
khan_01x_contig0904	1	325	11298	325	100	2565.28	31.7	1.88
khan_01x_contig0905	1	408	13	408	100	3.125	34.5	60
khan_01x_contig0906	1	465	20	465	100	4.30968	36.5	60
khan_01x_contig0907	1	954	91	901	94.4444	9.32075	36.6	53.7
khan_01x_contig0908	1	323	10	237	73.3746	3.06502	36.6	60
khan_01x_contig0909	1	403	10	403	100	2.28288	36.6	60
khan_01x_contig0910	1	617	68	606	98.2172	10.6353	36.2	59.7
khan_01x_contig0911	1	679	236	679	100	30.8616	37.5	14.5
khan_01x_contig0912	1	376	18	335	89.0957	4.67819	37.5	29.4
khan_01x_contig0913	1	305	20	305	100	6.4459	37.6	25.9
khan_01x_contig0914	1	677	65	677	100	7.99409	36.6	59.9
khan_01x_contig0915	1	623	753	623	100	121.109	37	60
khan_01x_contig0916	1	566	26	566	100	4.62544	38.1	60
khan_01x_contig0917	1	940	168	940	100	18.0266	35.8	58.5
khan_01x_contig0918	1	475	95	475	100	19.5621	36.4	60
khan_01x_contig0919	1	343	28	343	100	8.23907	36.1	56.6
khan_01x_contig0920	1	202	46	193	95.5446	20.9802	37.5	3.85
khan_01x_contig0921	1	446	40	446	100	9.01794	36.6	42.6
khan_01x_contig0922	1	536	49	536	100	7.92537	37.4	60
khan_01x_contig0923	1	332	47	332	100	13.0904	37.7	14.3
khan_01x_contig0924	1	596	151	596	100	25.0822	36.8	60
khan_01x_contig0925	1	475	39	465	97.8947	8.26316	38.5	46.4
khan_01x_contig0926	1	845	23	845	100	2.72544	35.9	60
khan_01x_contig0927	1	972	101	972	100	10.286	36.2	56.3
khan_01x_contig0928	1	236	3	166	70.339	1.2839	38.1	6.67
khan_01x_contig0929	1	501	21	451	90.02	3.56687	35.8	51.2
khan_01x_contig0930	1	715	63	715	100	8.5972	37.9	60
khan_01x_contig0931	1	653	147	653	100	22.245	36.6	60
khan_01x_contig0932	1	280	26	261	93.2143	9.275	36.8	57.5
khan_01x_contig0933	1	843	127	843	100	15.0071	36.6	60
khan_01x_contig0934	1	499	37	499	100	7.23647	38.2	43.4
khan_01x_contig0935	1	342	5	154	45.0292	1.46784	38.2	8
khan_01x_contig0936	1	752	114	752	100	15.0439	37.1	54.8
khan_01x_contig0937	1	375	64	331	88.2667	16.696	37.1	19.2
khan_01x_contig0938	1	1501	205	1483	98.8008	13.3837	37.1	46.3
khan_01x_contig0939	1	214	37	197	92.0561	17.4626	37.8	6
khan_01x_contig0940	1	313	10	307	98.0831	3.12141	36.7	42.2
khan_01x_contig0941	1	393	20	393	100	5.11705	35	54.4
khan_01x_contig0942	1	222	27	212	95.4955	12.0766	38.2	5.81
khan_01x_contig0943	1	671	113	671	100	16.7407	35.5	60
khan_01x_contig0944	1	482	92	477	98.9627	18.8548	38	28.4
khan_01x_contig0945	1	572	25	572	100	4.3479	36.4	60
khan_01x_contig0946	1	308	22	308	100	6.81169	36.9	59.5
khan_01x_contig0947	1	479	18	479	100	3.6952	35.5	60
khan_01x_contig0948	1	989	84	934	94.4388	8.39333	37.4	60
khan_01x_contig0949	1	452	122	452	100	26.5354	37.5	50.7
khan_01x_contig0950	1	649	88	649	100	13.4191	37.6	57.4
khan_01x_contig0951	1	403	15	403	100	3.20347	37.9	60
khan_01x_contig0952	1	319	17	319	100	5.2884	37	60
khan_01x_contig0953	1	2039	539	2039	100	26.1672	37.6	56.6
khan_01x_contig0954	1	206	57	206	100	27.4806	38.1	9.81
khan_01x_contig0955	1	478	50	478	100	10.4812	36.3	60
khan_01x_contig0956	1	457	20	457	100	4.42013	37.1	60
khan_01x_contig0957	1	348	62	348	100	17.7672	37.4	60
khan_01x_contig0958	1	324	9	324	100	2.74383	36	60
khan_01x_contig0959	1	762	114	762	100	15.0486	35.7	56.8
khan_01x_contig0960	1	746	97	736	98.6595	12.7775	37.3	51.6
khan_01x_contig0961	1	959	54	959	100	5.01877	35.9	59.5
khan_01x_contig0962	1	255	50	255	100	19.5294	38.2	14.2
khan_01x_contig0963	1	233	9	190	81.5451	3.85408	36.5	20
khan_01x_contig0964	1	343	45	341	99.4169	12.621	38.5	18.8
khan_01x_contig0965	1	311	6	292	93.8907	1.83601	36.6	60
khan_01x_contig0966	1	417	72	417	100	16.2662	37.2	60
khan_01x_contig0967	1	362	42	362	100	11.5939	37.2	60
khan_01x_contig0968	1	336	10	336	100	2.69048	35.2	60
khan_01x_contig0969	1	520	42	500	96.1538	7.78269	37.1	38.5
khan_01x_contig0970	1	559	22	522	93.381	3.50626	38.1	38.6
khan_01x_contig0971	1	408	46	408	100	11.0613	36.1	60
khan_01x_contig0972	1	525	44	525	100	8.35619	36.5	60
khan_01x_contig0973	1	302	11	302	100	3.30795	37	60
khan_01x_contig0974	1	2426	312	2426	100	12.9233	36.8	58
khan_01x_contig0975	1	381	35	381	100	8.86352	38	25.7
khan_01x_contig0976	1	367	12	367	100	3.17984	35	60
khan_01x_contig0977	1	627	78	627	100	12.4912	36.6	60
khan_01x_contig0978	1	2140	245	2140	100	11.4907	35.6	60
khan_01x_contig0979	1	384	17	384	100	4.41406	37.4	60
khan_01x_contig0980	1	549	248	549	100	39.3862	36	51.2
khan_01x_contig0981	1	404	18	404	100	4.45792	34.5	60
khan_01x_contig0982	1	408	12	408	100	2.91912	36.5	60
khan_01x_contig0983	1	793	70	739	93.1904	8.8285	36.6	56.8
khan_01x_contig0984	1	450	97	449	99.7778	21.3244	38.2	28
khan_01x_contig0985	1	790	154	790	100	18.4253	37.2	51
khan_01x_contig0986	1	734	71	732	99.7275	9.70981	36.8	48.7
khan_01x_contig0987	1	571	79	571	100	13.8879	37.2	60
khan_01x_contig0988	1	530	39	502	94.717	7.40566	37.4	48.6
khan_01x_contig0989	1	1094	106	1094	100	9.75046	37.6	60
khan_01x_contig0990	1	302	9	302	100	2.90728	35.3	60
khan_01x_contig0991	1	1200	144	1197	99.75	11.7242	37.1	58
khan_01x_contig0992	1	305	9	305	100	2.85902	34.2	60
khan_01x_contig0993	1	235	13	221	94.0426	5.56596	36.6	40.2
khan_01x_contig0994	1	375	20	375	100	4.92	35.9	59.8
khan_01x_contig0995	1	322	9	322	100	2.81988	34.8	60
khan_01x_contig0996	1	1803	197	1803	100	10.8447	34.9	60
khan_01x_contig0997	1	815	93	815	100	11.5104	37	60
khan_01x_contig0998	1	1647	287	1641	99.6357	17.3248	36.8	57.9
khan_01x_contig0999	1	1012	45	1012	100	4.49111	37.2	60
khan_01x_contig1000	1	490	24	468	95.5102	4.04286	37.8	57.6
khan_01x_contig1001	1	1267	162	1266	99.9211	12.5099	37.6	53.6
khan_01x_contig1002	1	1518	132	1415	93.2148	8.72332	36.8	57.4
khan_01x_contig1003	1	330	10	330	100	2.80909	35.3	60
khan_01x_contig1004	1	1187	93	1187	100	7.80202	36.9	58.3
khan_01x_contig1005	1	709	156	690	97.3202	21.9944	35.7	60
khan_01x_contig1006	1	553	29	553	100	4.93309	36.4	42.3
khan_01x_contig1007	1	524	25	524	100	4.77481	36.2	60
khan_01x_contig1008	1	994	71	989	99.497	6.22032	37.2	60
khan_01x_contig1009	1	411	27	407	99.0268	6.33333	37.6	60
khan_01x_contig1010	1	564	35	529	93.7943	6.24291	37.3	42.7
khan_01x_contig1011	1	883	35	883	100	4.0034	36.3	60
khan_01x_contig1012	1	329	9	329	100	2.64134	33	60
khan_01x_contig1013	1	358	16	358	100	3.46369	35.9	60
khan_01x_contig1014	1	215	8	202	93.9535	3.48837	39	0
khan_01x_contig1015	1	301	13	301	100	4.12292	35.9	59.7
khan_01x_contig1016	1	308	8	308	100	2.50325	36.5	60
khan_01x_contig1017	1	550	21	550	100	3.79818	36.2	59
khan_01x_contig1018	1	299	24	299	100	7.69231	38.4	34.6
khan_01x_contig1019	1	451	122	450	99.7783	26.8891	38.2	33.5
khan_01x_contig1020	1	772	64	772	100	8.33031	35.9	56
khan_01x_contig1021	1	487	27	487	100	5.49076	35.5	60
khan_01x_contig1022	1	321	15	321	100	4.46106	37	60
khan_01x_contig1023	1	357	21	357	100	5.83473	36.7	60
khan_01x_contig1024	1	262	36	246	93.8931	13.5115	37.9	20.5
khan_01x_contig1025	1	1078	111	1078	100	10.3664	37.8	60
khan_01x_contig1026	1	372	14	372	100	3.75269	35.5	60
khan_01x_contig1027	1	490	17	490	100	3.4	35.4	60
khan_01x_contig1028	1	255	30	255	100	11.5529	36.5	18.1
khan_01x_contig1029	1	359	43	359	100	11.1504	37.9	31.7
khan_01x_contig1030	1	233	32	232	99.5708	13.5365	36.8	11.4
khan_01x_contig1031	1	618	51	514	83.1715	8.26537	37.1	52.1
khan_01x_contig1032	1	200	41	200	100	20.395	37.7	18.8
khan_01x_contig1033	1	1152	88	1152	100	7.53299	36.6	59.5
khan_01x_contig1034	1	301	13	301	100	3.6711	37.2	60
khan_01x_contig1035	1	250	168	250	100	65.78	37.9	16.2
khan_01x_contig1036	1	634	24	634	100	3.26498	36.3	59.5
khan_01x_contig1037	1	460	34	460	100	7.33913	37.9	60
khan_01x_contig1038	1	474	30	474	100	6.25949	37.7	44.1
khan_01x_contig1039	1	255	20	235	92.1569	7.72549	37.8	24.1
khan_01x_contig1040	1	352	15	204	57.9545	4.24148	34.7	18.8
khan_01x_contig1041	1	559	32	419	74.9553	5.78175	35.7	56.5
khan_01x_contig1042	1	312	8	312	100	2.41346	36	60
khan_01x_contig1043	1	365	36	365	100	9.14247	36.1	41.3
khan_01x_contig1044	1	587	43	576	98.1261	7.25894	35.3	52.6
khan_01x_contig1045	1	850	66	753	88.5882	7.83882	37.6	58.2
khan_01x_contig1046	1	335	7	335	100	2.00597	34.9	60
khan_01x_contig1047	1	309	61	302	97.7346	19.4337	37.1	35.1
khan_01x_contig1048	1	255	25	252	98.8235	9.79216	36.3	30.2
khan_01x_contig1049	1	368	31	368	100	8.26359	37.7	60
khan_01x_contig1050	1	255	13	252	98.8235	5.1451	38	10.5
khan_01x_contig1051	1	2388	299	2388	100	12.5532	37.3	59.8
khan_01x_contig1052	1	386	17	386	100	4.38083	35.9	59
khan_01x_contig1053	1	325	10	325	100	2.96308	36.1	60
khan_01x_contig1054	1	307	205	307	100	66.127	38.1	26.8
khan_01x_contig1055	1	326	15	322	98.773	4.46319	36.6	60
khan_01x_contig1056	1	570	34	570	100	5.64912	35.8	60
khan_01x_contig1057	1	657	61	657	100	9.08371	37.9	60
khan_01x_contig1058	1	359	12	359	100	3.27855	36	60
khan_01x_contig1059	1	1647	337	1628	98.8464	19.3382	37.4	55.9
khan_01x_contig1060	1	308	37	302	98.0519	11.7403	36.6	31.2
khan_01x_contig1061	1	219	10	218	99.5434	4.57991	37.1	8.2
khan_01x_contig1062	1	255	9	221	86.6667	3.56471	36.6	21.1
khan_01x_contig1063	1	2660	277	2660	100	10.4353	37.1	59.3
khan_01x_contig1064	1	880	255	880	100	29.0386	36.7	60
khan_01x_contig1065	1	963	79	963	100	7.97715	36.9	48.1
khan_01x_contig1066	1	783	62	783	100	7.90549	36.7	59.1
khan_01x_contig1067	1	328	28	276	84.1463	8.57927	37.3	50.9
khan_01x_contig1068	1	3951	3958	3951	100	99.6525	36.5	58.8
khan_01x_contig1069	1	549	23	549	100	3.72313	35.3	60
khan_01x_contig1070	1	694	132	687	98.9914	18.1326	37.3	58.3
khan_01x_contig1071	1	741	163	719	97.031	21.5587	36.6	47
khan_01x_contig1072	1	423	19	423	100	4.50118	36.9	60
khan_01x_contig1073	1	518	67	511	98.6486	12.888	37	46.7
khan_01x_contig1074	1	340	13	334	98.2353	3.72353	35.8	60
khan_01x_contig1075	1	367	11	367	100	2.91281	35	60
khan_01x_contig1076	1	871	64	860	98.7371	7.3961	37.1	60
khan_01x_contig1077	1	337	9	337	100	2.64095	36	60
khan_01x_contig1078	1	444	24	444	100	5.29955	36.6	60
khan_01x_contig1079	1	379	19	379	100	4.76517	35.8	58.8
khan_01x_contig1080	1	777	55	777	100	7.139	36.2	60
khan_01x_contig1081	1	303	14	303	100	4.34983	32.2	60
khan_01x_contig1082	1	345	42	345	100	12.2116	36.8	60
khan_01x_contig1083	1	317	3	130	41.0095	0.955836	38.7	30
khan_01x_contig1084	1	1411	223	1410	99.9291	15.8561	37.1	57.5
khan_01x_contig1085	1	304	8	304	100	2.65789	36	60
khan_01x_contig1086	1	263	437	263	100	164.414	38.9	17.8
khan_01x_contig1087	1	456	32	456	100	7.04605	37.4	60
khan_01x_contig1088	1	659	71	641	97.2686	10.2382	38.2	59.2
khan_01x_contig1089	1	1165	108	1139	97.7682	9.23262	36.9	59.2
khan_01x_contig1090	1	212	7	205	96.6981	3.31604	37.9	2.57
khan_01x_contig1091	1	724	107	721	99.5856	14.4475	37.7	52.5
khan_01x_contig1092	1	325	23	254	78.1538	6.53538	37.7	47.7
khan_01x_contig1093	1	345	30	345	100	8.6087	36.4	52.1
khan_01x_contig1094	1	645	180	645	100	27.7535	37.7	60
khan_01x_contig1095	1	704	105	701	99.5739	14.1136	37.3	40.5
khan_01x_contig1096	1	337	47	337	100	14.0623	35.8	60
khan_01x_contig1097	1	659	44	555	84.2185	6.39302	38.4	59.4
khan_01x_contig1099	1	2282	390	2282	100	17.0473	37.3	59.5
khan_01x_contig1100	1	671	38	670	99.851	5.46647	36.6	56.9
khan_01x_contig1101	1	921	178	921	100	19.4072	36.8	56.5
khan_01x_contig1102	1	755	115	755	100	14.9046	37.5	45.7
khan_01x_contig1103	1	837	136	837	100	15.828	37.8	41.3
khan_01x_contig1104	1	473	20	473	100	4.27061	33.4	60
khan_01x_contig1105	1	445	25	445	100	5.16404	36.2	58.5
khan_01x_contig1106	1	5389	901	5314	98.6083	16.7038	37.2	59.4
khan_01x_contig1107	1	255	37	231	90.5882	14.3804	38.3	16.3
khan_01x_contig1108	1	371	25	371	100	6.7062	33.7	57.7
khan_01x_contig1109	1	700	77	700	100	10.89	36.8	58.8
khan_01x_contig1110	1	510	73	480	94.1176	14.1863	37.1	36.7
khan_01x_contig1111	1	303	6	303	100	1.9571	36.6	60
khan_01x_contig1112	1	424	75	424	100	15.5637	37.8	22.6
khan_01x_contig1113	1	688	66	688	100	8.92006	36	60
khan_01x_contig1114	1	339	134	339	100	39.5546	36.8	60
khan_01x_contig1115	1	220	112	220	100	51	37.3	6.29
khan_01x_contig1116	1	349	13	349	100	3.76218	33.9	60
khan_01x_contig1117	1	255	66	255	100	25.3961	38.1	16.9
khan_01x_contig1118	1	619	71	619	100	11.4184	36.8	46.6
khan_01x_contig1119	1	323	8	323	100	2.47678	36.7	60
khan_01x_contig1120	1	869	92	865	99.5397	10.6559	36.2	53.2
khan_01x_contig1121	1	843	88	843	100	9.879	37.4	60
khan_01x_contig1122	1	336	14	336	100	4.20833	37.2	60
khan_01x_contig1123	1	356	10	356	100	2.69663	35.1	60
khan_01x_contig1124	1	386	40	386	100	10.0596	36.7	34.4
khan_01x_contig1125	1	1385	194	1364	98.4838	13.9993	37	54.9
khan_01x_contig1126	1	406	17	406	100	4.22414	34.2	58.9
khan_01x_contig1127	1	303	6	303	100	1.967	36	59.8
khan_01x_contig1128	1	315	7	315	100	2.06984	33.5	60
khan_01x_contig1129	1	303	38	303	100	11.7063	34	60
khan_01x_contig1130	1	236	22	236	100	9.32203	37.8	27
khan_01x_contig1131	1	485	17	341	70.3093	3.51134	37.5	45.5
khan_01x_contig1132	1	445	27	445	100	6.12809	37.8	60
khan_01x_contig1133	1	350	10	330	94.2857	2.52857	38.6	44.8
khan_01x_contig1134	1	471	43	470	99.7877	9.21444	37	60
khan_01x_contig1135	1	328	8	328	100	2.3811	36.3	60
khan_01x_contig1136	1	2841	707	2841	100	24.7818	36.9	55.5
khan_01x_contig1137	1	680	44	680	100	6.52059	36.3	60
khan_01x_contig1138	1	1089	76	1087	99.8163	6.95776	37.1	59.8
khan_01x_contig1139	1	463	17	447	96.5443	3.61987	37.2	29
khan_01x_contig1140	1	301	8	301	100	2.67442	35.6	60
khan_01x_contig1141	1	561	67	561	100	10.7005	36.4	60
khan_01x_contig1142	1	619	230	619	100	34.7593	35.1	59.9
khan_01x_contig1143	1	389	22	329	84.5758	5.58612	38.4	10.9
khan_01x_contig1144	1	357	9	357	100	2.54622	34.3	60
khan_01x_contig1145	1	809	109	805	99.5056	13.3239	36.7	47.7
khan_01x_contig1146	1	390	20	353	90.5128	4.33077	34.9	60
khan_01x_contig1147	1	364	32	364	100	8.45055	37.1	36.9
khan_01x_contig1148	1	255	11	239	93.7255	4.35686	38.7	26.7
khan_01x_contig1149	1	299	57	299	100	18.3846	38.1	20.8
khan_01x_contig1150	1	530	147	530	100	26.1755	34.6	56.6
khan_01x_contig1151	1	471	540	464	98.5138	110.391	38.9	50.7
khan_01x_contig1152	1	760	243	760	100	31.7645	37.6	60
khan_01x_contig1153	1	249	63	249	100	25.1888	36.9	33.7
khan_01x_contig1154	1	292	17	265	90.7534	5.64041	36.7	15.3
khan_01x_contig1155	1	208	7	199	95.6731	3.39904	36.3	13.1
khan_01x_contig1156	1	662	168	662	100	25.0468	37.8	27
khan_01x_contig1157	1	958	30	958	100	3.07829	35.1	60
khan_01x_contig1158	1	307	10	307	100	2.54072	36	60
khan_01x_contig1159	1	518	22	518	100	4.25676	36.9	60
khan_01x_contig1160	1	766	190	766	100	24.5379	35.9	60
khan_01x_contig1161	1	217	36	217	100	16.5622	37.5	11.2
khan_01x_contig1162	1	1060	67	1060	100	6.22358	37.3	60
khan_01x_contig1163	1	805	164	805	100	20.1391	36.2	48.9
khan_01x_contig1164	1	404	25	392	97.0297	6.02723	35.5	52.3
khan_01x_contig1165	1	249	42	249	100	16.257	36.1	41.8
khan_01x_contig1166	1	397	15	393	98.9924	3.61209	37.2	60
khan_01x_contig1167	1	526	30	489	92.9658	5.25285	37.9	42.1
khan_01x_contig1168	1	737	70	737	100	9.54138	38.1	60
khan_01x_contig1169	1	482	339	482	100	70.5519	37.6	26.8
khan_01x_contig1170	1	321	25565	321	100	7942.01	36.9	60
khan_01x_contig1171	1	308	7	308	100	2.29545	37.5	60
khan_01x_contig1172	1	501	17	501	100	3.02395	37.2	56.8
khan_01x_contig1173	1	773	282	773	100	36.1255	35.8	60
khan_01x_contig1174	1	406	30	406	100	7.07143	32.8	59.4
khan_01x_contig1175	1	352	44	352	100	12.3438	38	35.9
khan_01x_contig1176	1	825	61	825	100	7.34061	38.4	60
khan_01x_contig1177	1	585	126	582	99.4872	21.4684	37.7	35.6
khan_01x_contig1178	1	607	94	592	97.5288	15.4152	38	60
khan_01x_contig1179	1	481	613	481	100	124.748	37.4	12.8
khan_01x_contig1180	1	306	7	306	100	2.12418	36.6	60
khan_01x_contig1181	1	1042	112	1042	100	10.738	36.9	58.9
khan_01x_contig1182	1	668	91	598	89.521	12.1692	35.8	58.4
khan_01x_contig1183	1	481	38	481	100	7.83576	37.3	59.2
khan_01x_contig1184	1	235	52	235	100	21.766	37.9	11.5
khan_01x_contig1185	1	350	11	350	100	2.85714	38.3	59.1
khan_01x_contig1186	1	684	231	684	100	30.9737	37.2	59.2
khan_01x_contig1187	1	1131	78	1131	100	6.83378	34.1	60
khan_01x_contig1188	1	877	136	858	97.8335	15.2041	37.3	57.1
khan_01x_contig1189	1	392	39	392	100	9.96939	37	53
khan_01x_contig1190	1	339	12	339	100	3.38938	35.3	60
khan_01x_contig1191	1	844	213	843	99.8815	24.2666	37.7	44.5
khan_01x_contig1192	1	419	26	417	99.5227	5.13604	35.6	60
khan_01x_contig1193	1	386	41	386	100	10.5984	36.9	58.6
khan_01x_contig1194	1	358	128	358	100	35.6173	38	20.3
khan_01x_contig1195	1	503	58	503	100	10.9483	37	54.7
khan_01x_contig1196	1	557	29	540	96.9479	4.82765	37.2	30.4
khan_01x_contig1197	1	1283	359	1264	98.5191	27.9072	36.9	55.8
khan_01x_contig1198	1	702	32	702	100	4.58974	38.1	60
khan_01x_contig1199	1	967	107	967	100	9.66391	35.6	60
khan_01x_contig1200	1	2877	397	2815	97.845	13.6635	36.7	56.3
khan_01x_contig1201	1	491	51	349	71.0794	10.1548	38	36.6
khan_01x_contig1202	1	363	9	363	100	2.48485	36.5	60
khan_01x_contig1203	1	427	33	427	100	7.55738	35.3	60
khan_01x_contig1204	1	347	10	328	94.5245	2.75216	37.9	38
khan_01x_contig1205	1	380	40	380	100	9.97895	34.9	60
khan_01x_contig1206	1	391	30	391	100	7.58824	37.6	60
khan_01x_contig1207	1	399	9	399	100	2.27569	34.2	60
khan_01x_contig1208	1	255	80	255	100	31.4157	37.6	8.76
khan_01x_contig1209	1	471	15	471	100	3.13163	37.3	60
khan_01x_contig1210	1	494	115	494	100	23.1073	37.4	60
khan_01x_contig1211	1	322	24	303	94.0994	7.40373	36.6	25.9
khan_01x_contig1212	1	355	9	355	100	2.56056	36.4	60
khan_01x_contig1213	1	536	16	536	100	2.8153	36.1	58.8
khan_01x_contig1214	1	341	1	101	29.6188	0.296188	32.4	0
khan_01x_contig1215	1	1061	474	1033	97.361	42.279	37.8	26.9
khan_01x_contig1216	1	469	73	469	100	15.4414	37.3	56
khan_01x_contig1217	1	1204	96	1203	99.9169	7.96013	37.4	58.1
khan_01x_contig1218	1	841	64	841	100	7.65398	38.1	60
khan_01x_contig1219	1	681	69	681	100	10.022	36.7	51.8
khan_01x_contig1220	1	352	10	352	100	2.68466	36.3	60
khan_01x_contig1221	1	1735	233	1671	96.3112	13.3487	38.1	59.5
khan_01x_contig1222	1	1990	535	1860	93.4673	26.9814	37	58.2
khan_01x_contig1223	1	635	57	583	91.811	8.83622	37.7	34
khan_01x_contig1224	1	518	115	517	99.8069	21.7143	37.7	34.6
khan_01x_contig1225	1	388	25	388	100	6.42268	36.4	29.4
khan_01x_contig1226	1	973	83	953	97.9445	8.53649	37.4	59.3
khan_01x_contig1227	1	870	101	870	100	10.5506	36.1	60
khan_01x_contig1228	1	340	11	340	100	3.06765	36.2	60
khan_01x_contig1229	1	491	43	491	100	8.6945	37	27.6
khan_01x_contig1230	1	972	74	969	99.6914	7.65741	36.3	58.3
khan_01x_contig1231	1	332	25	332	100	7.5994	36.6	60
khan_01x_contig1232	1	479	69	479	100	14.1587	37.6	56.3
khan_01x_contig1233	1	337	40	337	100	11.8576	36.8	22.1
khan_01x_contig1234	1	318	30	317	99.6855	9.5	37.8	24.2
khan_01x_contig1235	1	311	18	311	100	5.73955	38.3	36
khan_01x_contig1236	1	617	47	615	99.6759	7.46191	37.4	60
khan_01x_contig1237	1	370	26	295	79.7297	6.78108	37.2	57
khan_01x_contig1238	1	200	5	124	62	2.45	36.8	3.6
khan_01x_contig1239	1	230	85	230	100	35.7391	37.9	22.6
khan_01x_contig1240	1	368	18	368	100	4.80435	38.2	60
khan_01x_contig1241	1	421	49	421	100	11.1686	37.1	14.8
khan_01x_contig1242	1	255	16	226	88.6275	6.24706	38.1	7.38
khan_01x_contig1243	1	592	194	589	99.4932	32.7753	36.9	60
khan_01x_contig1244	1	433	10	430	99.3072	2.13395	34.8	60
khan_01x_contig1245	1	218	18	174	79.8165	7.77982	38	14.8
khan_01x_contig1246	1	786	46	775	98.6005	5.7112	36.8	58.5
khan_01x_contig1247	1	319	8	319	100	2.46708	35.3	60
khan_01x_contig1248	1	213	12	213	100	5.58685	37.4	37.4
khan_01x_contig1249	1	767	56	764	99.6089	7.3455	37.1	60
khan_01x_contig1250	1	447	158	447	100	35.0358	37.4	21.3
khan_01x_contig1251	1	285	19	278	97.5439	6.54737	38.6	23.6
khan_01x_contig1252	1	559	49	559	100	8.42755	36.2	54.1
khan_01x_contig1253	1	349	26	334	95.702	7.3639	37.4	56.2
khan_01x_contig1254	1	358	23	358	100	5.94972	35.9	60
khan_01x_contig1255	1	1403	191	1363	97.149	13.5716	36.5	58.8
khan_01x_contig1256	1	1106	90	1106	100	8.11212	36.2	59.9
khan_01x_contig1257	1	246	58	246	100	22.1911	39	30.9
khan_01x_contig1258	1	583	33	583	100	5.32933	36.9	45.2
khan_01x_contig1259	1	368	27	368	100	7.16033	37.5	41.5
khan_01x_contig1260	1	499	48	499	100	9.64729	37.6	30
khan_01x_contig1261	1	680	30	680	100	4.40294	38.1	60
khan_01x_contig1262	1	287	18	192	66.899	6.28571	37.2	12.2
khan_01x_contig1263	1	397	40	354	89.1688	9.70781	37.6	30.3
khan_01x_contig1264	1	605	57	605	100	9.45124	36.3	60
khan_01x_contig1265	1	719	25	719	100	3.51182	35.8	60
khan_01x_contig1266	1	1675	223	1671	99.7612	13.3928	37.1	58.7
khan_01x_contig1267	1	5508	8318	5508	100	151.178	35.7	58.7
khan_01x_contig1268	1	207	9	204	98.5507	4.38164	37.3	1.78
khan_01x_contig1269	1	234	1	101	43.1624	0.431624	39.5	0
khan_01x_contig1270	1	661	62	661	100	9.44629	36.7	44.9
khan_01x_contig1271	1	227	325	153	67.4009	138.634	38.1	38.3
khan_01x_contig1272	1	711	341	637	89.5921	46.2982	38	36.2
khan_01x_contig1273	1	366	9	366	100	2.46721	36.9	60
khan_01x_contig1274	1	712	54	712	100	7.63483	35.4	59.6
khan_01x_contig1275	1	790	64	775	98.1013	8.06456	36.6	50.5
khan_01x_contig1276	1	851	108	836	98.2374	12.7662	36.8	57.2
khan_01x_contig1277	1	1115	98	1115	100	8.64574	36.7	51.9
khan_01x_contig1278	1	653	40	653	100	5.44717	36.6	58.5
khan_01x_contig1279	1	314	8	314	100	2.57325	35.1	60
khan_01x_contig1280	1	211	10	182	86.2559	4.58768	37.4	8.4
khan_01x_contig1281	1	255	86	255	100	33.4667	38	24.7
khan_01x_contig1282	1	586	52	586	100	8.86348	35.3	60
khan_01x_contig1283	1	320	24	307	95.9375	7.51875	36.5	28
khan_01x_contig1284	1	1013	93	1013	100	9.0691	35.3	59.7
khan_01x_contig1285	1	444	31	444	100	6.29054	36.9	55.6
khan_01x_contig1286	1	431	11	431	100	2.32019	33.3	58.7
khan_01x_contig1287	1	468	15	468	100	2.97436	38.4	60
khan_01x_contig1288	1	255	16	251	98.4314	6.29412	37.5	4.38
khan_01x_contig1289	1	407	25	395	97.0516	5.78133	36.7	60
khan_01x_contig1290	1	302	18	299	99.0066	5.7053	35.3	59.5
khan_01x_contig1291	1	332	19	332	100	5.6747	37.5	60
khan_01x_contig1292	1	461	27	384	83.2972	5.83297	37.2	52.3
khan_01x_contig1293	1	609	28	554	90.9688	4.53366	35.6	51.5
khan_01x_contig1294	1	2220	1254	2220	100	55.5432	37.1	60
khan_01x_contig1295	1	1586	328	1586	100	20.7724	36.6	58.4
khan_01x_contig1296	1	387	80	387	100	20.0801	37.9	27
khan_01x_contig1297	1	769	156	767	99.7399	20.0689	37.6	46.2
khan_01x_contig1298	1	308	23	308	100	7.36364	37	56.5
khan_01x_contig1299	1	395	120	394	99.7468	30.3747	38	22.8
khan_01x_contig1300	1	302	20	243	80.4636	6.2947	37.3	37
khan_01x_contig1301	1	313	204	313	100	63.9904	37.7	32.5
khan_01x_contig1302	1	1028	129	1028	100	12.4786	37	57.8
khan_01x_contig1303	1	772	72	772	100	9.24482	36.4	60
khan_01x_contig1304	1	331	28	225	67.9758	7.93353	37.8	29.7
khan_01x_contig1305	1	321	7	317	98.7539	2.20249	37	60
khan_01x_contig1306	1	369	9	369	100	2.30352	36.5	60
khan_01x_contig1307	1	620	160	618	99.6774	26.0097	37.6	34.7
khan_01x_contig1308	1	662	43	662	100	6.55136	36.7	59
khan_01x_contig1309	1	368	11	368	100	2.87772	35.3	60
khan_01x_contig1310	1	357	16	334	93.5574	4.41176	37.6	35.1
khan_01x_contig1311	1	1968	405	1968	100	19.7566	37.6	53.7
khan_01x_contig1312	1	457	32	457	100	6.9081	37.8	60
khan_01x_contig1313	1	623	59	623	100	9.26164	37	60
khan_01x_contig1314	1	328	12	328	100	3.61585	36.9	60
khan_01x_contig1315	1	717	66	717	100	9.24686	36.6	50.2
khan_01x_contig1316	1	240	19	232	96.6667	7.82083	36.9	36.8
khan_01x_contig1317	1	372	36	372	100	9.38978	36.2	60
khan_01x_contig1318	1	1387	731	1387	100	52.2379	36.2	60
khan_01x_contig1319	1	255	20	251	98.4314	7.76863	36.5	14
khan_01x_contig1320	1	280	14	276	98.5714	4.79643	38.3	17.1
khan_01x_contig1321	1	3603	901	3594	99.7502	24.9045	37.1	58.6
khan_01x_contig1322	1	339	13	316	93.2153	3.81121	36.3	21.4
khan_01x_contig1323	1	254	24	205	80.7087	9.54331	36.5	29
khan_01x_contig1324	1	778	113	778	100	13.8689	35.5	60
khan_01x_contig1325	1	3165	461	3165	100	14.5169	37.1	58
khan_01x_contig1326	1	517	52	497	96.1315	9.91103	36.7	45.3
khan_01x_contig1327	1	1150	116	1150	100	10.153	37.4	58.8
khan_01x_contig1328	1	396	20	381	96.2121	5.10101	34.9	60
khan_01x_contig1329	1	23886	9080	23843	99.82	38.1243	37.1	59.5
khan_01x_contig1330	1	3189	1210	3189	100	37.7805	35.8	57.7
khan_01x_contig1331	1	1416	1950	1416	100	135.746	35.3	60
khan_01x_contig1332	1	439	18	428	97.4943	3.86788	37.5	60
khan_01x_contig1333	1	275	64	270	98.1818	22.6945	37.4	16
khan_01x_contig1334	1	211	10	194	91.9431	4.78673	35.2	8
khan_01x_contig1335	1	373	95	373	100	25.5282	36.2	59.3
khan_01x_contig1336	1	541	68	541	100	12.4455	34.6	60
khan_01x_contig1337	1	388	10	388	100	2.51546	38	60
khan_01x_contig1338	1	301	9	256	85.0498	2.78738	36.7	56.4
khan_01x_contig1339	1	1731	124	1651	95.3784	7.04679	37.2	59.6
khan_01x_contig1340	1	738	43	738	100	5.84688	36.3	60
khan_01x_contig1341	1	326	9	326	100	2.60123	37.1	60
khan_01x_contig1342	1	252	89	249	98.8095	35.5952	37.8	17.2
khan_01x_contig1343	1	691	62	691	100	9.00145	34.1	59.5
khan_01x_contig1344	1	586	37	552	94.198	5.88737	35.9	49.7
khan_01x_contig1345	1	353	10	353	100	2.7932	36.2	60
khan_01x_contig1346	1	467	308	467	100	66.1863	37.3	21.2
khan_01x_contig1347	1	261	411	261	100	151.1	38.9	39.2
khan_01x_contig1348	1	843	54	836	99.1696	6.43535	35.7	58.4
khan_01x_contig1349	1	311	32	311	100	10.0193	38.4	60
khan_01x_contig1350	1	395	10	395	100	2.4557	34.8	60
khan_01x_contig1351	1	314	58	314	100	18.1911	38	22.3
khan_01x_contig1352	1	368	15	368	100	4.0788	37	60
khan_01x_contig1353	1	319	8	319	100	2.48589	34.1	60
khan_01x_contig1354	1	1090	67	1067	97.8899	6.07798	34.7	59.2
khan_01x_contig1355	1	872	70	780	89.4495	7.90596	36.8	50.9
khan_01x_contig1356	1	567	18	554	97.7072	3.11817	38.4	60
khan_01x_contig1357	1	963	185	963	100	18.8941	37.4	47.5
khan_01x_contig1358	1	521	22	475	91.1708	4.26488	36.4	51.8
khan_01x_contig1359	1	2313	239	2100	90.7912	10.2356	36.9	58.3
khan_01x_contig1360	1	319	8	319	100	2.50157	35.4	60
khan_01x_contig1361	1	432	37	432	100	8.30556	37.3	42.4
khan_01x_contig1362	1	350	25	350	100	7.16286	37.5	18.5
khan_01x_contig1363	1	828	178	828	100	21.3877	37	60
khan_01x_contig1364	1	364	28	364	100	6.83242	35.8	53.9
khan_01x_contig1365	1	619	93	619	100	14.9273	36.5	55.1
khan_01x_contig1366	1	464	38	464	100	7.18103	36.3	60
khan_01x_contig1367	1	301	6	301	100	2.01329	35.1	60
khan_01x_contig1368	1	248	38	248	100	13.6855	38	26.1
khan_01x_contig1369	1	454	32	449	98.8987	7.09912	34.7	60
khan_01x_contig1370	1	400	42	399	99.75	10.5175	36.3	26.2
khan_01x_contig1371	1	2668	380	2639	98.913	14.1387	36.9	58
khan_01x_contig1372	1	339	49	339	100	14.0236	38	37.8
khan_01x_contig1373	1	420	47	418	99.5238	11.1976	36.7	35.5
khan_01x_contig1374	1	651	55	651	100	8.23963	35.7	60
khan_01x_contig1375	1	329	7	329	100	2.07903	37.1	60
khan_01x_contig1376	1	492	18	492	100	3.56301	36	60
khan_01x_contig1377	1	496	73	496	100	14.7339	35.9	60
khan_01x_contig1378	1	339	11	219	64.6018	2.80236	37.5	29.6
khan_01x_contig1379	1	276	21	235	85.1449	7.63043	36.8	40.7
khan_01x_contig1380	1	333	22	255	76.5766	5.68468	39	25.6
khan_01x_contig1381	1	399	35	399	100	8.08772	36.5	60
khan_01x_contig1382	1	769	162	769	100	20.2939	36.5	58.4
khan_01x_contig1383	1	406	12	346	85.2217	2.86453	37.9	55
khan_01x_contig1384	1	942	139	884	93.8429	14.81	37.6	54.3
khan_01x_contig1385	1	504	27	504	100	5.38889	37.6	56.7
khan_01x_contig1386	1	674	72	674	100	10.2982	36.8	48.6
khan_01x_contig1387	1	328	39	328	100	11.8079	37.5	60
khan_01x_contig1388	1	572	103	524	91.6084	17.7955	38	36.8
khan_01x_contig1389	1	340	15	340	100	3.62941	36.9	60
khan_01x_contig1390	1	301	14	301	100	4.47841	35.7	60
khan_01x_contig1391	1	630	91	630	100	14.2667	35.8	60
khan_01x_contig1392	1	344	30	338	98.2558	8.71221	36.9	39.8
khan_01x_contig1393	1	730	78	730	100	10.4904	36.8	53.6
khan_01x_contig1394	1	489	12	475	97.137	2.19836	36.1	60
khan_01x_contig1395	1	358	17	355	99.162	3.98883	36.9	60
khan_01x_contig1396	1	374	11	374	100	2.91444	34.4	60
khan_01x_contig1397	1	634	37	634	100	5.85647	36.7	60
khan_01x_contig1398	1	446	15	426	95.5157	3.06278	38.5	32.5
khan_01x_contig1399	1	725	57	725	100	7.88552	37.1	60
khan_01x_contig1401	1	598	41	598	100	6.60033	35.7	59
khan_01x_contig1402	1	398	49	396	99.4975	11.7111	37	53.6
khan_01x_contig1403	1	353	12	353	100	3.3881	34.8	60
khan_01x_contig1404	1	582	29	582	100	4.91409	34.9	60
khan_01x_contig1405	1	1956	401	1955	99.9489	20.5297	36.6	56.8
khan_01x_contig1406	1	676	25	676	100	3.68195	35.2	60
khan_01x_contig1407	1	379	11	353	93.1398	2.5752	36.8	60
khan_01x_contig1408	1	313	2	170	54.3131	0.645367	38.1	27
khan_01x_contig1409	1	681	54	676	99.2658	7.90455	35.1	59.8
khan_01x_contig1410	1	428	13	406	94.8598	2.88084	35.2	58.5
khan_01x_contig1411	1	1288	134	1288	100	10.2337	36.2	59.9
khan_01x_contig1412	1	806	41	806	100	5.05459	36.5	51.7
khan_01x_contig1413	1	1394	151	1394	100	10.9247	36.8	60
khan_01x_contig1414	1	433	65	419	96.7667	14.9723	37	45.5
khan_01x_contig1415	1	1281	95	1281	100	7.43326	36.8	60
khan_01x_contig1416	1	354	56	337	95.1977	15.1215	38.1	14.8
khan_01x_contig1417	1	323	24	323	100	7.19195	38	60
khan_01x_contig1418	1	311	2	112	36.0129	0.549839	38.5	48.5
khan_01x_contig1419	1	404	124	404	100	28.651	37.2	10.3
khan_01x_contig1420	1	581	72	581	100	11.7315	37.7	35.8
khan_01x_contig1421	1	802	56	780	97.2569	6.97007	38	59.6
khan_01x_contig1422	1	474	28	474	100	5.6308	37.3	59.3
khan_01x_contig1423	1	1005	425	1005	100	42.4776	37.4	60
khan_01x_contig1424	1	949	339	914	96.3119	35.1054	35.1	60
khan_01x_contig1425	1	269	20	256	95.1673	7.38662	37.3	10.7
khan_01x_contig1426	1	325	7	325	100	2.08615	36.7	60
khan_01x_contig1427	1	215	4	125	58.1395	1.87907	37.1	10
khan_01x_contig1428	1	902	151	902	100	16.1042	37.5	39.8
khan_01x_contig1429	1	204	4	169	82.8431	1.98039	36.8	27
khan_01x_contig1430	1	458	37	456	99.5633	8.08297	36.8	55.9
khan_01x_contig1431	1	818	109	813	99.3888	13.3998	36.7	53.9
khan_01x_contig1432	1	662	65	662	100	9.78248	36.9	52.7
khan_01x_contig1433	1	221	16	221	100	7.26244	38.2	54.8
khan_01x_contig1434	1	568	201	568	100	34.2254	35.9	60
khan_01x_contig1435	1	329	7	329	100	1.98784	37.5	60
khan_01x_contig1436	1	398	10	376	94.4724	2.07035	37.2	59.2
khan_01x_contig1437	1	311	13	311	100	4.02572	35.8	60
khan_01x_contig1438	1	224	17	224	100	7.62946	37.6	3.47
khan_01x_contig1439	1	368	12	351	95.3804	3.18207	37.9	5.33
khan_01x_contig1440	1	1681	201	1679	99.881	11.9429	37.7	59.1
khan_01x_contig1441	1	255	83	255	100	32.2314	37.3	17.8
khan_01x_contig1442	1	503	25	503	100	4.99006	34.9	60
khan_01x_contig1443	1	357	8	357	100	2.05322	34.7	60
khan_01x_contig1444	1	313	7	313	100	2.14058	35.9	60
khan_01x_contig1445	1	354	14	341	96.3277	3.49718	36.4	52.6
khan_01x_contig1446	1	701	48	645	92.0114	6.76462	36.9	50.5
khan_01x_contig1447	1	1454	120	1454	100	8.22421	35	59.9
khan_01x_contig1448	1	3331	2705	3331	100	80.8151	35.7	58.1
khan_01x_contig1449	1	503	23	499	99.2048	4.31412	35.8	52.8
khan_01x_contig1450	1	350	50	350	100	14.1171	37.1	40.4
khan_01x_contig1451	1	440	24	440	100	4.88409	37.3	54.1
khan_01x_contig1452	1	536	51	536	100	8.67351	35.4	58.2
khan_01x_contig1453	1	390	19	381	97.6923	4.53333	36.2	60
khan_01x_contig1454	1	455	35	451	99.1209	7.56923	37.6	24.4
khan_01x_contig1455	1	599	21	599	100	3.51085	35.8	60
khan_01x_contig1456	1	462	94	462	100	19.2056	37.8	26.9
khan_01x_contig1457	1	350	12	350	100	3.19143	35.6	60
khan_01x_contig1458	1	1101	93	1101	100	8.26521	37.4	58.6
khan_01x_contig1459	1	324	7	320	98.7654	2.1821	36.5	24.7
khan_01x_contig1460	1	341	16	338	99.1202	4.6217	38.4	60
khan_01x_contig1461	1	323	12	323	100	3.613	36.1	60
khan_01x_contig1462	1	1471	160	1471	100	10.8518	36.4	59.6
khan_01x_contig1463	1	668	106	551	82.485	15.6557	37.5	47.1
khan_01x_contig1464	1	212	106	212	100	49.7264	37.6	8.53
khan_01x_contig1465	1	406	25	406	100	6.12315	35.7	60
khan_01x_contig1466	1	201	27	187	93.0348	13.1791	36.3	23.9
khan_01x_contig1467	1	462	41	417	90.2597	8.75974	35.9	54.8
khan_01x_contig1468	1	254	16	248	97.6378	6.2874	34.7	7.06
khan_01x_contig1469	1	986	151	986	100	13.8377	35.5	59.9
khan_01x_contig1470	1	1273	116	1273	100	9.09191	36.3	60
khan_01x_contig1471	1	307	9	307	100	2.59283	35.6	60
khan_01x_contig1472	1	323	9	323	100	2.70279	33.5	60
khan_01x_contig1473	1	599	69	599	100	11.5376	37.9	60
khan_01x_contig1474	1	396	19	328	82.8283	4.84596	37.5	60
khan_01x_contig1475	1	211	32	187	88.6256	14.6398	38.7	14.5
khan_01x_contig1476	1	308	98	308	100	31.6136	38.2	21.8
khan_01x_contig1477	1	737	203	734	99.5929	27.6418	37	47.2
khan_01x_contig1478	1	477	81	477	100	16.8512	37	60
khan_01x_contig1479	1	560	66	560	100	11.7196	36.3	60
khan_01x_contig1480	1	712	256	690	96.9101	35.9424	37.4	55.8
khan_01x_contig1481	1	442	12	415	93.8914	2.56109	37.1	60
khan_01x_contig1482	1	371	23	371	100	5.49326	35.8	59.1
khan_01x_contig1483	1	1333	160	1333	100	11.907	36.4	58.4
khan_01x_contig1484	1	643	42	545	84.7589	6.13375	38.1	53.3
khan_01x_contig1485	1	668	130	668	100	19.3877	37.8	60
khan_01x_contig1486	1	353	7	353	100	1.89235	35	60
khan_01x_contig1487	1	725	40	725	100	5.52966	34.5	60
khan_01x_contig1488	1	586	140	577	98.4642	23.8874	37.3	31.7
khan_01x_contig1489	1	422	494	413	97.8673	111.59	37.6	27.2
khan_01x_contig1490	1	780	60	768	98.4615	7.44872	37.8	36.5
khan_01x_contig1491	1	339	7	339	100	2.08555	33.7	60
khan_01x_contig1492	1	529	29	529	100	4.76938	35.6	60
khan_01x_contig1493	1	315	9	256	81.2698	2.84127	37.8	1.11
khan_01x_contig1494	1	619	110	619	100	16.1987	34.7	57.3
khan_01x_contig1495	1	1026	211	997	97.1735	20.4211	37.7	23.8
khan_01x_contig1496	1	1106	134	1106	100	11.8526	36.9	54.8
khan_01x_contig1497	1	421	32	421	100	7.51781	36.6	60
khan_01x_contig1498	1	2200	258	2200	100	11.6982	37.9	58.3
khan_01x_contig1499	1	932	70	932	100	7.53112	37.4	60
khan_01x_contig1500	1	338	9	313	92.6036	2.31657	37.7	60
khan_01x_contig1501	1	923	142	900	97.5081	15.416	36.9	51.2
khan_01x_contig1502	1	376	13	376	100	3.07713	33.9	60
khan_01x_contig1503	1	313	11	313	100	3.45367	35.5	60
khan_01x_contig1504	1	715	125	715	100	17.3818	37.7	43.6
khan_01x_contig1505	1	640	2128	640	100	245.014	32.7	3.21
khan_01x_contig1506	1	497	15	497	100	3.04427	36	60
khan_01x_contig1507	1	380	32	380	100	8.40526	37.1	38.4
khan_01x_contig1508	1	414	9	414	100	2.0314	36.5	60
khan_01x_contig1509	1	2934	1773	2934	100	60.138	36.4	58.7
khan_01x_contig1510	1	1208	63	1208	100	5.18874	34.6	59.1
khan_01x_contig1511	1	577	25	577	100	4.35875	37.7	60
khan_01x_contig1512	1	332	29	332	100	8.33434	35.6	60
khan_01x_contig1513	1	548	22	548	100	4.0219	34.1	60
khan_01x_contig1514	1	742	38	742	100	5.15768	37.5	60
khan_01x_contig1515	1	572	40	572	100	7.01399	38.4	60
khan_01x_contig1516	1	409	61	409	100	14.4108	37.7	26
khan_01x_contig1517	1	593	43	583	98.3137	7.27319	36.9	41.4
khan_01x_contig1518	1	682	63	682	100	8.54252	35.5	60
khan_01x_contig1519	1	472	25	472	100	5.22881	37.6	60
khan_01x_contig1520	1	521	54	521	100	10.2303	35.9	60
khan_01x_contig1521	1	352	68	352	100	19.1307	38.3	55.1
khan_01x_contig1522	1	710	58	710	100	8.07042	37.5	60
khan_01x_contig1523	1	453	17	441	97.351	3.38631	35.9	60
khan_01x_contig1524	1	525	60	439	83.619	11.1638	37.2	48.3
khan_01x_contig1525	1	465	163	464	99.7849	34.2903	34.7	60
khan_01x_contig1526	1	3174	452	3173	99.9685	14.2832	37.2	59.8
khan_01x_contig1527	1	702	38	702	100	5.46724	34.6	60
khan_01x_contig1528	1	214	12	177	82.7103	5.66355	37.2	28.7
khan_01x_contig1529	1	577	84	577	100	14.5459	36.7	45.2
khan_01x_contig1530	1	218	8	201	92.2018	3.68349	37.7	4.75
khan_01x_contig1531	1	265	14	265	100	5.25283	37.7	20.4
khan_01x_contig1532	1	243	15	221	90.9465	5.92181	37.1	16.5
khan_01x_contig1533	1	424	29	424	100	6.21226	37.1	32.5
khan_01x_contig1534	1	487	92	487	100	18.9692	36.7	60
khan_01x_contig1535	1	1274	1723	1274	100	134.386	36.4	58
khan_01x_contig1536	1	652	714	652	100	109.158	35.5	60
khan_01x_contig1537	1	1023	106	1023	100	10.1173	37.5	59.9
khan_01x_contig1538	1	300	63	300	100	20.5867	37.4	23.5
khan_01x_contig1539	1	407	18	407	100	4.36118	37	60
khan_01x_contig1540	1	353	35	353	100	9.53258	36	60
khan_01x_contig1541	1	743	60	732	98.5195	7.96231	35.6	44.5
khan_01x_contig1542	1	255	49	255	100	19.2706	37.9	15.6
khan_01x_contig1543	1	486	74	482	99.177	15.1255	37.3	36.1
khan_01x_contig1544	1	389	33	389	100	7.33162	37.5	60
khan_01x_contig1545	1	367	17	364	99.1826	3.75749	37.3	60
khan_01x_contig1546	1	615	141	615	100	22.9008	36.8	60
khan_01x_contig1547	1	507	152	507	100	29.7633	37.8	20.5
khan_01x_contig1548	1	205	14	193	94.1463	6.67317	38.3	15
khan_01x_contig1549	1	215	23	198	92.093	9.65116	38.7	10
khan_01x_contig1550	1	736	57	736	100	7.23913	37.1	44.2
khan_01x_contig1551	1	472	90	470	99.5763	18.6992	38	26
khan_01x_contig1552	1	323	13	323	100	3.75851	35.6	60
khan_01x_contig1553	1	390	10	390	100	2.43077	38.4	60
khan_01x_contig1554	1	513	18	513	100	3.54386	36	60
khan_01x_contig1555	1	255	98	255	100	37.7686	38.2	18.9
khan_01x_contig1556	1	344	57	341	99.1279	16.5203	38.5	25.3
khan_01x_contig1557	1	420	22	416	99.0476	5.22381	39	60
khan_01x_contig1558	1	1507	261	1507	100	17.4532	38	60
khan_01x_contig1559	1	429	48	380	88.5781	10.4732	36.5	37.5
khan_01x_contig1560	1	559	191	559	100	32.9088	36.4	56.5
khan_01x_contig1561	1	548	124	548	100	21.854	36.6	59.7
khan_01x_contig1562	1	306	30	305	99.6732	9.20915	36.9	23.3
khan_01x_contig1563	1	301	9	301	100	2.77076	34.5	60
khan_01x_contig1564	1	2950	394	2950	100	13.4668	37.9	60
khan_01x_contig1565	1	260	4	160	61.5385	1.55385	38	31.5
khan_01x_contig1566	1	342	13	342	100	3.69298	37.5	60
khan_01x_contig1567	1	313	24	313	100	7.23962	37.7	23.1
khan_01x_contig1568	1	1060	160	1039	98.0189	15.0877	37	48.2
khan_01x_contig1569	1	1279	122	1271	99.3745	9.45504	36.6	57.9
khan_01x_contig1570	1	537	28	537	100	5.08939	35.9	60
khan_01x_contig1571	1	314	14	314	100	4.44586	38.7	60
khan_01x_contig1572	1	350	58	348	99.4286	16.4029	37.5	17.8
khan_01x_contig1573	1	1087	90	1087	100	8.23367	37.2	59.6
khan_01x_contig1574	1	890	64	852	95.7303	6.90787	37	54.1
khan_01x_contig1575	1	593	24	593	100	3.64587	35.3	60
khan_01x_contig1576	1	962	119	953	99.0644	12.4085	37.6	53.8
khan_01x_contig1577	1	411	15	411	100	3.6399	38.5	60
khan_01x_contig1578	1	324	17	323	99.6914	5.20988	36.9	60
khan_01x_contig1579	1	714	37	714	100	5.14986	34.9	55.8
khan_01x_contig1580	1	3405	492	3405	100	14.4775	37.7	59.1
khan_01x_contig1581	1	574	62	574	100	10.7352	35.7	60
khan_01x_contig1582	1	470	26	470	100	5.29149	36.3	56.5
khan_01x_contig1583	1	650	57	607	93.3846	8.65077	38	31.4
khan_01x_contig1584	1	906	541	906	100	59.6943	36.5	60
khan_01x_contig1585	1	340	13	336	98.8235	3.46176	38.5	43
khan_01x_contig1586	1	629	46	551	87.5994	7.28458	36.4	59.6
khan_01x_contig1587	1	1347	186	1347	100	13.8241	37.7	59.1
khan_01x_contig1588	1	1948	242	1948	100	12.4158	37.8	59
khan_01x_contig1589	1	2977	271	2977	100	9.05509	36.8	59.5
khan_01x_contig1590	1	309	9	300	97.0874	2.37217	34.4	60
khan_01x_contig1591	1	333	15	333	100	4.34835	35.3	59.1
khan_01x_contig1592	1	394	18	394	100	4.53299	35.6	60
khan_01x_contig1593	1	244	9	229	93.8525	3.70082	38.1	23.6
khan_01x_contig1594	1	492	24	492	100	4.88008	36.6	60
khan_01x_contig1595	1	408	204	402	98.5294	47.9583	35.3	59.1
khan_01x_contig1596	1	255	25	241	94.5098	9.84314	38.5	11.2
khan_01x_contig1597	1	1410	179	1410	100	12.7014	36.7	57.4
khan_01x_contig1598	1	263	87	263	100	33.1103	36.4	34.6
khan_01x_contig1599	1	760	96	760	100	11.2842	35.5	59.9
khan_01x_contig1600	1	524	50	524	100	8.17939	35.6	59.6
khan_01x_contig1601	1	623	68	609	97.7528	10.6324	37	50.4
khan_01x_contig1602	1	723	98	717	99.1701	13.2517	36.6	53.5
khan_01x_contig1603	1	493	33	493	100	6.73631	34.5	57.3
khan_01x_contig1604	1	329	83	329	100	21.9362	35.3	60
khan_01x_contig1605	1	537	52	537	100	9.59404	34	60
khan_01x_contig1606	1	674	74	674	100	10.7047	38	54.9
khan_01x_contig1607	1	697	207	697	100	29.3386	34.2	60
khan_01x_contig1608	1	212	6	205	96.6981	2.7783	37.9	35.3
khan_01x_contig1609	1	1241	143	1241	100	11.5101	36.9	59.7
khan_01x_contig1610	1	218	18	214	98.1651	8.31651	36.6	3.94
khan_01x_contig1611	1	224	49	224	100	21.7188	37.2	25.9
khan_01x_contig1612	1	393	67	393	100	17.0789	36.9	60
khan_01x_contig1613	1	401	26	364	90.7731	6.51372	36.5	38.7
khan_01x_contig1614	1	276	24	276	100	8.71739	38.6	36.5
khan_01x_contig1615	1	522	28	522	100	5.24521	35.9	60
khan_01x_contig1616	1	301	7	271	90.0332	2.28904	36.2	26.6
khan_01x_contig1617	1	337	20	337	100	5.45994	37.3	60
khan_01x_contig1618	1	300	14	226	75.3333	4.71	37.4	13.1
khan_01x_contig1619	1	569	38	569	100	6.72408	37.8	60
khan_01x_contig1620	1	326	10	326	100	2.98773	35.1	60
khan_01x_contig1621	1	398	21	398	100	5.26131	35.6	60
khan_01x_contig1622	1	357	17	346	96.9188	4.80952	38.1	41.2
khan_01x_contig1623	1	761	56	761	100	7.01183	37.6	39.2
khan_01x_contig1624	1	509	19	509	100	3.77014	38.5	60
khan_01x_contig1625	1	798	66	798	100	8.11905	37.1	53.5
khan_01x_contig1626	1	428	21	428	100	4.8528	34	60
khan_01x_contig1627	1	354	26	354	100	7.35311	37.4	13.9
khan_01x_contig1628	1	636	74	636	100	11.5142	36.3	60
khan_01x_contig1629	1	2530	409	2530	100	16.1518	36.9	53.3
khan_01x_contig1630	1	255	18	246	96.4706	7.11373	37.2	12.9
khan_01x_contig1631	1	312	7	312	100	2.16987	35.5	60
khan_01x_contig1632	1	394	34	381	96.7005	8.31218	37.3	12.5
khan_01x_contig1633	1	464	68	464	100	14.4353	36	60
khan_01x_contig1634	1	264	40	264	100	14.8674	37	51.5
khan_01x_contig1635	1	601	53	601	100	8.69717	37.1	52.4
khan_01x_contig1636	1	206	22	203	98.5437	10.7621	38.8	4.59
khan_01x_contig1637	1	651	30	651	100	4.54378	38.1	60
khan_01x_contig1638	1	629	58	629	100	9.12242	37.1	60
khan_01x_contig1639	1	440	22	440	100	4.89318	36.3	60
khan_01x_contig1640	1	935	324	935	100	33.8578	37.8	58.3
khan_01x_contig1641	1	389	22	389	100	4.75578	37.3	60
khan_01x_contig1642	1	1808	450	1806	99.8894	24.8435	36.8	57.9
khan_01x_contig1643	1	538	36	538	100	5.86245	36.8	60
khan_01x_contig1644	1	335	37	299	89.2537	11.0478	38.3	33.1
khan_01x_contig1645	1	548	53	548	100	9.57482	37.3	48
khan_01x_contig1646	1	763	209	763	100	27.4115	37.1	48.1
khan_01x_contig1647	1	404	16	400	99.0099	3.78218	37.3	60
khan_01x_contig1648	1	983	170	963	97.9654	17.1485	36.6	54.9
khan_01x_contig1649	1	509	114	509	100	19.9332	34.8	57.9
khan_01x_contig1650	1	352	8	302	85.7955	2.27273	36.7	23.2
khan_01x_contig1651	1	497	123	497	100	24.5674	35.7	60
khan_01x_contig1652	1	831	80	831	100	9.26474	36.1	55.9
khan_01x_contig1653	1	204	29	203	99.5098	14.2451	36.4	26.7
khan_01x_contig1654	1	1389	125	1389	100	8.62059	35.5	55.6
khan_01x_contig1655	1	1096	199	1082	98.7226	17.8677	36.4	57.1
khan_01x_contig1656	1	327	27	327	100	8.20183	37.3	19.2
khan_01x_contig1657	1	401	97	401	100	23.2718	37.9	20.5
khan_01x_contig1658	1	618	126	618	100	20.1602	35.9	48.9
khan_01x_contig1659	1	392	23	392	100	5.58929	36.6	60
khan_01x_contig1660	1	415	29	396	95.4217	6.74458	37.4	35.9
khan_01x_contig1661	1	1069	351	1069	100	30.9317	36	60
khan_01x_contig1662	1	328	16	245	74.6951	4.72561	37.9	6.94
khan_01x_contig1663	1	225	4	179	79.5556	1.76	37.6	0
khan_01x_contig1664	1	324	32	321	99.0741	9.92284	37.3	33.2
khan_01x_contig1665	1	743	48	743	100	6.50875	37.1	60
khan_01x_contig1666	1	412	32	412	100	7.62621	36	60
khan_01x_contig1667	1	255	1	101	39.6078	0.396078	38.5	10
khan_01x_contig1668	1	442	13	442	100	2.89819	36.9	59.1
khan_01x_contig1669	1	329	14	329	100	4.22796	34.6	60
khan_01x_contig1670	1	343	15	335	97.6676	4.00292	35.9	48.3
khan_01x_contig1671	1	508	136	508	100	26.6496	37.1	39.5
khan_01x_contig1672	1	426	25	351	82.3944	5.34977	38.4	58.3
khan_01x_contig1673	1	255	14	244	95.6863	5.53725	37.8	23.8
khan_01x_contig1674	1	213	83	213	100	38.7418	37.6	11.2
khan_01x_contig1675	1	336	16	336	100	4.78571	38.9	60
khan_01x_contig1676	1	394	24	320	81.2183	5.90355	37.4	34.5
khan_01x_contig1677	1	371	21	362	97.5741	5.71698	36.8	29.4
khan_01x_contig1678	1	877	130	877	100	14.7001	37	60
khan_01x_contig1679	1	272	27	263	96.6912	9.87132	37.5	22.9
khan_01x_contig1680	1	485	41	485	100	8.20825	36.9	60
khan_01x_contig1681	1	567	109	567	100	19.0141	36.3	60
khan_01x_contig1682	1	1262	7514	1262	100	596.712	37.6	59.1
khan_01x_contig1683	1	687	133	686	99.8544	19.3668	37.3	44.7
khan_01x_contig1684	1	342	44	342	100	12.8012	37.6	40.4
khan_01x_contig1685	1	817	91	791	96.8176	11.0636	37	57.6
khan_01x_contig1686	1	777	94	777	100	12.0888	37.1	59.6
khan_01x_contig1687	1	211	7	155	73.4597	3.29384	36.4	41.3
khan_01x_contig1688	1	558	54	558	100	9.41398	35.4	60
khan_01x_contig1689	1	342	21	336	98.2456	6.11696	37.5	4.29
khan_01x_contig1690	1	420	14	418	99.5238	3.35714	37.3	35.9
khan_01x_contig1691	1	504	14	504	100	2.72024	35.1	60
khan_01x_contig1692	1	544	116	544	100	21.1029	36.9	60
khan_01x_contig1693	1	1237	125	1146	92.6435	10.1148	36.8	58.8
khan_01x_contig1694	1	1098	104	1098	100	9.55647	36.9	60
khan_01x_contig1695	1	779	200	779	100	25.0591	37.4	26.7
khan_01x_contig1696	1	568	36	564	99.2958	6.31514	36.7	53.7
khan_01x_contig1697	1	633	58	633	100	9.04581	37.7	60
khan_01x_contig1698	1	318	9	318	100	2.75786	36.7	60
khan_01x_contig1699	1	611	32	611	100	5.25696	35.2	59.1
khan_01x_contig1700	1	714	146	714	100	20.2899	36.8	60
khan_01x_contig1701	1	804	257	803	99.8756	31.9876	37.7	35.9
khan_01x_contig1702	1	496	39	496	100	7.5746	36.6	60
khan_01x_contig1703	1	645	63	645	100	9.67287	37.1	58.9
khan_01x_contig1704	1	235	10	177	75.3191	4.29787	36.7	22
khan_01x_contig1705	1	418	10	418	100	2.40191	35.1	60
khan_01x_contig1706	1	393	14	393	100	3.43257	35.9	60
khan_01x_contig1707	1	429	29	429	100	6.82751	37.5	60
khan_01x_contig1708	1	741	77	741	100	9.65452	38.1	45.2
khan_01x_contig1709	1	2312	196	2312	100	8.56142	37	60
khan_01x_contig1710	1	219	6	216	98.6301	2.73516	36.4	36.2
khan_01x_contig1711	1	347	15	347	100	3.94813	37.5	60
khan_01x_contig1712	1	348	7	348	100	1.83333	35.9	60
khan_01x_contig1713	1	1694	285	1683	99.3506	16.83	36.6	56.3
khan_01x_contig1714	1	479	12	479	100	2.53027	36.2	60
khan_01x_contig1715	1	463	10	463	100	2.17711	35.9	60
khan_01x_contig1716	1	850	266	850	100	31.3494	36.6	60
khan_01x_contig1717	1	430	27	420	97.6744	5.7093	37.9	31.3
khan_01x_contig1718	1	578	45	578	100	7.55709	35.8	60
khan_01x_contig1719	1	324	8	324	100	2.36111	36.2	60
khan_01x_contig1720	1	382	12	382	100	3.01047	35.6	60
khan_01x_contig1721	1	459	113	457	99.5643	24.4902	36.5	40.1
khan_01x_contig1722	1	328	22	328	100	6.77439	36.8	60
khan_01x_contig1723	1	608	199	608	100	32.7056	36.9	60
khan_01x_contig1724	1	672	101	667	99.256	15.0179	37.2	57.5
khan_01x_contig1725	1	392	108	382	97.449	26.9745	37.8	17.5
khan_01x_contig1726	1	899	170	899	100	18.4171	35.8	60
khan_01x_contig1727	1	1713	138	1713	100	8.08815	36.9	57.1
khan_01x_contig1728	1	472	31	458	97.0339	6.39619	37.6	48.8
khan_01x_contig1729	1	919	129	919	100	13.049	35.6	58.9
khan_01x_contig1730	1	362	10	362	100	2.68508	35.5	60
khan_01x_contig1731	1	741	165	741	100	20.9649	36.1	59.1
khan_01x_contig1732	1	1297	127	1297	100	8.64765	36.7	59.7
khan_01x_contig1733	1	241	15	210	87.1369	6.23651	37.7	32.1
khan_01x_contig1734	1	338	15	338	100	4.37278	38	60
khan_01x_contig1735	1	284	29	284	100	10.1338	37.8	29
khan_01x_contig1736	1	2692	3201	2692	100	118.875	36.3	54.4
khan_01x_contig1737	1	1249	209	1248	99.9199	16.6645	37.6	53
khan_01x_contig1738	1	269	17	269	100	6.22305	36.4	21.3
khan_01x_contig1739	1	752	130	752	100	16.9508	37.4	36.2
khan_01x_contig1740	1	308	6	308	100	1.96753	38	60
khan_01x_contig1741	1	599	31	519	86.6444	4.84641	38.6	32.6
khan_01x_contig1742	1	353	28	351	99.4334	7.33711	38.4	53.2
khan_01x_contig1743	1	537	51	537	100	8.22719	35	55.1
khan_01x_contig1744	1	542	55	529	97.6015	10.0701	37.9	39.2
khan_01x_contig1745	1	341	24	271	79.4721	6.26979	38.9	33.8
khan_01x_contig1746	1	534	68	534	100	12.3221	35.4	56.2
khan_01x_contig1747	1	457	59	457	100	12.8468	37.1	43.3
khan_01x_contig1748	1	763	69	763	100	8.67759	36.7	57.9
khan_01x_contig1749	1	519	37	439	84.5857	7.15992	35.8	40.5
khan_01x_contig1750	1	348	21	348	100	5.79885	36.6	60
khan_01x_contig1751	1	592	29	592	100	4.94764	36.1	60
khan_01x_contig1752	1	395	9	395	100	2.30127	34.2	60
khan_01x_contig1753	1	310	28	310	100	9.06452	36.4	33
khan_01x_contig1754	1	493	27	480	97.3631	5.49493	35.1	60
khan_01x_contig1755	1	1001	75	1001	100	7.53147	37.4	60
khan_01x_contig1756	1	449	21	449	100	4.27171	36.1	57.1
khan_01x_contig1757	1	324	18	317	97.8395	5.59568	36.8	35.1
khan_01x_contig1758	1	426	121	426	100	27.6596	37.9	21.3
khan_01x_contig1759	1	655	507	655	100	77.1725	37.5	54.8
khan_01x_contig1760	1	389	15	389	100	3.8946	35.4	60
khan_01x_contig1761	1	376	72	376	100	19.2154	37.3	60
khan_01x_contig1762	1	326	9	326	100	2.76687	34.6	60
khan_01x_contig1763	1	920	72	920	100	7.73587	36.5	57.9
khan_01x_contig1764	1	262	12	243	92.7481	4.62595	35.7	26.3
khan_01x_contig1765	1	749	435	749	100	57.0668	35.7	60
khan_01x_contig1766	1	255	32	255	100	12.4588	37	14.2
khan_01x_contig1767	1	768	236	762	99.2188	25.694	36.7	52.8
khan_01x_contig1768	1	989	106	989	100	10.7108	37.1	58.4
khan_01x_contig1769	1	322	9	288	89.441	2.82298	35.9	19.9
khan_01x_contig1770	1	647	39	647	100	5.63833	36	59
khan_01x_contig1771	1	419	32	414	98.8067	7.46062	37.6	18.5
khan_01x_contig1772	1	335	6	335	100	1.80896	36.1	60
khan_01x_contig1773	1	496	36	494	99.5968	7.14718	36.9	47
khan_01x_contig1774	1	328	65	328	100	19.5945	38	27
khan_01x_contig1775	1	1483	164	1475	99.4606	11.1052	36.9	56.7
khan_01x_contig1776	1	454	20	449	98.8987	3.85242	36	60
khan_01x_contig1777	1	386	19	383	99.2228	4.29793	36.2	60
khan_01x_contig1778	1	770	105	770	100	13.4273	37.9	58.3
khan_01x_contig1779	1	254	103	254	100	40.626	37.1	26.4
khan_01x_contig1780	1	226	29	226	100	12.6637	38.2	13.5
khan_01x_contig1781	1	648	85	648	100	12.9213	36.7	60
khan_01x_contig1782	1	336	82	336	100	24.1429	38.3	39.2
khan_01x_contig1783	1	403	30	403	100	7.30273	35.9	60
khan_01x_contig1784	1	332	41	332	100	12.1506	36.5	54.5
khan_01x_contig1785	1	881	64	787	89.3303	7.06583	37.6	57.7
khan_01x_contig1786	1	471	98	471	100	20.1359	36.4	60
khan_01x_contig1787	1	1804	149	1771	98.1707	8.30931	36.6	59.8
khan_01x_contig1788	1	2431	283	2390	98.3135	11.624	36.9	59.5
khan_01x_contig1789	1	945	114	945	100	12.0434	38.1	60
khan_01x_contig1790	1	547	162	541	98.9031	28.4351	37.6	16.2
khan_01x_contig1791	1	212	192	212	100	90.783	37.6	11.4
khan_01x_contig1792	1	1759	164	1759	100	9.37521	36.9	60
khan_01x_contig1793	1	582	38	541	92.9553	5.84021	37.4	25.5
khan_01x_contig1794	1	3087	657	3087	100	21.3145	36.8	55.6
khan_01x_contig1795	1	478	31	478	100	6.46234	35.5	58.5
khan_01x_contig1796	1	693	168	693	100	23.1371	38.2	29.3
khan_01x_contig1797	1	340	16	340	100	4.73235	35.3	60
khan_01x_contig1798	1	590	38	590	100	6.47458	37	60
khan_01x_contig1799	1	598	522	598	100	87.4532	33.5	60
khan_01x_contig1800	1	705	37	705	100	5.24681	35.9	60
khan_01x_contig1801	1	334	10	334	100	2.96707	36.4	60
khan_01x_contig1802	1	611	70	611	100	11.4599	36.8	60
khan_01x_contig1803	1	340	8	340	100	2.32647	34.4	60
khan_01x_contig1804	1	620	31	576	92.9032	4.85161	35.7	60
khan_01x_contig1805	1	711	120	711	100	16.7412	35.7	60
khan_01x_contig1806	1	574	19	574	100	2.89199	36.1	60
khan_01x_contig1807	1	647	162	647	100	24.7728	36.5	54.5
khan_01x_contig1808	1	577	66	577	100	11.0624	37.9	48.1
khan_01x_contig1809	1	760	30	760	100	3.98684	37.5	60
khan_01x_contig1810	1	607	40	587	96.7051	6.59967	37	48.3
khan_01x_contig1811	1	704	109	704	100	14.8835	37.9	39.9
khan_01x_contig1812	1	330	6	330	100	1.63939	36.1	60
khan_01x_contig1813	1	512	64	512	100	12.2695	37.4	40.9
khan_01x_contig1814	1	434	17	434	100	3.77419	35.3	60
khan_01x_contig1815	1	368	19	368	100	5.16033	35.6	60
khan_01x_contig1816	1	360	19	360	100	5.13889	36.1	54.9
khan_01x_contig1817	1	575	39	575	100	6.8087	36.8	60
khan_01x_contig1818	1	709	156	706	99.5769	21.9845	37	44.5
khan_01x_contig1819	1	411	20	358	87.1046	4.88321	34.5	59.8
khan_01x_contig1820	1	915	70	915	100	7.63169	35.3	59.2
khan_01x_contig1821	1	433	18	433	100	4.00231	35.7	60
khan_01x_contig1822	1	872	185	872	100	20.961	37.5	60
khan_01x_contig1823	1	693	108	668	96.3925	14.2092	36.7	59.1
khan_01x_contig1824	1	319	18	319	100	5.59561	36.3	57.8
khan_01x_contig1825	1	248	8	248	100	3.25403	37.8	11.6
khan_01x_contig1826	1	2564	6266	2564	100	238.541	36.6	59.2
khan_01x_contig1827	1	799	100	799	100	12.0588	37.5	60
khan_01x_contig1828	1	354	14	354	100	3.39548	35.7	57.6
khan_01x_contig1829	1	234	39	232	99.1453	16.7949	37.6	8.87
khan_01x_contig1830	1	303	6	303	100	1.93399	33.4	60
khan_01x_contig1831	1	638	55	638	100	8.63793	37.6	60
khan_01x_contig1832	1	1047	85	1047	100	7.98663	33.8	59.8
khan_01x_contig1833	1	445	39	445	100	8.7618	36.5	60
khan_01x_contig1834	1	367	18	339	92.3706	4.66485	37.8	21.8
khan_01x_contig1835	1	401	72	401	100	17.7681	37	34.6
khan_01x_contig1836	1	601	48	601	100	7.15141	36.7	59.6
khan_01x_contig1837	1	347	37	347	100	10.245	35.6	45.9
khan_01x_contig1838	1	321	15	321	100	4.17134	36.7	60
khan_01x_contig1839	1	503	21	485	96.4215	3.96421	36.5	36.4
khan_01x_contig1840	1	743	165	743	100	22.3324	36.2	60
khan_01x_contig1841	1	434	31	434	100	7.21429	35.1	60
khan_01x_contig1842	1	964	158	964	100	16.3869	35.7	60
khan_01x_contig1843	1	952	163	952	100	17.2279	36.8	60
khan_01x_contig1844	1	705	97	705	100	13.3007	37.2	54.4
khan_01x_contig1845	1	481	42	481	100	8.33056	36.9	59
khan_01x_contig1846	1	708	27	675	95.339	3.67373	36.2	60
khan_01x_contig1847	1	414	15	414	100	3.3913	36.3	59.9
khan_01x_contig1848	1	383	9	313	81.7232	2.03394	37	43.8
khan_01x_contig1849	1	682	71	682	100	10.3915	36	60
khan_01x_contig1850	1	226	9	204	90.2655	3.96903	36.8	34.1
khan_01x_contig1851	1	434	102	434	100	22.6083	37.5	27.6
khan_01x_contig1852	1	529	71	529	100	13.1626	36.7	60
khan_01x_contig1853	1	698	174	690	98.8539	24.6132	33.4	60
khan_01x_contig1854	1	446	563	446	100	122.415	35	59.4
khan_01x_contig1855	1	461	9	347	75.2711	1.85683	37.5	24.3
khan_01x_contig1856	1	356	130	354	99.4382	35.6517	37.7	16.6
khan_01x_contig1857	1	1079	128	1016	94.1613	11.8193	37.1	48.6
khan_01x_contig1858	1	429	31	406	94.6387	6.29371	38.3	27
khan_01x_contig1859	1	341	16	341	100	4.739	36.1	60
khan_01x_contig1860	1	222	7	179	80.6306	3.18018	36.3	19.1
khan_01x_contig1861	1	636	172	636	100	26.3679	36	59.4
khan_01x_contig1862	1	332	25	332	100	7.21988	37	60
khan_01x_contig1863	1	1688	1195	1688	100	70.3406	35.5	55.6
khan_01x_contig1864	1	490	369	490	100	74.0714	37.6	26
khan_01x_contig1865	1	1263	165	1256	99.4458	12.8337	35.9	54.6
khan_01x_contig1866	1	466	33	463	99.3562	6.64163	37.2	39.4
khan_01x_contig1867	1	395	61	395	100	15.2506	36.5	60
khan_01x_contig1868	1	478	27	478	100	5.60669	37.2	60
khan_01x_contig1869	1	314	33	306	97.4522	10.2484	37.4	13.5
khan_01x_contig1870	1	730	60	685	93.8356	7.93288	36	55
khan_01x_contig1871	1	1597	217	1597	100	13.4508	36.3	58.2
khan_01x_contig1872	1	590	51	503	85.2542	8.45763	37.7	37.9
khan_01x_contig1873	1	389	17	289	74.2931	4.10283	37.3	59.4
khan_01x_contig1874	1	1284	87	1284	100	6.78816	35.2	60
khan_01x_contig1875	1	382	23	380	99.4764	5.98691	37.4	48.5
khan_01x_contig1876	1	567	163	567	100	28.9735	36.3	60
khan_01x_contig1877	1	228	13	223	97.807	5.64035	37	5.77
khan_01x_contig1878	1	265	25	262	98.8679	9.35094	37.7	0.56
khan_01x_contig1879	1	683	33	683	100	4.70278	35	59.7
khan_01x_contig1880	1	361	24	361	100	6.59557	35.5	60
khan_01x_contig1881	1	1221	512	1220	99.9181	41.6208	36.6	60
khan_01x_contig1882	1	1453	479	1453	100	31.8217	37.6	35.6
khan_01x_contig1883	1	326	33	326	100	9.74233	37.4	60
khan_01x_contig1884	1	617	74	612	99.1896	11.0697	37.8	35.5
khan_01x_contig1885	1	599	26	559	93.3222	4.2788	37.5	48
khan_01x_contig1886	1	348	80	348	100	22.6609	35	60
khan_01x_contig1887	1	236	11	219	92.7966	4.61864	38.3	12
khan_01x_contig1888	1	367	20	343	93.4605	5.06812	37.6	60
khan_01x_contig1889	1	523	20	523	100	3.2543	36	59
khan_01x_contig1890	1	1013	111	939	92.695	10.7275	37.3	44.7
khan_01x_contig1891	1	660	157	660	100	23.8697	37.3	60
khan_01x_contig1892	1	1060	160	1060	100	14.9509	36.3	57.3
khan_01x_contig1893	1	715	56	628	87.8322	7.75804	37.3	59.1
khan_01x_contig1894	1	928	41	928	100	4.42996	35.9	60
khan_01x_contig1895	1	301	10	301	100	3.26246	35	60
khan_01x_contig1896	1	314	10	314	100	3.08599	35	60
khan_01x_contig1897	1	797	245	797	100	30.5094	37.8	29.7
khan_01x_contig1898	1	303	7	252	83.1683	2.14851	38.5	46.4
khan_01x_contig1899	1	332	66	332	100	18.9337	37.7	17.5
khan_01x_contig1900	1	461	30	458	99.3492	6.3102	38	37.2
khan_01x_contig1901	1	343	23	184	53.6443	6.23032	38.1	29.7
khan_01x_contig1902	1	650	42	564	86.7692	6.40308	37.2	56.2
khan_01x_contig1903	1	222	35	222	100	15.7568	36.2	12.2
khan_01x_contig1904	1	508	24	493	97.0472	4.1437	38.1	50.7
khan_01x_contig1905	1	216	40	216	100	18.3009	37.5	10.9
khan_01x_contig1906	1	760	158	760	100	20.6789	36.5	60
khan_01x_contig1907	1	220	10	180	81.8182	3.5	37.5	10.3
khan_01x_contig1908	1	1110	136	1110	100	11.8856	37.1	56.9
khan_01x_contig1909	1	351	22	351	100	6.21652	35.9	53
khan_01x_contig1910	1	1087	247	1087	100	22.6467	37	54.3
khan_01x_contig1911	1	597	45	597	100	7.40536	35.4	60
khan_01x_contig1912	1	386	40	386	100	10.1917	37.9	37.7
khan_01x_contig1913	1	567	29	434	76.5432	5.01411	36.1	60
khan_01x_contig1914	1	350	49	350	100	13.4457	38.4	20.7
khan_01x_contig1915	1	234	66	234	100	28.3248	37.9	21
khan_01x_contig1916	1	259	61	257	99.2278	23.4942	36.6	26.6
khan_01x_contig1917	1	470	21	470	100	4.29149	35	60
khan_01x_contig1918	1	1069	118	1069	100	11.087	37.5	55.9
khan_01x_contig1919	1	301	17	287	95.3488	5.67442	37.5	13.9
khan_01x_contig1920	1	212	58	198	93.3962	27.4623	37.8	11.6
khan_01x_contig1921	1	325	14	221	68	4.25846	38.5	54.7
khan_01x_contig1922	1	660	22	660	100	3.33939	35	60
khan_01x_contig1923	1	440	34	440	100	7.72273	37	60
khan_01x_contig1924	1	696	52	696	100	7.30747	36.9	42.5
khan_01x_contig1925	1	462	54	457	98.9177	11.3182	37.6	39.1
khan_01x_contig1926	1	2985	379	2923	97.9229	12.7601	37	57.5
khan_01x_contig1927	1	379	55	379	100	14.3984	35.3	60
khan_01x_contig1928	1	609	106	609	100	16.9967	36.8	35.6
khan_01x_contig1929	1	249	3	194	77.9116	1.21687	38.2	11.3
khan_01x_contig1930	1	437	62	419	95.881	13.4119	36.8	36.5
khan_01x_contig1931	1	578	280	578	100	44.59	38.9	42.8
khan_01x_contig1932	1	830	216	830	100	25.5675	37.2	60
khan_01x_contig1933	1	389	43	389	100	10.6272	37.4	32.9
khan_01x_contig1934	1	1993	279	1970	98.846	13.9272	37.3	60
khan_01x_contig1935	1	586	177	586	100	29.7747	35.2	60
khan_01x_contig1936	1	423	22	423	100	5.13475	36.3	60
khan_01x_contig1937	1	1498	168	1498	100	11.2497	37.5	59.6
khan_01x_contig1938	1	617	47	617	100	7.58347	37.3	59.3
khan_01x_contig1939	1	2397	255	2327	97.0797	10.6412	36.9	59.8
khan_01x_contig1940	1	452	23	452	100	4.7146	37.1	60
khan_01x_contig1941	1	1155	142	1155	100	12.2745	37.3	58.6
khan_01x_contig1942	1	1330	80	1330	100	6.01353	38.1	60
khan_01x_contig1943	1	547	81	547	100	12.9689	38	37.5
khan_01x_contig1944	1	463	21	463	100	4.58099	36.6	60
khan_01x_contig1945	1	1101	160	1101	100	14.1308	37.2	48.9
khan_01x_contig1946	1	378	43	378	100	11.0503	36.1	31.7
khan_01x_contig1947	1	396	53	271	68.4343	12.6465	36.1	45.5
khan_01x_contig1948	1	833	107	833	100	12.6098	37.7	44.4
khan_01x_contig1949	1	780	40	726	93.0769	5.16667	37	56.5
khan_01x_contig1950	1	297	58	297	100	19.2963	36.4	21.9
khan_01x_contig1951	1	650	66	641	98.6154	9.48923	37.5	55.3
khan_01x_contig1952	1	592	20	592	100	3.1723	36.3	60
khan_01x_contig1953	1	526	46	526	100	8.81369	36	60
khan_01x_contig1954	1	684	211	660	96.4912	29.6535	37.6	32.6
khan_01x_contig1955	1	230	40	230	100	17.387	37.1	24
khan_01x_contig1956	1	351	20	285	81.1966	5.37607	35.7	54.2
khan_01x_contig1957	1	1305	209	1305	100	15.7716	37.4	55.3
khan_01x_contig1958	1	494	125	494	100	25.3138	37.7	36.9
khan_01x_contig1959	1	350	15	350	100	4.21429	37.1	60
khan_01x_contig1960	1	648	54	601	92.7469	8.27006	36.3	60
khan_01x_contig1961	1	321	8	321	100	2.50156	33.7	60
khan_01x_contig1962	1	310	79	307	99.0323	25.3645	38.2	36.7
khan_01x_contig1963	1	733	44	733	100	5.9427	37.5	60
khan_01x_contig1964	1	1748	175	1674	95.7666	9.877	36.9	58.4
khan_01x_contig1965	1	315	47	312	99.0476	14.3492	38	7.34
khan_01x_contig1966	1	513	99	513	100	17.347	36.5	51.7
khan_01x_contig1967	1	301	19	269	89.3688	6.01329	38.9	9.63
khan_01x_contig1968	1	639	49	639	100	7.74491	37.1	60
khan_01x_contig1969	1	438	36	438	100	7.29909	37.9	48.3
khan_01x_contig1970	1	348	20	348	100	5.75862	36.8	60
khan_01x_contig1971	1	657	184	657	100	27.691	38.1	37.3
khan_01x_contig1972	1	206	30	206	100	13.4175	38	1.67
khan_01x_contig1973	1	464	32	452	97.4138	6.52586	36.9	49.4
khan_01x_contig1974	1	1158	116	1158	100	9.86269	37.8	59.3
khan_01x_contig1975	1	685	29	685	100	3.75036	36	59.9
khan_01x_contig1976	1	323	11	323	100	3.43963	35.6	60
khan_01x_contig1977	1	452	66	419	92.6991	13.9093	37.3	19.8
khan_01x_contig1978	1	532	36	396	74.4361	6.45677	37.2	45.2
khan_01x_contig1979	1	918	294	918	100	31.6808	34.7	60
khan_01x_contig1980	1	691	58	691	100	8.20116	37.9	58.9
khan_01x_contig1981	1	266	77	264	99.2481	28.4211	37	11.8
khan_01x_contig1982	1	839	320	839	100	37.6341	36.6	60
khan_01x_contig1983	1	519	35	519	100	6.69557	36.4	60
khan_01x_contig1984	1	592	99	571	96.4527	16.4932	37.4	53.1
khan_01x_contig1985	1	1820	185	1813	99.6154	10.0516	36.6	55.7
khan_01x_contig1986	1	598	69	598	100	11.388	36.5	60
khan_01x_contig1987	1	641	29	641	100	4.56942	37	60
khan_01x_contig1988	1	225	13	225	100	5.52889	36.3	33.1
khan_01x_contig1989	1	559	17	559	100	3.06619	36	60
khan_01x_contig1990	1	1746	183	1746	100	10.0515	38.2	46.4
khan_01x_contig1991	1	416	13	416	100	3.15144	34.4	60
khan_01x_contig1992	1	388	14	388	100	3.12113	34.2	60
khan_01x_contig1993	1	1065	111	1065	100	9.07136	35.7	47.8
khan_01x_contig1994	1	971	169	971	100	17.4408	36.4	58.1
khan_01x_contig1995	1	454	16	454	100	3.29075	36.6	60
khan_01x_contig1996	1	718	390	718	100	53.5446	37.9	26.9
khan_01x_contig1997	1	503	42	503	100	8.18091	37.1	60
khan_01x_contig1998	1	2086	266	2054	98.466	12.8279	37.1	56.7
khan_01x_contig1999	1	340	11	340	100	2.97353	34.4	60
khan_01x_contig2000	1	446	13	446	100	2.84305	36.2	59.5
khan_01x_contig2001	1	462	15	462	100	3.17532	35.7	60
khan_01x_contig2002	1	744	109	744	100	14.5484	36.4	60
[truncated: 10,578 more rows]

## Sheet: target_detection
sample	contig	contig_length	contig_backmapping_depth	contig_backmapping_coverage	contig_support_reads	subject_id	subject_description	weighted_identity	contig_coverage
khan_3x	khan_3x_contig0636	820	8.36585	100	68	MT129531.1	Feline leukemia virus Kawakami-Theilen strain KT-FeLV-UCD-1, complete genome	100	100
khan_3x	khan_3x_contig0713	3920	68.9811	100	2697	JX415472.1	Porcine reovirus SHR-A segment L3, complete sequence	97.95	99
khan_3x	khan_3x_contig1084	2349	20.7322	100	495	AJ507799.2	Human herpesvirus 4 complete wild type genome	100	100
khan_3x	khan_3x_contig1922	37559	17.3368	99.9441	6464	AJ507799.2	Human herpesvirus 4 complete wild type genome	99.86	100
khan_3x	khan_3x_contig2039	2185	77.8293	100	1692	MN582424.1	Mammalian orthoreovirus isolate MRV/PIG/MY01/2018 segment M2, complete sequence	93.64	100
khan_3x	khan_3x_contig2232	407	4.6855	100	19	MN233038.1	Mammalian orthoreovirus strain MRV2/Pig/32755/USA/2014 segment L2, complete sequence	94.84	100
khan_3x	khan_3x_contig2276	1179	35.3622	100	415	KM820762.1	Mammalian orthoreovirus 3 isolate FS-03 segment S3, complete sequence	97.11	99
khan_3x	khan_3x_contig2330	4230	105.029	100	4417	AJ507799.2	Human herpesvirus 4 complete wild type genome	100	100
khan_3x	khan_3x_contig2336	26747	19.8908	100	5291	AJ507799.2	Human herpesvirus 4 complete wild type genome	100	99
khan_3x	khan_3x_contig2639	15407	55.7954	99.987	8673	OQ848527.1	Human respiratory syncytial virus A isolate hRSV/A/USA/6S7/2010, complete genome	99.97	99
khan_3x	khan_3x_contig2871	1319	48.2942	100	634	GU589584.1	Mammalian orthoreovirus 3 strain Abney segment S2, complete sequence	98.63	99
khan_3x	khan_3x_contig3377	649	8.57627	93.3744	56	MT129531.1	Feline leukemia virus Kawakami-Theilen strain KT-FeLV-UCD-1, complete genome	97.17	71
khan_3x	khan_3x_contig3382	3035	9.44152	100	285	LC705283.1	Mammalian orthoreovirus 2 MRV-2/Pig/Totto-MoI6/2018/JPN segment L2, complete sequence	95.45	100
khan_3x	khan_3x_contig3495	3879	55.5999	100	2149	GU589578.1	Mammalian orthoreovirus 3 strain Abney segment L2, complete sequence	94.9	100
khan_3x	khan_3x_contig4006	1173	43.8005	100	511	GU589586.1	Mammalian orthoreovirus 3 strain Abney segment S4, complete sequence	93.68	99
khan_3x	khan_3x_contig4139	2324	60.1751	100	1411	GU991662.1	Mammalian orthoreovirus 3 isolate R124 segment M1, complete sequence	98	97
khan_3x	khan_3x_contig4524	4093	8.71634	100	357	MT129531.1	Feline leukemia virus Kawakami-Theilen strain KT-FeLV-UCD-1, complete genome	99.22	85
khan_3x	khan_3x_contig4763	4411	19.4595	99.9773	851	MG298918.1	Human gammaherpesvirus 4 isolate GK_LY91_BWA, complete genome	99.25	99
khan_3x	khan_3x_contig4919	1053	201.841	100	2130	EF202144.1	Human papillomavirus type 18 isolate Qv16302, complete genome	100	69
khan_3x	khan_3x_contig5040	17704	19.6236	100	3443	AJ507799.2	Human herpesvirus 4 complete wild type genome	99.99	100
khan_3x	khan_3x_contig5126	2475	5782.25	100	144366	MF288662.1	Human papillomavirus 18 isolate 1359486_N-P, complete genome	99.96	100
khan_3x	khan_3x_contig5704	42533	15.5266	100	6558	AJ507799.2	Human herpesvirus 4 complete wild type genome	100	100
khan_3x	khan_3x_contig5813	2761	1502	100	41511	MF288662.1	Human papillomavirus 18 isolate 1359486_N-P, complete genome	100	82
khan_3x	khan_3x_contig5874	1455	55.5381	100	805	EF494445.1	Mammalian orthoreovirus 1 strain T1L segment S1, complete sequence	100	99
khan_3x	khan_3x_contig6264	3837	59.0323	100	2257	GU991669.1	Mammalian orthoreovirus 3 isolate jin-1 segment L1, complete sequence	96.22	100
khan_01x	khan_01x_contig0795	427	2.79859	100	12	AJ507799.2	Human herpesvirus 4 complete wild type genome	100	100
khan_01x	khan_01x_contig1577	411	3.6399	100	15	U63644.1	Human respiratory syncytial virus, mutant cpts-248/404, complete genome	100	100
khan_01x	khan_01x_contig1682	1262	596.712	100	7514	EF202144.1	Human papillomavirus type 18 isolate Qv16302, complete genome	100	58
khan_01x	khan_01x_contig2040	407	3.22604	100	13	U63644.1	Human respiratory syncytial virus, mutant cpts-248/404, complete genome	100	100
khan_01x	khan_01x_contig2360	511	5.20939	100	27	AJ507799.2	Human herpesvirus 4 complete wild type genome	100	100
khan_01x	khan_01x_contig2413	870	15.1736	100	133	U63644.1	Human respiratory syncytial virus, mutant cpts-248/404, complete genome	99.77	99
khan_01x	khan_01x_contig4158	1176	5.55272	100	65	U63644.1	Human respiratory syncytial virus, mutant cpts-248/404, complete genome	99.92	100
khan_01x	khan_01x_contig4927	5868	6844.17	100	402649	MF288662.1	Human papillomavirus 18 isolate 1359486_N-P, complete genome	99.96	79
khan_01x	khan_01x_contig5603	1002	17.9281	100	180	U63644.1	Human respiratory syncytial virus, mutant cpts-248/404, complete genome	100	99
khan_01x	khan_01x_contig5616	611	6.27332	100	38	U63644.1	Human respiratory syncytial virus, mutant cpts-248/404, complete genome	100	100
khan_01x	khan_01x_contig5720	880	9.59545	100	85	U63644.1	Human respiratory syncytial virus, mutant cpts-248/404, complete genome	100	100
khan_01x	khan_01x_contig5751	977	4.50972	100	44	AJ507799.2	Human herpesvirus 4 complete wild type genome	99.9	100
khan_3x	khan_3x_contig0010	588	2.05102	100	12	-	-	-	-
khan_3x	khan_3x_contig0012	643	11.0513	98.1337	73	-	-	-	-
khan_3x	khan_3x_contig0013	482	47.0892	100	227	-	-	-	-
khan_3x	khan_3x_contig0019	636	13.3302	98.4277	84	-	-	-	-
khan_3x	khan_3x_contig0023	410	8.23171	95.122	37	-	-	-	-
khan_3x	khan_3x_contig0025	453	28.4812	100	131	-	-	-	-
khan_3x	khan_3x_contig0030	599	10.5876	100	64	-	-	-	-
khan_3x	khan_3x_contig0031	678	18.3953	97.0501	127	-	-	-	-
khan_3x	khan_3x_contig0034	702	10.7165	97.7208	75	-	-	-	-
khan_3x	khan_3x_contig0035	853	10.857	100	92	-	-	-	-
khan_3x	khan_3x_contig0036	725	35.7228	99.0345	272	-	-	-	-
khan_3x	khan_3x_contig0044	601	6.29451	100	38	-	-	-	-
khan_3x	khan_3x_contig0045	411	6.60341	94.4039	27	-	-	-	-
khan_3x	khan_3x_contig0046	447	6.46532	100	29	-	-	-	-
khan_3x	khan_3x_contig0049	1170	10.6581	100	124	-	-	-	-
khan_3x	khan_3x_contig0050	488	11.623	94.4672	57	-	-	-	-
khan_3x	khan_3x_contig0052	863	17.8227	99.1889	153	-	-	-	-
khan_3x	khan_3x_contig0053	479	2.26096	100	11	-	-	-	-
khan_3x	khan_3x_contig0058	543	17.3149	100	97	-	-	-	-
khan_3x	khan_3x_contig0059	646	7.94272	93.1889	52	-	-	-	-
khan_3x	khan_3x_contig0063	574	8.94948	100	51	-	-	-	-
khan_3x	khan_3x_contig0066	433	13.8568	100	60	-	-	-	-
khan_3x	khan_3x_contig0067	809	7.21632	96.2917	60	-	-	-	-
khan_3x	khan_3x_contig0070	635	13.8961	97.7953	92	-	-	-	-
khan_3x	khan_3x_contig0071	538	3.94238	100	21	-	-	-	-
khan_3x	khan_3x_contig0074	627	11.3126	95.0558	71	-	-	-	-
khan_3x	khan_3x_contig0075	585	16.1419	95.5556	94	-	-	-	-
khan_3x	khan_3x_contig0077	1146	12.3997	100	147	-	-	-	-
khan_3x	khan_3x_contig0079	509	3.73674	100	22	-	-	-	-
khan_3x	khan_3x_contig0080	584	12.3408	100	75	-	-	-	-
khan_3x	khan_3x_contig0081	431	16.0023	100	69	-	-	-	-
khan_3x	khan_3x_contig0082	529	9.52174	99.0548	51	-	-	-	-
khan_3x	khan_3x_contig0085	551	4.33031	90.1996	27	-	-	-	-
khan_3x	khan_3x_contig0086	718	7.0571	100	51	-	-	-	-
khan_3x	khan_3x_contig0087	984	15.0346	100	149	-	-	-	-
khan_3x	khan_3x_contig0089	554	26.8466	100	148	-	-	-	-
khan_3x	khan_3x_contig0092	653	6.96018	100	45	-	-	-	-
khan_3x	khan_3x_contig0093	444	2.65991	100	12	-	-	-	-
khan_3x	khan_3x_contig0094	415	4.26747	100	21	-	-	-	-
khan_3x	khan_3x_contig0095	642	8.64798	100	61	-	-	-	-
khan_3x	khan_3x_contig0097	426	5.21596	100	22	-	-	-	-
khan_3x	khan_3x_contig0098	887	8.10485	100	72	-	-	-	-
khan_3x	khan_3x_contig0102	2889	11.7092	96.1232	341	-	-	-	-
khan_3x	khan_3x_contig0105	419	27.7566	96.6587	120	-	-	-	-
khan_3x	khan_3x_contig0107	523	4.6348	100	24	-	-	-	-
khan_3x	khan_3x_contig0108	593	22.4013	95.2782	139	-	-	-	-
khan_3x	khan_3x_contig0114	589	6.41766	98.6418	39	-	-	-	-
khan_3x	khan_3x_contig0115	1135	19.0132	99.5595	216	-	-	-	-
khan_3x	khan_3x_contig0116	448	6.34821	86.8304	30	-	-	-	-
khan_3x	khan_3x_contig0120	743	9.28668	100	70	-	-	-	-
khan_3x	khan_3x_contig0127	525	10.5029	100	56	-	-	-	-
khan_3x	khan_3x_contig0128	552	32.3678	100	187	-	-	-	-
khan_3x	khan_3x_contig0129	625	10.7952	100	69	-	-	-	-
khan_3x	khan_3x_contig0131	440	9.31818	95.6818	41	-	-	-	-
khan_3x	khan_3x_contig0132	983	7.76806	100	76	-	-	-	-
khan_3x	khan_3x_contig0133	418	6.51675	100	28	-	-	-	-
khan_3x	khan_3x_contig0134	441	17.9229	100	82	-	-	-	-
khan_3x	khan_3x_contig0136	401	3.73317	100	15	-	-	-	-
khan_3x	khan_3x_contig0140	578	16.9671	100	104	-	-	-	-
khan_3x	khan_3x_contig0141	582	8.13574	93.4708	47	-	-	-	-
khan_3x	khan_3x_contig0142	664	8.69729	100	58	-	-	-	-
khan_3x	khan_3x_contig0146	577	10.2565	97.4003	59	-	-	-	-
khan_3x	khan_3x_contig0148	646	9.13622	100	64	-	-	-	-
khan_3x	khan_3x_contig0152	604	15.7368	98.3444	95	-	-	-	-
khan_3x	khan_3x_contig0154	1444	14.5145	100	214	-	-	-	-
khan_3x	khan_3x_contig0155	605	4.31901	100	26	-	-	-	-
khan_3x	khan_3x_contig0158	424	6.17925	100	26	-	-	-	-
khan_3x	khan_3x_contig0160	506	6.54743	92.8854	33	-	-	-	-
khan_3x	khan_3x_contig0161	941	21.6004	97.9809	205	-	-	-	-
khan_3x	khan_3x_contig0164	952	19.1439	100	188	-	-	-	-
khan_3x	khan_3x_contig0167	653	17.8484	100	117	-	-	-	-
khan_3x	khan_3x_contig0171	441	18.0839	100	83	-	-	-	-
khan_3x	khan_3x_contig0175	852	13.7336	100	119	-	-	-	-
khan_3x	khan_3x_contig0177	643	2.75583	100	18	-	-	-	-
khan_3x	khan_3x_contig0181	816	54.6912	100	449	-	-	-	-
khan_3x	khan_3x_contig0182	926	56.3002	100	526	-	-	-	-
khan_3x	khan_3x_contig0183	477	9.84696	100	50	-	-	-	-
khan_3x	khan_3x_contig0184	434	12.5207	100	55	-	-	-	-
khan_3x	khan_3x_contig0186	402	25.6841	100	105	-	-	-	-
khan_3x	khan_3x_contig0189	750	15.7187	100	121	-	-	-	-
khan_3x	khan_3x_contig0191	645	12.7457	99.845	83	-	-	-	-
khan_3x	khan_3x_contig0192	1707	12.9936	100	226	-	-	-	-
khan_3x	khan_3x_contig0193	765	13.1647	100	101	-	-	-	-
khan_3x	khan_3x_contig0194	496	9.05645	100	45	-	-	-	-
khan_3x	khan_3x_contig0197	2307	13.8496	100	318	-	-	-	-
khan_3x	khan_3x_contig0198	477	15.3753	100	73	-	-	-	-
khan_3x	khan_3x_contig0199	818	15.2873	97.6773	130	-	-	-	-
khan_3x	khan_3x_contig0200	2964	10.0506	99.4939	297	-	-	-	-
khan_3x	khan_3x_contig0201	561	22.4225	100	125	-	-	-	-
khan_3x	khan_3x_contig0204	740	294.762	96.8919	2178	-	-	-	-
khan_3x	khan_3x_contig0205	610	5.31639	100	33	-	-	-	-
khan_3x	khan_3x_contig0207	1398	13.412	96.7811	189	-	-	-	-
khan_3x	khan_3x_contig0208	2719	16.6955	98.3082	454	-	-	-	-
khan_3x	khan_3x_contig0209	583	22.5043	93.482	135	-	-	-	-
khan_3x	khan_3x_contig0211	671	18.8644	100	127	-	-	-	-
khan_3x	khan_3x_contig0212	906	5.11479	100	46	-	-	-	-
khan_3x	khan_3x_contig0213	1099	16.7389	98.9081	185	-	-	-	-
khan_3x	khan_3x_contig0215	753	17.3081	94.6879	132	-	-	-	-
khan_3x	khan_3x_contig0216	1719	4.62595	100	80	-	-	-	-
khan_3x	khan_3x_contig0218	800	15.2812	99.75	122	-	-	-	-
khan_3x	khan_3x_contig0222	721	6.7975	96.1165	49	-	-	-	-
khan_3x	khan_3x_contig0223	613	6.17781	100	39	-	-	-	-
khan_3x	khan_3x_contig0226	487	7.44353	100	37	-	-	-	-
khan_3x	khan_3x_contig0228	765	12.1216	100	93	-	-	-	-
khan_3x	khan_3x_contig0229	524	5.16794	93.1298	31	-	-	-	-
khan_3x	khan_3x_contig0230	857	24.0595	100	206	-	-	-	-
khan_3x	khan_3x_contig0234	566	9.60601	92.0495	55	-	-	-	-
khan_3x	khan_3x_contig0235	1051	18.7602	100	197	-	-	-	-
khan_3x	khan_3x_contig0236	606	14.7508	100	90	-	-	-	-
khan_3x	khan_3x_contig0237	830	13.4735	100	111	-	-	-	-
khan_3x	khan_3x_contig0241	2126	29.0452	100	613	-	-	-	-
khan_3x	khan_3x_contig0242	2036	14.1896	100	294	-	-	-	-
khan_3x	khan_3x_contig0244	580	13.8414	100	86	-	-	-	-
khan_3x	khan_3x_contig0246	1888	6.80508	100	132	-	-	-	-
khan_3x	khan_3x_contig0247	723	23.4426	95.9889	171	-	-	-	-
khan_3x	khan_3x_contig0249	848	13.441	97.0519	114	-	-	-	-
khan_3x	khan_3x_contig0250	1175	26.4587	100	313	-	-	-	-
khan_3x	khan_3x_contig0253	520	49.4712	99.8077	268	-	-	-	-
khan_3x	khan_3x_contig0255	1602	11.6286	97.8777	188	-	-	-	-
khan_3x	khan_3x_contig0256	2611	11.3221	100	296	-	-	-	-
khan_3x	khan_3x_contig0257	670	14.4433	100	97	-	-	-	-
khan_3x	khan_3x_contig0259	593	7.09781	97.3019	42	-	-	-	-
khan_3x	khan_3x_contig0261	453	2.12362	100	10	-	-	-	-
khan_3x	khan_3x_contig0264	783	10.1941	100	80	-	-	-	-
khan_3x	khan_3x_contig0265	965	12.5109	100	122	-	-	-	-
khan_3x	khan_3x_contig0266	978	9.26278	96.728	92	-	-	-	-
khan_3x	khan_3x_contig0267	943	6.90774	94.6978	66	-	-	-	-
khan_3x	khan_3x_contig0271	722	14.903	100	109	-	-	-	-
khan_3x	khan_3x_contig0272	1758	21.0222	100	372	-	-	-	-
khan_3x	khan_3x_contig0273	403	10.1886	100	43	-	-	-	-
khan_3x	khan_3x_contig0274	655	10.1573	89.313	69	-	-	-	-
khan_3x	khan_3x_contig0276	593	7.35413	100	44	-	-	-	-
khan_3x	khan_3x_contig0277	499	40.7735	99.5992	208	-	-	-	-
khan_3x	khan_3x_contig0279	830	11.9928	100	100	-	-	-	-
khan_3x	khan_3x_contig0281	421	9.05701	100	38	-	-	-	-
khan_3x	khan_3x_contig0282	640	8.72969	100	57	-	-	-	-
khan_3x	khan_3x_contig0283	1844	10.4398	100	195	-	-	-	-
khan_3x	khan_3x_contig0284	502	2.80478	100	14	-	-	-	-
khan_3x	khan_3x_contig0289	1269	49.7384	100	635	-	-	-	-
khan_3x	khan_3x_contig0292	1718	14.8737	100	257	-	-	-	-
khan_3x	khan_3x_contig0295	829	197.3	100	1643	-	-	-	-
khan_3x	khan_3x_contig0297	674	6.19585	100	42	-	-	-	-
khan_3x	khan_3x_contig0300	996	18.1566	100	180	-	-	-	-
khan_3x	khan_3x_contig0301	941	9.07758	94.3677	86	-	-	-	-
khan_3x	khan_3x_contig0302	555	15.4505	100	87	-	-	-	-
khan_3x	khan_3x_contig0303	414	4.04106	79.4686	17	-	-	-	-
khan_3x	khan_3x_contig0304	1162	13.3795	100	156	-	-	-	-
khan_3x	khan_3x_contig0307	455	2.52967	96.7033	12	-	-	-	-
khan_3x	khan_3x_contig0309	1158	8.5639	100	99	-	-	-	-
khan_3x	khan_3x_contig0311	465	14.8645	100	71	-	-	-	-
khan_3x	khan_3x_contig0314	581	4.43373	100	26	-	-	-	-
khan_3x	khan_3x_contig0317	401	4.49127	96.2594	18	-	-	-	-
khan_3x	khan_3x_contig0318	540	7.89259	100	49	-	-	-	-
khan_3x	khan_3x_contig0319	420	3.83571	100	16	-	-	-	-
khan_3x	khan_3x_contig0322	1138	8.67575	100	100	-	-	-	-
khan_3x	khan_3x_contig0323	463	7.99784	100	37	-	-	-	-
khan_3x	khan_3x_contig0325	811	17.3687	98.6436	141	-	-	-	-
khan_3x	khan_3x_contig0326	616	7.7013	100	47	-	-	-	-
khan_3x	khan_3x_contig0329	484	10.1591	100	49	-	-	-	-
khan_3x	khan_3x_contig0334	673	20.9837	100	147	-	-	-	-
khan_3x	khan_3x_contig0336	445	8	100	36	-	-	-	-
khan_3x	khan_3x_contig0337	596	8.72651	100	52	-	-	-	-
khan_3x	khan_3x_contig0338	690	6.2087	100	43	-	-	-	-
khan_3x	khan_3x_contig0341	623	53.1108	100	338	-	-	-	-
khan_3x	khan_3x_contig0342	1086	22.7928	100	256	-	-	-	-
khan_3x	khan_3x_contig0343	1034	24.0696	98.5493	250	-	-	-	-
khan_3x	khan_3x_contig0345	994	26.5322	100	265	-	-	-	-
khan_3x	khan_3x_contig0346	964	6.60062	100	63	-	-	-	-
khan_3x	khan_3x_contig0348	467	10.7794	100	53	-	-	-	-
khan_3x	khan_3x_contig0349	1410	10.9695	100	158	-	-	-	-
khan_3x	khan_3x_contig0351	546	263.026	100	1433	-	-	-	-
khan_3x	khan_3x_contig0352	482	17.8402	93.7759	87	-	-	-	-
khan_3x	khan_3x_contig0353	492	2.88618	100	15	-	-	-	-
khan_3x	khan_3x_contig0354	518	3.33591	88.8031	20	-	-	-	-
khan_3x	khan_3x_contig0355	578	8.66263	100	50	-	-	-	-
khan_3x	khan_3x_contig0356	488	20.3689	100	101	-	-	-	-
khan_3x	khan_3x_contig0357	462	9.13636	100	43	-	-	-	-
khan_3x	khan_3x_contig0358	407	16.1794	100	66	-	-	-	-
khan_3x	khan_3x_contig0360	592	8.63682	98.3108	51	-	-	-	-
khan_3x	khan_3x_contig0361	441	4.36281	87.5283	20	-	-	-	-
khan_3x	khan_3x_contig0363	995	14.7387	95.0754	148	-	-	-	-
khan_3x	khan_3x_contig0364	481	18.422	100	89	-	-	-	-
khan_3x	khan_3x_contig0365	573	5.98778	100	34	-	-	-	-
khan_3x	khan_3x_contig0366	1089	14.2084	100	161	-	-	-	-
khan_3x	khan_3x_contig0368	436	1.99312	100	9	-	-	-	-
khan_3x	khan_3x_contig0369	1452	11.7713	100	172	-	-	-	-
khan_3x	khan_3x_contig0371	730	9.80685	100	72	-	-	-	-
khan_3x	khan_3x_contig0373	424	5.04717	100	22	-	-	-	-
khan_3x	khan_3x_contig0374	438	6.15525	100	27	-	-	-	-
khan_3x	khan_3x_contig0378	1754	9.73432	100	170	-	-	-	-
khan_3x	khan_3x_contig0382	1250	7.4296	100	92	-	-	-	-
khan_3x	khan_3x_contig0383	511	20.411	92.5636	106	-	-	-	-
khan_3x	khan_3x_contig0384	952	13.7952	100	134	-	-	-	-
khan_3x	khan_3x_contig0385	493	8.30223	100	42	-	-	-	-
khan_3x	khan_3x_contig0387	1489	12.0228	100	179	-	-	-	-
khan_3x	khan_3x_contig0388	408	30.6765	91.1765	131	-	-	-	-
khan_3x	khan_3x_contig0389	771	39.6122	90.6615	316	-	-	-	-
khan_3x	khan_3x_contig0394	993	5.98187	100	60	-	-	-	-
khan_3x	khan_3x_contig0396	418	2.89952	100	12	-	-	-	-
khan_3x	khan_3x_contig0400	409	14.9584	100	62	-	-	-	-
khan_3x	khan_3x_contig0401	537	46.406	100	250	-	-	-	-
khan_3x	khan_3x_contig0402	519	20.8709	100	112	-	-	-	-
khan_3x	khan_3x_contig0403	5620	15.3872	100	868	-	-	-	-
khan_3x	khan_3x_contig0404	546	4.79121	100	27	-	-	-	-
khan_3x	khan_3x_contig0407	588	15.7313	99.1497	97	-	-	-	-
khan_3x	khan_3x_contig0408	875	6.65143	100	58	-	-	-	-
khan_3x	khan_3x_contig0409	533	5.45403	99.8124	29	-	-	-	-
khan_3x	khan_3x_contig0411	732	22.097	100	165	-	-	-	-
khan_3x	khan_3x_contig0412	451	2.68736	100	12	-	-	-	-
khan_3x	khan_3x_contig0413	427	16.0937	100	69	-	-	-	-
khan_3x	khan_3x_contig0414	405	3.14321	77.284	13	-	-	-	-
khan_3x	khan_3x_contig0417	541	45.4566	97.0425	247	-	-	-	-
khan_3x	khan_3x_contig0421	403	14.0968	100	58	-	-	-	-
khan_3x	khan_3x_contig0423	401	3.6409	100	15	-	-	-	-
khan_3x	khan_3x_contig0424	510	2.71176	100	14	-	-	-	-
khan_3x	khan_3x_contig0425	539	6.8423	84.0445	42	-	-	-	-
khan_3x	khan_3x_contig0426	823	7.73147	100	63	-	-	-	-
khan_3x	khan_3x_contig0428	416	8.86058	95.1923	38	-	-	-	-
khan_3x	khan_3x_contig0431	432	3.82407	94.9074	19	-	-	-	-
khan_3x	khan_3x_contig0432	715	13.5147	100	96	-	-	-	-
khan_3x	khan_3x_contig0436	4112	15.2714	97.787	637	-	-	-	-
khan_3x	khan_3x_contig0439	457	15.9737	100	73	-	-	-	-
khan_3x	khan_3x_contig0440	409	8.78973	90.22	36	-	-	-	-
khan_3x	khan_3x_contig0442	569	13.8313	100	79	-	-	-	-
khan_3x	khan_3x_contig0443	619	7.34249	100	45	-	-	-	-
khan_3x	khan_3x_contig0444	928	28.2198	100	266	-	-	-	-
khan_3x	khan_3x_contig0445	446	34.1816	100	159	-	-	-	-
khan_3x	khan_3x_contig0446	450	4.48889	100	20	-	-	-	-
khan_3x	khan_3x_contig0452	1067	9.21743	100	98	-	-	-	-
khan_3x	khan_3x_contig0453	1209	9.49545	100	114	-	-	-	-
khan_3x	khan_3x_contig0457	1711	16.4711	97.2531	281	-	-	-	-
khan_3x	khan_3x_contig0459	470	5.28511	97.8723	26	-	-	-	-
khan_3x	khan_3x_contig0460	933	12.8478	99.8928	119	-	-	-	-
khan_3x	khan_3x_contig0461	872	8.63532	100	75	-	-	-	-
khan_3x	khan_3x_contig0463	703	10.9616	99.8578	82	-	-	-	-
khan_3x	khan_3x_contig0466	1120	7.10804	100	79	-	-	-	-
khan_3x	khan_3x_contig0467	499	18.4329	90.3808	100	-	-	-	-
khan_3x	khan_3x_contig0469	693	15.2525	98.1241	106	-	-	-	-
khan_3x	khan_3x_contig0470	793	70.8941	100	560	-	-	-	-
khan_3x	khan_3x_contig0473	582	10.7423	100	72	-	-	-	-
khan_3x	khan_3x_contig0474	1715	12.1545	98.0758	211	-	-	-	-
khan_3x	khan_3x_contig0475	822	17.118	99.7567	142	-	-	-	-
khan_3x	khan_3x_contig0479	471	15.3779	100	72	-	-	-	-
khan_3x	khan_3x_contig0480	754	8.92308	100	67	-	-	-	-
khan_3x	khan_3x_contig0484	819	10.304	92.5519	84	-	-	-	-
khan_3x	khan_3x_contig0487	479	22.3194	100	106	-	-	-	-
khan_3x	khan_3x_contig0490	773	14.436	91.0737	112	-	-	-	-
khan_3x	khan_3x_contig0492	4824	17.0775	100	820	-	-	-	-
khan_3x	khan_3x_contig0494	947	11.735	91.4467	112	-	-	-	-
khan_3x	khan_3x_contig0496	709	19.8942	99.2948	141	-	-	-	-
khan_3x	khan_3x_contig0500	451	22.337	100	102	-	-	-	-
khan_3x	khan_3x_contig0502	899	12.4505	99.8888	111	-	-	-	-
khan_3x	khan_3x_contig0503	423	3.10402	100	13	-	-	-	-
khan_3x	khan_3x_contig0504	442	9.62443	100	43	-	-	-	-
khan_3x	khan_3x_contig0505	473	7.56237	98.0973	37	-	-	-	-
khan_3x	khan_3x_contig0507	1198	10.5376	98.6644	127	-	-	-	-
khan_3x	khan_3x_contig0509	437	26.4027	100	117	-	-	-	-
khan_3x	khan_3x_contig0510	817	11.5838	100	94	-	-	-	-
khan_3x	khan_3x_contig0512	2146	15.5116	98.9282	334	-	-	-	-
khan_3x	khan_3x_contig0516	425	4.25412	100	18	-	-	-	-
khan_3x	khan_3x_contig0520	415	12.0169	78.7952	51	-	-	-	-
khan_3x	khan_3x_contig0521	858	21.7389	100	189	-	-	-	-
khan_3x	khan_3x_contig0524	451	6.24834	100	28	-	-	-	-
khan_3x	khan_3x_contig0525	678	7.14897	100	50	-	-	-	-
khan_3x	khan_3x_contig0528	2338	10.0616	100	234	-	-	-	-
khan_3x	khan_3x_contig0534	780	25.1308	97.6923	196	-	-	-	-
khan_3x	khan_3x_contig0540	633	5.71248	99.2101	36	-	-	-	-
khan_3x	khan_3x_contig0543	1522	11.5808	99.343	177	-	-	-	-
khan_3x	khan_3x_contig0544	1837	14.0082	100	256	-	-	-	-
khan_3x	khan_3x_contig0546	1388	16.7024	95.5331	233	-	-	-	-
khan_3x	khan_3x_contig0547	498	12.9297	100	64	-	-	-	-
khan_3x	khan_3x_contig0548	1136	10	99.5599	113	-	-	-	-
khan_3x	khan_3x_contig0549	450	6.18222	86	28	-	-	-	-
khan_3x	khan_3x_contig0552	721	8.41748	100	63	-	-	-	-
khan_3x	khan_3x_contig0553	605	23.9669	100	145	-	-	-	-
khan_3x	khan_3x_contig0556	504	7.14484	100	36	-	-	-	-
khan_3x	khan_3x_contig0559	409	3.70416	100	15	-	-	-	-
khan_3x	khan_3x_contig0562	606	17.2178	100	110	-	-	-	-
khan_3x	khan_3x_contig0564	443	5.91874	95.2596	26	-	-	-	-
khan_3x	khan_3x_contig0565	1589	35.7948	100	574	-	-	-	-
khan_3x	khan_3x_contig0567	528	2.65909	100	14	-	-	-	-
khan_3x	khan_3x_contig0568	734	14.2575	97.139	104	-	-	-	-
khan_3x	khan_3x_contig0569	1026	14.2125	99.7076	146	-	-	-	-
khan_3x	khan_3x_contig0570	1179	24.7506	99.6607	291	-	-	-	-
khan_3x	khan_3x_contig0571	1168	12.363	100	145	-	-	-	-
khan_3x	khan_3x_contig0572	820	8.57439	100	70	-	-	-	-
khan_3x	khan_3x_contig0573	981	7.40979	100	74	-	-	-	-
khan_3x	khan_3x_contig0574	415	32.0554	100	133	-	-	-	-
khan_3x	khan_3x_contig0575	600	12.6017	100	76	-	-	-	-
khan_3x	khan_3x_contig0578	505	9.74455	100	54	-	-	-	-
khan_3x	khan_3x_contig0579	555	4.18559	100	23	-	-	-	-
khan_3x	khan_3x_contig0580	1079	11.367	100	123	-	-	-	-
khan_3x	khan_3x_contig0582	1071	12.4967	100	137	-	-	-	-
khan_3x	khan_3x_contig0584	1034	17.1199	99.6132	177	-	-	-	-
khan_3x	khan_3x_contig0586	761	11.8765	92.6413	91	-	-	-	-
khan_3x	khan_3x_contig0588	512	5.44531	100	28	-	-	-	-
khan_3x	khan_3x_contig0589	744	12.2823	100	91	-	-	-	-
khan_3x	khan_3x_contig0592	423	34.6548	98.818	150	-	-	-	-
khan_3x	khan_3x_contig0593	428	4.66822	77.3364	22	-	-	-	-
khan_3x	khan_3x_contig0594	414	23.4879	100	98	-	-	-	-
khan_3x	khan_3x_contig0595	472	9.36653	100	47	-	-	-	-
khan_3x	khan_3x_contig0598	409	31.9927	100	132	-	-	-	-
khan_3x	khan_3x_contig0599	874	8.68535	94.6224	76	-	-	-	-
khan_3x	khan_3x_contig0605	418	7.34689	100	33	-	-	-	-
khan_3x	khan_3x_contig0607	1046	19.5249	100	205	-	-	-	-
khan_3x	khan_3x_contig0608	419	2.53461	100	11	-	-	-	-
khan_3x	khan_3x_contig0609	485	2.29072	100	11	-	-	-	-
khan_3x	khan_3x_contig0610	1576	15.6923	100	256	-	-	-	-
khan_3x	khan_3x_contig0614	487	2.42505	100	12	-	-	-	-
khan_3x	khan_3x_contig0616	515	9.9068	97.6699	52	-	-	-	-
khan_3x	khan_3x_contig0620	1893	17.8067	100	337	-	-	-	-
khan_3x	khan_3x_contig0629	3687	10.4953	100	386	-	-	-	-
khan_3x	khan_3x_contig0630	477	15.0105	100	72	-	-	-	-
khan_3x	khan_3x_contig0634	409	2.45721	100	10	-	-	-	-
khan_3x	khan_3x_contig0639	528	16.6117	99.8106	87	-	-	-	-
khan_3x	khan_3x_contig0640	632	19.5111	100	124	-	-	-	-
khan_3x	khan_3x_contig0641	430	5.39767	100	23	-	-	-	-
khan_3x	khan_3x_contig0642	466	2.60086	100	12	-	-	-	-
khan_3x	khan_3x_contig0643	776	14.8222	100	115	-	-	-	-
khan_3x	khan_3x_contig0644	799	6.26033	100	50	-	-	-	-
khan_3x	khan_3x_contig0646	1169	9.66296	100	112	-	-	-	-
khan_3x	khan_3x_contig0653	571	29.2662	100	168	-	-	-	-
khan_3x	khan_3x_contig0658	493	11.3611	100	61	-	-	-	-
khan_3x	khan_3x_contig0662	804	8.26493	91.791	68	-	-	-	-
khan_3x	khan_3x_contig0665	708	6.06921	96.7514	43	-	-	-	-
khan_3x	khan_3x_contig0666	490	10.502	100	52	-	-	-	-
khan_3x	khan_3x_contig0667	1313	7.62072	100	100	-	-	-	-
khan_3x	khan_3x_contig0668	601	4.7005	100	28	-	-	-	-
khan_3x	khan_3x_contig0669	478	6.09833	100	29	-	-	-	-
khan_3x	khan_3x_contig0670	642	9.45171	97.8193	62	-	-	-	-
khan_3x	khan_3x_contig0673	3158	22.588	100	715	-	-	-	-
khan_3x	khan_3x_contig0674	899	8.49833	98.4427	78	-	-	-	-
khan_3x	khan_3x_contig0678	608	57.0559	100	350	-	-	-	-
khan_3x	khan_3x_contig0679	610	29.7459	100	184	-	-	-	-
khan_3x	khan_3x_contig0680	897	19.6098	85.8417	176	-	-	-	-
khan_3x	khan_3x_contig0682	747	12.328	100	92	-	-	-	-
khan_3x	khan_3x_contig0687	505	10.9129	98.4158	57	-	-	-	-
khan_3x	khan_3x_contig0689	1785	12.1849	98.5994	219	-	-	-	-
khan_3x	khan_3x_contig0692	462	6.99567	100	32	-	-	-	-
khan_3x	khan_3x_contig0695	436	2.66972	100	12	-	-	-	-
khan_3x	khan_3x_contig0696	776	15.2629	100	119	-	-	-	-
khan_3x	khan_3x_contig0697	631	10.6038	92.5515	67	-	-	-	-
khan_3x	khan_3x_contig0701	925	12.547	100	117	-	-	-	-
khan_3x	khan_3x_contig0702	402	19.6866	100	80	-	-	-	-
khan_3x	khan_3x_contig0703	410	10.2659	100	45	-	-	-	-
khan_3x	khan_3x_contig0704	542	13.583	100	74	-	-	-	-
khan_3x	khan_3x_contig0705	699	14.4649	100	109	-	-	-	-
khan_3x	khan_3x_contig0706	804	12.0311	100	97	-	-	-	-
khan_3x	khan_3x_contig0709	1032	10.626	100	110	-	-	-	-
khan_3x	khan_3x_contig0710	408	8.37745	99.2647	36	-	-	-	-
khan_3x	khan_3x_contig0712	438	16.0959	98.6301	71	-	-	-	-
khan_3x	khan_3x_contig0714	447	31.613	99.3289	149	-	-	-	-
khan_3x	khan_3x_contig0715	645	5.95039	100	38	-	-	-	-
khan_3x	khan_3x_contig0716	674	9.04154	99.5549	61	-	-	-	-
khan_3x	khan_3x_contig0721	423	3.65012	100	16	-	-	-	-
khan_3x	khan_3x_contig0722	622	16.0129	98.2315	100	-	-	-	-
khan_3x	khan_3x_contig0723	6812	15.3432	99.1779	1044	-	-	-	-
khan_3x	khan_3x_contig0724	577	2.22184	100	13	-	-	-	-
khan_3x	khan_3x_contig0726	445	13.0831	95.0562	64	-	-	-	-
khan_3x	khan_3x_contig0728	816	11.2512	100	92	-	-	-	-
khan_3x	khan_3x_contig0729	3077	21.0773	100	649	-	-	-	-
khan_3x	khan_3x_contig0731	1535	16.4476	99.1531	253	-	-	-	-
khan_3x	khan_3x_contig0732	762	8.06562	100	61	-	-	-	-
khan_3x	khan_3x_contig0735	404	1.95545	100	8	-	-	-	-
khan_3x	khan_3x_contig0737	1132	9.83834	98.8516	114	-	-	-	-
khan_3x	khan_3x_contig0740	901	13.768	88.6792	126	-	-	-	-
khan_3x	khan_3x_contig0741	1584	15.9419	100	261	-	-	-	-
khan_3x	khan_3x_contig0742	751	16.5739	99.8668	125	-	-	-	-
khan_3x	khan_3x_contig0744	1761	9.0159	100	158	-	-	-	-
khan_3x	khan_3x_contig0746	417	4.95923	93.0456	21	-	-	-	-
khan_3x	khan_3x_contig0747	2128	8.79699	100	189	-	-	-	-
khan_3x	khan_3x_contig0748	610	8.40164	100	51	-	-	-	-
khan_3x	khan_3x_contig0751	843	5.73547	100	58	-	-	-	-
khan_3x	khan_3x_contig0753	410	12.522	100	51	-	-	-	-
khan_3x	khan_3x_contig0755	451	5.56763	81.153	25	-	-	-	-
khan_3x	khan_3x_contig0757	595	7.20672	100	43	-	-	-	-
khan_3x	khan_3x_contig0759	825	10.3309	92.3636	85	-	-	-	-
khan_3x	khan_3x_contig0762	718	16.7145	100	121	-	-	-	-
khan_3x	khan_3x_contig0765	1390	10.718	100	151	-	-	-	-
khan_3x	khan_3x_contig0769	7501	24.31	99.8134	1823	-	-	-	-
khan_3x	khan_3x_contig0772	459	11.8214	99.7821	55	-	-	-	-
khan_3x	khan_3x_contig0776	865	9.44046	100	82	-	-	-	-
khan_3x	khan_3x_contig0778	595	9.21681	83.5294	56	-	-	-	-
khan_3x	khan_3x_contig0779	490	6.92449	100	35	-	-	-	-
khan_3x	khan_3x_contig0781	445	7.13258	100	32	-	-	-	-
khan_3x	khan_3x_contig0782	405	9.85432	100	43	-	-	-	-
khan_3x	khan_3x_contig0783	549	10.5446	100	58	-	-	-	-
khan_3x	khan_3x_contig0786	525	7.97905	92	42	-	-	-	-
khan_3x	khan_3x_contig0790	467	9.6424	98.9293	50	-	-	-	-
khan_3x	khan_3x_contig0793	1063	13.8674	99.5296	155	-	-	-	-
khan_3x	khan_3x_contig0794	564	28.2004	100	162	-	-	-	-
khan_3x	khan_3x_contig0798	902	21.5953	92.9047	201	-	-	-	-
khan_3x	khan_3x_contig0799	3388	19.2355	100	655	-	-	-	-
khan_3x	khan_3x_contig0800	627	8.42424	100	53	-	-	-	-
khan_3x	khan_3x_contig0801	931	9.76369	100	90	-	-	-	-
khan_3x	khan_3x_contig0802	529	84.1172	100	449	-	-	-	-
khan_3x	khan_3x_contig0804	2636	12.379	99.9621	325	-	-	-	-
khan_3x	khan_3x_contig0805	1274	11.8587	96.2323	155	-	-	-	-
khan_3x	khan_3x_contig0807	1218	20.4278	99.4253	249	-	-	-	-
khan_3x	khan_3x_contig0811	839	18.1359	100	152	-	-	-	-
khan_3x	khan_3x_contig0813	723	7.84647	100	58	-	-	-	-
khan_3x	khan_3x_contig0814	754	9.74138	100	73	-	-	-	-
khan_3x	khan_3x_contig0816	532	12.7199	100	68	-	-	-	-
khan_3x	khan_3x_contig0819	509	5.25737	100	27	-	-	-	-
khan_3x	khan_3x_contig0820	1098	19.6785	100	219	-	-	-	-
khan_3x	khan_3x_contig0821	1473	12.9151	100	190	-	-	-	-
khan_3x	khan_3x_contig0822	420	21.4619	95.9524	93	-	-	-	-
khan_3x	khan_3x_contig0828	400	8.07	98.5	34	-	-	-	-
khan_3x	khan_3x_contig0829	1043	12.139	100	126	-	-	-	-
khan_3x	khan_3x_contig0831	509	8.13163	99.0177	43	-	-	-	-
khan_3x	khan_3x_contig0833	538	18.7268	100	102	-	-	-	-
khan_3x	khan_3x_contig0835	606	8.9769	100	55	-	-	-	-
khan_3x	khan_3x_contig0837	3267	15.1338	99.6939	495	-	-	-	-
khan_3x	khan_3x_contig0838	561	7.4082	99.6435	42	-	-	-	-
khan_3x	khan_3x_contig0842	554	23.2004	100	134	-	-	-	-
khan_3x	khan_3x_contig0843	451	2.60976	100	12	-	-	-	-
khan_3x	khan_3x_contig0844	965	12.801	100	123	-	-	-	-
khan_3x	khan_3x_contig0845	692	13.6965	97.1098	95	-	-	-	-
khan_3x	khan_3x_contig0846	2205	22.7488	100	502	-	-	-	-
khan_3x	khan_3x_contig0847	549	10.8179	99.2714	59	-	-	-	-
khan_3x	khan_3x_contig0848	654	4.53976	98.318	30	-	-	-	-
khan_3x	khan_3x_contig0849	563	18.0337	100	101	-	-	-	-
khan_3x	khan_3x_contig0853	820	9.01463	97.6829	75	-	-	-	-
khan_3x	khan_3x_contig0854	670	7.32388	100	49	-	-	-	-
khan_3x	khan_3x_contig0855	1757	11.181	99.5447	201	-	-	-	-
khan_3x	khan_3x_contig0856	887	10.593	98.4216	95	-	-	-	-
khan_3x	khan_3x_contig0859	948	11.0707	90.1899	105	-	-	-	-
khan_3x	khan_3x_contig0860	567	6.55556	100	37	-	-	-	-
khan_3x	khan_3x_contig0861	5392	41.9047	99.9444	2253	-	-	-	-
khan_3x	khan_3x_contig0864	543	5.95212	100	32	-	-	-	-
khan_3x	khan_3x_contig0868	978	14.1258	100	138	-	-	-	-
khan_3x	khan_3x_contig0870	407	6.78378	100	28	-	-	-	-
khan_3x	khan_3x_contig0871	769	23.9506	100	188	-	-	-	-
khan_3x	khan_3x_contig0872	520	8.40962	82.6923	45	-	-	-	-
khan_3x	khan_3x_contig0873	684	3.81871	100	27	-	-	-	-
khan_3x	khan_3x_contig0875	597	21.9112	100	134	-	-	-	-
khan_3x	khan_3x_contig0876	1578	9.10393	100	144	-	-	-	-
khan_3x	khan_3x_contig0877	2043	15.301	100	311	-	-	-	-
khan_3x	khan_3x_contig0882	1066	10.4784	100	111	-	-	-	-
khan_3x	khan_3x_contig0883	4437	47.8659	99.9098	2130	-	-	-	-
khan_3x	khan_3x_contig0884	1868	21.2885	100	397	-	-	-	-
khan_3x	khan_3x_contig0886	614	7.33388	100	45	-	-	-	-
khan_3x	khan_3x_contig0890	601	5.15308	96.5058	32	-	-	-	-
khan_3x	khan_3x_contig0891	1087	6.28427	100	70	-	-	-	-
khan_3x	khan_3x_contig0894	902	15.2805	100	138	-	-	-	-
khan_3x	khan_3x_contig0895	413	13.9153	99.5157	61	-	-	-	-
khan_3x	khan_3x_contig0897	1038	10.2707	100	106	-	-	-	-
khan_3x	khan_3x_contig0898	2316	20.0151	100	486	-	-	-	-
khan_3x	khan_3x_contig0900	1066	11.3593	97.6548	121	-	-	-	-
khan_3x	khan_3x_contig0903	454	2.34141	100	11	-	-	-	-
khan_3x	khan_3x_contig0907	969	15.8297	98.452	154	-	-	-	-
khan_3x	khan_3x_contig0908	482	26.0394	100	125	-	-	-	-
khan_3x	khan_3x_contig0911	740	12.1189	100	91	-	-	-	-
khan_3x	khan_3x_contig0917	925	12.333	98.5946	113	-	-	-	-
khan_3x	khan_3x_contig0918	613	11.814	98.3687	74	-	-	-	-
khan_3x	khan_3x_contig0920	698	6.39828	95.1289	47	-	-	-	-
khan_3x	khan_3x_contig0922	837	34.2366	96.7742	302	-	-	-	-
khan_3x	khan_3x_contig0925	1397	10.3164	96.1346	148	-	-	-	-
khan_3x	khan_3x_contig0928	1486	17.3802	100	259	-	-	-	-
khan_3x	khan_3x_contig0929	405	7.64444	100	31	-	-	-	-
khan_3x	khan_3x_contig0930	767	10.7888	100	83	-	-	-	-
khan_3x	khan_3x_contig0932	1385	5.12708	100	71	-	-	-	-
khan_3x	khan_3x_contig0933	802	11.4239	99.6259	91	-	-	-	-
khan_3x	khan_3x_contig0934	978	5.68712	100	56	-	-	-	-
khan_3x	khan_3x_contig0935	895	6.25475	86.7039	57	-	-	-	-
khan_3x	khan_3x_contig0940	800	12.3663	100	98	-	-	-	-
khan_3x	khan_3x_contig0941	682	73.8343	98.6804	512	-	-	-	-
khan_3x	khan_3x_contig0943	407	15.3292	100	62	-	-	-	-
khan_3x	khan_3x_contig0944	611	13.0376	100	80	-	-	-	-
khan_3x	khan_3x_contig0947	1154	16.1932	99.6534	189	-	-	-	-
khan_3x	khan_3x_contig0949	759	7.66667	100	59	-	-	-	-
khan_3x	khan_3x_contig0950	1480	7.24527	100	108	-	-	-	-
khan_3x	khan_3x_contig0951	964	12.4668	100	119	-	-	-	-
khan_3x	khan_3x_contig0953	8514	16.4296	100	1394	-	-	-	-
khan_3x	khan_3x_contig0954	477	5.47589	100	26	-	-	-	-
khan_3x	khan_3x_contig0956	769	6.27048	100	48	-	-	-	-
khan_3x	khan_3x_contig0961	3559	20.846	99.4942	743	-	-	-	-
khan_3x	khan_3x_contig0962	613	3.91517	99.1843	24	-	-	-	-
khan_3x	khan_3x_contig0966	719	15.4896	87.4826	114	-	-	-	-
khan_3x	khan_3x_contig0967	763	26.8558	98.1651	213	-	-	-	-
khan_3x	khan_3x_contig0969	639	3.74804	96.4006	25	-	-	-	-
khan_3x	khan_3x_contig0972	452	12.9336	100	60	-	-	-	-
khan_3x	khan_3x_contig0974	673	14.8187	98.0684	102	-	-	-	-
khan_3x	khan_3x_contig0976	436	11.9748	100	53	-	-	-	-
khan_3x	khan_3x_contig0977	676	8.17308	97.929	56	-	-	-	-
khan_3x	khan_3x_contig0978	694	16.4971	100	116	-	-	-	-
khan_3x	khan_3x_contig0979	1682	12.5161	100	212	-	-	-	-
khan_3x	khan_3x_contig0982	1222	11.1088	100	135	-	-	-	-
khan_3x	khan_3x_contig0986	634	5.63091	99.8423	37	-	-	-	-
khan_3x	khan_3x_contig0988	584	13.7534	97.6027	82	-	-	-	-
khan_3x	khan_3x_contig0989	1553	7.8622	98.1326	124	-	-	-	-
khan_3x	khan_3x_contig0990	462	15.6861	92.2078	73	-	-	-	-
khan_3x	khan_3x_contig0992	1537	12.8367	94.4047	199	-	-	-	-
khan_3x	khan_3x_contig0993	608	13.3503	100	83	-	-	-	-
khan_3x	khan_3x_contig0995	1354	13.76	95.1994	185	-	-	-	-
khan_3x	khan_3x_contig0996	598	17.5318	95.9866	108	-	-	-	-
khan_3x	khan_3x_contig0997	575	6.55652	88.6957	38	-	-	-	-
khan_3x	khan_3x_contig0998	672	12.3914	100	89	-	-	-	-
khan_3x	khan_3x_contig1001	14609	23.2295	100	3382	-	-	-	-
khan_3x	khan_3x_contig1002	3396	12.9714	97.7915	440	-	-	-	-
khan_3x	khan_3x_contig1004	708	12.322	98.3051	89	-	-	-	-
khan_3x	khan_3x_contig1006	415	4.70843	99.0361	20	-	-	-	-
khan_3x	khan_3x_contig1007	827	12.8307	100	107	-	-	-	-
khan_3x	khan_3x_contig1008	559	4.11628	97.8533	23	-	-	-	-
khan_3x	khan_3x_contig1010	822	5.84307	100	49	-	-	-	-
khan_3x	khan_3x_contig1011	792	15.9015	99.8737	126	-	-	-	-
khan_3x	khan_3x_contig1013	1394	14.3329	100	200	-	-	-	-
khan_3x	khan_3x_contig1015	876	13.3094	100	117	-	-	-	-
khan_3x	khan_3x_contig1018	439	4.64692	100	21	-	-	-	-
khan_3x	khan_3x_contig1020	771	14.5045	95.9792	112	-	-	-	-
khan_3x	khan_3x_contig1021	813	14.5597	86.3469	121	-	-	-	-
khan_3x	khan_3x_contig1023	730	6.08767	100	44	-	-	-	-
khan_3x	khan_3x_contig1024	1760	11.146	92.6705	195	-	-	-	-
khan_3x	khan_3x_contig1025	431	54.1485	100	234	-	-	-	-
khan_3x	khan_3x_contig1026	517	7.23598	83.559	39	-	-	-	-
khan_3x	khan_3x_contig1030	509	17.4853	94.1061	94	-	-	-	-
khan_3x	khan_3x_contig1031	409	7.14181	100	29	-	-	-	-
khan_3x	khan_3x_contig1034	530	8.67547	100	48	-	-	-	-
khan_3x	khan_3x_contig1037	409	6.86553	85.0856	29	-	-	-	-
khan_3x	khan_3x_contig1039	765	5.24837	100	49	-	-	-	-
khan_3x	khan_3x_contig1041	2017	9.75211	95.3396	198	-	-	-	-
khan_3x	khan_3x_contig1042	573	3.41361	100	20	-	-	-	-
khan_3x	khan_3x_contig1045	886	66.6208	100	596	-	-	-	-
khan_3x	khan_3x_contig1047	655	7.40153	100	48	-	-	-	-
khan_3x	khan_3x_contig1050	930	4.71505	97.2043	44	-	-	-	-
khan_3x	khan_3x_contig1051	490	4.02245	82.2449	20	-	-	-	-
khan_3x	khan_3x_contig1056	547	5.40768	95.2468	31	-	-	-	-
khan_3x	khan_3x_contig1057	769	11.8882	100	93	-	-	-	-
khan_3x	khan_3x_contig1058	743	9.00269	100	67	-	-	-	-
khan_3x	khan_3x_contig1061	543	10.4162	99.8158	56	-	-	-	-
khan_3x	khan_3x_contig1063	427	17.1944	100	74	-	-	-	-
khan_3x	khan_3x_contig1068	436	26.9243	100	119	-	-	-	-
khan_3x	khan_3x_contig1069	418	10.2703	100	44	-	-	-	-
khan_3x	khan_3x_contig1071	400	5.2775	100	21	-	-	-	-
khan_3x	khan_3x_contig1072	798	11.3308	100	91	-	-	-	-
khan_3x	khan_3x_contig1075	5813	13.5928	100	786	-	-	-	-
khan_3x	khan_3x_contig1078	1044	9.35441	100	97	-	-	-	-
khan_3x	khan_3x_contig1080	605	11.6347	97.0248	76	-	-	-	-
khan_3x	khan_3x_contig1082	1057	17.8647	100	189	-	-	-	-
khan_3x	khan_3x_contig1083	534	9.23783	99.8127	50	-	-	-	-
khan_3x	khan_3x_contig1086	942	17.6444	98.8323	167	-	-	-	-
khan_3x	khan_3x_contig1088	479	5.83299	72.8601	29	-	-	-	-
khan_3x	khan_3x_contig1090	532	16.5752	100	88	-	-	-	-
khan_3x	khan_3x_contig1092	767	7.20339	100	55	-	-	-	-
khan_3x	khan_3x_contig1095	1862	13.5532	100	252	-	-	-	-
khan_3x	khan_3x_contig1099	1021	14.1528	100	149	-	-	-	-
khan_3x	khan_3x_contig1102	435	15.2989	98.6207	68	-	-	-	-
khan_3x	khan_3x_contig1103	729	5.40192	100	41	-	-	-	-
khan_3x	khan_3x_contig1104	1420	9.13592	100	130	-	-	-	-
khan_3x	khan_3x_contig1105	646	8.05108	99.226	52	-	-	-	-
khan_3x	khan_3x_contig1107	412	4.54612	100	21	-	-	-	-
khan_3x	khan_3x_contig1112	1040	12.6135	100	130	-	-	-	-
khan_3x	khan_3x_contig1113	540	18.9	98.8889	102	-	-	-	-
khan_3x	khan_3x_contig1114	511	5.19961	71.0372	31	-	-	-	-
khan_3x	khan_3x_contig1116	2109	11.0706	96.6335	233	-	-	-	-
khan_3x	khan_3x_contig1117	1700	14.7153	99.3529	250	-	-	-	-
khan_3x	khan_3x_contig1118	2751	175.123	100	4808	-	-	-	-
khan_3x	khan_3x_contig1120	1444	9.31994	100	138	-	-	-	-
khan_3x	khan_3x_contig1122	448	2.12723	99.3304	10	-	-	-	-
khan_3x	khan_3x_contig1125	522	7.3295	100	38	-	-	-	-
khan_3x	khan_3x_contig1126	1119	29.0527	99.5532	324	-	-	-	-
khan_3x	khan_3x_contig1127	3937	14.0188	100	549	-	-	-	-
khan_3x	khan_3x_contig1130	524	7.68702	98.855	43	-	-	-	-
khan_3x	khan_3x_contig1132	4003	54.6075	100	2194	-	-	-	-
khan_3x	khan_3x_contig1133	4300	18.6153	100	803	-	-	-	-
khan_3x	khan_3x_contig1134	1016	7.74508	100	80	-	-	-	-
khan_3x	khan_3x_contig1135	546	2.0348	100	11	-	-	-	-
khan_3x	khan_3x_contig1136	499	15.0882	100	76	-	-	-	-
khan_3x	khan_3x_contig1137	1686	22.073	100	385	-	-	-	-
khan_3x	khan_3x_contig1138	446	11.7399	100	53	-	-	-	-
khan_3x	khan_3x_contig1140	628	5.84236	100	37	-	-	-	-
khan_3x	khan_3x_contig1141	2800	92.4104	100	2584	-	-	-	-
khan_3x	khan_3x_contig1146	1526	15.4148	100	236	-	-	-	-
khan_3x	khan_3x_contig1147	582	27.6564	100	160	-	-	-	-
khan_3x	khan_3x_contig1148	913	16.0504	100	146	-	-	-	-
khan_3x	khan_3x_contig1149	805	12.6286	100	101	-	-	-	-
khan_3x	khan_3x_contig1151	998	14.002	98.8978	142	-	-	-	-
khan_3x	khan_3x_contig1152	545	4.7211	100	26	-	-	-	-
khan_3x	khan_3x_contig1154	609	14.8227	100	91	-	-	-	-
khan_3x	khan_3x_contig1157	657	4.86301	100	32	-	-	-	-
khan_3x	khan_3x_contig1158	434	13.371	99.3088	60	-	-	-	-
khan_3x	khan_3x_contig1160	3350	19.6003	100	657	-	-	-	-
khan_3x	khan_3x_contig1163	416	7.88942	100	33	-	-	-	-
khan_3x	khan_3x_contig1175	460	24.1413	93.913	120	-	-	-	-
khan_3x	khan_3x_contig1177	487	6.3655	100	31	-	-	-	-
khan_3x	khan_3x_contig1178	1154	16.37	100	189	-	-	-	-
khan_3x	khan_3x_contig1179	892	9.80269	100	87	-	-	-	-
khan_3x	khan_3x_contig1182	654	13.2813	100	86	-	-	-	-
khan_3x	khan_3x_contig1183	449	8.16704	100	39	-	-	-	-
khan_3x	khan_3x_contig1185	635	16.4346	99.2126	104	-	-	-	-
khan_3x	khan_3x_contig1188	437	11.0847	94.9657	48	-	-	-	-
khan_3x	khan_3x_contig1190	985	52.1036	100	511	-	-	-	-
khan_3x	khan_3x_contig1191	1364	12.9861	95.8211	177	-	-	-	-
khan_3x	khan_3x_contig1196	516	4.46899	100	23	-	-	-	-
khan_3x	khan_3x_contig1197	414	18.7609	85.9903	78	-	-	-	-
khan_3x	khan_3x_contig1198	689	5.10305	100	35	-	-	-	-
khan_3x	khan_3x_contig1200	417	89.3645	100	374	-	-	-	-
khan_3x	khan_3x_contig1202	511	20.7495	100	107	-	-	-	-
khan_3x	khan_3x_contig1205	1445	14.5495	100	213	-	-	-	-
khan_3x	khan_3x_contig1207	617	12.3712	99.8379	79	-	-	-	-
khan_3x	khan_3x_contig1209	4984	80.7289	100	4043	-	-	-	-
khan_3x	khan_3x_contig1211	871	17.7095	99.6556	155	-	-	-	-
khan_3x	khan_3x_contig1212	754	9.24005	95.0928	72	-	-	-	-
khan_3x	khan_3x_contig1213	592	5.19932	100	33	-	-	-	-
khan_3x	khan_3x_contig1214	439	17.8337	100	78	-	-	-	-
khan_3x	khan_3x_contig1216	771	17.8353	100	139	-	-	-	-
khan_3x	khan_3x_contig1217	416	6.34615	100	28	-	-	-	-
khan_3x	khan_3x_contig1218	759	7.89723	100	62	-	-	-	-
khan_3x	khan_3x_contig1220	678	10.8732	100	73	-	-	-	-
khan_3x	khan_3x_contig1222	696	40.2543	100	285	-	-	-	-
khan_3x	khan_3x_contig1225	557	14.7648	87.6122	86	-	-	-	-
khan_3x	khan_3x_contig1226	833	10.0276	100	83	-	-	-	-
khan_3x	khan_3x_contig1228	980	13.852	100	137	-	-	-	-
khan_3x	khan_3x_contig1231	493	20.2008	100	100	-	-	-	-
khan_3x	khan_3x_contig1232	409	18.5844	100	78	-	-	-	-
khan_3x	khan_3x_contig1233	400	25.5525	98.75	103	-	-	-	-
khan_3x	khan_3x_contig1235	759	14.1238	100	112	-	-	-	-
khan_3x	khan_3x_contig1237	1214	16.8929	100	208	-	-	-	-
khan_3x	khan_3x_contig1238	469	29.6418	99.3603	140	-	-	-	-
khan_3x	khan_3x_contig1239	675	19.3348	100	133	-	-	-	-
khan_3x	khan_3x_contig1242	467	30.0921	98.9293	142	-	-	-	-
khan_3x	khan_3x_contig1245	603	3.98839	77.1144	24	-	-	-	-
khan_3x	khan_3x_contig1251	838	8.48568	100	72	-	-	-	-
khan_3x	khan_3x_contig1252	935	7.57005	100	71	-	-	-	-
khan_3x	khan_3x_contig1260	839	7.42074	92.0143	62	-	-	-	-
khan_3x	khan_3x_contig1264	466	7.75751	91.8455	36	-	-	-	-
khan_3x	khan_3x_contig1269	656	9.64939	100	66	-	-	-	-
khan_3x	khan_3x_contig1270	529	18.3497	100	99	-	-	-	-
khan_3x	khan_3x_contig1271	853	6.96014	100	59	-	-	-	-
khan_3x	khan_3x_contig1272	444	12.9369	100	58	-	-	-	-
khan_3x	khan_3x_contig1273	732	9.67896	99.7268	71	-	-	-	-
khan_3x	khan_3x_contig1276	645	4.06202	99.845	26	-	-	-	-
khan_3x	khan_3x_contig1279	647	14.4961	100	94	-	-	-	-
khan_3x	khan_3x_contig1280	684	15.402	100	107	-	-	-	-
khan_3x	khan_3x_contig1285	616	12.3442	100	79	-	-	-	-
khan_3x	khan_3x_contig1286	2278	20.2796	100	461	-	-	-	-
khan_3x	khan_3x_contig1287	514	10.6732	100	55	-	-	-	-
khan_3x	khan_3x_contig1289	1221	16.502	98.6077	204	-	-	-	-
khan_3x	khan_3x_contig1290	1800	50.7528	100	913	-	-	-	-
khan_3x	khan_3x_contig1292	699	14.3019	100	100	-	-	-	-
khan_3x	khan_3x_contig1299	760	9.92895	100	75	-	-	-	-
khan_3x	khan_3x_contig1302	492	35.6951	100	177	-	-	-	-
khan_3x	khan_3x_contig1303	1233	16.9084	99.5945	208	-	-	-	-
khan_3x	khan_3x_contig1305	681	10.4993	100	72	-	-	-	-
khan_3x	khan_3x_contig1308	450	13.0667	92	62	-	-	-	-
khan_3x	khan_3x_contig1309	425	2.53647	100	11	-	-	-	-
khan_3x	khan_3x_contig1310	1164	14.1134	96.3918	164	-	-	-	-
khan_3x	khan_3x_contig1311	2866	16.1462	99.1277	463	-	-	-	-
khan_3x	khan_3x_contig1313	727	7.68638	100	56	-	-	-	-
khan_3x	khan_3x_contig1315	1247	10.3119	99.3585	129	-	-	-	-
khan_3x	khan_3x_contig1317	449	27.069	100	122	-	-	-	-
khan_3x	khan_3x_contig1320	456	18.7895	100	91	-	-	-	-
khan_3x	khan_3x_contig1323	715	4.52028	100	32	-	-	-	-
khan_3x	khan_3x_contig1324	626	10.0128	99.361	64	-	-	-	-
khan_3x	khan_3x_contig1325	436	5.76376	69.0367	25	-	-	-	-
khan_3x	khan_3x_contig1326	1076	16.6636	100	186	-	-	-	-
khan_3x	khan_3x_contig1327	549	4.3133	100	25	-	-	-	-
khan_3x	khan_3x_contig1329	472	7.70339	100	36	-	-	-	-
khan_3x	khan_3x_contig1331	467	11.6745	100	56	-	-	-	-
khan_3x	khan_3x_contig1332	4477	20.981	99.2406	938	-	-	-	-
khan_3x	khan_3x_contig1335	584	3.92637	100	23	-	-	-	-
khan_3x	khan_3x_contig1336	479	12.3904	100	59	-	-	-	-
khan_3x	khan_3x_contig1339	496	15.9153	100	79	-	-	-	-
khan_3x	khan_3x_contig1340	449	2.09577	77.951	10	-	-	-	-
khan_3x	khan_3x_contig1342	711	65.1252	100	468	-	-	-	-
khan_3x	khan_3x_contig1345	463	19.8359	100	93	-	-	-	-
khan_3x	khan_3x_contig1350	749	7.92123	100	60	-	-	-	-
khan_3x	khan_3x_contig1351	626	17.0527	100	107	-	-	-	-
khan_3x	khan_3x_contig1356	459	5.94989	100	28	-	-	-	-
khan_3x	khan_3x_contig1359	506	6.78656	100	34	-	-	-	-
khan_3x	khan_3x_contig1362	419	11.9714	95.2267	51	-	-	-	-
khan_3x	khan_3x_contig1365	726	45.2576	100	350	-	-	-	-
khan_3x	khan_3x_contig1368	625	7.7376	100	49	-	-	-	-
khan_3x	khan_3x_contig1370	1392	9.45259	100	131	-	-	-	-
khan_3x	khan_3x_contig1374	1453	18.3145	99.5182	272	-	-	-	-
khan_3x	khan_3x_contig1375	580	3.07414	100	18	-	-	-	-
khan_3x	khan_3x_contig1377	436	28.7454	100	125	-	-	-	-
khan_3x	khan_3x_contig1378	645	41.9581	100	282	-	-	-	-
khan_3x	khan_3x_contig1382	431	4.92111	100	21	-	-	-	-
khan_3x	khan_3x_contig1383	754	13.7971	100	103	-	-	-	-
khan_3x	khan_3x_contig1384	834	8.19305	100	71	-	-	-	-
khan_3x	khan_3x_contig1385	535	10.1327	100	54	-	-	-	-
khan_3x	khan_3x_contig1391	559	58.0233	100	326	-	-	-	-
khan_3x	khan_3x_contig1393	791	7.51075	98.2301	60	-	-	-	-
khan_3x	khan_3x_contig1394	3020	13.5321	98.1126	408	-	-	-	-
khan_3x	khan_3x_contig1395	1012	10.6759	100	107	-	-	-	-
khan_3x	khan_3x_contig1396	1079	17.1677	100	188	-	-	-	-
khan_3x	khan_3x_contig1397	461	50.3666	100	236	-	-	-	-
khan_3x	khan_3x_contig1398	490	5.71429	86.7347	29	-	-	-	-
khan_3x	khan_3x_contig1402	502	6.92829	97.8088	36	-	-	-	-
khan_3x	khan_3x_contig1404	702	9.02137	100	64	-	-	-	-
khan_3x	khan_3x_contig1406	499	31.2625	100	156	-	-	-	-
khan_3x	khan_3x_contig1407	978	12.3804	100	123	-	-	-	-
khan_3x	khan_3x_contig1411	415	10.1639	99.759	43	-	-	-	-
khan_3x	khan_3x_contig1412	774	21.363	100	165	-	-	-	-
khan_3x	khan_3x_contig1413	1657	14.7176	100	244	-	-	-	-
khan_3x	khan_3x_contig1416	483	8.06625	83.8509	39	-	-	-	-
khan_3x	khan_3x_contig1417	607	5.15486	100	31	-	-	-	-
khan_3x	khan_3x_contig1419	646	7.9195	99.3808	52	-	-	-	-
khan_3x	khan_3x_contig1422	552	5.6721	100	31	-	-	-	-
khan_3x	khan_3x_contig1425	728	15.125	96.4286	111	-	-	-	-
khan_3x	khan_3x_contig1426	2195	14.2542	100	311	-	-	-	-
khan_3x	khan_3x_contig1428	1186	11.6206	100	138	-	-	-	-
khan_3x	khan_3x_contig1429	746	8.40349	99.866	63	-	-	-	-
khan_3x	khan_3x_contig1430	564	6.22872	96.6312	36	-	-	-	-
khan_3x	khan_3x_contig1433	596	13.0537	100	78	-	-	-	-
khan_3x	khan_3x_contig1434	727	11.2393	100	83	-	-	-	-
khan_3x	khan_3x_contig1437	709	7.67419	100	54	-	-	-	-
khan_3x	khan_3x_contig1439	729	9.39918	100	68	-	-	-	-
khan_3x	khan_3x_contig1440	429	6.5711	84.1492	29	-	-	-	-
khan_3x	khan_3x_contig1441	446	8.4843	100	38	-	-	-	-
khan_3x	khan_3x_contig1443	867	7.92157	100	68	-	-	-	-
khan_3x	khan_3x_contig1444	576	12.4045	100	73	-	-	-	-
khan_3x	khan_3x_contig1446	425	5.17647	100	24	-	-	-	-
khan_3x	khan_3x_contig1447	789	11.3536	100	89	-	-	-	-
khan_3x	khan_3x_contig1451	544	11.8732	98.1618	66	-	-	-	-
khan_3x	khan_3x_contig1453	463	18.6631	100	86	-	-	-	-
khan_3x	khan_3x_contig1456	839	17.8927	91.6567	151	-	-	-	-
khan_3x	khan_3x_contig1459	426	7.56103	99.7653	32	-	-	-	-
khan_3x	khan_3x_contig1462	2187	14.8052	100	333	-	-	-	-
khan_3x	khan_3x_contig1463	658	8.49088	96.0486	62	-	-	-	-
khan_3x	khan_3x_contig1464	543	5.81952	100	32	-	-	-	-
khan_3x	khan_3x_contig1466	1060	10.9019	99.2453	116	-	-	-	-
khan_3x	khan_3x_contig1467	467	6.51392	100	32	-	-	-	-
khan_3x	khan_3x_contig1469	445	11.8742	96.1798	53	-	-	-	-
khan_3x	khan_3x_contig1472	841	6.19144	100	52	-	-	-	-
khan_3x	khan_3x_contig1473	615	16.6553	100	103	-	-	-	-
khan_3x	khan_3x_contig1476	796	31.2425	100	250	-	-	-	-
khan_3x	khan_3x_contig1477	906	13.6258	100	124	-	-	-	-
khan_3x	khan_3x_contig1479	508	7.45866	99.4094	39	-	-	-	-
khan_3x	khan_3x_contig1480	1478	20.4553	99.9323	308	-	-	-	-
khan_3x	khan_3x_contig1481	475	19.1895	99.7895	91	-	-	-	-
khan_3x	khan_3x_contig1483	409	8.92421	100	40	-	-	-	-
khan_3x	khan_3x_contig1486	763	14.8362	99.7379	117	-	-	-	-
khan_3x	khan_3x_contig1487	824	5.87136	100	48	-	-	-	-
khan_3x	khan_3x_contig1488	761	8.31669	100	63	-	-	-	-
khan_3x	khan_3x_contig1490	441	15.2472	99.5465	67	-	-	-	-
khan_3x	khan_3x_contig1493	577	10.9515	100	63	-	-	-	-
khan_3x	khan_3x_contig1495	1376	14.6097	100	200	-	-	-	-
khan_3x	khan_3x_contig1496	409	3.06357	100	13	-	-	-	-
khan_3x	khan_3x_contig1500	780	9.89615	96.9231	79	-	-	-	-
khan_3x	khan_3x_contig1501	1638	18.1062	99.3895	297	-	-	-	-
khan_3x	khan_3x_contig1502	752	18.7713	99.4681	144	-	-	-	-
khan_3x	khan_3x_contig1504	2885	22.4256	98.9255	646	-	-	-	-
khan_3x	khan_3x_contig1505	617	6.51216	100	40	-	-	-	-
khan_3x	khan_3x_contig1506	630	8.89841	92.0635	59	-	-	-	-
khan_3x	khan_3x_contig1508	722	11.0499	100	80	-	-	-	-
khan_3x	khan_3x_contig1509	995	11.4925	100	116	-	-	-	-
khan_3x	khan_3x_contig1511	445	9.69438	98.6517	43	-	-	-	-
khan_3x	khan_3x_contig1513	3473	35.1394	100	1230	-	-	-	-
khan_3x	khan_3x_contig1517	514	8.31323	99.8054	43	-	-	-	-
khan_3x	khan_3x_contig1518	1119	10.4567	100	116	-	-	-	-
khan_3x	khan_3x_contig1519	609	10.1773	87.1921	63	-	-	-	-
khan_3x	khan_3x_contig1520	1004	10.2082	99.6016	103	-	-	-	-
khan_3x	khan_3x_contig1522	457	9.52298	100	44	-	-	-	-
khan_3x	khan_3x_contig1523	683	4.60322	100	32	-	-	-	-
khan_3x	khan_3x_contig1527	435	2.85747	98.1609	13	-	-	-	-
khan_3x	khan_3x_contig1530	2167	17.1906	100	373	-	-	-	-
khan_3x	khan_3x_contig1531	819	9.74359	100	80	-	-	-	-
khan_3x	khan_3x_contig1532	1274	12.2119	100	157	-	-	-	-
khan_3x	khan_3x_contig1533	428	5.63318	99.5327	24	-	-	-	-
khan_3x	khan_3x_contig1539	450	5.15778	100	23	-	-	-	-
khan_3x	khan_3x_contig1541	525	18.6057	100	99	-	-	-	-
khan_3x	khan_3x_contig1542	813	7.0615	100	58	-	-	-	-
khan_3x	khan_3x_contig1544	1388	27.4748	99.3516	382	-	-	-	-
khan_3x	khan_3x_contig1545	622	9.01286	97.5884	57	-	-	-	-
khan_3x	khan_3x_contig1546	402	9.99254	99.5025	40	-	-	-	-
khan_3x	khan_3x_contig1547	495	1.63232	98.1818	8	-	-	-	-
khan_3x	khan_3x_contig1550	10427	15.7843	98.8875	1641	-	-	-	-
khan_3x	khan_3x_contig1556	513	19.1053	98.0507	98	-	-	-	-
khan_3x	khan_3x_contig1558	522	23.5172	99.6169	124	-	-	-	-
khan_3x	khan_3x_contig1559	858	15.8893	99.1841	137	-	-	-	-
khan_3x	khan_3x_contig1560	696	16.9555	100	118	-	-	-	-
khan_3x	khan_3x_contig1562	644	38.2283	99.8447	247	-	-	-	-
khan_3x	khan_3x_contig1566	426	8.25587	76.9953	36	-	-	-	-
khan_3x	khan_3x_contig1572	465	7.34624	100	38	-	-	-	-
khan_3x	khan_3x_contig1575	557	3.44345	100	20	-	-	-	-
khan_3x	khan_3x_contig1577	693	6.16883	99.8557	44	-	-	-	-
khan_3x	khan_3x_contig1579	3154	12.7926	100	402	-	-	-	-
khan_3x	khan_3x_contig1580	443	2.39503	100	11	-	-	-	-
khan_3x	khan_3x_contig1582	840	10.319	100	86	-	-	-	-
khan_3x	khan_3x_contig1584	728	6.77335	100	49	-	-	-	-
khan_3x	khan_3x_contig1585	424	4.52123	98.5849	19	-	-	-	-
khan_3x	khan_3x_contig1586	1312	6.95427	100	92	-	-	-	-
khan_3x	khan_3x_contig1587	415	8.93976	99.759	37	-	-	-	-
khan_3x	khan_3x_contig1588	504	12.4921	91.2698	63	-	-	-	-
khan_3x	khan_3x_contig1590	1191	22.0227	99.1604	267	-	-	-	-
khan_3x	khan_3x_contig1591	590	7.43559	96.6102	44	-	-	-	-
khan_3x	khan_3x_contig1592	2424	21.6167	99.5875	525	-	-	-	-
khan_3x	khan_3x_contig1593	1442	63.7115	100	916	-	-	-	-
khan_3x	khan_3x_contig1594	424	24.3585	100	103	-	-	-	-
khan_3x	khan_3x_contig1595	497	6.08451	95.5734	30	-	-	-	-
khan_3x	khan_3x_contig1598	460	7.11304	100	34	-	-	-	-
khan_3x	khan_3x_contig1602	494	2.60324	100	13	-	-	-	-
khan_3x	khan_3x_contig1605	498	10.243	100	51	-	-	-	-
khan_3x	khan_3x_contig1607	1590	9.15723	100	145	-	-	-	-
khan_3x	khan_3x_contig1608	538	29.829	100	162	-	-	-	-
khan_3x	khan_3x_contig1609	984	14.2154	100	139	-	-	-	-
khan_3x	khan_3x_contig1610	1298	16.0462	100	215	-	-	-	-
khan_3x	khan_3x_contig1613	538	9.07435	100	50	-	-	-	-
khan_3x	khan_3x_contig1615	671	8.91356	100	60	-	-	-	-
khan_3x	khan_3x_contig1617	4261	15.8667	97.5827	672	-	-	-	-
khan_3x	khan_3x_contig1619	521	13.8234	94.2418	74	-	-	-	-
khan_3x	khan_3x_contig1620	830	5.56867	100	47	-	-	-	-
khan_3x	khan_3x_contig1625	622	6.18006	99.8392	40	-	-	-	-
khan_3x	khan_3x_contig1626	467	25.152	99.1435	118	-	-	-	-
khan_3x	khan_3x_contig1627	573	5.26353	100	31	-	-	-	-
khan_3x	khan_3x_contig1628	640	57.3422	96.875	373	-	-	-	-
khan_3x	khan_3x_contig1630	912	13.2237	100	126	-	-	-	-
khan_3x	khan_3x_contig1633	1207	11.1226	100	136	-	-	-	-
khan_3x	khan_3x_contig1634	1399	14.6805	100	210	-	-	-	-
khan_3x	khan_3x_contig1635	3316	12.7385	99.8492	422	-	-	-	-
khan_3x	khan_3x_contig1637	788	12.5609	100	99	-	-	-	-
khan_3x	khan_3x_contig1640	801	16.4719	100	137	-	-	-	-
khan_3x	khan_3x_contig1646	1083	12.7119	99.3536	137	-	-	-	-
khan_3x	khan_3x_contig1648	935	23.1433	100	234	-	-	-	-
khan_3x	khan_3x_contig1652	794	21.1222	93.7028	181	-	-	-	-
khan_3x	khan_3x_contig1655	727	20.6685	100	152	-	-	-	-
khan_3x	khan_3x_contig1657	620	4.64032	97.0968	29	-	-	-	-
khan_3x	khan_3x_contig1659	2814	61.3937	100	1717	-	-	-	-
khan_3x	khan_3x_contig1662	3205	19.1844	100	614	-	-	-	-
khan_3x	khan_3x_contig1663	2451	9.6226	100	237	-	-	-	-
khan_3x	khan_3x_contig1664	483	8.73499	100	44	-	-	-	-
khan_3x	khan_3x_contig1666	516	4.08333	93.6047	22	-	-	-	-
khan_3x	khan_3x_contig1668	762	12.3031	99.7375	96	-	-	-	-
khan_3x	khan_3x_contig1669	450	22.2289	100	100	-	-	-	-
khan_3x	khan_3x_contig1670	1255	6.75777	100	84	-	-	-	-
khan_3x	khan_3x_contig1671	476	14.7206	100	71	-	-	-	-
khan_3x	khan_3x_contig1674	544	7.65809	89.7059	43	-	-	-	-
khan_3x	khan_3x_contig1679	1571	48.7046	100	765	-	-	-	-
khan_3x	khan_3x_contig1682	491	7.73116	100	38	-	-	-	-
khan_3x	khan_3x_contig1683	712	16.7753	100	119	-	-	-	-
khan_3x	khan_3x_contig1685	650	21.8923	100	147	-	-	-	-
khan_3x	khan_3x_contig1690	1008	7.68155	100	77	-	-	-	-
khan_3x	khan_3x_contig1693	565	6.52566	93.4513	41	-	-	-	-
khan_3x	khan_3x_contig1694	417	13.9353	97.1223	58	-	-	-	-
khan_3x	khan_3x_contig1696	512	8.39258	100	45	-	-	-	-
khan_3x	khan_3x_contig1710	636	12.7626	97.6415	81	-	-	-	-
khan_3x	khan_3x_contig1711	500	3.636	100	18	-	-	-	-
khan_3x	khan_3x_contig1712	703	43.5533	99.2888	312	-	-	-	-
khan_3x	khan_3x_contig1713	4352	26.3755	99.6553	1152	-	-	-	-
khan_3x	khan_3x_contig1716	446	3.31839	100	15	-	-	-	-
khan_3x	khan_3x_contig1718	771	6.45525	99.8703	50	-	-	-	-
khan_3x	khan_3x_contig1719	606	13.1353	100	82	-	-	-	-
khan_3x	khan_3x_contig1724	437	7.61785	99.7712	34	-	-	-	-
khan_3x	khan_3x_contig1727	743	6.08075	93.0013	45	-	-	-	-
khan_3x	khan_3x_contig1729	446	8.0157	100	36	-	-	-	-
khan_3x	khan_3x_contig1731	498	24.3876	99.7992	123	-	-	-	-
khan_3x	khan_3x_contig1733	1706	32.7468	100	560	-	-	-	-
khan_3x	khan_3x_contig1735	415	11.0337	100	46	-	-	-	-
khan_3x	khan_3x_contig1737	539	12.4286	98.3302	70	-	-	-	-
khan_3x	khan_3x_contig1739	491	11.4134	100	56	-	-	-	-
khan_3x	khan_3x_contig1741	525	4.6	100	27	-	-	-	-
khan_3x	khan_3x_contig1742	815	8.40982	100	68	-	-	-	-
khan_3x	khan_3x_contig1743	513	3.74074	100	19	-	-	-	-
khan_3x	khan_3x_contig1745	670	6.49851	100	44	-	-	-	-
khan_3x	khan_3x_contig1747	578	9.2301	100	54	-	-	-	-
khan_3x	khan_3x_contig1748	834	223.342	100	1867	-	-	-	-
khan_3x	khan_3x_contig1752	1228	9.38355	95.8469	116	-	-	-	-
khan_3x	khan_3x_contig1753	1529	19.9536	99.8038	304	-	-	-	-
khan_3x	khan_3x_contig1755	588	6.12245	100	38	-	-	-	-
khan_3x	khan_3x_contig1756	557	6.01077	93.3573	34	-	-	-	-
khan_3x	khan_3x_contig1757	401	21.3117	97.0075	87	-	-	-	-
khan_3x	khan_3x_contig1760	423	7.70449	99.2908	34	-	-	-	-
khan_3x	khan_3x_contig1764	576	5.22396	100	30	-	-	-	-
khan_3x	khan_3x_contig1766	698	13.5415	98.7106	94	-	-	-	-
khan_3x	khan_3x_contig1767	790	14.8127	98.9873	123	-	-	-	-
khan_3x	khan_3x_contig1772	719	8.637	99.3046	62	-	-	-	-
khan_3x	khan_3x_contig1773	1218	11.5468	100	142	-	-	-	-
khan_3x	khan_3x_contig1776	797	12.2597	100	97	-	-	-	-
khan_3x	khan_3x_contig1778	420	11.5952	79.0476	50	-	-	-	-
khan_3x	khan_3x_contig1780	933	8.81994	100	82	-	-	-	-
khan_3x	khan_3x_contig1781	1573	12.0826	99.555	189	-	-	-	-
khan_3x	khan_3x_contig1783	459	3.50327	100	16	-	-	-	-
khan_3x	khan_3x_contig1787	1613	19.6193	100	315	-	-	-	-
khan_3x	khan_3x_contig1788	490	7.69184	100	39	-	-	-	-
khan_3x	khan_3x_contig1790	1005	12.6408	100	126	-	-	-	-
khan_3x	khan_3x_contig1792	595	9.7395	83.5294	60	-	-	-	-
khan_3x	khan_3x_contig1795	1050	9.39429	100	99	-	-	-	-
khan_3x	khan_3x_contig1797	597	13.9849	100	87	-	-	-	-
khan_3x	khan_3x_contig1798	780	5.43846	100	42	-	-	-	-
khan_3x	khan_3x_contig1800	727	3.28198	100	24	-	-	-	-
khan_3x	khan_3x_contig1801	755	16.9947	100	131	-	-	-	-
khan_3x	khan_3x_contig1803	645	10.6868	100	71	-	-	-	-
khan_3x	khan_3x_contig1805	2400	9.03333	100	216	-	-	-	-
khan_3x	khan_3x_contig1806	619	9.77383	97.7383	61	-	-	-	-
khan_3x	khan_3x_contig1808	592	5.90203	100	35	-	-	-	-
khan_3x	khan_3x_contig1810	494	8.17814	100	40	-	-	-	-
khan_3x	khan_3x_contig1811	493	9.39959	98.3773	48	-	-	-	-
khan_3x	khan_3x_contig1813	674	12.865	100	87	-	-	-	-
khan_3x	khan_3x_contig1815	405	10.0123	100	41	-	-	-	-
khan_3x	khan_3x_contig1817	441	10.8957	97.5057	48	-	-	-	-
khan_3x	khan_3x_contig1821	893	12.0694	100	107	-	-	-	-
khan_3x	khan_3x_contig1824	772	8.81477	100	70	-	-	-	-
khan_3x	khan_3x_contig1828	878	6.31435	100	56	-	-	-	-
khan_3x	khan_3x_contig1829	1404	22.7899	100	325	-	-	-	-
khan_3x	khan_3x_contig1831	582	6.7457	100	39	-	-	-	-
khan_3x	khan_3x_contig1834	417	6.5036	100	27	-	-	-	-
khan_3x	khan_3x_contig1837	420	9.2381	100	39	-	-	-	-
khan_3x	khan_3x_contig1838	654	3.64373	100	24	-	-	-	-
khan_3x	khan_3x_contig1839	1277	15.8269	100	205	-	-	-	-
khan_3x	khan_3x_contig1843	773	8.41009	91.9793	66	-	-	-	-
khan_3x	khan_3x_contig1845	458	7.58079	99.1266	36	-	-	-	-
khan_3x	khan_3x_contig1847	1090	15.2734	98.9908	167	-	-	-	-
khan_3x	khan_3x_contig1850	440	14.6955	100	68	-	-	-	-
khan_3x	khan_3x_contig1853	845	10.0734	100	85	-	-	-	-
khan_3x	khan_3x_contig1855	573	13.0035	91.0995	75	-	-	-	-
khan_3x	khan_3x_contig1859	599	6.67279	100	40	-	-	-	-
khan_3x	khan_3x_contig1860	801	10.7104	100	86	-	-	-	-
khan_3x	khan_3x_contig1861	1067	12.612	99.2502	135	-	-	-	-
khan_3x	khan_3x_contig1863	582	41.5172	100	242	-	-	-	-
khan_3x	khan_3x_contig1864	447	6.434	95.7494	29	-	-	-	-
khan_3x	khan_3x_contig1872	1060	9.47736	100	101	-	-	-	-
khan_3x	khan_3x_contig1873	799	10.7059	100	85	-	-	-	-
khan_3x	khan_3x_contig1875	578	6.27163	91.1765	37	-	-	-	-
khan_3x	khan_3x_contig1876	2772	13.1717	100	366	-	-	-	-
khan_3x	khan_3x_contig1881	435	18.4368	100	80	-	-	-	-
khan_3x	khan_3x_contig1883	858	10.1935	100	89	-	-	-	-
khan_3x	khan_3x_contig1885	543	5.22284	99.2634	34	-	-	-	-
khan_3x	khan_3x_contig1888	422	5.24408	100	22	-	-	-	-
khan_3x	khan_3x_contig1889	1060	20.0849	99.0566	213	-	-	-	-
khan_3x	khan_3x_contig1890	3017	10.9692	100	330	-	-	-	-
khan_3x	khan_3x_contig1892	542	24.8026	100	137	-	-	-	-
khan_3x	khan_3x_contig1897	2763	9.29606	100	255	-	-	-	-
khan_3x	khan_3x_contig1898	564	5.51596	100	33	-	-	-	-
khan_3x	khan_3x_contig1901	907	7.63065	100	70	-	-	-	-
khan_3x	khan_3x_contig1902	635	26.0205	100	166	-	-	-	-
khan_3x	khan_3x_contig1904	739	8.72666	100	65	-	-	-	-
khan_3x	khan_3x_contig1907	1230	12.3935	100	153	-	-	-	-
khan_3x	khan_3x_contig1909	525	11.5333	100	68	-	-	-	-
khan_3x	khan_3x_contig1911	1090	10.6486	100	118	-	-	-	-
khan_3x	khan_3x_contig1912	812	27.5739	100	232	-	-	-	-
khan_3x	khan_3x_contig1913	401	11.6808	100	49	-	-	-	-
khan_3x	khan_3x_contig1914	2974	14.5171	100	431	-	-	-	-
khan_3x	khan_3x_contig1916	569	16.4236	100	95	-	-	-	-
khan_3x	khan_3x_contig1917	10365	49.3173	100	5099	-	-	-	-
khan_3x	khan_3x_contig1918	3285	14.993	99.5738	495	-	-	-	-
khan_3x	khan_3x_contig1921	1197	16.5965	99.9165	206	-	-	-	-
khan_3x	khan_3x_contig1923	1336	17.0539	100	227	-	-	-	-
khan_3x	khan_3x_contig1924	673	17.5156	100	124	-	-	-	-
khan_3x	khan_3x_contig1925	4677	23.9243	100	1119	-	-	-	-
khan_3x	khan_3x_contig1926	810	140.989	100	1145	-	-	-	-
khan_3x	khan_3x_contig1927	755	16.4689	100	124	-	-	-	-
khan_3x	khan_3x_contig1928	821	10.4507	100	85	-	-	-	-
khan_3x	khan_3x_contig1929	639	12.4523	100	80	-	-	-	-
khan_3x	khan_3x_contig1930	547	3.32358	100	18	-	-	-	-
khan_3x	khan_3x_contig1932	2521	14.7441	100	373	-	-	-	-
khan_3x	khan_3x_contig1935	1634	12.38	100	202	-	-	-	-
khan_3x	khan_3x_contig1937	743	6.9502	96.0969	52	-	-	-	-
khan_3x	khan_3x_contig1938	452	11.5398	100	52	-	-	-	-
khan_3x	khan_3x_contig1939	1851	17.913	100	334	-	-	-	-
khan_3x	khan_3x_contig1940	776	5.27835	100	41	-	-	-	-
khan_3x	khan_3x_contig1941	427	3.94145	99.7658	17	-	-	-	-
khan_3x	khan_3x_contig1942	1088	21.9384	100	240	-	-	-	-
khan_3x	khan_3x_contig1945	431	2.86079	100	13	-	-	-	-
khan_3x	khan_3x_contig1947	622	19.2588	93.7299	124	-	-	-	-
khan_3x	khan_3x_contig1948	1875	24.6987	100	463	-	-	-	-
khan_3x	khan_3x_contig1950	436	63.3349	100	278	-	-	-	-
khan_3x	khan_3x_contig1951	899	8.15573	100	75	-	-	-	-
khan_3x	khan_3x_contig1958	772	5.21373	100	42	-	-	-	-
khan_3x	khan_3x_contig1960	612	16.2141	90.8497	104	-	-	-	-
khan_3x	khan_3x_contig1961	5984	18.7774	99.6992	1123	-	-	-	-
khan_3x	khan_3x_contig1963	428	5.25	100	23	-	-	-	-
khan_3x	khan_3x_contig1964	590	4.94746	100	29	-	-	-	-
khan_3x	khan_3x_contig1965	1074	17.1927	100	184	-	-	-	-
khan_3x	khan_3x_contig1967	571	6.3275	100	36	-	-	-	-
khan_3x	khan_3x_contig1968	780	5.85385	99.7436	47	-	-	-	-
khan_3x	khan_3x_contig1969	591	6.14382	100	36	-	-	-	-
khan_3x	khan_3x_contig1970	760	23.5382	100	178	-	-	-	-
khan_3x	khan_3x_contig1971	621	8.68921	98.7118	55	-	-	-	-
khan_3x	khan_3x_contig1972	1303	19.2878	93.1696	262	-	-	-	-
khan_3x	khan_3x_contig1973	782	5.94118	100	46	-	-	-	-
khan_3x	khan_3x_contig1978	2741	12.0139	100	330	-	-	-	-
khan_3x	khan_3x_contig1981	444	6.63964	100	32	-	-	-	-
khan_3x	khan_3x_contig1982	577	15.8076	100	91	-	-	-	-
khan_3x	khan_3x_contig1983	1249	12.5741	100	158	-	-	-	-
khan_3x	khan_3x_contig1984	438	7.01142	100	32	-	-	-	-
khan_3x	khan_3x_contig1985	1157	11.0052	100	129	-	-	-	-
khan_3x	khan_3x_contig1988	473	7.71247	93.6575	37	-	-	-	-
khan_3x	khan_3x_contig1990	663	10.003	100	67	-	-	-	-
khan_3x	khan_3x_contig1991	594	10.1279	100	60	-	-	-	-
khan_3x	khan_3x_contig1995	441	3.5805	95.9184	16	-	-	-	-
khan_3x	khan_3x_contig1996	801	13.4919	95.5056	114	-	-	-	-
khan_3x	khan_3x_contig1997	1207	7.48633	100	90	-	-	-	-
khan_3x	khan_3x_contig1999	854	12.7342	100	111	-	-	-	-
khan_3x	khan_3x_contig2000	434	10.8894	94.2396	47	-	-	-	-
khan_3x	khan_3x_contig2003	1359	15.184	99.0434	207	-	-	-	-
khan_3x	khan_3x_contig2004	1735	9.36484	89.5101	164	-	-	-	-
khan_3x	khan_3x_contig2006	1927	15.1245	97.7167	290	-	-	-	-
khan_3x	khan_3x_contig2007	509	12.8861	100	66	-	-	-	-
khan_3x	khan_3x_contig2010	1028	12.3152	100	129	-	-	-	-
khan_3x	khan_3x_contig2013	542	12.2675	99.4465	66	-	-	-	-
khan_3x	khan_3x_contig2016	420	10.2643	98.8095	46	-	-	-	-
khan_3x	khan_3x_contig2017	402	3.76866	100	15	-	-	-	-
khan_3x	khan_3x_contig2021	959	37.194	100	355	-	-	-	-
khan_3x	khan_3x_contig2022	2887	49.4008	100	1426	-	-	-	-
khan_3x	khan_3x_contig2025	3643	12.0025	96.459	441	-	-	-	-
khan_3x	khan_3x_contig2026	975	91.2462	100	888	-	-	-	-
khan_3x	khan_3x_contig2027	689	7.61393	100	52	-	-	-	-
khan_3x	khan_3x_contig2029	459	8.20697	100	38	-	-	-	-
khan_3x	khan_3x_contig2032	1070	13.3972	100	142	-	-	-	-
khan_3x	khan_3x_contig2035	2096	18.906	99.8569	399	-	-	-	-
khan_3x	khan_3x_contig2037	1489	10.9832	100	163	-	-	-	-
khan_3x	khan_3x_contig2038	1215	7.94403	100	97	-	-	-	-
khan_3x	khan_3x_contig2042	5586	19.4438	100	1081	-	-	-	-
khan_3x	khan_3x_contig2046	798	14.9825	99.6241	119	-	-	-	-
khan_3x	khan_3x_contig2049	1987	13.3437	100	266	-	-	-	-
khan_3x	khan_3x_contig2050	740	15.1635	100	116	-	-	-	-
khan_3x	khan_3x_contig2051	681	7.80176	82.8194	54	-	-	-	-
khan_3x	khan_3x_contig2052	488	5.68648	98.3607	28	-	-	-	-
khan_3x	khan_3x_contig2054	704	4.64773	100	33	-	-	-	-
khan_3x	khan_3x_contig2055	484	11.3079	99.3802	55	-	-	-	-
khan_3x	khan_3x_contig2056	405	5.42469	100	22	-	-	-	-
khan_3x	khan_3x_contig2057	527	11.9051	97.5332	63	-	-	-	-
khan_3x	khan_3x_contig2058	1450	16.3862	100	239	-	-	-	-
khan_3x	khan_3x_contig2059	1961	13.3774	98.3172	262	-	-	-	-
khan_3x	khan_3x_contig2064	1448	19.1906	98.895	278	-	-	-	-
khan_3x	khan_3x_contig2069	1038	19.5087	100	202	-	-	-	-
khan_3x	khan_3x_contig2070	484	9.05785	100	48	-	-	-	-
khan_3x	khan_3x_contig2071	505	16.0535	100	85	-	-	-	-
khan_3x	khan_3x_contig2075	1635	13.3034	96.0245	218	-	-	-	-
khan_3x	khan_3x_contig2076	474	4.02321	86.7089	20	-	-	-	-
khan_3x	khan_3x_contig2077	425	12.6659	100	54	-	-	-	-
khan_3x	khan_3x_contig2078	493	9.68966	99.5943	48	-	-	-	-
khan_3x	khan_3x_contig2081	1623	11.4874	99.9384	185	-	-	-	-
khan_3x	khan_3x_contig2083	1046	7.45411	85.6597	78	-	-	-	-
khan_3x	khan_3x_contig2084	1145	18.9712	94.1485	217	-	-	-	-
khan_3x	khan_3x_contig2087	738	8.85095	80.8943	68	-	-	-	-
khan_3x	khan_3x_contig2088	622	12.4341	100	77	-	-	-	-
khan_3x	khan_3x_contig2089	903	13.1229	100	121	-	-	-	-
khan_3x	khan_3x_contig2094	1731	8.32698	99.6534	145	-	-	-	-
khan_3x	khan_3x_contig2095	1687	20.1541	100	342	-	-	-	-
khan_3x	khan_3x_contig2097	590	18.7593	100	110	-	-	-	-
khan_3x	khan_3x_contig2099	2190	19.4416	99.726	425	-	-	-	-
khan_3x	khan_3x_contig2103	575	17.3861	90.2609	104	-	-	-	-
khan_3x	khan_3x_contig2104	753	6.30146	100	48	-	-	-	-
khan_3x	khan_3x_contig2106	452	9.09071	98.4513	41	-	-	-	-
khan_3x	khan_3x_contig2110	642	34.8863	100	224	-	-	-	-
khan_3x	khan_3x_contig2112	3360	19.7101	98.3036	661	-	-	-	-
khan_3x	khan_3x_contig2113	1618	15.8597	98.4549	260	-	-	-	-
khan_3x	khan_3x_contig2114	449	11.4098	98.8864	51	-	-	-	-
khan_3x	khan_3x_contig2117	869	9.85501	99.1945	88	-	-	-	-
khan_3x	khan_3x_contig2119	690	54.742	99.7101	391	-	-	-	-
khan_3x	khan_3x_contig2120	1280	15.4344	98.0469	199	-	-	-	-
khan_3x	khan_3x_contig2121	600	10.775	100	66	-	-	-	-
khan_3x	khan_3x_contig2125	606	18.1716	96.8647	110	-	-	-	-
khan_3x	khan_3x_contig2126	1165	18.4129	100	217	-	-	-	-
khan_3x	khan_3x_contig2127	444	8.50676	100	38	-	-	-	-
khan_3x	khan_3x_contig2128	461	8.15618	100	38	-	-	-	-
khan_3x	khan_3x_contig2131	464	18.3427	100	90	-	-	-	-
khan_3x	khan_3x_contig2132	498	11.6406	100	59	-	-	-	-
khan_3x	khan_3x_contig2133	478	7.88494	99.1632	38	-	-	-	-
khan_3x	khan_3x_contig2135	1380	18.2891	99.6377	259	-	-	-	-
khan_3x	khan_3x_contig2137	480	7.4625	91.6667	38	-	-	-	-
khan_3x	khan_3x_contig2141	494	8.66397	100	45	-	-	-	-
khan_3x	khan_3x_contig2144	465	7.56559	100	38	-	-	-	-
khan_3x	khan_3x_contig2145	757	9.09247	86.79	73	-	-	-	-
khan_3x	khan_3x_contig2146	428	2.06075	92.9907	9	-	-	-	-
khan_3x	khan_3x_contig2147	705	35.6809	100	263	-	-	-	-
khan_3x	khan_3x_contig2148	1262	25.6323	100	331	-	-	-	-
khan_3x	khan_3x_contig2149	472	3.82627	100	18	-	-	-	-
khan_3x	khan_3x_contig2151	832	9.2476	100	78	-	-	-	-
khan_3x	khan_3x_contig2152	528	24.3636	100	129	-	-	-	-
khan_3x	khan_3x_contig2155	754	41.3926	100	313	-	-	-	-
khan_3x	khan_3x_contig2156	541	69.8909	100	379	-	-	-	-
khan_3x	khan_3x_contig2162	538	12.6989	100	70	-	-	-	-
khan_3x	khan_3x_contig2165	422	9.23223	100	42	-	-	-	-
khan_3x	khan_3x_contig2166	729	14.5802	100	106	-	-	-	-
khan_3x	khan_3x_contig2169	405	2.22222	100	9	-	-	-	-
khan_3x	khan_3x_contig2171	448	10.0312	89.7321	45	-	-	-	-
khan_3x	khan_3x_contig2172	756	22.172	100	170	-	-	-	-
khan_3x	khan_3x_contig2173	550	10.8964	100	60	-	-	-	-
khan_3x	khan_3x_contig2176	1114	15.5826	100	175	-	-	-	-
khan_3x	khan_3x_contig2177	582	16.232	99.4845	97	-	-	-	-
khan_3x	khan_3x_contig2178	1107	9.17615	100	102	-	-	-	-
khan_3x	khan_3x_contig2179	461	19.4317	99.7831	91	-	-	-	-
khan_3x	khan_3x_contig2183	1695	20.0372	99.764	339	-	-	-	-
khan_3x	khan_3x_contig2186	726	5.39807	100	39	-	-	-	-
khan_3x	khan_3x_contig2187	3575	14.3396	100	511	-	-	-	-
khan_3x	khan_3x_contig2191	779	6.77407	100	53	-	-	-	-
khan_3x	khan_3x_contig2193	578	8.2526	100	50	-	-	-	-
khan_3x	khan_3x_contig2194	701	9.53495	100	67	-	-	-	-
khan_3x	khan_3x_contig2196	402	3.00498	76.3682	15	-	-	-	-
khan_3x	khan_3x_contig2198	715	5.48112	100	39	-	-	-	-
khan_3x	khan_3x_contig2199	652	5.5092	100	36	-	-	-	-
khan_3x	khan_3x_contig2200	2873	30.1841	100	871	-	-	-	-
khan_3x	khan_3x_contig2204	2008	29.5712	99.6016	593	-	-	-	-
khan_3x	khan_3x_contig2210	2345	18.5041	100	434	-	-	-	-
khan_3x	khan_3x_contig2212	815	8.60859	93.7423	71	-	-	-	-
khan_3x	khan_3x_contig2213	2783	14.0862	98.6705	390	-	-	-	-
khan_3x	khan_3x_contig2215	483	3.74948	100	19	-	-	-	-
khan_3x	khan_3x_contig2216	759	10.0474	100	77	-	-	-	-
khan_3x	khan_3x_contig2218	1792	11.9944	95.3125	215	-	-	-	-
khan_3x	khan_3x_contig2219	1395	12.6115	100	175	-	-	-	-
khan_3x	khan_3x_contig2220	789	13.9265	99.493	114	-	-	-	-
khan_3x	khan_3x_contig2221	618	14.3932	97.2492	90	-	-	-	-
khan_3x	khan_3x_contig2222	549	9.82149	99.6357	55	-	-	-	-
khan_3x	khan_3x_contig2224	407	5.05897	69.5332	21	-	-	-	-
khan_3x	khan_3x_contig2226	659	7.3566	100	48	-	-	-	-
khan_3x	khan_3x_contig2227	631	15.5658	100	98	-	-	-	-
khan_3x	khan_3x_contig2228	1557	68.5132	99.8715	1066	-	-	-	-
khan_3x	khan_3x_contig2236	1172	13.6399	98.4642	160	-	-	-	-
khan_3x	khan_3x_contig2237	566	22.636	100	129	-	-	-	-
khan_3x	khan_3x_contig2239	651	4.32565	100	28	-	-	-	-
khan_3x	khan_3x_contig2240	525	11.5886	99.8095	61	-	-	-	-
khan_3x	khan_3x_contig2241	794	11.966	94.5844	96	-	-	-	-
khan_3x	khan_3x_contig2243	447	15.2349	100	70	-	-	-	-
khan_3x	khan_3x_contig2245	931	10.551	100	102	-	-	-	-
khan_3x	khan_3x_contig2247	500	425.716	100	2165	-	-	-	-
khan_3x	khan_3x_contig2249	979	5.85291	83.7589	60	-	-	-	-
khan_3x	khan_3x_contig2250	513	11.0273	99.6101	60	-	-	-	-
khan_3x	khan_3x_contig2251	425	3.08941	100	13	-	-	-	-
khan_3x	khan_3x_contig2252	442	9.06787	99.095	43	-	-	-	-
khan_3x	khan_3x_contig2253	2566	17.5982	100	452	-	-	-	-
khan_3x	khan_3x_contig2259	599	24.8264	100	149	-	-	-	-
khan_3x	khan_3x_contig2261	560	10.8411	100	61	-	-	-	-
khan_3x	khan_3x_contig2262	630	10.3603	100	66	-	-	-	-
khan_3x	khan_3x_contig2263	7006	66.6016	100	4655	-	-	-	-
khan_3x	khan_3x_contig2264	532	22.8383	100	122	-	-	-	-
khan_3x	khan_3x_contig2265	925	14.1114	100	133	-	-	-	-
khan_3x	khan_3x_contig2268	604	15.7202	100	95	-	-	-	-
khan_3x	khan_3x_contig2269	615	4.26992	100	26	-	-	-	-
khan_3x	khan_3x_contig2270	717	8.28033	100	59	-	-	-	-
khan_3x	khan_3x_contig2274	847	54.6635	99.0555	463	-	-	-	-
khan_3x	khan_3x_contig2275	5403	20.7644	100	1122	-	-	-	-
khan_3x	khan_3x_contig2277	457	12.7921	100	59	-	-	-	-
khan_3x	khan_3x_contig2278	2062	14.1765	100	292	-	-	-	-
khan_3x	khan_3x_contig2279	665	26.6602	100	180	-	-	-	-
khan_3x	khan_3x_contig2280	471	52.7325	100	248	-	-	-	-
khan_3x	khan_3x_contig2281	718	7.69638	97.6323	58	-	-	-	-
khan_3x	khan_3x_contig2286	606	11.434	94.7195	69	-	-	-	-
khan_3x	khan_3x_contig2287	968	63.3378	100	636	-	-	-	-
khan_3x	khan_3x_contig2289	5544	19.5552	99.6573	1086	-	-	-	-
khan_3x	khan_3x_contig2292	535	17.2336	100	92	-	-	-	-
khan_3x	khan_3x_contig2294	623	29.4189	100	183	-	-	-	-
khan_3x	khan_3x_contig2295	738	7.8794	98.103	63	-	-	-	-
khan_3x	khan_3x_contig2296	732	12.2172	96.4481	89	-	-	-	-
khan_3x	khan_3x_contig2297	460	41.6522	100	208	-	-	-	-
khan_3x	khan_3x_contig2298	649	9.32049	91.8336	60	-	-	-	-
khan_3x	khan_3x_contig2300	1312	12.407	100	168	-	-	-	-
khan_3x	khan_3x_contig2303	560	7.89464	90.1786	47	-	-	-	-
khan_3x	khan_3x_contig2305	541	11.4436	100	63	-	-	-	-
khan_3x	khan_3x_contig2306	615	24.1138	98.8618	149	-	-	-	-
khan_3x	khan_3x_contig2307	645	5.90233	100	38	-	-	-	-
khan_3x	khan_3x_contig2309	880	5.53864	100	49	-	-	-	-
khan_3x	khan_3x_contig2317	1462	13.5041	100	197	-	-	-	-
khan_3x	khan_3x_contig2318	423	2.49409	100	11	-	-	-	-
khan_3x	khan_3x_contig2320	538	19.645	100	109	-	-	-	-
khan_3x	khan_3x_contig2323	897	19.3077	100	175	-	-	-	-
khan_3x	khan_3x_contig2324	674	19.2018	99.7033	131	-	-	-	-
khan_3x	khan_3x_contig2326	608	102.9	100	632	-	-	-	-
khan_3x	khan_3x_contig2328	843	13.8873	100	117	-	-	-	-
khan_3x	khan_3x_contig2329	619	20.3845	99.8384	126	-	-	-	-
khan_3x	khan_3x_contig2332	492	4.64837	80.8943	23	-	-	-	-
khan_3x	khan_3x_contig2333	597	4.89615	100	29	-	-	-	-
khan_3x	khan_3x_contig2339	478	22.8305	100	109	-	-	-	-
khan_3x	khan_3x_contig2347	1030	7.84466	100	80	-	-	-	-
khan_3x	khan_3x_contig2350	417	52.9688	100	220	-	-	-	-
khan_3x	khan_3x_contig2351	661	4.27837	100	28	-	-	-	-
khan_3x	khan_3x_contig2352	524	2.04389	75.3817	11	-	-	-	-
khan_3x	khan_3x_contig2354	465	3.20215	87.3118	16	-	-	-	-
khan_3x	khan_3x_contig2355	995	6.49648	100	64	-	-	-	-
khan_3x	khan_3x_contig2363	550	17.2691	96.9091	96	-	-	-	-
khan_3x	khan_3x_contig2367	526	6.28707	100	33	-	-	-	-
khan_3x	khan_3x_contig2368	2106	12.7056	100	268	-	-	-	-
khan_3x	khan_3x_contig2371	493	12.7525	100	65	-	-	-	-
khan_3x	khan_3x_contig2374	445	17.3011	100	77	-	-	-	-
khan_3x	khan_3x_contig2375	422	6.05687	100	26	-	-	-	-
khan_3x	khan_3x_contig2376	806	12.9864	100	106	-	-	-	-
khan_3x	khan_3x_contig2377	871	23.3433	100	219	-	-	-	-
khan_3x	khan_3x_contig2378	1044	6.41284	93.8697	67	-	-	-	-
khan_3x	khan_3x_contig2379	703	17.2546	100	122	-	-	-	-
khan_3x	khan_3x_contig2384	402	5.72886	86.5672	23	-	-	-	-
khan_3x	khan_3x_contig2386	2031	56.161	99.8031	1147	-	-	-	-
khan_3x	khan_3x_contig2387	427	4.96721	100	21	-	-	-	-
khan_3x	khan_3x_contig2388	663	5.51735	100	37	-	-	-	-
khan_3x	khan_3x_contig2389	722	27.7922	99.3075	204	-	-	-	-
khan_3x	khan_3x_contig2392	589	10.6197	98.9813	64	-	-	-	-
khan_3x	khan_3x_contig2393	427	5.79391	100	25	-	-	-	-
khan_3x	khan_3x_contig2394	1733	19.0594	100	331	-	-	-	-
khan_3x	khan_3x_contig2396	618	10.9434	98.8673	69	-	-	-	-
khan_3x	khan_3x_contig2397	421	10.6247	96.9121	46	-	-	-	-
khan_3x	khan_3x_contig2402	1383	15.6139	94.7939	216	-	-	-	-
khan_3x	khan_3x_contig2403	453	7.75497	100	36	-	-	-	-
khan_3x	khan_3x_contig2405	456	9.17325	100	42	-	-	-	-
khan_3x	khan_3x_contig2407	890	6.86292	100	62	-	-	-	-
khan_3x	khan_3x_contig2408	442	3.12896	100	14	-	-	-	-
khan_3x	khan_3x_contig2409	1625	12.6295	100	208	-	-	-	-
khan_3x	khan_3x_contig2411	451	0.67184	23.5033	3	-	-	-	-
khan_3x	khan_3x_contig2412	526	18.7129	99.4297	98	-	-	-	-
khan_3x	khan_3x_contig2415	463	4.34125	55.7235	22	-	-	-	-
khan_3x	khan_3x_contig2419	519	16.4008	100	85	-	-	-	-
khan_3x	khan_3x_contig2420	859	9.76251	100	85	-	-	-	-
khan_3x	khan_3x_contig2424	803	14.0585	98.5056	118	-	-	-	-
khan_3x	khan_3x_contig2425	2661	12.9444	100	342	-	-	-	-
khan_3x	khan_3x_contig2426	1174	8.50852	99.6593	99	-	-	-	-
khan_3x	khan_3x_contig2430	403	54.4467	100	221	-	-	-	-
khan_3x	khan_3x_contig2433	1779	9.63575	97.864	172	-	-	-	-
khan_3x	khan_3x_contig2435	2599	12.449	99.2689	325	-	-	-	-
khan_3x	khan_3x_contig2436	754	22.4483	100	188	-	-	-	-
khan_3x	khan_3x_contig2437	852	8.22183	97.1831	72	-	-	-	-
khan_3x	khan_3x_contig2441	504	52.8492	100	272	-	-	-	-
khan_3x	khan_3x_contig2442	634	8.70189	95.5836	56	-	-	-	-
khan_3x	khan_3x_contig2452	1057	10.438	100	110	-	-	-	-
khan_3x	khan_3x_contig2458	441	2.02041	100	9	-	-	-	-
khan_3x	khan_3x_contig2459	422	14.2962	100	64	-	-	-	-
khan_3x	khan_3x_contig2460	963	15.6334	100	151	-	-	-	-
khan_3x	khan_3x_contig2461	427	7.52225	92.74	33	-	-	-	-
khan_3x	khan_3x_contig2467	17043	23.4463	100	3987	-	-	-	-
khan_3x	khan_3x_contig2468	757	4.07926	100	31	-	-	-	-
khan_3x	khan_3x_contig2469	430	2.0907	100	9	-	-	-	-
khan_3x	khan_3x_contig2470	404	9.95297	96.7822	40	-	-	-	-
khan_3x	khan_3x_contig2472	660	23.9652	100	161	-	-	-	-
khan_3x	khan_3x_contig2474	494	8.13968	100	42	-	-	-	-
khan_3x	khan_3x_contig2475	2338	13.1647	100	305	-	-	-	-
khan_3x	khan_3x_contig2476	417	3.59233	93.765	15	-	-	-	-
khan_3x	khan_3x_contig2480	572	75.5559	100	432	-	-	-	-
khan_3x	khan_3x_contig2481	869	7.29574	100	63	-	-	-	-
khan_3x	khan_3x_contig2482	1001	7.06394	100	74	-	-	-	-
khan_3x	khan_3x_contig2484	1111	7.23672	100	81	-	-	-	-
khan_3x	khan_3x_contig2485	407	30.6978	100	128	-	-	-	-
khan_3x	khan_3x_contig2486	682	15.9619	100	111	-	-	-	-
khan_3x	khan_3x_contig2488	2575	18.0206	98.0194	461	-	-	-	-
khan_3x	khan_3x_contig2489	5492	15.1841	100	837	-	-	-	-
khan_3x	khan_3x_contig2490	786	7.78117	100	61	-	-	-	-
khan_3x	khan_3x_contig2493	1197	13.8889	100	170	-	-	-	-
khan_3x	khan_3x_contig2494	446	9.8139	81.6143	49	-	-	-	-
khan_3x	khan_3x_contig2497	461	3.06725	93.9262	14	-	-	-	-
khan_3x	khan_3x_contig2499	5533	19.1449	98.8072	1060	-	-	-	-
khan_3x	khan_3x_contig2501	1464	10.3327	100	153	-	-	-	-
khan_3x	khan_3x_contig2502	449	7.91537	100	36	-	-	-	-
khan_3x	khan_3x_contig2505	3546	11.161	99.3232	395	-	-	-	-
khan_3x	khan_3x_contig2506	888	16.8941	100	150	-	-	-	-
khan_3x	khan_3x_contig2507	4027	19.1922	99.0315	771	-	-	-	-
khan_3x	khan_3x_contig2509	405	13.7605	100	57	-	-	-	-
khan_3x	khan_3x_contig2514	903	10.5991	98.4496	95	-	-	-	-
khan_3x	khan_3x_contig2515	452	19.8805	100	92	-	-	-	-
khan_3x	khan_3x_contig2516	440	16.8	98.8636	74	-	-	-	-
khan_3x	khan_3x_contig2517	715	8.17622	100	58	-	-	-	-
khan_3x	khan_3x_contig2518	444	8.22973	100	37	-	-	-	-
khan_3x	khan_3x_contig2529	635	6.15748	100	39	-	-	-	-
khan_3x	khan_3x_contig2531	982	9.58452	100	96	-	-	-	-
khan_3x	khan_3x_contig2533	889	11.7975	99.1001	105	-	-	-	-
khan_3x	khan_3x_contig2536	1280	8.99766	100	115	-	-	-	-
khan_3x	khan_3x_contig2537	935	25.8289	99.7861	252	-	-	-	-
khan_3x	khan_3x_contig2539	447	12.7293	100	57	-	-	-	-
khan_3x	khan_3x_contig2540	538	3.13011	97.7695	18	-	-	-	-
khan_3x	khan_3x_contig2541	591	6.18951	100	37	-	-	-	-
khan_3x	khan_3x_contig2542	1696	22.6863	99.6462	394	-	-	-	-
khan_3x	khan_3x_contig2544	470	8.87872	100	46	-	-	-	-
khan_3x	khan_3x_contig2549	1046	11.1597	100	116	-	-	-	-
khan_3x	khan_3x_contig2551	921	14.7633	100	135	-	-	-	-
khan_3x	khan_3x_contig2553	679	8.86598	100	60	-	-	-	-
khan_3x	khan_3x_contig2555	437	8.33867	97.0252	37	-	-	-	-
khan_3x	khan_3x_contig2557	815	7.00491	99.8773	57	-	-	-	-
khan_3x	khan_3x_contig2561	697	5.37877	86.0832	38	-	-	-	-
khan_3x	khan_3x_contig2562	534	13.9363	100	74	-	-	-	-
khan_3x	khan_3x_contig2563	534	9.38577	100	50	-	-	-	-
khan_3x	khan_3x_contig2565	613	20.9331	100	129	-	-	-	-
khan_3x	khan_3x_contig2566	854	17.1206	100	147	-	-	-	-
khan_3x	khan_3x_contig2567	407	7.00737	73.2187	30	-	-	-	-
khan_3x	khan_3x_contig2570	1057	11.4948	100	122	-	-	-	-
khan_3x	khan_3x_contig2574	437	6.00229	100	26	-	-	-	-
khan_3x	khan_3x_contig2575	863	17.6837	94.2063	158	-	-	-	-
khan_3x	khan_3x_contig2578	523	5.30975	94.4551	28	-	-	-	-
khan_3x	khan_3x_contig2579	2607	16.364	100	424	-	-	-	-
khan_3x	khan_3x_contig2581	465	11.2151	99.1398	53	-	-	-	-
khan_3x	khan_3x_contig2582	606	10.0561	99.67	65	-	-	-	-
khan_3x	khan_3x_contig2585	482	3.34855	100	16	-	-	-	-
khan_3x	khan_3x_contig2586	586	5.13823	100	30	-	-	-	-
khan_3x	khan_3x_contig2587	515	12.8078	100	69	-	-	-	-
khan_3x	khan_3x_contig2588	929	8.34876	99.8924	77	-	-	-	-
khan_3x	khan_3x_contig2590	885	12.0768	100	107	-	-	-	-
khan_3x	khan_3x_contig2592	644	6.64907	86.4907	43	-	-	-	-
khan_3x	khan_3x_contig2595	545	2.86972	100	16	-	-	-	-
khan_3x	khan_3x_contig2600	2406	12.7955	99.8753	308	-	-	-	-
khan_3x	khan_3x_contig2610	1476	14.7791	100	220	-	-	-	-
khan_3x	khan_3x_contig2611	442	20.8326	100	93	-	-	-	-
khan_3x	khan_3x_contig2614	935	16.7925	99.7861	167	-	-	-	-
khan_3x	khan_3x_contig2615	1315	10.6684	100	139	-	-	-	-
khan_3x	khan_3x_contig2617	468	21.2436	100	104	-	-	-	-
khan_3x	khan_3x_contig2620	436	7.54128	100	36	-	-	-	-
khan_3x	khan_3x_contig2621	482	6.6473	98.9627	34	-	-	-	-
khan_3x	khan_3x_contig2623	597	13.3786	100	82	-	-	-	-
khan_3x	khan_3x_contig2629	402	9.85572	99.5025	40	-	-	-	-
khan_3x	khan_3x_contig2633	1018	8.77407	100	89	-	-	-	-
khan_3x	khan_3x_contig2634	2299	58.6873	100	1356	-	-	-	-
khan_3x	khan_3x_contig2635	2369	18.8396	98.6492	446	-	-	-	-
khan_3x	khan_3x_contig2636	551	16.7913	96.7332	92	-	-	-	-
khan_3x	khan_3x_contig2637	558	6.85305	100	38	-	-	-	-
khan_3x	khan_3x_contig2641	648	13.8256	99.3827	90	-	-	-	-
khan_3x	khan_3x_contig2642	601	11.3195	100	71	-	-	-	-
khan_3x	khan_3x_contig2643	402	5.51741	100	22	-	-	-	-
khan_3x	khan_3x_contig2645	572	11.285	98.4266	71	-	-	-	-
khan_3x	khan_3x_contig2648	490	9.97959	100	50	-	-	-	-
khan_3x	khan_3x_contig2652	581	13.5525	98.6231	82	-	-	-	-
khan_3x	khan_3x_contig2654	538	10.8829	98.8848	59	-	-	-	-
khan_3x	khan_3x_contig2655	559	5.70304	96.2433	35	-	-	-	-
khan_3x	khan_3x_contig2658	808	7.49381	100	60	-	-	-	-
khan_3x	khan_3x_contig2659	767	22.7066	100	185	-	-	-	-
khan_3x	khan_3x_contig2661	1022	15.8601	100	163	-	-	-	-
khan_3x	khan_3x_contig2664	822	6.85401	88.9294	56	-	-	-	-
khan_3x	khan_3x_contig2670	402	9.74627	100	40	-	-	-	-
khan_3x	khan_3x_contig2676	442	3.34389	100	15	-	-	-	-
khan_3x	khan_3x_contig2677	3077	21.5304	100	664	-	-	-	-
khan_3x	khan_3x_contig2678	405	8.17284	99.5062	36	-	-	-	-
khan_3x	khan_3x_contig2679	561	4.12299	100	23	-	-	-	-
khan_3x	khan_3x_contig2681	441	4.73016	100	21	-	-	-	-
khan_3x	khan_3x_contig2682	1023	17.9238	100	184	-	-	-	-
khan_3x	khan_3x_contig2685	837	22.7168	100	196	-	-	-	-
khan_3x	khan_3x_contig2686	2711	10.7363	100	292	-	-	-	-
khan_3x	khan_3x_contig2687	983	20.3438	100	200	-	-	-	-
khan_3x	khan_3x_contig2688	2105	13.6233	100	291	-	-	-	-
khan_3x	khan_3x_contig2689	447	16.9441	99.3289	78	-	-	-	-
khan_3x	khan_3x_contig2693	517	17.9536	90.7157	95	-	-	-	-
khan_3x	khan_3x_contig2694	923	15.1192	100	139	-	-	-	-
khan_3x	khan_3x_contig2695	2717	13.1693	96.8347	357	-	-	-	-
khan_3x	khan_3x_contig2696	963	8.97612	100	87	-	-	-	-
khan_3x	khan_3x_contig2701	532	12.3553	100	66	-	-	-	-
khan_3x	khan_3x_contig2703	15206	52.67	100	7985	-	-	-	-
khan_3x	khan_3x_contig2708	430	6.27442	93.0233	27	-	-	-	-
khan_3x	khan_3x_contig2710	941	6.97131	100	65	-	-	-	-
khan_3x	khan_3x_contig2713	660	7.78182	97.4242	51	-	-	-	-
khan_3x	khan_3x_contig2717	905	15.0597	99.4475	137	-	-	-	-
khan_3x	khan_3x_contig2719	703	8.6899	100	62	-	-	-	-
khan_3x	khan_3x_contig2720	1811	15.6345	95.3065	285	-	-	-	-
khan_3x	khan_3x_contig2721	425	31.4047	100	135	-	-	-	-
khan_3x	khan_3x_contig2723	463	3.91577	100	18	-	-	-	-
khan_3x	khan_3x_contig2726	620	9.70645	100	63	-	-	-	-
khan_3x	khan_3x_contig2727	1077	18.6778	100	200	-	-	-	-
khan_3x	khan_3x_contig2730	1050	17.8143	94.0952	191	-	-	-	-
khan_3x	khan_3x_contig2731	567	28.2152	100	160	-	-	-	-
khan_3x	khan_3x_contig2733	623	9.03531	100	56	-	-	-	-
khan_3x	khan_3x_contig2734	502	13.7829	100	71	-	-	-	-
khan_3x	khan_3x_contig2737	2094	53.8706	100	1127	-	-	-	-
khan_3x	khan_3x_contig2738	1374	16.9731	93.0859	236	-	-	-	-
khan_3x	khan_3x_contig2740	516	13.2674	98.2558	69	-	-	-	-
khan_3x	khan_3x_contig2743	410	53.1927	100	238	-	-	-	-
khan_3x	khan_3x_contig2748	593	4.77234	96.9646	29	-	-	-	-
khan_3x	khan_3x_contig2749	524	3.46947	100	18	-	-	-	-
khan_3x	khan_3x_contig2752	733	9.67667	100	73	-	-	-	-
khan_3x	khan_3x_contig2754	427	18.9859	100	82	-	-	-	-
khan_3x	khan_3x_contig2756	677	4.2777	100	30	-	-	-	-
khan_3x	khan_3x_contig2759	464	5.7306	95.6897	28	-	-	-	-
khan_3x	khan_3x_contig2760	677	10.9572	98.3752	77	-	-	-	-
khan_3x	khan_3x_contig2761	452	3.21681	100	15	-	-	-	-
khan_3x	khan_3x_contig2762	466	11.3391	100	53	-	-	-	-
khan_3x	khan_3x_contig2765	1068	11.8511	100	126	-	-	-	-
khan_3x	khan_3x_contig2768	563	7.34991	100	41	-	-	-	-
khan_3x	khan_3x_contig2769	665	18.4045	100	123	-	-	-	-
khan_3x	khan_3x_contig2771	827	9.74607	100	81	-	-	-	-
khan_3x	khan_3x_contig2773	478	2.11297	100	10	-	-	-	-
khan_3x	khan_3x_contig2774	785	8.57962	100	68	-	-	-	-
khan_3x	khan_3x_contig2775	1952	20.3704	100	397	-	-	-	-
khan_3x	khan_3x_contig2776	1030	14.3932	99.2233	148	-	-	-	-
khan_3x	khan_3x_contig2777	484	9.23347	100	45	-	-	-	-
khan_3x	khan_3x_contig2778	1610	12.382	100	198	-	-	-	-
khan_3x	khan_3x_contig2779	1111	9.88479	100	112	-	-	-	-
khan_3x	khan_3x_contig2780	715	7.24895	100	53	-	-	-	-
khan_3x	khan_3x_contig2781	2563	10.3203	98.5564	265	-	-	-	-
khan_3x	khan_3x_contig2783	1187	11.9158	100	144	-	-	-	-
khan_3x	khan_3x_contig2790	488	14.9693	100	73	-	-	-	-
khan_3x	khan_3x_contig2791	1328	12.3953	100	165	-	-	-	-
khan_3x	khan_3x_contig2792	1761	6.48098	100	113	-	-	-	-
khan_3x	khan_3x_contig2794	2090	16.9435	99.9043	358	-	-	-	-
khan_3x	khan_3x_contig2796	596	42.3205	100	253	-	-	-	-
khan_3x	khan_3x_contig2797	2553	12.7105	98.7466	323	-	-	-	-
khan_3x	khan_3x_contig2798	882	21.1009	100	194	-	-	-	-
khan_3x	khan_3x_contig2803	774	8.55039	100	68	-	-	-	-
khan_3x	khan_3x_contig2805	405	10.9407	96.5432	44	-	-	-	-
khan_3x	khan_3x_contig2806	1116	12.2742	100	140	-	-	-	-
khan_3x	khan_3x_contig2808	419	1.78759	86.3962	8	-	-	-	-
khan_3x	khan_3x_contig2810	1306	6.40888	100	85	-	-	-	-
khan_3x	khan_3x_contig2811	783	15.6718	97.7011	123	-	-	-	-
khan_3x	khan_3x_contig2816	529	6.53686	89.7921	36	-	-	-	-
khan_3x	khan_3x_contig2818	536	13.3321	88.4328	75	-	-	-	-
khan_3x	khan_3x_contig2824	527	8.44213	99.0512	45	-	-	-	-
khan_3x	khan_3x_contig2827	2520	9.05357	100	227	-	-	-	-
khan_3x	khan_3x_contig2829	605	8.08264	96.6942	49	-	-	-	-
khan_3x	khan_3x_contig2831	1814	21.4868	99.8897	389	-	-	-	-
khan_3x	khan_3x_contig2833	747	24.2369	100	182	-	-	-	-
khan_3x	khan_3x_contig2834	1393	14.1644	96.6978	202	-	-	-	-
khan_3x	khan_3x_contig2837	474	17.3671	98.1013	83	-	-	-	-
khan_3x	khan_3x_contig2838	470	26.1234	100	124	-	-	-	-
khan_3x	khan_3x_contig2839	495	24.7394	100	125	-	-	-	-
khan_3x	khan_3x_contig2841	843	15.9241	100	144	-	-	-	-
khan_3x	khan_3x_contig2843	440	7.70682	100	34	-	-	-	-
khan_3x	khan_3x_contig2844	499	15.3627	93.1864	80	-	-	-	-
khan_3x	khan_3x_contig2845	2642	13.1041	100	354	-	-	-	-
khan_3x	khan_3x_contig2847	1002	13.0589	100	141	-	-	-	-
khan_3x	khan_3x_contig2853	403	3.50868	99.5037	14	-	-	-	-
khan_3x	khan_3x_contig2854	692	8.86127	98.9884	61	-	-	-	-
khan_3x	khan_3x_contig2858	827	9.763	100	83	-	-	-	-
khan_3x	khan_3x_contig2863	654	16.5581	100	109	-	-	-	-
khan_3x	khan_3x_contig2864	937	24.7417	100	230	-	-	-	-
khan_3x	khan_3x_contig2867	522	7.14943	95.2107	39	-	-	-	-
khan_3x	khan_3x_contig2868	745	6.98389	100	52	-	-	-	-
khan_3x	khan_3x_contig2869	524	1.78435	79.9618	10	-	-	-	-
khan_3x	khan_3x_contig2873	417	5.19424	100	22	-	-	-	-
khan_3x	khan_3x_contig2877	661	11.5537	100	77	-	-	-	-
khan_3x	khan_3x_contig2878	781	7.52113	91.5493	59	-	-	-	-
khan_3x	khan_3x_contig2879	965	4.55233	90.1554	44	-	-	-	-
khan_3x	khan_3x_contig2880	1745	19.5679	100	343	-	-	-	-
khan_3x	khan_3x_contig2881	951	12.3407	100	120	-	-	-	-
khan_3x	khan_3x_contig2882	1325	18.4113	99.7736	243	-	-	-	-
khan_3x	khan_3x_contig2885	881	8.44041	99.773	77	-	-	-	-
khan_3x	khan_3x_contig2887	490	6.89388	100	34	-	-	-	-
khan_3x	khan_3x_contig2891	432	3.91667	100	17	-	-	-	-
khan_3x	khan_3x_contig2893	501	3.55888	100	18	-	-	-	-
khan_3x	khan_3x_contig2897	439	14.4305	96.5831	63	-	-	-	-
khan_3x	khan_3x_contig2898	423	2.86052	100	12	-	-	-	-
khan_3x	khan_3x_contig2900	614	15.728	100	99	-	-	-	-
khan_3x	khan_3x_contig2902	421	2.84798	100	12	-	-	-	-
khan_3x	khan_3x_contig2907	3149	19.8958	100	625	-	-	-	-
khan_3x	khan_3x_contig2911	807	46.3854	96.2825	379	-	-	-	-
khan_3x	khan_3x_contig2912	449	5.8686	99.3318	28	-	-	-	-
khan_3x	khan_3x_contig2915	700	14.0386	100	103	-	-	-	-
khan_3x	khan_3x_contig2918	463	11.9179	99.568	55	-	-	-	-
khan_3x	khan_3x_contig2921	561	13.8414	100	77	-	-	-	-
khan_3x	khan_3x_contig2922	831	14.5006	100	122	-	-	-	-
khan_3x	khan_3x_contig2923	1201	10.3097	100	123	-	-	-	-
khan_3x	khan_3x_contig2925	457	8.01094	100	37	-	-	-	-
khan_3x	khan_3x_contig2926	802	7.72818	100	62	-	-	-	-
khan_3x	khan_3x_contig2929	610	7.02787	100	43	-	-	-	-
khan_3x	khan_3x_contig2931	517	23.2824	98.0658	122	-	-	-	-
khan_3x	khan_3x_contig2932	645	5.7938	100	37	-	-	-	-
khan_3x	khan_3x_contig2936	568	9.34507	94.0141	55	-	-	-	-
khan_3x	khan_3x_contig2944	1011	16.9674	100	173	-	-	-	-
khan_3x	khan_3x_contig2950	643	5.32659	100	35	-	-	-	-
khan_3x	khan_3x_contig2954	537	3.19739	100	17	-	-	-	-
khan_3x	khan_3x_contig2955	447	3.84116	100	17	-	-	-	-
khan_3x	khan_3x_contig2956	569	25.283	100	150	-	-	-	-
khan_3x	khan_3x_contig2957	865	8.96532	100	77	-	-	-	-
khan_3x	khan_3x_contig2960	725	13.4883	100	100	-	-	-	-
khan_3x	khan_3x_contig2961	680	8.21471	100	56	-	-	-	-
khan_3x	khan_3x_contig2963	453	6.99779	100	33	-	-	-	-
khan_3x	khan_3x_contig2965	502	14.5139	100	73	-	-	-	-
khan_3x	khan_3x_contig2967	490	8.0102	100	39	-	-	-	-
khan_3x	khan_3x_contig2968	882	7.67687	100	68	-	-	-	-
khan_3x	khan_3x_contig2969	725	17.0566	100	125	-	-	-	-
khan_3x	khan_3x_contig2974	1375	16.6153	100	232	-	-	-	-
khan_3x	khan_3x_contig2975	572	3.78322	100	22	-	-	-	-
khan_3x	khan_3x_contig2976	487	16.8214	100	85	-	-	-	-
khan_3x	khan_3x_contig2977	919	5.91948	100	55	-	-	-	-
khan_3x	khan_3x_contig2978	1062	32.2561	100	352	-	-	-	-
khan_3x	khan_3x_contig2981	526	12.5285	100	66	-	-	-	-
khan_3x	khan_3x_contig2984	400	5.2225	100	21	-	-	-	-
khan_3x	khan_3x_contig2985	1932	14.3395	100	277	-	-	-	-
khan_3x	khan_3x_contig2987	757	5.42801	100	41	-	-	-	-
khan_3x	khan_3x_contig2990	632	11.6867	90.981	74	-	-	-	-
khan_3x	khan_3x_contig2993	502	4.36653	95.6175	22	-	-	-	-
khan_3x	khan_3x_contig2994	3094	12.8953	100	406	-	-	-	-
khan_3x	khan_3x_contig2998	774	17.9767	99.6124	139	-	-	-	-
khan_3x	khan_3x_contig2999	538	10.039	99.4424	55	-	-	-	-
khan_3x	khan_3x_contig3002	784	18.875	86.2245	157	-	-	-	-
khan_3x	khan_3x_contig3005	709	8.98166	100	66	-	-	-	-
khan_3x	khan_3x_contig3006	856	27.3773	100	235	-	-	-	-
khan_3x	khan_3x_contig3007	453	4.38411	100	20	-	-	-	-
khan_3x	khan_3x_contig3008	1731	9.58752	100	167	-	-	-	-
khan_3x	khan_3x_contig3010	1191	7.67422	100	92	-	-	-	-
khan_3x	khan_3x_contig3012	577	13.1542	100	77	-	-	-	-
khan_3x	khan_3x_contig3015	400	2.525	100	10	-	-	-	-
khan_3x	khan_3x_contig3018	2910	17.4045	99.3471	509	-	-	-	-
khan_3x	khan_3x_contig3020	420	2.40476	100	10	-	-	-	-
khan_3x	khan_3x_contig3022	1287	8.47319	100	108	-	-	-	-
khan_3x	khan_3x_contig3024	659	16.6313	100	109	-	-	-	-
khan_3x	khan_3x_contig3025	762	10.3832	100	82	-	-	-	-
khan_3x	khan_3x_contig3027	1877	12.2035	98.2952	230	-	-	-	-
khan_3x	khan_3x_contig3031	1032	13.8585	100	142	-	-	-	-
khan_3x	khan_3x_contig3033	1299	10.9669	98.5373	145	-	-	-	-
khan_3x	khan_3x_contig3035	501	4.3513	74.8503	22	-	-	-	-
khan_3x	khan_3x_contig3036	423	10.1844	100	45	-	-	-	-
khan_3x	khan_3x_contig3037	400	7.68	100	31	-	-	-	-
khan_3x	khan_3x_contig3039	568	18.1074	100	104	-	-	-	-
khan_3x	khan_3x_contig3040	1166	16.1569	100	189	-	-	-	-
khan_3x	khan_3x_contig3044	965	10.428	100	100	-	-	-	-
khan_3x	khan_3x_contig3045	455	14.6901	97.1429	67	-	-	-	-
khan_3x	khan_3x_contig3046	1028	9.23346	100	94	-	-	-	-
khan_3x	khan_3x_contig3047	1911	9.88749	100	192	-	-	-	-
khan_3x	khan_3x_contig3048	945	14.3259	100	142	-	-	-	-
khan_3x	khan_3x_contig3049	430	4.51395	82.3256	21	-	-	-	-
khan_3x	khan_3x_contig3051	528	24.9583	100	132	-	-	-	-
khan_3x	khan_3x_contig3052	817	20.6083	100	174	-	-	-	-
khan_3x	khan_3x_contig3060	420	30.8643	100	130	-	-	-	-
khan_3x	khan_3x_contig3062	742	9.14151	94.6092	68	-	-	-	-
khan_3x	khan_3x_contig3065	975	10.3631	94.0513	101	-	-	-	-
khan_3x	khan_3x_contig3066	401	3.02244	100	12	-	-	-	-
khan_3x	khan_3x_contig3067	402	0.415423	24.3781	2	-	-	-	-
khan_3x	khan_3x_contig3069	2025	16.1704	100	334	-	-	-	-
khan_3x	khan_3x_contig3073	401	11.6035	100	48	-	-	-	-
khan_3x	khan_3x_contig3074	573	18.2129	100	105	-	-	-	-
khan_3x	khan_3x_contig3076	934	13.5535	94.4325	131	-	-	-	-
khan_3x	khan_3x_contig3079	2666	10.5525	100	279	-	-	-	-
khan_3x	khan_3x_contig3087	688	14.3459	100	99	-	-	-	-
khan_3x	khan_3x_contig3089	731	6.29549	100	47	-	-	-	-
khan_3x	khan_3x_contig3092	541	14.61	97.597	79	-	-	-	-
khan_3x	khan_3x_contig3093	579	8.19862	98.1002	47	-	-	-	-
khan_3x	khan_3x_contig3094	567	14.2981	94.1799	86	-	-	-	-
khan_3x	khan_3x_contig3095	601	3.84859	100	24	-	-	-	-
khan_3x	khan_3x_contig3097	844	13.0474	100	111	-	-	-	-
khan_3x	khan_3x_contig3102	736	9.23913	100	69	-	-	-	-
khan_3x	khan_3x_contig3105	956	9.60565	99.7908	91	-	-	-	-
khan_3x	khan_3x_contig3106	431	68.0186	100	303	-	-	-	-
khan_3x	khan_3x_contig3109	3484	21.8424	100	759	-	-	-	-
khan_3x	khan_3x_contig3115	543	12.2413	91.7127	72	-	-	-	-
khan_3x	khan_3x_contig3116	1345	10.2312	96.803	141	-	-	-	-
khan_3x	khan_3x_contig3119	699	30.7868	100	216	-	-	-	-
khan_3x	khan_3x_contig3122	765	10.7922	100	82	-	-	-	-
khan_3x	khan_3x_contig3123	641	4.17317	100	27	-	-	-	-
khan_3x	khan_3x_contig3124	594	8.15657	100	48	-	-	-	-
khan_3x	khan_3x_contig3125	762	13.4751	100	105	-	-	-	-
khan_3x	khan_3x_contig3126	1104	13.1975	100	145	-	-	-	-
khan_3x	khan_3x_contig3127	818	27.291	100	227	-	-	-	-
khan_3x	khan_3x_contig3129	485	7.4701	96.9072	44	-	-	-	-
khan_3x	khan_3x_contig3130	4449	12.0486	100	537	-	-	-	-
khan_3x	khan_3x_contig3132	488	3.72541	100	18	-	-	-	-
khan_3x	khan_3x_contig3133	649	3.42373	99.8459	22	-	-	-	-
khan_3x	khan_3x_contig3137	903	10.1163	100	91	-	-	-	-
khan_3x	khan_3x_contig3143	845	11.7669	100	100	-	-	-	-
khan_3x	khan_3x_contig3144	581	3.09122	100	18	-	-	-	-
khan_3x	khan_3x_contig3146	712	28.6503	100	209	-	-	-	-
khan_3x	khan_3x_contig3148	738	23.1396	100	173	-	-	-	-
khan_3x	khan_3x_contig3149	1329	11.228	100	154	-	-	-	-
khan_3x	khan_3x_contig3154	1849	23.1449	100	428	-	-	-	-
khan_3x	khan_3x_contig3155	530	4.93396	96.2264	27	-	-	-	-
khan_3x	khan_3x_contig3160	471	42.6454	100	204	-	-	-	-
khan_3x	khan_3x_contig3162	677	8.48892	100	59	-	-	-	-
khan_3x	khan_3x_contig3164	433	5.72517	93.0716	27	-	-	-	-
khan_3x	khan_3x_contig3166	709	7.94499	100	56	-	-	-	-
khan_3x	khan_3x_contig3168	950	14.3053	97.1579	138	-	-	-	-
khan_3x	khan_3x_contig3169	1042	15.3119	100	159	-	-	-	-
khan_3x	khan_3x_contig3170	402	14.5224	99.7512	59	-	-	-	-
khan_3x	khan_3x_contig3172	2096	30.792	95.8969	648	-	-	-	-
khan_3x	khan_3x_contig3173	1521	10.8159	100	165	-	-	-	-
khan_3x	khan_3x_contig3176	901	6.15205	100	55	-	-	-	-
khan_3x	khan_3x_contig3178	511	6.74364	90.2153	35	-	-	-	-
khan_3x	khan_3x_contig3180	466	6.91631	80.4721	34	-	-	-	-
khan_3x	khan_3x_contig3181	466	8.20601	96.7811	41	-	-	-	-
khan_3x	khan_3x_contig3182	797	4.54329	100	37	-	-	-	-
khan_3x	khan_3x_contig3185	1175	16.5677	98.7234	196	-	-	-	-
khan_3x	khan_3x_contig3188	1031	10.096	99.321	108	-	-	-	-
khan_3x	khan_3x_contig3189	944	5.20869	95.9746	49	-	-	-	-
khan_3x	khan_3x_contig3191	693	4.66378	100	32	-	-	-	-
khan_3x	khan_3x_contig3194	443	19.9345	100	89	-	-	-	-
khan_3x	khan_3x_contig3195	435	15.9908	100	73	-	-	-	-
khan_3x	khan_3x_contig3196	446	7.6278	100	34	-	-	-	-
khan_3x	khan_3x_contig3198	705	7.50638	91.9149	57	-	-	-	-
khan_3x	khan_3x_contig3200	1136	11.0308	100	125	-	-	-	-
khan_3x	khan_3x_contig3204	1205	9.29959	100	113	-	-	-	-
khan_3x	khan_3x_contig3206	1406	18.473	97.3684	258	-	-	-	-
khan_3x	khan_3x_contig3207	2950	13.2369	100	392	-	-	-	-
khan_3x	khan_3x_contig3209	606	9.16172	100	57	-	-	-	-
khan_3x	khan_3x_contig3210	1077	18.7521	99.8143	206	-	-	-	-
khan_3x	khan_3x_contig3211	670	9.10299	95.0746	62	-	-	-	-
khan_3x	khan_3x_contig3212	603	5.32338	100	33	-	-	-	-
khan_3x	khan_3x_contig3216	1100	11.8536	100	132	-	-	-	-
khan_3x	khan_3x_contig3223	518	3.48649	79.9228	18	-	-	-	-
khan_3x	khan_3x_contig3226	767	15.3885	100	118	-	-	-	-
khan_3x	khan_3x_contig3228	633	5.8515	99.5261	38	-	-	-	-
khan_3x	khan_3x_contig3229	470	5.65106	98.9362	27	-	-	-	-
khan_3x	khan_3x_contig3230	443	15.7856	99.0971	70	-	-	-	-
khan_3x	khan_3x_contig3231	656	8.04573	98.4756	53	-	-	-	-
khan_3x	khan_3x_contig3233	404	7.47525	100	30	-	-	-	-
khan_3x	khan_3x_contig3236	1512	17.8843	99.6693	278	-	-	-	-
khan_3x	khan_3x_contig3237	415	8.42892	100	37	-	-	-	-
khan_3x	khan_3x_contig3238	406	4.25616	100	18	-	-	-	-
khan_3x	khan_3x_contig3239	796	13.2751	100	107	-	-	-	-
khan_3x	khan_3x_contig3240	479	3.42589	100	17	-	-	-	-
khan_3x	khan_3x_contig3242	527	5.13472	100	27	-	-	-	-
khan_3x	khan_3x_contig3245	433	10.3718	95.1501	45	-	-	-	-
khan_3x	khan_3x_contig3247	1004	23.6982	100	242	-	-	-	-
khan_3x	khan_3x_contig3248	417	47.3333	100	197	-	-	-	-
khan_3x	khan_3x_contig3249	573	11.6126	99.8255	68	-	-	-	-
khan_3x	khan_3x_contig3250	798	9.82957	100	79	-	-	-	-
khan_3x	khan_3x_contig3252	436	11.4014	100	50	-	-	-	-
khan_3x	khan_3x_contig3255	651	23.3656	100	152	-	-	-	-
khan_3x	khan_3x_contig3258	403	6.98015	98.0149	28	-	-	-	-
khan_3x	khan_3x_contig3260	527	9.58254	100	50	-	-	-	-
khan_3x	khan_3x_contig3261	686	11.1166	100	77	-	-	-	-
khan_3x	khan_3x_contig3262	641	8.03744	100	52	-	-	-	-
khan_3x	khan_3x_contig3263	1404	27.6845	99.7151	389	-	-	-	-
khan_3x	khan_3x_contig3264	600	7.88167	100	48	-	-	-	-
khan_3x	khan_3x_contig3266	555	8.51351	84.1441	48	-	-	-	-
khan_3x	khan_3x_contig3267	2297	60.4497	100	1383	-	-	-	-
khan_3x	khan_3x_contig3269	1127	3.58474	100	40	-	-	-	-
khan_3x	khan_3x_contig3271	609	5.07553	100	31	-	-	-	-
khan_3x	khan_3x_contig3272	423	14.8085	100	63	-	-	-	-
khan_3x	khan_3x_contig3273	416	5.90865	87.2596	26	-	-	-	-
khan_3x	khan_3x_contig3276	660	25.9985	100	173	-	-	-	-
khan_3x	khan_3x_contig3279	995	26.8231	100	275	-	-	-	-
khan_3x	khan_3x_contig3280	1175	14.7481	98.5532	177	-	-	-	-
khan_3x	khan_3x_contig3284	766	6.62794	100	51	-	-	-	-
khan_3x	khan_3x_contig3286	427	4.58314	98.5948	20	-	-	-	-
khan_3x	khan_3x_contig3289	768	19.8242	100	153	-	-	-	-
khan_3x	khan_3x_contig3290	2504	18.1709	99.1613	452	-	-	-	-
khan_3x	khan_3x_contig3292	556	13.5288	88.6691	76	-	-	-	-
khan_3x	khan_3x_contig3293	3013	22.9011	100	693	-	-	-	-
khan_3x	khan_3x_contig3294	717	9.98187	98.6053	73	-	-	-	-
khan_3x	khan_3x_contig3295	455	6.85934	100	31	-	-	-	-
khan_3x	khan_3x_contig3296	563	8.69805	100	52	-	-	-	-
khan_3x	khan_3x_contig3298	1100	16.1291	96.4545	181	-	-	-	-
khan_3x	khan_3x_contig3299	511	11.3542	100	58	-	-	-	-
khan_3x	khan_3x_contig3301	729	8.84225	100	64	-	-	-	-
khan_3x	khan_3x_contig3302	727	19.3246	99.7249	148	-	-	-	-
khan_3x	khan_3x_contig3306	487	70.308	100	347	-	-	-	-
khan_3x	khan_3x_contig3307	662	8.56798	100	58	-	-	-	-
khan_3x	khan_3x_contig3308	729	11.3635	100	83	-	-	-	-
khan_3x	khan_3x_contig3310	484	29.4607	100	145	-	-	-	-
khan_3x	khan_3x_contig3314	1135	7.89604	99.1189	90	-	-	-	-
khan_3x	khan_3x_contig3315	606	12.7475	100	78	-	-	-	-
khan_3x	khan_3x_contig3316	446	9.1861	92.8251	41	-	-	-	-
khan_3x	khan_3x_contig3317	620	12.7274	93.2258	80	-	-	-	-
khan_3x	khan_3x_contig3319	494	18.0648	100	90	-	-	-	-
khan_3x	khan_3x_contig3320	450	2.81333	50.6667	13	-	-	-	-
khan_3x	khan_3x_contig3322	1611	14.8293	99.6896	241	-	-	-	-
khan_3x	khan_3x_contig3323	567	3.1746	73.1922	18	-	-	-	-
khan_3x	khan_3x_contig3324	431	13.4316	100	58	-	-	-	-
khan_3x	khan_3x_contig3329	490	8.93265	100	45	-	-	-	-
khan_3x	khan_3x_contig3331	421	7.91686	100	33	-	-	-	-
khan_3x	khan_3x_contig3332	5488	12.5869	99.8907	692	-	-	-	-
khan_3x	khan_3x_contig3335	523	25.1683	100	134	-	-	-	-
khan_3x	khan_3x_contig3336	492	7.92276	96.3415	40	-	-	-	-
khan_3x	khan_3x_contig3337	1780	10.5331	100	187	-	-	-	-
khan_3x	khan_3x_contig3338	454	11.8172	100	55	-	-	-	-
khan_3x	khan_3x_contig3339	1890	42.9989	100	809	-	-	-	-
khan_3x	khan_3x_contig3341	420	18.4262	100	84	-	-	-	-
khan_3x	khan_3x_contig3344	5429	24.6147	100	1343	-	-	-	-
khan_3x	khan_3x_contig3346	937	23.8965	100	226	-	-	-	-
khan_3x	khan_3x_contig3347	1051	9.68126	100	103	-	-	-	-
khan_3x	khan_3x_contig3349	742	12.1132	100	96	-	-	-	-
khan_3x	khan_3x_contig3350	446	9.90583	98.4305	45	-	-	-	-
khan_3x	khan_3x_contig3351	539	3.6679	100	20	-	-	-	-
khan_3x	khan_3x_contig3353	401	5.06733	100	21	-	-	-	-
khan_3x	khan_3x_contig3355	1043	13.9166	100	144	-	-	-	-
khan_3x	khan_3x_contig3357	782	13.9066	95.9079	110	-	-	-	-
khan_3x	khan_3x_contig3363	671	4.63636	100	31	-	-	-	-
khan_3x	khan_3x_contig3367	539	7.96475	100	44	-	-	-	-
khan_3x	khan_3x_contig3368	522	3.18199	70.8812	18	-	-	-	-
khan_3x	khan_3x_contig3370	1347	11.0319	100	149	-	-	-	-
khan_3x	khan_3x_contig3371	522	9.14176	89.8467	49	-	-	-	-
khan_3x	khan_3x_contig3374	492	12.3679	99.187	65	-	-	-	-
khan_3x	khan_3x_contig3376	1008	19.5536	100	196	-	-	-	-
khan_3x	khan_3x_contig3379	404	18.0124	99.7525	73	-	-	-	-
khan_3x	khan_3x_contig3383	1552	23.9272	97.2938	384	-	-	-	-
khan_3x	khan_3x_contig3386	1102	12.6642	100	139	-	-	-	-
khan_3x	khan_3x_contig3392	446	3.62332	100	16	-	-	-	-
khan_3x	khan_3x_contig3394	1145	13.0699	99.8253	150	-	-	-	-
khan_3x	khan_3x_contig3396	1188	15.4024	100	183	-	-	-	-
khan_3x	khan_3x_contig3397	714	9.21989	100	66	-	-	-	-
khan_3x	khan_3x_contig3399	507	18.7988	97.2387	96	-	-	-	-
khan_3x	khan_3x_contig3420	478	42.7845	100	205	-	-	-	-
khan_3x	khan_3x_contig3421	992	15.9647	100	159	-	-	-	-
khan_3x	khan_3x_contig3422	639	13.1518	88.7324	91	-	-	-	-
khan_3x	khan_3x_contig3424	2889	14.9107	100	432	-	-	-	-
khan_3x	khan_3x_contig3426	903	12.577	100	120	-	-	-	-
khan_3x	khan_3x_contig3427	591	12.1861	100	76	-	-	-	-
khan_3x	khan_3x_contig3431	1048	18.5487	97.2328	200	-	-	-	-
khan_3x	khan_3x_contig3432	1433	21.0516	100	304	-	-	-	-
khan_3x	khan_3x_contig3433	1081	18.0046	100	196	-	-	-	-
khan_3x	khan_3x_contig3434	1717	28.2283	98.1945	497	-	-	-	-
khan_3x	khan_3x_contig3436	590	39.9034	100	244	-	-	-	-
khan_3x	khan_3x_contig3438	572	4.21329	100	24	-	-	-	-
khan_3x	khan_3x_contig3439	901	9.34073	100	84	-	-	-	-
khan_3x	khan_3x_contig3443	638	8.48746	100	54	-	-	-	-
khan_3x	khan_3x_contig3446	538	8.3829	99.4424	47	-	-	-	-
khan_3x	khan_3x_contig3447	812	13.1256	100	106	-	-	-	-
khan_3x	khan_3x_contig3448	848	6.9658	100	60	-	-	-	-
khan_3x	khan_3x_contig3449	667	7.23388	100	48	-	-	-	-
khan_3x	khan_3x_contig3450	693	23.2944	99.7114	163	-	-	-	-
khan_3x	khan_3x_contig3453	539	6.37106	100	34	-	-	-	-
khan_3x	khan_3x_contig3454	684	8.59357	92.9825	60	-	-	-	-
khan_3x	khan_3x_contig3456	542	11.0812	100	62	-	-	-	-
khan_3x	khan_3x_contig3458	993	24.9204	96.3746	249	-	-	-	-
khan_3x	khan_3x_contig3461	1664	16.6785	100	276	-	-	-	-
khan_3x	khan_3x_contig3465	509	5.33399	100	29	-	-	-	-
khan_3x	khan_3x_contig3467	2700	35.8211	100	969	-	-	-	-
khan_3x	khan_3x_contig3468	2684	16.0618	100	436	-	-	-	-
khan_3x	khan_3x_contig3469	415	21.5157	100	91	-	-	-	-
khan_3x	khan_3x_contig3470	421	8.47743	95.4869	36	-	-	-	-
khan_3x	khan_3x_contig3473	749	17.4726	96.2617	137	-	-	-	-
khan_3x	khan_3x_contig3477	3220	17.6366	98.4472	570	-	-	-	-
khan_3x	khan_3x_contig3478	456	3.85965	100	21	-	-	-	-
khan_3x	khan_3x_contig3479	1077	32.8598	98.3287	359	-	-	-	-
khan_3x	khan_3x_contig3482	797	14.8494	97.6161	121	-	-	-	-
khan_3x	khan_3x_contig3484	583	22.1492	100	129	-	-	-	-
khan_3x	khan_3x_contig3485	612	10.1667	93.6275	63	-	-	-	-
khan_3x	khan_3x_contig3488	466	9.40987	100	45	-	-	-	-
khan_3x	khan_3x_contig3491	459	16.878	91.939	77	-	-	-	-
khan_3x	khan_3x_contig3492	534	7.49064	88.9513	41	-	-	-	-
khan_3x	khan_3x_contig3493	610	18.1213	100	114	-	-	-	-
khan_3x	khan_3x_contig3496	561	5.4385	100	33	-	-	-	-
khan_3x	khan_3x_contig3499	1355	18.8443	100	255	-	-	-	-
khan_3x	khan_3x_contig3500	511	9.01761	100	47	-	-	-	-
khan_3x	khan_3x_contig3502	4785	24.0514	100	1150	-	-	-	-
khan_3x	khan_3x_contig3510	430	6.01628	100	27	-	-	-	-
khan_3x	khan_3x_contig3514	763	4.85976	100	37	-	-	-	-
khan_3x	khan_3x_contig3519	538	33.6506	100	183	-	-	-	-
khan_3x	khan_3x_contig3522	810	12.5444	100	102	-	-	-	-
khan_3x	khan_3x_contig3523	800	16.6438	100	132	-	-	-	-
khan_3x	khan_3x_contig3526	876	10.7534	100	96	-	-	-	-
khan_3x	khan_3x_contig3528	538	15.5	98.513	83	-	-	-	-
khan_3x	khan_3x_contig3529	1110	28.5766	100	327	-	-	-	-
khan_3x	khan_3x_contig3531	655	4.21832	100	28	-	-	-	-
khan_3x	khan_3x_contig3533	525	47.04	100	247	-	-	-	-
khan_3x	khan_3x_contig3539	444	2.50225	100	11	-	-	-	-
khan_3x	khan_3x_contig3540	448	11.8371	100	55	-	-	-	-
khan_3x	khan_3x_contig3541	522	6.05364	100	32	-	-	-	-
khan_3x	khan_3x_contig3542	569	8.39543	100	49	-	-	-	-
khan_3x	khan_3x_contig3544	1217	16.65	99.507	203	-	-	-	-
khan_3x	khan_3x_contig3546	835	67.1701	100	582	-	-	-	-
khan_3x	khan_3x_contig3548	400	15.2175	100	61	-	-	-	-
khan_3x	khan_3x_contig3555	921	23.1422	99.8914	214	-	-	-	-
khan_3x	khan_3x_contig3557	447	8.97763	100	42	-	-	-	-
khan_3x	khan_3x_contig3559	550	5.79818	60	32	-	-	-	-
khan_3x	khan_3x_contig3560	553	10.859	99.8192	60	-	-	-	-
khan_3x	khan_3x_contig3565	526	11.7414	98.4791	64	-	-	-	-
khan_3x	khan_3x_contig3570	1027	9.91431	100	106	-	-	-	-
khan_3x	khan_3x_contig3573	1881	12.613	98.1393	243	-	-	-	-
khan_3x	khan_3x_contig3575	402	13.4502	98.7562	54	-	-	-	-
khan_3x	khan_3x_contig3577	451	10.816	95.7871	49	-	-	-	-
khan_3x	khan_3x_contig3578	541	6.15527	97.9667	33	-	-	-	-
khan_3x	khan_3x_contig3579	436	5.40367	97.7064	25	-	-	-	-
khan_3x	khan_3x_contig3580	607	16.7792	97.1993	101	-	-	-	-
khan_3x	khan_3x_contig3584	515	11.4466	100	59	-	-	-	-
khan_3x	khan_3x_contig3586	1006	10.8658	93.5388	111	-	-	-	-
khan_3x	khan_3x_contig3587	444	20.5541	100	91	-	-	-	-
khan_3x	khan_3x_contig3588	2747	18.8234	100	517	-	-	-	-
khan_3x	khan_3x_contig3592	943	19.7699	100	196	-	-	-	-
khan_3x	khan_3x_contig3595	875	7.06514	98.1714	62	-	-	-	-
khan_3x	khan_3x_contig3596	470	20.6255	100	97	-	-	-	-
khan_3x	khan_3x_contig3597	753	11.3559	100	89	-	-	-	-
khan_3x	khan_3x_contig3599	667	8.2099	100	55	-	-	-	-
khan_3x	khan_3x_contig3600	1390	9.86331	100	136	-	-	-	-
khan_3x	khan_3x_contig3601	534	6.46442	100	36	-	-	-	-
khan_3x	khan_3x_contig3603	944	9.53072	100	90	-	-	-	-
khan_3x	khan_3x_contig3604	836	7.41507	100	62	-	-	-	-
khan_3x	khan_3x_contig3608	1297	23.1072	100	300	-	-	-	-
khan_3x	khan_3x_contig3610	708	7.38559	100	52	-	-	-	-
khan_3x	khan_3x_contig3612	530	11.6755	95.0943	63	-	-	-	-
khan_3x	khan_3x_contig3613	814	126.967	100	1035	-	-	-	-
khan_3x	khan_3x_contig3614	2455	16.2847	100	400	-	-	-	-
khan_3x	khan_3x_contig3616	424	4.63443	100	21	-	-	-	-
khan_3x	khan_3x_contig3618	446	2.74215	96.1883	13	-	-	-	-
khan_3x	khan_3x_contig3619	486	17.5535	99.3827	87	-	-	-	-
khan_3x	khan_3x_contig3620	418	14.799	99.7608	64	-	-	-	-
khan_3x	khan_3x_contig3622	611	14.6236	99.018	90	-	-	-	-
khan_3x	khan_3x_contig3623	701	20.311	97.0043	146	-	-	-	-
khan_3x	khan_3x_contig3627	494	33.2611	99.1903	169	-	-	-	-
khan_3x	khan_3x_contig3628	537	19.8622	100	106	-	-	-	-
khan_3x	khan_3x_contig3632	959	11.2784	100	108	-	-	-	-
khan_3x	khan_3x_contig3634	492	3.29472	80.2846	17	-	-	-	-
khan_3x	khan_3x_contig3635	1271	14.5901	100	185	-	-	-	-
khan_3x	khan_3x_contig3637	574	19.723	100	119	-	-	-	-
khan_3x	khan_3x_contig3639	541	10.6414	100	57	-	-	-	-
khan_3x	khan_3x_contig3640	646	5.91331	100	38	-	-	-	-
khan_3x	khan_3x_contig3641	665	7.31429	99.8496	49	-	-	-	-
khan_3x	khan_3x_contig3645	1211	14.6705	100	179	-	-	-	-
khan_3x	khan_3x_contig3649	545	3.86055	100	21	-	-	-	-
khan_3x	khan_3x_contig3650	431	2.10905	100	9	-	-	-	-
khan_3x	khan_3x_contig3651	1208	20.3998	100	252	-	-	-	-
khan_3x	khan_3x_contig3652	1041	17.3939	99.8079	189	-	-	-	-
khan_3x	khan_3x_contig3654	526	14.6578	100	78	-	-	-	-
khan_3x	khan_3x_contig3655	1246	11.6348	100	146	-	-	-	-
khan_3x	khan_3x_contig3657	719	10.5925	100	76	-	-	-	-
khan_3x	khan_3x_contig3658	534	6.92697	99.2509	37	-	-	-	-
khan_3x	khan_3x_contig3661	426	5.21596	100	22	-	-	-	-
khan_3x	khan_3x_contig3662	770	8.28442	100	64	-	-	-	-
khan_3x	khan_3x_contig3664	715	8.1007	99.8601	58	-	-	-	-
khan_3x	khan_3x_contig3666	506	5.7332	100	30	-	-	-	-
khan_3x	khan_3x_contig3667	492	6.95528	100	34	-	-	-	-
khan_3x	khan_3x_contig3668	1701	20.5197	100	349	-	-	-	-
khan_3x	khan_3x_contig3670	1109	36.9612	100	417	-	-	-	-
khan_3x	khan_3x_contig3673	1449	13.9055	95.7902	202	-	-	-	-
khan_3x	khan_3x_contig3674	667	15.3553	99.2504	102	-	-	-	-
khan_3x	khan_3x_contig3676	1004	12.0687	100	123	-	-	-	-
khan_3x	khan_3x_contig3680	602	10.4169	99.5017	65	-	-	-	-
khan_3x	khan_3x_contig3683	409	25.9169	100	110	-	-	-	-
khan_3x	khan_3x_contig3685	537	20.3687	100	110	-	-	-	-
khan_3x	khan_3x_contig3686	831	6.08063	100	52	-	-	-	-
khan_3x	khan_3x_contig3691	1079	10.8193	99.5366	118	-	-	-	-
khan_3x	khan_3x_contig3692	682	3.60557	100	25	-	-	-	-
khan_3x	khan_3x_contig3694	810	26.7407	99.5062	224	-	-	-	-
khan_3x	khan_3x_contig3697	425	30.1412	100	128	-	-	-	-
khan_3x	khan_3x_contig3703	1062	19.7382	99.9058	209	-	-	-	-
khan_3x	khan_3x_contig3704	822	21.4331	100	177	-	-	-	-
khan_3x	khan_3x_contig3705	1603	15.8022	100	252	-	-	-	-
khan_3x	khan_3x_contig3706	616	5.41071	100	33	-	-	-	-
khan_3x	khan_3x_contig3707	505	8.63564	100	44	-	-	-	-
khan_3x	khan_3x_contig3708	401	4.77556	71.0723	22	-	-	-	-
khan_3x	khan_3x_contig3709	606	11.8482	96.8647	72	-	-	-	-
khan_3x	khan_3x_contig3710	3400	13.9006	99.2941	473	-	-	-	-
khan_3x	khan_3x_contig3715	419	7.07876	98.3294	30	-	-	-	-
khan_3x	khan_3x_contig3719	659	3.05615	100	20	-	-	-	-
khan_3x	khan_3x_contig3723	596	6.60235	100	39	-	-	-	-
khan_3x	khan_3x_contig3724	470	9.51277	100	45	-	-	-	-
khan_3x	khan_3x_contig3725	405	5.06914	83.2099	21	-	-	-	-
khan_3x	khan_3x_contig3726	579	38.3178	100	222	-	-	-	-
khan_3x	khan_3x_contig3727	853	15.4865	100	133	-	-	-	-
khan_3x	khan_3x_contig3728	685	9.44088	100	66	-	-	-	-
khan_3x	khan_3x_contig3730	488	7.09426	100	35	-	-	-	-
khan_3x	khan_3x_contig3731	759	7.37549	100	56	-	-	-	-
khan_3x	khan_3x_contig3732	812	18.0345	97.4138	146	-	-	-	-
khan_3x	khan_3x_contig3733	443	15.0971	100	68	-	-	-	-
khan_3x	khan_3x_contig3736	792	17.9684	100	145	-	-	-	-
khan_3x	khan_3x_contig3738	1271	11.9748	100	153	-	-	-	-
khan_3x	khan_3x_contig3741	1081	37.5791	100	413	-	-	-	-
khan_3x	khan_3x_contig3743	5476	17.9186	100	980	-	-	-	-
khan_3x	khan_3x_contig3744	1260	13.1016	100	168	-	-	-	-
khan_3x	khan_3x_contig3746	829	11.4765	100	95	-	-	-	-
khan_3x	khan_3x_contig3747	1289	16.3258	100	212	-	-	-	-
khan_3x	khan_3x_contig3753	484	4.97314	100	24	-	-	-	-
khan_3x	khan_3x_contig3754	615	4.49268	100	28	-	-	-	-
khan_3x	khan_3x_contig3755	522	5.94636	100	31	-	-	-	-
khan_3x	khan_3x_contig3756	509	38.8664	100	198	-	-	-	-
khan_3x	khan_3x_contig3762	633	5.23697	100	33	-	-	-	-
khan_3x	khan_3x_contig3763	470	3.5383	100	17	-	-	-	-
khan_3x	khan_3x_contig3764	688	5.78198	100	41	-	-	-	-
khan_3x	khan_3x_contig3768	529	6.0397	89.225	35	-	-	-	-
khan_3x	khan_3x_contig3770	581	5.00688	100	29	-	-	-	-
khan_3x	khan_3x_contig3774	580	7.24828	98.6207	42	-	-	-	-
khan_3x	khan_3x_contig3782	1293	10.0897	98.4532	132	-	-	-	-
khan_3x	khan_3x_contig3784	401	4.76309	100	19	-	-	-	-
khan_3x	khan_3x_contig3786	406	3.52217	100	17	-	-	-	-
khan_3x	khan_3x_contig3788	1919	19.4591	100	376	-	-	-	-
khan_3x	khan_3x_contig3790	520	1.94038	100	10	-	-	-	-
khan_3x	khan_3x_contig3791	662	5.56949	100	37	-	-	-	-
khan_3x	khan_3x_contig3792	646	9.13313	98.2972	59	-	-	-	-
khan_3x	khan_3x_contig3793	8836	13.4599	99.6718	1186	-	-	-	-
khan_3x	khan_3x_contig3796	507	12.5266	89.3491	65	-	-	-	-
khan_3x	khan_3x_contig3797	815	7.63926	100	65	-	-	-	-
khan_3x	khan_3x_contig3798	442	13.2308	97.5113	60	-	-	-	-
khan_3x	khan_3x_contig3801	509	23.6896	98.8212	120	-	-	-	-
khan_3x	khan_3x_contig3802	400	14.35	100	60	-	-	-	-
khan_3x	khan_3x_contig3803	1202	72.2787	100	882	-	-	-	-
khan_3x	khan_3x_contig3805	420	15.7667	100	69	-	-	-	-
khan_3x	khan_3x_contig3807	682	5.36657	98.0938	37	-	-	-	-
khan_3x	khan_3x_contig3808	708	2.9548	100	21	-	-	-	-
khan_3x	khan_3x_contig3809	417	7.94484	100	33	-	-	-	-
khan_3x	khan_3x_contig3811	655	9.81069	92.2137	64	-	-	-	-
khan_3x	khan_3x_contig3812	427	5.22482	100	23	-	-	-	-
khan_3x	khan_3x_contig3814	1489	20.0376	100	299	-	-	-	-
khan_3x	khan_3x_contig3815	705	8.99007	100	63	-	-	-	-
khan_3x	khan_3x_contig3816	423	3.55319	100	15	-	-	-	-
khan_3x	khan_3x_contig3828	4429	11.6904	100	519	-	-	-	-
khan_3x	khan_3x_contig3830	506	3.72134	100	20	-	-	-	-
khan_3x	khan_3x_contig3833	553	16.1356	95.8409	90	-	-	-	-
khan_3x	khan_3x_contig3835	1022	8.23875	93.3464	85	-	-	-	-
khan_3x	khan_3x_contig3836	1287	27.2549	100	352	-	-	-	-
khan_3x	khan_3x_contig3838	799	7.8373	100	62	-	-	-	-
khan_3x	khan_3x_contig3840	1161	10.8407	100	127	-	-	-	-
khan_3x	khan_3x_contig3842	1976	10.2925	95.9514	203	-	-	-	-
khan_3x	khan_3x_contig3843	459	6.67756	81.4815	32	-	-	-	-
khan_3x	khan_3x_contig3844	446	23.3879	99.7758	106	-	-	-	-
khan_3x	khan_3x_contig3845	1084	24.8524	100	283	-	-	-	-
khan_3x	khan_3x_contig3846	527	18.8653	96.3947	99	-	-	-	-
khan_3x	khan_3x_contig3847	509	3.06287	100	16	-	-	-	-
khan_3x	khan_3x_contig3848	542	9.43173	100	51	-	-	-	-
khan_3x	khan_3x_contig3849	553	10.8011	100	60	-	-	-	-
khan_3x	khan_3x_contig3850	717	8.77545	100	63	-	-	-	-
khan_3x	khan_3x_contig3851	629	6.6725	84.1017	43	-	-	-	-
khan_3x	khan_3x_contig3852	557	5.97846	94.2549	34	-	-	-	-
khan_3x	khan_3x_contig3857	602	5.3505	100	32	-	-	-	-
khan_3x	khan_3x_contig3858	549	2.94353	20.5829	16	-	-	-	-
khan_3x	khan_3x_contig3859	437	18.3524	84.2105	86	-	-	-	-
khan_3x	khan_3x_contig3860	799	5.2791	100	42	-	-	-	-
khan_3x	khan_3x_contig3861	408	3.11029	100	13	-	-	-	-
khan_3x	khan_3x_contig3862	425	6.88	94.8235	29	-	-	-	-
khan_3x	khan_3x_contig3869	594	16.2306	99.6633	98	-	-	-	-
khan_3x	khan_3x_contig3873	421	6.28741	100	27	-	-	-	-
khan_3x	khan_3x_contig3875	726	16.1116	100	117	-	-	-	-
khan_3x	khan_3x_contig3880	442	10.4774	100	48	-	-	-	-
khan_3x	khan_3x_contig3882	474	11.6097	100	55	-	-	-	-
khan_3x	khan_3x_contig3883	573	10.3054	87.9581	59	-	-	-	-
khan_3x	khan_3x_contig3884	753	8.27357	100	62	-	-	-	-
khan_3x	khan_3x_contig3885	560	23.8929	100	140	-	-	-	-
khan_3x	khan_3x_contig3886	896	11.3605	100	101	-	-	-	-
khan_3x	khan_3x_contig3887	494	3.00202	69.0283	15	-	-	-	-
khan_3x	khan_3x_contig3888	551	10.4936	85.4809	60	-	-	-	-
khan_3x	khan_3x_contig3889	401	4.37406	100	18	-	-	-	-
khan_3x	khan_3x_contig3894	437	9.91304	100	44	-	-	-	-
khan_3x	khan_3x_contig3895	813	16.3149	99.262	132	-	-	-	-
khan_3x	khan_3x_contig3900	462	10.79	99.5671	50	-	-	-	-
khan_3x	khan_3x_contig3901	426	4.26761	100	18	-	-	-	-
khan_3x	khan_3x_contig3902	715	17.3874	98.8811	133	-	-	-	-
khan_3x	khan_3x_contig3904	553	20.2676	96.3834	117	-	-	-	-
khan_3x	khan_3x_contig3905	611	15.2668	99.509	98	-	-	-	-
khan_3x	khan_3x_contig3906	951	3.67403	100	35	-	-	-	-
khan_3x	khan_3x_contig3908	570	10.5772	98.4211	60	-	-	-	-
khan_3x	khan_3x_contig3916	737	8.8806	97.5577	67	-	-	-	-
khan_3x	khan_3x_contig3918	532	4.96053	100	27	-	-	-	-
khan_3x	khan_3x_contig3919	615	8.06016	100	50	-	-	-	-
khan_3x	khan_3x_contig3929	464	6.70259	100	31	-	-	-	-
khan_3x	khan_3x_contig3930	879	28.9966	100	255	-	-	-	-
khan_3x	khan_3x_contig3931	404	3.62624	93.0693	16	-	-	-	-
khan_3x	khan_3x_contig3932	419	6.2315	100	26	-	-	-	-
khan_3x	khan_3x_contig3933	403	8.18859	99.0074	34	-	-	-	-
khan_3x	khan_3x_contig3936	434	4.38479	100	19	-	-	-	-
khan_3x	khan_3x_contig3938	1066	10.5122	96.1538	112	-	-	-	-
khan_3x	khan_3x_contig3944	559	7.0161	100	41	-	-	-	-
khan_3x	khan_3x_contig3945	479	5.18998	100	26	-	-	-	-
khan_3x	khan_3x_contig3946	564	12.3245	100	71	-	-	-	-
khan_3x	khan_3x_contig3949	757	11.6552	100	89	-	-	-	-
khan_3x	khan_3x_contig3950	21764	16.5661	99.9954	3601	-	-	-	-
khan_3x	khan_3x_contig3951	923	7.33586	100	68	-	-	-	-
khan_3x	khan_3x_contig3952	591	10.868	100	64	-	-	-	-
khan_3x	khan_3x_contig3953	857	9.31389	100	81	-	-	-	-
khan_3x	khan_3x_contig3954	1359	14.3863	100	194	-	-	-	-
khan_3x	khan_3x_contig3956	572	29.1049	100	168	-	-	-	-
khan_3x	khan_3x_contig3957	406	7.20443	100	31	-	-	-	-
khan_3x	khan_3x_contig3958	596	20.3758	91.2752	123	-	-	-	-
khan_3x	khan_3x_contig3960	479	12.9541	100	64	-	-	-	-
khan_3x	khan_3x_contig3961	448	2.34598	100	11	-	-	-	-
khan_3x	khan_3x_contig3964	800	22.2037	100	179	-	-	-	-
khan_3x	khan_3x_contig3966	980	12.2551	100	121	-	-	-	-
khan_3x	khan_3x_contig3971	666	14.2447	100	101	-	-	-	-
khan_3x	khan_3x_contig3974	1791	21.4389	100	389	-	-	-	-
khan_3x	khan_3x_contig3976	1552	9.30477	95.1675	147	-	-	-	-
khan_3x	khan_3x_contig3979	2068	14.5914	96.47	303	-	-	-	-
khan_3x	khan_3x_contig3982	2787	22.6236	100	634	-	-	-	-
khan_3x	khan_3x_contig3985	19919	16.589	99.6536	3304	-	-	-	-
khan_3x	khan_3x_contig3986	4847	14.9235	100	727	-	-	-	-
khan_3x	khan_3x_contig3987	507	46.9428	100	237	-	-	-	-
khan_3x	khan_3x_contig3990	562	58.2384	100	330	-	-	-	-
khan_3x	khan_3x_contig3992	4219	13.9097	99.526	589	-	-	-	-
khan_3x	khan_3x_contig3993	674	4.42285	99.2582	31	-	-	-	-
khan_3x	khan_3x_contig3994	512	5.18555	99.2188	28	-	-	-	-
khan_3x	khan_3x_contig3995	661	28.2027	100	191	-	-	-	-
khan_3x	khan_3x_contig3996	569	13.3111	100	76	-	-	-	-
khan_3x	khan_3x_contig3999	1171	12.6294	99.6584	152	-	-	-	-
khan_3x	khan_3x_contig4002	737	8.55631	92.2659	66	-	-	-	-
khan_3x	khan_3x_contig4003	454	5.44053	100	25	-	-	-	-
khan_3x	khan_3x_contig4009	641	20.3495	100	135	-	-	-	-
khan_3x	khan_3x_contig4011	581	19.117	100	111	-	-	-	-
khan_3x	khan_3x_contig4016	1579	16.4123	99.1134	259	-	-	-	-
khan_3x	khan_3x_contig4017	604	57.8825	99.3377	369	-	-	-	-
khan_3x	khan_3x_contig4019	487	27.3881	100	133	-	-	-	-
khan_3x	khan_3x_contig4020	624	10.8253	100	67	-	-	-	-
khan_3x	khan_3x_contig4021	1040	15.4308	100	162	-	-	-	-
khan_3x	khan_3x_contig4022	457	1.98906	100	9	-	-	-	-
khan_3x	khan_3x_contig4023	483	4.7412	94.2029	23	-	-	-	-
khan_3x	khan_3x_contig4024	488	4.02869	100	20	-	-	-	-
khan_3x	khan_3x_contig4025	542	9.34686	82.8413	52	-	-	-	-
khan_3x	khan_3x_contig4027	2129	23.178	100	498	-	-	-	-
khan_3x	khan_3x_contig4029	2259	21.0084	99.9557	473	-	-	-	-
khan_3x	khan_3x_contig4030	429	13.5198	100	58	-	-	-	-
khan_3x	khan_3x_contig4031	10804	19.5732	99.6483	2117	-	-	-	-
khan_3x	khan_3x_contig4032	510	8.17843	100	42	-	-	-	-
khan_3x	khan_3x_contig4033	420	6.25238	100	26	-	-	-	-
khan_3x	khan_3x_contig4036	1257	3.95625	100	50	-	-	-	-
khan_3x	khan_3x_contig4038	1255	23.9729	96.5737	303	-	-	-	-
khan_3x	khan_3x_contig4039	656	7.25457	100	48	-	-	-	-
khan_3x	khan_3x_contig4040	792	12.4154	100	98	-	-	-	-
khan_3x	khan_3x_contig4041	839	4.81526	100	40	-	-	-	-
khan_3x	khan_3x_contig4043	811	7.18372	100	59	-	-	-	-
khan_3x	khan_3x_contig4044	511	20.7632	98.8258	106	-	-	-	-
khan_3x	khan_3x_contig4045	4936	19.7848	100	974	-	-	-	-
khan_3x	khan_3x_contig4047	676	6.7855	100	46	-	-	-	-
khan_3x	khan_3x_contig4051	500	3.776	100	19	-	-	-	-
khan_3x	khan_3x_contig4053	914	85.6926	100	783	-	-	-	-
khan_3x	khan_3x_contig4055	677	7.60857	100	53	-	-	-	-
khan_3x	khan_3x_contig4056	744	5.13306	100	38	-	-	-	-
khan_3x	khan_3x_contig4057	466	4.87124	100	23	-	-	-	-
[truncated: 4,707 more rows]

## Sheet: discovery
sample	contig	contig_length	contig_backmapping_depth	contig_backmapping_coverage	contig_support_reads	checkv_gene_count	checkv_viral_genes	checkv_quality	checkv_completeness	checkv_provirus	mmseqs_tax_name	mmseqs_tax_id	mmseqs_tax_rank	mmseqs_support	mmseqs_tax_lineage
khan_01x	khan_01x_contig0009	420	7.0881	100	30						Hominidae	9604	family	0.98	-_cellular organisms;d_Eukaryota;-_Opisthokonta;k_Metazoa;-_Eumetazoa;-_Bilateria;-_Deuterostomia;p_Chordata;-_Craniata;-_Vertebrata;-_Gnathostomata;-_Teleostomi;-_Euteleostomi;-_Sarcopterygii;-_Dipnotetrapodomorpha;-_Tetrapoda;-_Amniota;c_Mammalia;-_Theria;-_Eutheria;-_Boreoeutheria;-_Euarchontoglires;o_Primates;-_Haplorrhini;-_Simiiformes;-_Catarrhini;-_Hominoidea;f_Hominidae
khan_01x	khan_01x_contig0012	421	4.01663	100	18						Cutibacterium acnes JCM 18909	1302241	strain	0.51	-_cellular organisms;d_Bacteria;-_Terrabacteria group;p_Actinomycetota;c_Actinomycetes;o_Propionibacteriales;f_Propionibacteriaceae;g_Cutibacterium;s_Cutibacterium acnes;-_Cutibacterium acnes JCM 18909
khan_01x	khan_01x_contig0016	502	2.50398	100	14						Eutheria	9347	clade	1	-_cellular organisms;d_Eukaryota;-_Opisthokonta;k_Metazoa;-_Eumetazoa;-_Bilateria;-_Deuterostomia;p_Chordata;-_Craniata;-_Vertebrata;-_Gnathostomata;-_Teleostomi;-_Euteleostomi;-_Sarcopterygii;-_Dipnotetrapodomorpha;-_Tetrapoda;-_Amniota;c_Mammalia;-_Theria;-_Eutheria
khan_01x	khan_01x_contig0017	476	10.7605	97.6891	51						unclassified	0	no rank	0
khan_01x	khan_01x_contig0018	581	10.6454	86.9191	63						unclassified	0	no rank	0
khan_01x	khan_01x_contig0019	520	11.1731	100	65						Hominidae	9604	family	0.52	-_cellular organisms;d_Eukaryota;-_Opisthokonta;k_Metazoa;-_Eumetazoa;-_Bilateria;-_Deuterostomia;p_Chordata;-_Craniata;-_Vertebrata;-_Gnathostomata;-_Teleostomi;-_Euteleostomi;-_Sarcopterygii;-_Dipnotetrapodomorpha;-_Tetrapoda;-_Amniota;c_Mammalia;-_Theria;-_Eutheria;-_Boreoeutheria;-_Euarchontoglires;o_Primates;-_Haplorrhini;-_Simiiformes;-_Catarrhini;-_Hominoidea;f_Hominidae
khan_01x	khan_01x_contig0021	684	11.5673	100	80						Bacteria	2	superkingdom	1	-_cellular organisms;d_Bacteria
khan_01x	khan_01x_contig0022	667	9.75412	92.9535	65						unclassified	0	no rank	0
khan_01x	khan_01x_contig0023	566	5.74028	100	37						Eumetazoa	6072	clade	0.52	-_cellular organisms;d_Eukaryota;-_Opisthokonta;k_Metazoa;-_Eumetazoa
khan_01x	khan_01x_contig0026	686	5.01458	100	37						cellular organisms	131567	no rank	1	#NAME?
khan_01x	khan_01x_contig0030	739	16.6942	100	124						Homininae	207598	subfamily	0.89	-_cellular organisms;d_Eukaryota;-_Opisthokonta;k_Metazoa;-_Eumetazoa;-_Bilateria;-_Deuterostomia;p_Chordata;-_Craniata;-_Vertebrata;-_Gnathostomata;-_Teleostomi;-_Euteleostomi;-_Sarcopterygii;-_Dipnotetrapodomorpha;-_Tetrapoda;-_Amniota;c_Mammalia;-_Theria;-_Eutheria;-_Boreoeutheria;-_Euarchontoglires;o_Primates;-_Haplorrhini;-_Simiiformes;-_Catarrhini;-_Hominoidea;f_Hominidae;-_Homininae
khan_01x	khan_01x_contig0032	545	17.4734	97.7982	96						Cutibacterium acnes	1747	species	1	-_cellular organisms;d_Bacteria;-_Terrabacteria group;p_Actinomycetota;c_Actinomycetes;o_Propionibacteriales;f_Propionibacteriaceae;g_Cutibacterium;s_Cutibacterium acnes
khan_01x	khan_01x_contig0036	471	4.6327	100	22						Veillonella parvula	29466	species	1	-_cellular organisms;d_Bacteria;-_Terrabacteria group;p_Bacillota;c_Negativicutes;o_Veillonellales;f_Veillonellaceae;g_Veillonella;s_Veillonella parvula
khan_01x	khan_01x_contig0038	1081	8.08326	99.2599	88						Staphylococcus hominis	1290	species	0.58	-_cellular organisms;d_Bacteria;-_Terrabacteria group;p_Bacillota;c_Bacilli;o_Bacillales;f_Staphylococcaceae;g_Staphylococcus;s_Staphylococcus hominis
khan_01x	khan_01x_contig0040	1027	9.47322	100	98						Cutibacterium acnes	1747	species	1	-_cellular organisms;d_Bacteria;-_Terrabacteria group;p_Actinomycetota;c_Actinomycetes;o_Propionibacteriales;f_Propionibacteriaceae;g_Cutibacterium;s_Cutibacterium acnes
khan_01x	khan_01x_contig0042	672	9.45536	100	65						Homo sapiens	9606	species	0.88	-_cellular organisms;d_Eukaryota;-_Opisthokonta;k_Metazoa;-_Eumetazoa;-_Bilateria;-_Deuterostomia;p_Chordata;-_Craniata;-_Vertebrata;-_Gnathostomata;-_Teleostomi;-_Euteleostomi;-_Sarcopterygii;-_Dipnotetrapodomorpha;-_Tetrapoda;-_Amniota;c_Mammalia;-_Theria;-_Eutheria;-_Boreoeutheria;-_Euarchontoglires;o_Primates;-_Haplorrhini;-_Simiiformes;-_Catarrhini;-_Hominoidea;f_Hominidae;-_Homininae;g_Homo…
khan_01x	khan_01x_contig0043	507	18.5641	100	96						Bacteria	2	superkingdom	1	-_cellular organisms;d_Bacteria
khan_01x	khan_01x_contig0044	1331	10.3674	100	139						Terrabacteria group	1783272	clade	0.6	-_cellular organisms;d_Bacteria;-_Terrabacteria group
khan_01x	khan_01x_contig0045	487	7.20534	93.2238	38						Mycobacterium ostraviense	2738409	species	1	-_cellular organisms;d_Bacteria;-_Terrabacteria group;p_Actinomycetota;c_Actinomycetes;o_Mycobacteriales;f_Mycobacteriaceae;g_Mycobacterium;s_Mycobacterium ostraviense
khan_01x	khan_01x_contig0046	540	19.2037	100	104						Cutibacterium acnes	1747	species	0.68	-_cellular organisms;d_Bacteria;-_Terrabacteria group;p_Actinomycetota;c_Actinomycetes;o_Propionibacteriales;f_Propionibacteriaceae;g_Cutibacterium;s_Cutibacterium acnes
khan_01x	khan_01x_contig0047	594	9.03872	98.4848	54						Homo sapiens	9606	species	1	-_cellular organisms;d_Eukaryota;-_Opisthokonta;k_Metazoa;-_Eumetazoa;-_Bilateria;-_Deuterostomia;p_Chordata;-_Craniata;-_Vertebrata;-_Gnathostomata;-_Teleostomi;-_Euteleostomi;-_Sarcopterygii;-_Dipnotetrapodomorpha;-_Tetrapoda;-_Amniota;c_Mammalia;-_Theria;-_Eutheria;-_Boreoeutheria;-_Euarchontoglires;o_Primates;-_Haplorrhini;-_Simiiformes;-_Catarrhini;-_Hominoidea;f_Hominidae;-_Homininae;g_Homo…
khan_01x	khan_01x_contig0048	722	8.98892	98.615	66						Terrabacteria group	1783272	clade	1	-_cellular organisms;d_Bacteria;-_Terrabacteria group
khan_01x	khan_01x_contig0049	856	8.80257	97.5467	79						Durio zibethinus	66656	species	0.56	-_cellular organisms;d_Eukaryota;k_Viridiplantae;p_Streptophyta;-_Streptophytina;-_Embryophyta;-_Tracheophyta;-_Euphyllophyta;-_Spermatophyta;c_Magnoliopsida;-_Mesangiospermae;-_eudicotyledons;-_Gunneridae;-_Pentapetalae;-_rosids;-_malvids;o_Malvales;f_Malvaceae;-_Helicteroideae;g_Durio;s_Durio zibethinus
khan_01x	khan_01x_contig0051	407	29.7199	100	123						unclassified	0	no rank	0
khan_01x	khan_01x_contig0054	538	9.09851	100	49
khan_01x	khan_01x_contig0057	444	10.5473	100	47						Simiiformes	314293	infraorder	1	-_cellular organisms;d_Eukaryota;-_Opisthokonta;k_Metazoa;-_Eumetazoa;-_Bilateria;-_Deuterostomia;p_Chordata;-_Craniata;-_Vertebrata;-_Gnathostomata;-_Teleostomi;-_Euteleostomi;-_Sarcopterygii;-_Dipnotetrapodomorpha;-_Tetrapoda;-_Amniota;c_Mammalia;-_Theria;-_Eutheria;-_Boreoeutheria;-_Euarchontoglires;o_Primates;-_Haplorrhini;-_Simiiformes
khan_01x	khan_01x_contig0060	715	7.61818	100	55						Catarrhini	9526	parvorder	1	-_cellular organisms;d_Eukaryota;-_Opisthokonta;k_Metazoa;-_Eumetazoa;-_Bilateria;-_Deuterostomia;p_Chordata;-_Craniata;-_Vertebrata;-_Gnathostomata;-_Teleostomi;-_Euteleostomi;-_Sarcopterygii;-_Dipnotetrapodomorpha;-_Tetrapoda;-_Amniota;c_Mammalia;-_Theria;-_Eutheria;-_Boreoeutheria;-_Euarchontoglires;o_Primates;-_Haplorrhini;-_Simiiformes;-_Catarrhini
khan_01x	khan_01x_contig0061	410	2.65854	100	11						Cutibacterium acnes	1747	species	0.51	-_cellular organisms;d_Bacteria;-_Terrabacteria group;p_Actinomycetota;c_Actinomycetes;o_Propionibacteriales;f_Propionibacteriaceae;g_Cutibacterium;s_Cutibacterium acnes
khan_01x	khan_01x_contig0063	1208	12.9561	100	157						Mycobacterium ostraviense	2738409	species	1	-_cellular organisms;d_Bacteria;-_Terrabacteria group;p_Actinomycetota;c_Actinomycetes;o_Mycobacteriales;f_Mycobacteriaceae;g_Mycobacterium;s_Mycobacterium ostraviense
khan_01x	khan_01x_contig0064	491	7.10387	100	35						Homo sapiens	9606	species	0.84	-_cellular organisms;d_Eukaryota;-_Opisthokonta;k_Metazoa;-_Eumetazoa;-_Bilateria;-_Deuterostomia;p_Chordata;-_Craniata;-_Vertebrata;-_Gnathostomata;-_Teleostomi;-_Euteleostomi;-_Sarcopterygii;-_Dipnotetrapodomorpha;-_Tetrapoda;-_Amniota;c_Mammalia;-_Theria;-_Eutheria;-_Boreoeutheria;-_Euarchontoglires;o_Primates;-_Haplorrhini;-_Simiiformes;-_Catarrhini;-_Hominoidea;f_Hominidae;-_Homininae;g_Homo…
khan_01x	khan_01x_contig0066	468	3.14316	100	15						Cutibacterium sp.	1912221	species	0.96	-_cellular organisms;d_Bacteria;-_Terrabacteria group;p_Actinomycetota;c_Actinomycetes;o_Propionibacteriales;f_Propionibacteriaceae;g_Cutibacterium;-_unclassified Cutibacterium;s_Cutibacterium sp.
khan_01x	khan_01x_contig0067	586	10.6246	100	62						Homo sapiens	9606	species	1	-_cellular organisms;d_Eukaryota;-_Opisthokonta;k_Metazoa;-_Eumetazoa;-_Bilateria;-_Deuterostomia;p_Chordata;-_Craniata;-_Vertebrata;-_Gnathostomata;-_Teleostomi;-_Euteleostomi;-_Sarcopterygii;-_Dipnotetrapodomorpha;-_Tetrapoda;-_Amniota;c_Mammalia;-_Theria;-_Eutheria;-_Boreoeutheria;-_Euarchontoglires;o_Primates;-_Haplorrhini;-_Simiiformes;-_Catarrhini;-_Hominoidea;f_Hominidae;-_Homininae;g_Homo…
khan_01x	khan_01x_contig0068	511	6.1272	100	31						Streptomyces gancidicus	68204	species	1	-_cellular organisms;d_Bacteria;-_Terrabacteria group;p_Actinomycetota;c_Actinomycetes;o_Kitasatosporales;f_Streptomycetaceae;g_Streptomyces;-_Streptomyces pseudogriseolus group;s_Streptomyces gancidicus
khan_01x	khan_01x_contig0073	984	40.7043	100	406						Pseudomonadota	1224	phylum	0.55	-_cellular organisms;d_Bacteria;p_Pseudomonadota
khan_01x	khan_01x_contig0074	442	4.3371	100	19						Catarrhini	9526	parvorder	0.97	-_cellular organisms;d_Eukaryota;-_Opisthokonta;k_Metazoa;-_Eumetazoa;-_Bilateria;-_Deuterostomia;p_Chordata;-_Craniata;-_Vertebrata;-_Gnathostomata;-_Teleostomi;-_Euteleostomi;-_Sarcopterygii;-_Dipnotetrapodomorpha;-_Tetrapoda;-_Amniota;c_Mammalia;-_Theria;-_Eutheria;-_Boreoeutheria;-_Euarchontoglires;o_Primates;-_Haplorrhini;-_Simiiformes;-_Catarrhini
khan_01x	khan_01x_contig0075	680	18.8897	99.2647	129						leotiomyceta	716546	clade	0.76	-_cellular organisms;d_Eukaryota;-_Opisthokonta;k_Fungi;-_Dikarya;p_Ascomycota;-_saccharomyceta;-_Pezizomycotina;-_leotiomyceta
khan_01x	khan_01x_contig0076	404	5.25	100	21						Piliocolobus tephrosceles	591936	species	0.55	-_cellular organisms;d_Eukaryota;-_Opisthokonta;k_Metazoa;-_Eumetazoa;-_Bilateria;-_Deuterostomia;p_Chordata;-_Craniata;-_Vertebrata;-_Gnathostomata;-_Teleostomi;-_Euteleostomi;-_Sarcopterygii;-_Dipnotetrapodomorpha;-_Tetrapoda;-_Amniota;c_Mammalia;-_Theria;-_Eutheria;-_Boreoeutheria;-_Euarchontoglires;o_Primates;-_Haplorrhini;-_Simiiformes;-_Catarrhini;-_Cercopithecoidea;f_Cercopithecidae;-_Colo…
khan_01x	khan_01x_contig0080	420	6.25238	100	26						Pan troglodytes	9598	species	0.79	-_cellular organisms;d_Eukaryota;-_Opisthokonta;k_Metazoa;-_Eumetazoa;-_Bilateria;-_Deuterostomia;p_Chordata;-_Craniata;-_Vertebrata;-_Gnathostomata;-_Teleostomi;-_Euteleostomi;-_Sarcopterygii;-_Dipnotetrapodomorpha;-_Tetrapoda;-_Amniota;c_Mammalia;-_Theria;-_Eutheria;-_Boreoeutheria;-_Euarchontoglires;o_Primates;-_Haplorrhini;-_Simiiformes;-_Catarrhini;-_Hominoidea;f_Hominidae;-_Homininae;g_Pan;…
khan_01x	khan_01x_contig0081	877	44.9225	100	395						Homo sapiens	9606	species	0.96	-_cellular organisms;d_Eukaryota;-_Opisthokonta;k_Metazoa;-_Eumetazoa;-_Bilateria;-_Deuterostomia;p_Chordata;-_Craniata;-_Vertebrata;-_Gnathostomata;-_Teleostomi;-_Euteleostomi;-_Sarcopterygii;-_Dipnotetrapodomorpha;-_Tetrapoda;-_Amniota;c_Mammalia;-_Theria;-_Eutheria;-_Boreoeutheria;-_Euarchontoglires;o_Primates;-_Haplorrhini;-_Simiiformes;-_Catarrhini;-_Hominoidea;f_Hominidae;-_Homininae;g_Homo…
khan_01x	khan_01x_contig0083	1049	28.7941	99.714	304						Boreoeutheria	1437010	clade	0.57	-_cellular organisms;d_Eukaryota;-_Opisthokonta;k_Metazoa;-_Eumetazoa;-_Bilateria;-_Deuterostomia;p_Chordata;-_Craniata;-_Vertebrata;-_Gnathostomata;-_Teleostomi;-_Euteleostomi;-_Sarcopterygii;-_Dipnotetrapodomorpha;-_Tetrapoda;-_Amniota;c_Mammalia;-_Theria;-_Eutheria;-_Boreoeutheria
khan_01x	khan_01x_contig0084	1542	11.7536	97.7302	181						Bacteria	2	superkingdom	1	-_cellular organisms;d_Bacteria
khan_01x	khan_01x_contig0085	435	11.1264	100	48
khan_01x	khan_01x_contig0087	896	17.4721	100	160						unclassified	0	no rank	0
khan_01x	khan_01x_contig0088	757	8.61162	95.3765	67						Listeria cossartiae	2838249	species	1	-_cellular organisms;d_Bacteria;-_Terrabacteria group;p_Bacillota;c_Bacilli;o_Bacillales;f_Listeriaceae;g_Listeria;s_Listeria cossartiae
khan_01x	khan_01x_contig0089	668	17.8668	100	132						Macaca	9539	genus	0.86	-_cellular organisms;d_Eukaryota;-_Opisthokonta;k_Metazoa;-_Eumetazoa;-_Bilateria;-_Deuterostomia;p_Chordata;-_Craniata;-_Vertebrata;-_Gnathostomata;-_Teleostomi;-_Euteleostomi;-_Sarcopterygii;-_Dipnotetrapodomorpha;-_Tetrapoda;-_Amniota;c_Mammalia;-_Theria;-_Eutheria;-_Boreoeutheria;-_Euarchontoglires;o_Primates;-_Haplorrhini;-_Simiiformes;-_Catarrhini;-_Cercopithecoidea;f_Cercopithecidae;-_Cerc…
khan_01x	khan_01x_contig0090	491	19.334	100	103						Staphylococcus hominis	1290	species	1	-_cellular organisms;d_Bacteria;-_Terrabacteria group;p_Bacillota;c_Bacilli;o_Bacillales;f_Staphylococcaceae;g_Staphylococcus;s_Staphylococcus hominis
khan_01x	khan_01x_contig0091	642	7.37383	100	47						Catarrhini	9526	parvorder	0.64	-_cellular organisms;d_Eukaryota;-_Opisthokonta;k_Metazoa;-_Eumetazoa;-_Bilateria;-_Deuterostomia;p_Chordata;-_Craniata;-_Vertebrata;-_Gnathostomata;-_Teleostomi;-_Euteleostomi;-_Sarcopterygii;-_Dipnotetrapodomorpha;-_Tetrapoda;-_Amniota;c_Mammalia;-_Theria;-_Eutheria;-_Boreoeutheria;-_Euarchontoglires;o_Primates;-_Haplorrhini;-_Simiiformes;-_Catarrhini
khan_01x	khan_01x_contig0092	2010	13.4388	100	273						Terrabacteria group	1783272	clade	0.76	-_cellular organisms;d_Bacteria;-_Terrabacteria group
khan_01x	khan_01x_contig0093	492	3.07927	100	15						Cutibacterium	1912216	genus	0.92	-_cellular organisms;d_Bacteria;-_Terrabacteria group;p_Actinomycetota;c_Actinomycetes;o_Propionibacteriales;f_Propionibacteriaceae;g_Cutibacterium
khan_01x	khan_01x_contig0094	496	7.73185	100	38						Simiiformes	314293	infraorder	1	-_cellular organisms;d_Eukaryota;-_Opisthokonta;k_Metazoa;-_Eumetazoa;-_Bilateria;-_Deuterostomia;p_Chordata;-_Craniata;-_Vertebrata;-_Gnathostomata;-_Teleostomi;-_Euteleostomi;-_Sarcopterygii;-_Dipnotetrapodomorpha;-_Tetrapoda;-_Amniota;c_Mammalia;-_Theria;-_Eutheria;-_Boreoeutheria;-_Euarchontoglires;o_Primates;-_Haplorrhini;-_Simiiformes
khan_01x	khan_01x_contig0098	578	14.6021	98.0969	86						Bacteria	2	superkingdom	1	-_cellular organisms;d_Bacteria
khan_01x	khan_01x_contig0099	876	17.4475	100	152						Pan troglodytes	9598	species	0.9	-_cellular organisms;d_Eukaryota;-_Opisthokonta;k_Metazoa;-_Eumetazoa;-_Bilateria;-_Deuterostomia;p_Chordata;-_Craniata;-_Vertebrata;-_Gnathostomata;-_Teleostomi;-_Euteleostomi;-_Sarcopterygii;-_Dipnotetrapodomorpha;-_Tetrapoda;-_Amniota;c_Mammalia;-_Theria;-_Eutheria;-_Boreoeutheria;-_Euarchontoglires;o_Primates;-_Haplorrhini;-_Simiiformes;-_Catarrhini;-_Hominoidea;f_Hominidae;-_Homininae;g_Pan;…
khan_01x	khan_01x_contig0102	917	6.64885	93.566	61						unclassified	0	no rank	0
khan_01x	khan_01x_contig0105	413	4.37288	100	18
khan_01x	khan_01x_contig0108	1041	19.5543	100	204						Streptococcus sp.	1306	species	1	-_cellular organisms;d_Bacteria;-_Terrabacteria group;p_Bacillota;c_Bacilli;o_Lactobacillales;f_Streptococcaceae;g_Streptococcus;-_unclassified Streptococcus;s_Streptococcus sp.
khan_01x	khan_01x_contig0109	1099	5.84258	100	64						Legionella pneumophila	446	species	0.79	-_cellular organisms;d_Bacteria;p_Pseudomonadota;c_Gammaproteobacteria;o_Legionellales;f_Legionellaceae;g_Legionella;s_Legionella pneumophila
khan_01x	khan_01x_contig0110	1121	30.6271	100	348						Mysticeti	9761	parvorder	0.61	-_cellular organisms;d_Eukaryota;-_Opisthokonta;k_Metazoa;-_Eumetazoa;-_Bilateria;-_Deuterostomia;p_Chordata;-_Craniata;-_Vertebrata;-_Gnathostomata;-_Teleostomi;-_Euteleostomi;-_Sarcopterygii;-_Dipnotetrapodomorpha;-_Tetrapoda;-_Amniota;c_Mammalia;-_Theria;-_Eutheria;-_Boreoeutheria;-_Laurasiatheria;o_Artiodactyla;-_Whippomorpha;-_Cetacea;-_Mysticeti
khan_01x	khan_01x_contig0111	603	17.0829	100	104						Homo sapiens	9606	species	1	-_cellular organisms;d_Eukaryota;-_Opisthokonta;k_Metazoa;-_Eumetazoa;-_Bilateria;-_Deuterostomia;p_Chordata;-_Craniata;-_Vertebrata;-_Gnathostomata;-_Teleostomi;-_Euteleostomi;-_Sarcopterygii;-_Dipnotetrapodomorpha;-_Tetrapoda;-_Amniota;c_Mammalia;-_Theria;-_Eutheria;-_Boreoeutheria;-_Euarchontoglires;o_Primates;-_Haplorrhini;-_Simiiformes;-_Catarrhini;-_Hominoidea;f_Hominidae;-_Homininae;g_Homo…
khan_01x	khan_01x_contig0112	474	4.85654	91.3502	23						unclassified	0	no rank	0
khan_01x	khan_01x_contig0113	538	2.68959	100	16						Hominoidea	314295	superfamily	0.91	-_cellular organisms;d_Eukaryota;-_Opisthokonta;k_Metazoa;-_Eumetazoa;-_Bilateria;-_Deuterostomia;p_Chordata;-_Craniata;-_Vertebrata;-_Gnathostomata;-_Teleostomi;-_Euteleostomi;-_Sarcopterygii;-_Dipnotetrapodomorpha;-_Tetrapoda;-_Amniota;c_Mammalia;-_Theria;-_Eutheria;-_Boreoeutheria;-_Euarchontoglires;o_Primates;-_Haplorrhini;-_Simiiformes;-_Catarrhini;-_Hominoidea
khan_01x	khan_01x_contig0114	467	6.86296	100	34
khan_01x	khan_01x_contig0116	437	21.9336	100	96						Cutibacterium acnes	1747	species	1	-_cellular organisms;d_Bacteria;-_Terrabacteria group;p_Actinomycetota;c_Actinomycetes;o_Propionibacteriales;f_Propionibacteriaceae;g_Cutibacterium;s_Cutibacterium acnes
khan_01x	khan_01x_contig0117	562	5.21174	100	29
khan_01x	khan_01x_contig0121	945	9.55556	100	91						Colobinae	9569	subfamily	0.5	-_cellular organisms;d_Eukaryota;-_Opisthokonta;k_Metazoa;-_Eumetazoa;-_Bilateria;-_Deuterostomia;p_Chordata;-_Craniata;-_Vertebrata;-_Gnathostomata;-_Teleostomi;-_Euteleostomi;-_Sarcopterygii;-_Dipnotetrapodomorpha;-_Tetrapoda;-_Amniota;c_Mammalia;-_Theria;-_Eutheria;-_Boreoeutheria;-_Euarchontoglires;o_Primates;-_Haplorrhini;-_Simiiformes;-_Catarrhini;-_Cercopithecoidea;f_Cercopithecidae;-_Colo…
khan_01x	khan_01x_contig0123	477	25.0063	100	121						unclassified	0	no rank	0
khan_01x	khan_01x_contig0125	3358	60.8046	100	2035						Listeria monocytogenes	1639	species	1	-_cellular organisms;d_Bacteria;-_Terrabacteria group;p_Bacillota;c_Bacilli;o_Bacillales;f_Listeriaceae;g_Listeria;s_Listeria monocytogenes
khan_01x	khan_01x_contig0126	459	3.95207	100	18
khan_01x	khan_01x_contig0128	800	21.7225	100	175						Phodopus roborovskii	109678	species	0.53	-_cellular organisms;d_Eukaryota;-_Opisthokonta;k_Metazoa;-_Eumetazoa;-_Bilateria;-_Deuterostomia;p_Chordata;-_Craniata;-_Vertebrata;-_Gnathostomata;-_Teleostomi;-_Euteleostomi;-_Sarcopterygii;-_Dipnotetrapodomorpha;-_Tetrapoda;-_Amniota;c_Mammalia;-_Theria;-_Eutheria;-_Boreoeutheria;-_Euarchontoglires;-_Glires;o_Rodentia;-_Myomorpha;-_Muroidea;f_Cricetidae;-_Cricetinae;g_Phodopus;s_Phodopus robo…
khan_01x	khan_01x_contig0129	1350	10.637	100	144
khan_01x	khan_01x_contig0130	796	15.5691	100	126						unclassified	0	no rank	0
khan_01x	khan_01x_contig0131	589	10.7267	100	64						Monodon monoceros	40151	species	0.96	-_cellular organisms;d_Eukaryota;-_Opisthokonta;k_Metazoa;-_Eumetazoa;-_Bilateria;-_Deuterostomia;p_Chordata;-_Craniata;-_Vertebrata;-_Gnathostomata;-_Teleostomi;-_Euteleostomi;-_Sarcopterygii;-_Dipnotetrapodomorpha;-_Tetrapoda;-_Amniota;c_Mammalia;-_Theria;-_Eutheria;-_Boreoeutheria;-_Laurasiatheria;o_Artiodactyla;-_Whippomorpha;-_Cetacea;-_Odontoceti;f_Monodontidae;g_Monodon;s_Monodon monoceros
khan_01x	khan_01x_contig0132	588	5.47619	100	33						Laurasiatheria	314145	superorder	0.65	-_cellular organisms;d_Eukaryota;-_Opisthokonta;k_Metazoa;-_Eumetazoa;-_Bilateria;-_Deuterostomia;p_Chordata;-_Craniata;-_Vertebrata;-_Gnathostomata;-_Teleostomi;-_Euteleostomi;-_Sarcopterygii;-_Dipnotetrapodomorpha;-_Tetrapoda;-_Amniota;c_Mammalia;-_Theria;-_Eutheria;-_Boreoeutheria;-_Laurasiatheria
khan_01x	khan_01x_contig0133	471	25.1401	100	121						Bacilli	91061	class	1	-_cellular organisms;d_Bacteria;-_Terrabacteria group;p_Bacillota;c_Bacilli
khan_01x	khan_01x_contig0135	1884	9.19692	100	173						Bacteria	2	superkingdom	1	-_cellular organisms;d_Bacteria
khan_01x	khan_01x_contig0137	1467	6.54874	100	113						Primates	9443	order	0.96	-_cellular organisms;d_Eukaryota;-_Opisthokonta;k_Metazoa;-_Eumetazoa;-_Bilateria;-_Deuterostomia;p_Chordata;-_Craniata;-_Vertebrata;-_Gnathostomata;-_Teleostomi;-_Euteleostomi;-_Sarcopterygii;-_Dipnotetrapodomorpha;-_Tetrapoda;-_Amniota;c_Mammalia;-_Theria;-_Eutheria;-_Boreoeutheria;-_Euarchontoglires;o_Primates
khan_01x	khan_01x_contig0138	507	8.67258	100	44						Bacteria	2	superkingdom	1	-_cellular organisms;d_Bacteria
khan_01x	khan_01x_contig0140	748	19.8463	84.6257	156						unclassified	0	no rank	0
khan_01x	khan_01x_contig0142	645	38.8605	100	252						Homo sapiens	9606	species	0.86	-_cellular organisms;d_Eukaryota;-_Opisthokonta;k_Metazoa;-_Eumetazoa;-_Bilateria;-_Deuterostomia;p_Chordata;-_Craniata;-_Vertebrata;-_Gnathostomata;-_Teleostomi;-_Euteleostomi;-_Sarcopterygii;-_Dipnotetrapodomorpha;-_Tetrapoda;-_Amniota;c_Mammalia;-_Theria;-_Eutheria;-_Boreoeutheria;-_Euarchontoglires;o_Primates;-_Haplorrhini;-_Simiiformes;-_Catarrhini;-_Hominoidea;f_Hominidae;-_Homininae;g_Homo…
khan_01x	khan_01x_contig0143	820	4.14146	98.6585	34						Simiiformes	314293	infraorder	0.59	-_cellular organisms;d_Eukaryota;-_Opisthokonta;k_Metazoa;-_Eumetazoa;-_Bilateria;-_Deuterostomia;p_Chordata;-_Craniata;-_Vertebrata;-_Gnathostomata;-_Teleostomi;-_Euteleostomi;-_Sarcopterygii;-_Dipnotetrapodomorpha;-_Tetrapoda;-_Amniota;c_Mammalia;-_Theria;-_Eutheria;-_Boreoeutheria;-_Euarchontoglires;o_Primates;-_Haplorrhini;-_Simiiformes
khan_01x	khan_01x_contig0144	754	6.98939	100	53						Homininae	207598	subfamily	0.93	-_cellular organisms;d_Eukaryota;-_Opisthokonta;k_Metazoa;-_Eumetazoa;-_Bilateria;-_Deuterostomia;p_Chordata;-_Craniata;-_Vertebrata;-_Gnathostomata;-_Teleostomi;-_Euteleostomi;-_Sarcopterygii;-_Dipnotetrapodomorpha;-_Tetrapoda;-_Amniota;c_Mammalia;-_Theria;-_Eutheria;-_Boreoeutheria;-_Euarchontoglires;o_Primates;-_Haplorrhini;-_Simiiformes;-_Catarrhini;-_Hominoidea;f_Hominidae;-_Homininae
khan_01x	khan_01x_contig0146	1059	14.9518	100	160						unclassified	0	no rank	0
khan_01x	khan_01x_contig0147	623	13.6035	97.2713	85						Catarrhini	9526	parvorder	1	-_cellular organisms;d_Eukaryota;-_Opisthokonta;k_Metazoa;-_Eumetazoa;-_Bilateria;-_Deuterostomia;p_Chordata;-_Craniata;-_Vertebrata;-_Gnathostomata;-_Teleostomi;-_Euteleostomi;-_Sarcopterygii;-_Dipnotetrapodomorpha;-_Tetrapoda;-_Amniota;c_Mammalia;-_Theria;-_Eutheria;-_Boreoeutheria;-_Euarchontoglires;o_Primates;-_Haplorrhini;-_Simiiformes;-_Catarrhini
khan_01x	khan_01x_contig0148	2700	19.0026	99.4444	514						Terrabacteria group	1783272	clade	1	-_cellular organisms;d_Bacteria;-_Terrabacteria group
khan_01x	khan_01x_contig0150	1334	11.404	99.7751	152						Terrabacteria group	1783272	clade	1	-_cellular organisms;d_Bacteria;-_Terrabacteria group
khan_01x	khan_01x_contig0152	628	4.58439	100	33						Mammalia	40674	class	0.96	-_cellular organisms;d_Eukaryota;-_Opisthokonta;k_Metazoa;-_Eumetazoa;-_Bilateria;-_Deuterostomia;p_Chordata;-_Craniata;-_Vertebrata;-_Gnathostomata;-_Teleostomi;-_Euteleostomi;-_Sarcopterygii;-_Dipnotetrapodomorpha;-_Tetrapoda;-_Amniota;c_Mammalia
khan_01x	khan_01x_contig0156	1049	24.9704	100	270						Homo sapiens	9606	species	0.89	-_cellular organisms;d_Eukaryota;-_Opisthokonta;k_Metazoa;-_Eumetazoa;-_Bilateria;-_Deuterostomia;p_Chordata;-_Craniata;-_Vertebrata;-_Gnathostomata;-_Teleostomi;-_Euteleostomi;-_Sarcopterygii;-_Dipnotetrapodomorpha;-_Tetrapoda;-_Amniota;c_Mammalia;-_Theria;-_Eutheria;-_Boreoeutheria;-_Euarchontoglires;o_Primates;-_Haplorrhini;-_Simiiformes;-_Catarrhini;-_Hominoidea;f_Hominidae;-_Homininae;g_Homo…
khan_01x	khan_01x_contig0157	2881	14.5863	100	420						Cutibacterium acnes	1747	species	0.96	-_cellular organisms;d_Bacteria;-_Terrabacteria group;p_Actinomycetota;c_Actinomycetes;o_Propionibacteriales;f_Propionibacteriaceae;g_Cutibacterium;s_Cutibacterium acnes
khan_01x	khan_01x_contig0162	654	37.9266	100	251						Homo sapiens	9606	species	0.94	-_cellular organisms;d_Eukaryota;-_Opisthokonta;k_Metazoa;-_Eumetazoa;-_Bilateria;-_Deuterostomia;p_Chordata;-_Craniata;-_Vertebrata;-_Gnathostomata;-_Teleostomi;-_Euteleostomi;-_Sarcopterygii;-_Dipnotetrapodomorpha;-_Tetrapoda;-_Amniota;c_Mammalia;-_Theria;-_Eutheria;-_Boreoeutheria;-_Euarchontoglires;o_Primates;-_Haplorrhini;-_Simiiformes;-_Catarrhini;-_Hominoidea;f_Hominidae;-_Homininae;g_Homo…
khan_01x	khan_01x_contig0163	562	4.49288	100	25						cellular organisms	131567	no rank	1	#NAME?
khan_01x	khan_01x_contig0164	444	5.09009	86.9369	23						unclassified	0	no rank	0
khan_01x	khan_01x_contig0165	499	6.97395	86.7735	38						Terrabacteria group	1783272	clade	1	-_cellular organisms;d_Bacteria;-_Terrabacteria group
khan_01x	khan_01x_contig0168	661	5.14221	100	34
khan_01x	khan_01x_contig0169	426	45.6103	100	207						unclassified	0	no rank	0
khan_01x	khan_01x_contig0172	454	6.34361	95.815	30						Pasteurellaceae	712	family	0.51	-_cellular organisms;d_Bacteria;p_Pseudomonadota;c_Gammaproteobacteria;o_Pasteurellales;f_Pasteurellaceae
khan_01x	khan_01x_contig0173	472	11.2076	98.9407	55						Bacteria	2	superkingdom	0.88	-_cellular organisms;d_Bacteria
khan_01x	khan_01x_contig0180	494	5.53441	69.0283	28						unclassified	0	no rank	0
khan_01x	khan_01x_contig0182	457	4.8512	100	22
khan_01x	khan_01x_contig0189	431	8.56845	100	37						Homo sapiens	9606	species	1	-_cellular organisms;d_Eukaryota;-_Opisthokonta;k_Metazoa;-_Eumetazoa;-_Bilateria;-_Deuterostomia;p_Chordata;-_Craniata;-_Vertebrata;-_Gnathostomata;-_Teleostomi;-_Euteleostomi;-_Sarcopterygii;-_Dipnotetrapodomorpha;-_Tetrapoda;-_Amniota;c_Mammalia;-_Theria;-_Eutheria;-_Boreoeutheria;-_Euarchontoglires;o_Primates;-_Haplorrhini;-_Simiiformes;-_Catarrhini;-_Hominoidea;f_Hominidae;-_Homininae;g_Homo…
khan_01x	khan_01x_contig0190	496	16.3831	100	82						unclassified	0	no rank	0
khan_01x	khan_01x_contig0191	613	31.8679	100	206						Bacteria	2	superkingdom	1	-_cellular organisms;d_Bacteria
khan_01x	khan_01x_contig0194	2508	22.4314	99.362	559						Bacteria	2	superkingdom	1	-_cellular organisms;d_Bacteria
khan_01x	khan_01x_contig0196	1554	12.8707	100	201						Terrabacteria group	1783272	clade	1	-_cellular organisms;d_Bacteria;-_Terrabacteria group
khan_01x	khan_01x_contig0197	801	11.2522	94.1323	90						unclassified	0	no rank	0
khan_01x	khan_01x_contig0199	617	10.8023	98.5413	67						unclassified	0	no rank	0
khan_01x	khan_01x_contig0201	484	10.5971	100	51						Plasmodium ovale wallikeri	864142	subspecies	1	-_cellular organisms;d_Eukaryota;-_Sar;-_Alveolata;p_Apicomplexa;c_Aconoidasida;o_Haemosporida;f_Plasmodiidae;g_Plasmodium;-_Plasmodium (Plasmodium);s_Plasmodium ovale;-_Plasmodium ovale wallikeri
khan_01x	khan_01x_contig0202	528	2.53409	100	15						Eutheria	9347	clade	1	-_cellular organisms;d_Eukaryota;-_Opisthokonta;k_Metazoa;-_Eumetazoa;-_Bilateria;-_Deuterostomia;p_Chordata;-_Craniata;-_Vertebrata;-_Gnathostomata;-_Teleostomi;-_Euteleostomi;-_Sarcopterygii;-_Dipnotetrapodomorpha;-_Tetrapoda;-_Amniota;c_Mammalia;-_Theria;-_Eutheria
khan_01x	khan_01x_contig0203	495	6.18586	100	31						Cercopithecidae	9527	family	0.53	-_cellular organisms;d_Eukaryota;-_Opisthokonta;k_Metazoa;-_Eumetazoa;-_Bilateria;-_Deuterostomia;p_Chordata;-_Craniata;-_Vertebrata;-_Gnathostomata;-_Teleostomi;-_Euteleostomi;-_Sarcopterygii;-_Dipnotetrapodomorpha;-_Tetrapoda;-_Amniota;c_Mammalia;-_Theria;-_Eutheria;-_Boreoeutheria;-_Euarchontoglires;o_Primates;-_Haplorrhini;-_Simiiformes;-_Catarrhini;-_Cercopithecoidea;f_Cercopithecidae
khan_01x	khan_01x_contig0204	439	15.0319	97.9499	70						Bacteria	2	superkingdom	1	-_cellular organisms;d_Bacteria
khan_01x	khan_01x_contig0206	900	15.8689	100	148						Mycobacterium ostraviense	2738409	species	0.94	-_cellular organisms;d_Bacteria;-_Terrabacteria group;p_Actinomycetota;c_Actinomycetes;o_Mycobacteriales;f_Mycobacteriaceae;g_Mycobacterium;s_Mycobacterium ostraviense
khan_01x	khan_01x_contig0210	1161	6.66236	99.9139	86						Catarrhini	9526	parvorder	0.94	-_cellular organisms;d_Eukaryota;-_Opisthokonta;k_Metazoa;-_Eumetazoa;-_Bilateria;-_Deuterostomia;p_Chordata;-_Craniata;-_Vertebrata;-_Gnathostomata;-_Teleostomi;-_Euteleostomi;-_Sarcopterygii;-_Dipnotetrapodomorpha;-_Tetrapoda;-_Amniota;c_Mammalia;-_Theria;-_Eutheria;-_Boreoeutheria;-_Euarchontoglires;o_Primates;-_Haplorrhini;-_Simiiformes;-_Catarrhini
khan_01x	khan_01x_contig0212	641	28.0624	100	189						Bacillota	1239	phylum	1	-_cellular organisms;d_Bacteria;-_Terrabacteria group;p_Bacillota
khan_01x	khan_01x_contig0213	476	7.41387	100	35						Gulo gulo	48420	species	1	-_cellular organisms;d_Eukaryota;-_Opisthokonta;k_Metazoa;-_Eumetazoa;-_Bilateria;-_Deuterostomia;p_Chordata;-_Craniata;-_Vertebrata;-_Gnathostomata;-_Teleostomi;-_Euteleostomi;-_Sarcopterygii;-_Dipnotetrapodomorpha;-_Tetrapoda;-_Amniota;c_Mammalia;-_Theria;-_Eutheria;-_Boreoeutheria;-_Laurasiatheria;o_Carnivora;-_Caniformia;-_Musteloidea;f_Mustelidae;-_Guloninae;g_Gulo;s_Gulo gulo
khan_01x	khan_01x_contig0215	605	5.19835	100	32
khan_01x	khan_01x_contig0217	564	2.83333	100	16						Propionibacteriaceae	31957	family	1	-_cellular organisms;d_Bacteria;-_Terrabacteria group;p_Actinomycetota;c_Actinomycetes;o_Propionibacteriales;f_Propionibacteriaceae
khan_01x	khan_01x_contig0218	682	17.8754	100	122						Bacteria	2	superkingdom	1	-_cellular organisms;d_Bacteria
khan_01x	khan_01x_contig0220	3151	21.5617	100	681						Bacteria	2	superkingdom	1	-_cellular organisms;d_Bacteria
khan_01x	khan_01x_contig0223	870	4.0069	100	36						Saguinus oedipus	9490	species	1	-_cellular organisms;d_Eukaryota;-_Opisthokonta;k_Metazoa;-_Eumetazoa;-_Bilateria;-_Deuterostomia;p_Chordata;-_Craniata;-_Vertebrata;-_Gnathostomata;-_Teleostomi;-_Euteleostomi;-_Sarcopterygii;-_Dipnotetrapodomorpha;-_Tetrapoda;-_Amniota;c_Mammalia;-_Theria;-_Eutheria;-_Boreoeutheria;-_Euarchontoglires;o_Primates;-_Haplorrhini;-_Simiiformes;-_Platyrrhini;f_Cebidae;-_Callitrichinae;g_Saguinus;s_Sa…
khan_01x	khan_01x_contig0224	491	2.59267	100	13						Ralstonia insidiosa	190721	species	1	-_cellular organisms;d_Bacteria;p_Pseudomonadota;c_Betaproteobacteria;o_Burkholderiales;f_Burkholderiaceae;g_Ralstonia;s_Ralstonia insidiosa
khan_01x	khan_01x_contig0225	435	7.13333	100	31
khan_01x	khan_01x_contig0226	548	37.3358	99.8175	211						unclassified	0	no rank	0
khan_01x	khan_01x_contig0227	2284	28.0609	100	636						Phoca vitulina	9720	species	0.5	-_cellular organisms;d_Eukaryota;-_Opisthokonta;k_Metazoa;-_Eumetazoa;-_Bilateria;-_Deuterostomia;p_Chordata;-_Craniata;-_Vertebrata;-_Gnathostomata;-_Teleostomi;-_Euteleostomi;-_Sarcopterygii;-_Dipnotetrapodomorpha;-_Tetrapoda;-_Amniota;c_Mammalia;-_Theria;-_Eutheria;-_Boreoeutheria;-_Laurasiatheria;o_Carnivora;-_Caniformia;-_Pinnipedia;f_Phocidae;g_Phoca;s_Phoca vitulina
khan_01x	khan_01x_contig0228	1354	7.68759	100	104
khan_01x	khan_01x_contig0230	686	24.8251	88.484	184						Cutibacterium acnes	1747	species	1	-_cellular organisms;d_Bacteria;-_Terrabacteria group;p_Actinomycetota;c_Actinomycetes;o_Propionibacteriales;f_Propionibacteriaceae;g_Cutibacterium;s_Cutibacterium acnes
khan_01x	khan_01x_contig0232	551	33.1724	99.274	185						Staphylococcus sp.	29387	species	1	-_cellular organisms;d_Bacteria;-_Terrabacteria group;p_Bacillota;c_Bacilli;o_Bacillales;f_Staphylococcaceae;g_Staphylococcus;-_unclassified Staphylococcus;s_Staphylococcus sp.
khan_01x	khan_01x_contig0234	422	2.05687	100	9						Propionibacteriaceae	31957	family	1	-_cellular organisms;d_Bacteria;-_Terrabacteria group;p_Actinomycetota;c_Actinomycetes;o_Propionibacteriales;f_Propionibacteriaceae
khan_01x	khan_01x_contig0235	580	9.47931	100	59						unclassified	0	no rank	0
khan_01x	khan_01x_contig0236	504	7.83333	93.8492	41						Eschrichtius robustus	9764	species	0.96	-_cellular organisms;d_Eukaryota;-_Opisthokonta;k_Metazoa;-_Eumetazoa;-_Bilateria;-_Deuterostomia;p_Chordata;-_Craniata;-_Vertebrata;-_Gnathostomata;-_Teleostomi;-_Euteleostomi;-_Sarcopterygii;-_Dipnotetrapodomorpha;-_Tetrapoda;-_Amniota;c_Mammalia;-_Theria;-_Eutheria;-_Boreoeutheria;-_Laurasiatheria;o_Artiodactyla;-_Whippomorpha;-_Cetacea;-_Mysticeti;f_Eschrichtiidae;g_Eschrichtius;s_Eschrichtiu…
khan_01x	khan_01x_contig0239	640	25.7156	99.375	164						Curvibacter putative symbiont of Hydra magnipapillata	667019	species	0.69	-_cellular organisms;d_Bacteria;p_Pseudomonadota;c_Betaproteobacteria;o_Burkholderiales;f_Comamonadaceae;g_Curvibacter;s_Curvibacter putative symbiont of Hydra magnipapillata
khan_01x	khan_01x_contig0243	613	45.1843	100	282						unclassified	0	no rank	0
khan_01x	khan_01x_contig0245	1113	11.389	99.6406	131						Clostridium sp.	1506	species	0.58	-_cellular organisms;d_Bacteria;-_Terrabacteria group;p_Bacillota;c_Clostridia;o_Eubacteriales;f_Clostridiaceae;g_Clostridium;-_unclassified Clostridium;s_Clostridium sp.
khan_01x	khan_01x_contig0246	813	8.27921	99.631	68						Hominidae	9604	family	1	-_cellular organisms;d_Eukaryota;-_Opisthokonta;k_Metazoa;-_Eumetazoa;-_Bilateria;-_Deuterostomia;p_Chordata;-_Craniata;-_Vertebrata;-_Gnathostomata;-_Teleostomi;-_Euteleostomi;-_Sarcopterygii;-_Dipnotetrapodomorpha;-_Tetrapoda;-_Amniota;c_Mammalia;-_Theria;-_Eutheria;-_Boreoeutheria;-_Euarchontoglires;o_Primates;-_Haplorrhini;-_Simiiformes;-_Catarrhini;-_Hominoidea;f_Hominidae
khan_01x	khan_01x_contig0247	491	23.002	100	115						Homo sapiens	9606	species	0.67	-_cellular organisms;d_Eukaryota;-_Opisthokonta;k_Metazoa;-_Eumetazoa;-_Bilateria;-_Deuterostomia;p_Chordata;-_Craniata;-_Vertebrata;-_Gnathostomata;-_Teleostomi;-_Euteleostomi;-_Sarcopterygii;-_Dipnotetrapodomorpha;-_Tetrapoda;-_Amniota;c_Mammalia;-_Theria;-_Eutheria;-_Boreoeutheria;-_Euarchontoglires;o_Primates;-_Haplorrhini;-_Simiiformes;-_Catarrhini;-_Hominoidea;f_Hominidae;-_Homininae;g_Homo…
khan_01x	khan_01x_contig0248	829	45.4668	100	382						Sapajus apella	9515	species	0.78	-_cellular organisms;d_Eukaryota;-_Opisthokonta;k_Metazoa;-_Eumetazoa;-_Bilateria;-_Deuterostomia;p_Chordata;-_Craniata;-_Vertebrata;-_Gnathostomata;-_Teleostomi;-_Euteleostomi;-_Sarcopterygii;-_Dipnotetrapodomorpha;-_Tetrapoda;-_Amniota;c_Mammalia;-_Theria;-_Eutheria;-_Boreoeutheria;-_Euarchontoglires;o_Primates;-_Haplorrhini;-_Simiiformes;-_Platyrrhini;f_Cebidae;-_Cebinae;g_Sapajus;s_Sapajus ap…
khan_01x	khan_01x_contig0249	519	6.22736	100	32						Catarrhini	9526	parvorder	0.91	-_cellular organisms;d_Eukaryota;-_Opisthokonta;k_Metazoa;-_Eumetazoa;-_Bilateria;-_Deuterostomia;p_Chordata;-_Craniata;-_Vertebrata;-_Gnathostomata;-_Teleostomi;-_Euteleostomi;-_Sarcopterygii;-_Dipnotetrapodomorpha;-_Tetrapoda;-_Amniota;c_Mammalia;-_Theria;-_Eutheria;-_Boreoeutheria;-_Euarchontoglires;o_Primates;-_Haplorrhini;-_Simiiformes;-_Catarrhini
khan_01x	khan_01x_contig0250	945	55.0529	98.9418	538						Catarrhini	9526	parvorder	0.95	-_cellular organisms;d_Eukaryota;-_Opisthokonta;k_Metazoa;-_Eumetazoa;-_Bilateria;-_Deuterostomia;p_Chordata;-_Craniata;-_Vertebrata;-_Gnathostomata;-_Teleostomi;-_Euteleostomi;-_Sarcopterygii;-_Dipnotetrapodomorpha;-_Tetrapoda;-_Amniota;c_Mammalia;-_Theria;-_Eutheria;-_Boreoeutheria;-_Euarchontoglires;o_Primates;-_Haplorrhini;-_Simiiformes;-_Catarrhini
khan_01x	khan_01x_contig0252	409	10.176	79.9511	43						Bacteria	2	superkingdom	1	-_cellular organisms;d_Bacteria
khan_01x	khan_01x_contig0253	912	12.3114	100	114						Bacteria	2	superkingdom	1	-_cellular organisms;d_Bacteria
khan_01x	khan_01x_contig0254	1373	8.89221	98.4705	122						unclassified	0	no rank	0
khan_01x	khan_01x_contig0255	1092	12.337	100	138						unclassified	0	no rank	0
khan_01x	khan_01x_contig0259	401	3.67581	100	15	2	2	Low-quality	1.36	No	Caudoviricetes	2731619	class	1	d_Viruses;-_Duplodnaviria;k_Heunggongvirae;p_Uroviricota;c_Caudoviricetes
khan_01x	khan_01x_contig0261	466	3.17811	100	15						Pseudomonadota	1224	phylum	0.94	-_cellular organisms;d_Bacteria;p_Pseudomonadota
khan_01x	khan_01x_contig0263	595	10.8975	100	68						Bacillota	1239	phylum	0.78	-_cellular organisms;d_Bacteria;-_Terrabacteria group;p_Bacillota
khan_01x	khan_01x_contig0264	498	2.43373	100	12						Burkholderiaceae	119060	family	1	-_cellular organisms;d_Bacteria;p_Pseudomonadota;c_Betaproteobacteria;o_Burkholderiales;f_Burkholderiaceae
khan_01x	khan_01x_contig0265	621	7.24638	100	47						unclassified	0	no rank	0
khan_01x	khan_01x_contig0267	442	10.4276	100	46						Bacteria	2	superkingdom	1	-_cellular organisms;d_Bacteria
khan_01x	khan_01x_contig0268	549	67.5537	99.8179	374						Homo sapiens	9606	species	0.51	-_cellular organisms;d_Eukaryota;-_Opisthokonta;k_Metazoa;-_Eumetazoa;-_Bilateria;-_Deuterostomia;p_Chordata;-_Craniata;-_Vertebrata;-_Gnathostomata;-_Teleostomi;-_Euteleostomi;-_Sarcopterygii;-_Dipnotetrapodomorpha;-_Tetrapoda;-_Amniota;c_Mammalia;-_Theria;-_Eutheria;-_Boreoeutheria;-_Euarchontoglires;o_Primates;-_Haplorrhini;-_Simiiformes;-_Catarrhini;-_Hominoidea;f_Hominidae;-_Homininae;g_Homo…
khan_01x	khan_01x_contig0270	688	16.9578	97.9651	121						Bacteria	2	superkingdom	1	-_cellular organisms;d_Bacteria
khan_01x	khan_01x_contig0272	1106	9.85805	100	108
khan_01x	khan_01x_contig0273	411	8.96594	100	40						Eukaryota	2759	superkingdom	0.72	-_cellular organisms;d_Eukaryota
khan_01x	khan_01x_contig0275	1602	13.4476	99.1261	249						Catarrhini	9526	parvorder	0.75	-_cellular organisms;d_Eukaryota;-_Opisthokonta;k_Metazoa;-_Eumetazoa;-_Bilateria;-_Deuterostomia;p_Chordata;-_Craniata;-_Vertebrata;-_Gnathostomata;-_Teleostomi;-_Euteleostomi;-_Sarcopterygii;-_Dipnotetrapodomorpha;-_Tetrapoda;-_Amniota;c_Mammalia;-_Theria;-_Eutheria;-_Boreoeutheria;-_Euarchontoglires;o_Primates;-_Haplorrhini;-_Simiiformes;-_Catarrhini
khan_01x	khan_01x_contig0278	611	4.07529	100	25	2	1	Low-quality	2.07	No	Caudoviricetes sp.	2832643	species	0.5	d_Viruses;-_Duplodnaviria;k_Heunggongvirae;p_Uroviricota;c_Caudoviricetes;-_unclassified Caudoviricetes;s_Caudoviricetes sp.
khan_01x	khan_01x_contig0279	495	13.7717	100	69						Eukaryota	2759	superkingdom	0.54	-_cellular organisms;d_Eukaryota
khan_01x	khan_01x_contig0280	401	6.80549	100	28						Eutheria	9347	clade	1	-_cellular organisms;d_Eukaryota;-_Opisthokonta;k_Metazoa;-_Eumetazoa;-_Bilateria;-_Deuterostomia;p_Chordata;-_Craniata;-_Vertebrata;-_Gnathostomata;-_Teleostomi;-_Euteleostomi;-_Sarcopterygii;-_Dipnotetrapodomorpha;-_Tetrapoda;-_Amniota;c_Mammalia;-_Theria;-_Eutheria
khan_01x	khan_01x_contig0281	565	9.06726	100	52
khan_01x	khan_01x_contig0284	458	5.86463	100	28						Boreoeutheria	1437010	clade	1	-_cellular organisms;d_Eukaryota;-_Opisthokonta;k_Metazoa;-_Eumetazoa;-_Bilateria;-_Deuterostomia;p_Chordata;-_Craniata;-_Vertebrata;-_Gnathostomata;-_Teleostomi;-_Euteleostomi;-_Sarcopterygii;-_Dipnotetrapodomorpha;-_Tetrapoda;-_Amniota;c_Mammalia;-_Theria;-_Eutheria;-_Boreoeutheria
khan_01x	khan_01x_contig0286	480	7.97292	100	38
khan_01x	khan_01x_contig0287	1003	21.2493	100	221						Catarrhini	9526	parvorder	0.95	-_cellular organisms;d_Eukaryota;-_Opisthokonta;k_Metazoa;-_Eumetazoa;-_Bilateria;-_Deuterostomia;p_Chordata;-_Craniata;-_Vertebrata;-_Gnathostomata;-_Teleostomi;-_Euteleostomi;-_Sarcopterygii;-_Dipnotetrapodomorpha;-_Tetrapoda;-_Amniota;c_Mammalia;-_Theria;-_Eutheria;-_Boreoeutheria;-_Euarchontoglires;o_Primates;-_Haplorrhini;-_Simiiformes;-_Catarrhini
khan_01x	khan_01x_contig0288	724	8.31492	92.8177	62						unclassified	0	no rank	0
khan_01x	khan_01x_contig0289	668	8.57335	100	57						Acinetobacter johnsonii	40214	species	0.65	-_cellular organisms;d_Bacteria;p_Pseudomonadota;c_Gammaproteobacteria;o_Moraxellales;f_Moraxellaceae;g_Acinetobacter;s_Acinetobacter johnsonii
khan_01x	khan_01x_contig0290	540	8.91111	100	48						Cutibacterium acnes	1747	species	0.71	-_cellular organisms;d_Bacteria;-_Terrabacteria group;p_Actinomycetota;c_Actinomycetes;o_Propionibacteriales;f_Propionibacteriaceae;g_Cutibacterium;s_Cutibacterium acnes
khan_01x	khan_01x_contig0292	427	16.0141	100	69						cellular organisms	131567	no rank	1	#NAME?
khan_01x	khan_01x_contig0293	1046	59.805	99.6176	647						Bacteria	2	superkingdom	1	-_cellular organisms;d_Bacteria
khan_01x	khan_01x_contig0294	742	4.83423	100	36						Panthera onca	9690	species	1	-_cellular organisms;d_Eukaryota;-_Opisthokonta;k_Metazoa;-_Eumetazoa;-_Bilateria;-_Deuterostomia;p_Chordata;-_Craniata;-_Vertebrata;-_Gnathostomata;-_Teleostomi;-_Euteleostomi;-_Sarcopterygii;-_Dipnotetrapodomorpha;-_Tetrapoda;-_Amniota;c_Mammalia;-_Theria;-_Eutheria;-_Boreoeutheria;-_Laurasiatheria;o_Carnivora;-_Feliformia;f_Felidae;-_Pantherinae;g_Panthera;s_Panthera onca
khan_01x	khan_01x_contig0295	430	2.64651	100	12						unclassified	0	no rank	0
khan_01x	khan_01x_contig0296	640	9.70469	100	62						Homo sapiens	9606	species	0.96	-_cellular organisms;d_Eukaryota;-_Opisthokonta;k_Metazoa;-_Eumetazoa;-_Bilateria;-_Deuterostomia;p_Chordata;-_Craniata;-_Vertebrata;-_Gnathostomata;-_Teleostomi;-_Euteleostomi;-_Sarcopterygii;-_Dipnotetrapodomorpha;-_Tetrapoda;-_Amniota;c_Mammalia;-_Theria;-_Eutheria;-_Boreoeutheria;-_Euarchontoglires;o_Primates;-_Haplorrhini;-_Simiiformes;-_Catarrhini;-_Hominoidea;f_Hominidae;-_Homininae;g_Homo…
khan_01x	khan_01x_contig0298	724	9.80525	100	83						Bilateria	33213	clade	0.97	-_cellular organisms;d_Eukaryota;-_Opisthokonta;k_Metazoa;-_Eumetazoa;-_Bilateria
khan_01x	khan_01x_contig0300	528	10.178	100	55						Pan	9596	genus	0.96	-_cellular organisms;d_Eukaryota;-_Opisthokonta;k_Metazoa;-_Eumetazoa;-_Bilateria;-_Deuterostomia;p_Chordata;-_Craniata;-_Vertebrata;-_Gnathostomata;-_Teleostomi;-_Euteleostomi;-_Sarcopterygii;-_Dipnotetrapodomorpha;-_Tetrapoda;-_Amniota;c_Mammalia;-_Theria;-_Eutheria;-_Boreoeutheria;-_Euarchontoglires;o_Primates;-_Haplorrhini;-_Simiiformes;-_Catarrhini;-_Hominoidea;f_Hominidae;-_Homininae;g_Pan
khan_01x	khan_01x_contig0301	726	7.46832	100	54						Plasmodium ovale wallikeri	864142	subspecies	1	-_cellular organisms;d_Eukaryota;-_Sar;-_Alveolata;p_Apicomplexa;c_Aconoidasida;o_Haemosporida;f_Plasmodiidae;g_Plasmodium;-_Plasmodium (Plasmodium);s_Plasmodium ovale;-_Plasmodium ovale wallikeri
khan_01x	khan_01x_contig0302	625	9.5728	100	65						unclassified	0	no rank	0
khan_01x	khan_01x_contig0303	517	4.87041	100	25
khan_01x	khan_01x_contig0304	493	7.76673	100	39						Mesangiospermae	1437183	clade	0.9	-_cellular organisms;d_Eukaryota;k_Viridiplantae;p_Streptophyta;-_Streptophytina;-_Embryophyta;-_Tracheophyta;-_Euphyllophyta;-_Spermatophyta;c_Magnoliopsida;-_Mesangiospermae
khan_01x	khan_01x_contig0305	628	6.88376	100	43						Clostridium sp.	1506	species	1	-_cellular organisms;d_Bacteria;-_Terrabacteria group;p_Bacillota;c_Clostridia;o_Eubacteriales;f_Clostridiaceae;g_Clostridium;-_unclassified Clostridium;s_Clostridium sp.
khan_01x	khan_01x_contig0306	825	10.9697	100	90						Veillonella parvula	29466	species	0.72	-_cellular organisms;d_Bacteria;-_Terrabacteria group;p_Bacillota;c_Negativicutes;o_Veillonellales;f_Veillonellaceae;g_Veillonella;s_Veillonella parvula
khan_01x	khan_01x_contig0307	525	3.81524	100	20	2	2	Low-quality	1.78	No	Propionibacterium phage PacnesP1	1983620	species	0.91	d_Viruses;-_Duplodnaviria;k_Heunggongvirae;p_Uroviricota;c_Caudoviricetes;g_Pahexavirus;-_unclassified Pahexavirus;s_Propionibacterium phage PacnesP1
khan_01x	khan_01x_contig0309	1005	7.86965	100	80
khan_01x	khan_01x_contig0310	473	5.69556	100	30						Aspergillus fumigatus	746128	species	1	-_cellular organisms;d_Eukaryota;-_Opisthokonta;k_Fungi;-_Dikarya;p_Ascomycota;-_saccharomyceta;-_Pezizomycotina;-_leotiomyceta;c_Eurotiomycetes;-_Eurotiomycetidae;o_Eurotiales;f_Aspergillaceae;g_Aspergillus;-_Aspergillus subgen. Fumigati;s_Aspergillus fumigatus
khan_01x	khan_01x_contig0312	504	48.1091	100	243						Bacillota	1239	phylum	1	-_cellular organisms;d_Bacteria;-_Terrabacteria group;p_Bacillota
khan_01x	khan_01x_contig0313	676	17.8639	100	126						Canis lupus familiaris	9615	subspecies	0.94	-_cellular organisms;d_Eukaryota;-_Opisthokonta;k_Metazoa;-_Eumetazoa;-_Bilateria;-_Deuterostomia;p_Chordata;-_Craniata;-_Vertebrata;-_Gnathostomata;-_Teleostomi;-_Euteleostomi;-_Sarcopterygii;-_Dipnotetrapodomorpha;-_Tetrapoda;-_Amniota;c_Mammalia;-_Theria;-_Eutheria;-_Boreoeutheria;-_Laurasiatheria;o_Carnivora;-_Caniformia;f_Canidae;g_Canis;s_Canis lupus;-_Canis lupus familiaris
khan_01x	khan_01x_contig0315	697	9.74749	100	69						cellular organisms	131567	no rank	1	#NAME?
khan_01x	khan_01x_contig0316	1998	47.1096	100	938						Bacillota	1239	phylum	0.64	-_cellular organisms;d_Bacteria;-_Terrabacteria group;p_Bacillota
khan_01x	khan_01x_contig0317	642	13.7897	100	89						cellular organisms	131567	no rank	1	#NAME?
khan_01x	khan_01x_contig0318	585	4.27009	94.0171	25						Eutheria	9347	clade	1	-_cellular organisms;d_Eukaryota;-_Opisthokonta;k_Metazoa;-_Eumetazoa;-_Bilateria;-_Deuterostomia;p_Chordata;-_Craniata;-_Vertebrata;-_Gnathostomata;-_Teleostomi;-_Euteleostomi;-_Sarcopterygii;-_Dipnotetrapodomorpha;-_Tetrapoda;-_Amniota;c_Mammalia;-_Theria;-_Eutheria
khan_01x	khan_01x_contig0320	474	8.85654	100	44						Bacillota	1239	phylum	1	-_cellular organisms;d_Bacteria;-_Terrabacteria group;p_Bacillota
khan_01x	khan_01x_contig0321	685	6.52263	100	45
khan_01x	khan_01x_contig0323	415	11.7181	100	49						Veillonella parvula	29466	species	1	-_cellular organisms;d_Bacteria;-_Terrabacteria group;p_Bacillota;c_Negativicutes;o_Veillonellales;f_Veillonellaceae;g_Veillonella;s_Veillonella parvula
khan_01x	khan_01x_contig0324	754	51.9682	99.8674	401						Bacillota	1239	phylum	0.63	-_cellular organisms;d_Bacteria;-_Terrabacteria group;p_Bacillota
khan_01x	khan_01x_contig0325	435	3.4046	100	17						Boreoeutheria	1437010	clade	1	-_cellular organisms;d_Eukaryota;-_Opisthokonta;k_Metazoa;-_Eumetazoa;-_Bilateria;-_Deuterostomia;p_Chordata;-_Craniata;-_Vertebrata;-_Gnathostomata;-_Teleostomi;-_Euteleostomi;-_Sarcopterygii;-_Dipnotetrapodomorpha;-_Tetrapoda;-_Amniota;c_Mammalia;-_Theria;-_Eutheria;-_Boreoeutheria
khan_01x	khan_01x_contig0328	898	8.47105	100	78						Eutheria	9347	clade	1	-_cellular organisms;d_Eukaryota;-_Opisthokonta;k_Metazoa;-_Eumetazoa;-_Bilateria;-_Deuterostomia;p_Chordata;-_Craniata;-_Vertebrata;-_Gnathostomata;-_Teleostomi;-_Euteleostomi;-_Sarcopterygii;-_Dipnotetrapodomorpha;-_Tetrapoda;-_Amniota;c_Mammalia;-_Theria;-_Eutheria
khan_01x	khan_01x_contig0330	601	4.69218	100	29						Veillonella parvula	29466	species	0.65	-_cellular organisms;d_Bacteria;-_Terrabacteria group;p_Bacillota;c_Negativicutes;o_Veillonellales;f_Veillonellaceae;g_Veillonella;s_Veillonella parvula
khan_01x	khan_01x_contig0332	513	3.47953	95.7115	18
khan_01x	khan_01x_contig0333	649	21.1957	98.7673	139						Bacillota	1239	phylum	1	-_cellular organisms;d_Bacteria;-_Terrabacteria group;p_Bacillota
khan_01x	khan_01x_contig0334	588	19.1803	100	117						Bacteria	2	superkingdom	1	-_cellular organisms;d_Bacteria
khan_01x	khan_01x_contig0336	463	5.63067	100	28						unclassified	0	no rank	0
khan_01x	khan_01x_contig0337	413	7.62228	100	33						Mus musculus	10090	species	1	-_cellular organisms;d_Eukaryota;-_Opisthokonta;k_Metazoa;-_Eumetazoa;-_Bilateria;-_Deuterostomia;p_Chordata;-_Craniata;-_Vertebrata;-_Gnathostomata;-_Teleostomi;-_Euteleostomi;-_Sarcopterygii;-_Dipnotetrapodomorpha;-_Tetrapoda;-_Amniota;c_Mammalia;-_Theria;-_Eutheria;-_Boreoeutheria;-_Euarchontoglires;-_Glires;o_Rodentia;-_Myomorpha;-_Muroidea;f_Muridae;-_Murinae;g_Mus;-_Mus;s_Mus musculus
khan_01x	khan_01x_contig0339	1998	11.042	97.0971	219						Catarrhini	9526	parvorder	0.63	-_cellular organisms;d_Eukaryota;-_Opisthokonta;k_Metazoa;-_Eumetazoa;-_Bilateria;-_Deuterostomia;p_Chordata;-_Craniata;-_Vertebrata;-_Gnathostomata;-_Teleostomi;-_Euteleostomi;-_Sarcopterygii;-_Dipnotetrapodomorpha;-_Tetrapoda;-_Amniota;c_Mammalia;-_Theria;-_Eutheria;-_Boreoeutheria;-_Euarchontoglires;o_Primates;-_Haplorrhini;-_Simiiformes;-_Catarrhini
khan_01x	khan_01x_contig0341	414	6.67391	98.5507	30						Marmota monax	9995	species	0.91	-_cellular organisms;d_Eukaryota;-_Opisthokonta;k_Metazoa;-_Eumetazoa;-_Bilateria;-_Deuterostomia;p_Chordata;-_Craniata;-_Vertebrata;-_Gnathostomata;-_Teleostomi;-_Euteleostomi;-_Sarcopterygii;-_Dipnotetrapodomorpha;-_Tetrapoda;-_Amniota;c_Mammalia;-_Theria;-_Eutheria;-_Boreoeutheria;-_Euarchontoglires;-_Glires;o_Rodentia;-_Sciuromorpha;f_Sciuridae;-_Xerinae;-_Marmotini;g_Marmota;s_Marmota monax
khan_01x	khan_01x_contig0343	509	9.99411	94.499	51						Homo sapiens	9606	species	1	-_cellular organisms;d_Eukaryota;-_Opisthokonta;k_Metazoa;-_Eumetazoa;-_Bilateria;-_Deuterostomia;p_Chordata;-_Craniata;-_Vertebrata;-_Gnathostomata;-_Teleostomi;-_Euteleostomi;-_Sarcopterygii;-_Dipnotetrapodomorpha;-_Tetrapoda;-_Amniota;c_Mammalia;-_Theria;-_Eutheria;-_Boreoeutheria;-_Euarchontoglires;o_Primates;-_Haplorrhini;-_Simiiformes;-_Catarrhini;-_Hominoidea;f_Hominidae;-_Homininae;g_Homo…
khan_01x	khan_01x_contig0344	4026	17.2255	99.3542	700						Clostridium sp.	1506	species	0.89	-_cellular organisms;d_Bacteria;-_Terrabacteria group;p_Bacillota;c_Clostridia;o_Eubacteriales;f_Clostridiaceae;g_Clostridium;-_unclassified Clostridium;s_Clostridium sp.
khan_01x	khan_01x_contig0345	1299	18.3811	100	241						cellular organisms	131567	no rank	1	#NAME?
khan_01x	khan_01x_contig0346	657	10.9315	96.347	74						Catarrhini	9526	parvorder	1	-_cellular organisms;d_Eukaryota;-_Opisthokonta;k_Metazoa;-_Eumetazoa;-_Bilateria;-_Deuterostomia;p_Chordata;-_Craniata;-_Vertebrata;-_Gnathostomata;-_Teleostomi;-_Euteleostomi;-_Sarcopterygii;-_Dipnotetrapodomorpha;-_Tetrapoda;-_Amniota;c_Mammalia;-_Theria;-_Eutheria;-_Boreoeutheria;-_Euarchontoglires;o_Primates;-_Haplorrhini;-_Simiiformes;-_Catarrhini
khan_01x	khan_01x_contig0347	1109	9.60325	99.2786	106						Terrabacteria group	1783272	clade	0.51	-_cellular organisms;d_Bacteria;-_Terrabacteria group
khan_01x	khan_01x_contig0348	637	23.1727	99.686	150						Terrabacteria group	1783272	clade	0.53	-_cellular organisms;d_Bacteria;-_Terrabacteria group
khan_01x	khan_01x_contig0349	644	10.3835	100	68						Homininae	207598	subfamily	1	-_cellular organisms;d_Eukaryota;-_Opisthokonta;k_Metazoa;-_Eumetazoa;-_Bilateria;-_Deuterostomia;p_Chordata;-_Craniata;-_Vertebrata;-_Gnathostomata;-_Teleostomi;-_Euteleostomi;-_Sarcopterygii;-_Dipnotetrapodomorpha;-_Tetrapoda;-_Amniota;c_Mammalia;-_Theria;-_Eutheria;-_Boreoeutheria;-_Euarchontoglires;o_Primates;-_Haplorrhini;-_Simiiformes;-_Catarrhini;-_Hominoidea;f_Hominidae;-_Homininae
khan_01x	khan_01x_contig0350	658	16.155	100	130						Homo sapiens	9606	species	0.9	-_cellular organisms;d_Eukaryota;-_Opisthokonta;k_Metazoa;-_Eumetazoa;-_Bilateria;-_Deuterostomia;p_Chordata;-_Craniata;-_Vertebrata;-_Gnathostomata;-_Teleostomi;-_Euteleostomi;-_Sarcopterygii;-_Dipnotetrapodomorpha;-_Tetrapoda;-_Amniota;c_Mammalia;-_Theria;-_Eutheria;-_Boreoeutheria;-_Euarchontoglires;o_Primates;-_Haplorrhini;-_Simiiformes;-_Catarrhini;-_Hominoidea;f_Hominidae;-_Homininae;g_Homo…
khan_01x	khan_01x_contig0351	4846	18.1517	99.8349	881						Clostridium sp.	1506	species	0.5	-_cellular organisms;d_Bacteria;-_Terrabacteria group;p_Bacillota;c_Clostridia;o_Eubacteriales;f_Clostridiaceae;g_Clostridium;-_unclassified Clostridium;s_Clostridium sp.
khan_01x	khan_01x_contig0353	814	5.04177	100	41
khan_01x	khan_01x_contig0355	2073	11.6691	99.1317	243						Bacteria	2	superkingdom	1	-_cellular organisms;d_Bacteria
khan_01x	khan_01x_contig0356	603	19.7396	100	120						Homininae	207598	subfamily	0.95	-_cellular organisms;d_Eukaryota;-_Opisthokonta;k_Metazoa;-_Eumetazoa;-_Bilateria;-_Deuterostomia;p_Chordata;-_Craniata;-_Vertebrata;-_Gnathostomata;-_Teleostomi;-_Euteleostomi;-_Sarcopterygii;-_Dipnotetrapodomorpha;-_Tetrapoda;-_Amniota;c_Mammalia;-_Theria;-_Eutheria;-_Boreoeutheria;-_Euarchontoglires;o_Primates;-_Haplorrhini;-_Simiiformes;-_Catarrhini;-_Hominoidea;f_Hominidae;-_Homininae
khan_01x	khan_01x_contig0357	711	17.4346	100	129						Veillonella parvula	29466	species	0.91	-_cellular organisms;d_Bacteria;-_Terrabacteria group;p_Bacillota;c_Negativicutes;o_Veillonellales;f_Veillonellaceae;g_Veillonella;s_Veillonella parvula
khan_01x	khan_01x_contig0361	432	29.25	100	130						Clostridium sp.	1506	species	1	-_cellular organisms;d_Bacteria;-_Terrabacteria group;p_Bacillota;c_Clostridia;o_Eubacteriales;f_Clostridiaceae;g_Clostridium;-_unclassified Clostridium;s_Clostridium sp.
khan_01x	khan_01x_contig0362	1547	66.6645	100	1048						Streptococcus	1301	genus	0.82	-_cellular organisms;d_Bacteria;-_Terrabacteria group;p_Bacillota;c_Bacilli;o_Lactobacillales;f_Streptococcaceae;g_Streptococcus
khan_01x	khan_01x_contig0364	589	13.0187	98.6418	76						Veillonella parvula	29466	species	0.93	-_cellular organisms;d_Bacteria;-_Terrabacteria group;p_Bacillota;c_Negativicutes;o_Veillonellales;f_Veillonellaceae;g_Veillonella;s_Veillonella parvula
khan_01x	khan_01x_contig0365	1141	7.52761	100	86						Homo sapiens	9606	species	1	-_cellular organisms;d_Eukaryota;-_Opisthokonta;k_Metazoa;-_Eumetazoa;-_Bilateria;-_Deuterostomia;p_Chordata;-_Craniata;-_Vertebrata;-_Gnathostomata;-_Teleostomi;-_Euteleostomi;-_Sarcopterygii;-_Dipnotetrapodomorpha;-_Tetrapoda;-_Amniota;c_Mammalia;-_Theria;-_Eutheria;-_Boreoeutheria;-_Euarchontoglires;o_Primates;-_Haplorrhini;-_Simiiformes;-_Catarrhini;-_Hominoidea;f_Hominidae;-_Homininae;g_Homo…
khan_01x	khan_01x_contig0368	465	8.85806	100	41						unclassified	0	no rank	0
khan_01x	khan_01x_contig0369	697	7.98135	100	56						Euteleostomi	117571	clade	0.6	-_cellular organisms;d_Eukaryota;-_Opisthokonta;k_Metazoa;-_Eumetazoa;-_Bilateria;-_Deuterostomia;p_Chordata;-_Craniata;-_Vertebrata;-_Gnathostomata;-_Teleostomi;-_Euteleostomi
khan_01x	khan_01x_contig0370	463	9.21598	100	46						Clostridium sp.	1506	species	1	-_cellular organisms;d_Bacteria;-_Terrabacteria group;p_Bacillota;c_Clostridia;o_Eubacteriales;f_Clostridiaceae;g_Clostridium;-_unclassified Clostridium;s_Clostridium sp.
khan_01x	khan_01x_contig0372	789	7.57541	100	60
khan_01x	khan_01x_contig0373	665	9.29023	100	64						Hominoidea	314295	superfamily	1	-_cellular organisms;d_Eukaryota;-_Opisthokonta;k_Metazoa;-_Eumetazoa;-_Bilateria;-_Deuterostomia;p_Chordata;-_Craniata;-_Vertebrata;-_Gnathostomata;-_Teleostomi;-_Euteleostomi;-_Sarcopterygii;-_Dipnotetrapodomorpha;-_Tetrapoda;-_Amniota;c_Mammalia;-_Theria;-_Eutheria;-_Boreoeutheria;-_Euarchontoglires;o_Primates;-_Haplorrhini;-_Simiiformes;-_Catarrhini;-_Hominoidea
khan_01x	khan_01x_contig0374	541	10.0018	100	55
khan_01x	khan_01x_contig0376	514	10.4747	100	56						unclassified	0	no rank	0
khan_01x	khan_01x_contig0377	521	21.7831	85.2207	117						unclassified	0	no rank	0
khan_01x	khan_01x_contig0378	1188	17.6726	100	236						Homo sapiens	9606	species	0.98	-_cellular organisms;d_Eukaryota;-_Opisthokonta;k_Metazoa;-_Eumetazoa;-_Bilateria;-_Deuterostomia;p_Chordata;-_Craniata;-_Vertebrata;-_Gnathostomata;-_Teleostomi;-_Euteleostomi;-_Sarcopterygii;-_Dipnotetrapodomorpha;-_Tetrapoda;-_Amniota;c_Mammalia;-_Theria;-_Eutheria;-_Boreoeutheria;-_Euarchontoglires;o_Primates;-_Haplorrhini;-_Simiiformes;-_Catarrhini;-_Hominoidea;f_Hominidae;-_Homininae;g_Homo…
khan_01x	khan_01x_contig0380	1313	6.14242	100	80
khan_01x	khan_01x_contig0381	411	19.9878	86.8613	89						Terrabacteria group	1783272	clade	1	-_cellular organisms;d_Bacteria;-_Terrabacteria group
khan_01x	khan_01x_contig0382	5064	13.7143	98.4202	694						Cutibacterium acnes	1747	species	0.75	-_cellular organisms;d_Bacteria;-_Terrabacteria group;p_Actinomycetota;c_Actinomycetes;o_Propionibacteriales;f_Propionibacteriaceae;g_Cutibacterium;s_Cutibacterium acnes
khan_01x	khan_01x_contig0383	619	14.6462	97.4152	94						Bacteria	2	superkingdom	1	-_cellular organisms;d_Bacteria
khan_01x	khan_01x_contig0385	430	5.60698	90.9302	24						Enterobacter roggenkampii	1812935	species	1	-_cellular organisms;d_Bacteria;p_Pseudomonadota;c_Gammaproteobacteria;o_Enterobacterales;f_Enterobacteriaceae;g_Enterobacter;-_Enterobacter cloacae complex;s_Enterobacter roggenkampii
khan_01x	khan_01x_contig0386	812	5.24507	100	43						Catarrhini	9526	parvorder	0.61	-_cellular organisms;d_Eukaryota;-_Opisthokonta;k_Metazoa;-_Eumetazoa;-_Bilateria;-_Deuterostomia;p_Chordata;-_Craniata;-_Vertebrata;-_Gnathostomata;-_Teleostomi;-_Euteleostomi;-_Sarcopterygii;-_Dipnotetrapodomorpha;-_Tetrapoda;-_Amniota;c_Mammalia;-_Theria;-_Eutheria;-_Boreoeutheria;-_Euarchontoglires;o_Primates;-_Haplorrhini;-_Simiiformes;-_Catarrhini
khan_01x	khan_01x_contig0388	634	11.276	97.7918	72						Cutibacterium acnes	1747	species	1	-_cellular organisms;d_Bacteria;-_Terrabacteria group;p_Actinomycetota;c_Actinomycetes;o_Propionibacteriales;f_Propionibacteriaceae;g_Cutibacterium;s_Cutibacterium acnes
khan_01x	khan_01x_contig0392	713	5.46564	99.7195	47						Simiiformes	314293	infraorder	1	-_cellular organisms;d_Eukaryota;-_Opisthokonta;k_Metazoa;-_Eumetazoa;-_Bilateria;-_Deuterostomia;p_Chordata;-_Craniata;-_Vertebrata;-_Gnathostomata;-_Teleostomi;-_Euteleostomi;-_Sarcopterygii;-_Dipnotetrapodomorpha;-_Tetrapoda;-_Amniota;c_Mammalia;-_Theria;-_Eutheria;-_Boreoeutheria;-_Euarchontoglires;o_Primates;-_Haplorrhini;-_Simiiformes
khan_01x	khan_01x_contig0393	525	3.43619	100	18	1	0	Not-determined		No	Caudoviricetes sp.	2832643	species	0.63	d_Viruses;-_Duplodnaviria;k_Heunggongvirae;p_Uroviricota;c_Caudoviricetes;-_unclassified Caudoviricetes;s_Caudoviricetes sp.
khan_01x	khan_01x_contig0396	1185	62.0211	100	732						unclassified	0	no rank	0
khan_01x	khan_01x_contig0397	434	17.1982	93.318	77						Eutheria	9347	clade	1	-_cellular organisms;d_Eukaryota;-_Opisthokonta;k_Metazoa;-_Eumetazoa;-_Bilateria;-_Deuterostomia;p_Chordata;-_Craniata;-_Vertebrata;-_Gnathostomata;-_Teleostomi;-_Euteleostomi;-_Sarcopterygii;-_Dipnotetrapodomorpha;-_Tetrapoda;-_Amniota;c_Mammalia;-_Theria;-_Eutheria
khan_01x	khan_01x_contig0398	486	4.98148	100	27						Catarrhini	9526	parvorder	1	-_cellular organisms;d_Eukaryota;-_Opisthokonta;k_Metazoa;-_Eumetazoa;-_Bilateria;-_Deuterostomia;p_Chordata;-_Craniata;-_Vertebrata;-_Gnathostomata;-_Teleostomi;-_Euteleostomi;-_Sarcopterygii;-_Dipnotetrapodomorpha;-_Tetrapoda;-_Amniota;c_Mammalia;-_Theria;-_Eutheria;-_Boreoeutheria;-_Euarchontoglires;o_Primates;-_Haplorrhini;-_Simiiformes;-_Catarrhini
khan_01x	khan_01x_contig0399	413	2.99031	100	14						Mammalia	40674	class	1	-_cellular organisms;d_Eukaryota;-_Opisthokonta;k_Metazoa;-_Eumetazoa;-_Bilateria;-_Deuterostomia;p_Chordata;-_Craniata;-_Vertebrata;-_Gnathostomata;-_Teleostomi;-_Euteleostomi;-_Sarcopterygii;-_Dipnotetrapodomorpha;-_Tetrapoda;-_Amniota;c_Mammalia
khan_01x	khan_01x_contig0401	698	33.543	100	236						Bacillota	1239	phylum	0.61	-_cellular organisms;d_Bacteria;-_Terrabacteria group;p_Bacillota
khan_01x	khan_01x_contig0402	474	9.21308	90.7173	45						Staphylococcus hominis	1290	species	1	-_cellular organisms;d_Bacteria;-_Terrabacteria group;p_Bacillota;c_Bacilli;o_Bacillales;f_Staphylococcaceae;g_Staphylococcus;s_Staphylococcus hominis
khan_01x	khan_01x_contig0403	494	48.8158	100	249						Eutheria	9347	clade	0.98	-_cellular organisms;d_Eukaryota;-_Opisthokonta;k_Metazoa;-_Eumetazoa;-_Bilateria;-_Deuterostomia;p_Chordata;-_Craniata;-_Vertebrata;-_Gnathostomata;-_Teleostomi;-_Euteleostomi;-_Sarcopterygii;-_Dipnotetrapodomorpha;-_Tetrapoda;-_Amniota;c_Mammalia;-_Theria;-_Eutheria
khan_01x	khan_01x_contig0404	873	4.73654	100	41
khan_01x	khan_01x_contig0405	520	5.01346	100	26						unclassified	0	no rank	0
khan_01x	khan_01x_contig0406	1142	14.9011	100	171						Catarrhini	9526	parvorder	0.85	-_cellular organisms;d_Eukaryota;-_Opisthokonta;k_Metazoa;-_Eumetazoa;-_Bilateria;-_Deuterostomia;p_Chordata;-_Craniata;-_Vertebrata;-_Gnathostomata;-_Teleostomi;-_Euteleostomi;-_Sarcopterygii;-_Dipnotetrapodomorpha;-_Tetrapoda;-_Amniota;c_Mammalia;-_Theria;-_Eutheria;-_Boreoeutheria;-_Euarchontoglires;o_Primates;-_Haplorrhini;-_Simiiformes;-_Catarrhini
khan_01x	khan_01x_contig0409	434	39.8917	100	173						Klebsiella quasivariicola	2026240	species	1	-_cellular organisms;d_Bacteria;p_Pseudomonadota;c_Gammaproteobacteria;o_Enterobacterales;f_Enterobacteriaceae;-_Klebsiella/Raoultella group;g_Klebsiella;s_Klebsiella quasivariicola
khan_01x	khan_01x_contig0412	1241	9.71313	99.8388	121						Streptococcus sp.	1306	species	0.61	-_cellular organisms;d_Bacteria;-_Terrabacteria group;p_Bacillota;c_Bacilli;o_Lactobacillales;f_Streptococcaceae;g_Streptococcus;-_unclassified Streptococcus;s_Streptococcus sp.
khan_01x	khan_01x_contig0413	660	25.1091	100	180						Homo sapiens	9606	species	1	-_cellular organisms;d_Eukaryota;-_Opisthokonta;k_Metazoa;-_Eumetazoa;-_Bilateria;-_Deuterostomia;p_Chordata;-_Craniata;-_Vertebrata;-_Gnathostomata;-_Teleostomi;-_Euteleostomi;-_Sarcopterygii;-_Dipnotetrapodomorpha;-_Tetrapoda;-_Amniota;c_Mammalia;-_Theria;-_Eutheria;-_Boreoeutheria;-_Euarchontoglires;o_Primates;-_Haplorrhini;-_Simiiformes;-_Catarrhini;-_Hominoidea;f_Hominidae;-_Homininae;g_Homo…
khan_01x	khan_01x_contig0414	896	18.5391	100	170						Staphylococcus hominis	1290	species	1	-_cellular organisms;d_Bacteria;-_Terrabacteria group;p_Bacillota;c_Bacilli;o_Bacillales;f_Staphylococcaceae;g_Staphylococcus;s_Staphylococcus hominis
khan_01x	khan_01x_contig0416	449	7.49889	100	36						Homininae	207598	subfamily	1	-_cellular organisms;d_Eukaryota;-_Opisthokonta;k_Metazoa;-_Eumetazoa;-_Bilateria;-_Deuterostomia;p_Chordata;-_Craniata;-_Vertebrata;-_Gnathostomata;-_Teleostomi;-_Euteleostomi;-_Sarcopterygii;-_Dipnotetrapodomorpha;-_Tetrapoda;-_Amniota;c_Mammalia;-_Theria;-_Eutheria;-_Boreoeutheria;-_Euarchontoglires;o_Primates;-_Haplorrhini;-_Simiiformes;-_Catarrhini;-_Hominoidea;f_Hominidae;-_Homininae
khan_01x	khan_01x_contig0417	466	4.59013	94.8498	25						Laurasiatheria	314145	superorder	0.68	-_cellular organisms;d_Eukaryota;-_Opisthokonta;k_Metazoa;-_Eumetazoa;-_Bilateria;-_Deuterostomia;p_Chordata;-_Craniata;-_Vertebrata;-_Gnathostomata;-_Teleostomi;-_Euteleostomi;-_Sarcopterygii;-_Dipnotetrapodomorpha;-_Tetrapoda;-_Amniota;c_Mammalia;-_Theria;-_Eutheria;-_Boreoeutheria;-_Laurasiatheria
khan_01x	khan_01x_contig0421	445	4.76629	100	21						Bacteria	2	superkingdom	0.63	-_cellular organisms;d_Bacteria
khan_01x	khan_01x_contig0423	615	14.4764	100	90						Homininae	207598	subfamily	0.91	-_cellular organisms;d_Eukaryota;-_Opisthokonta;k_Metazoa;-_Eumetazoa;-_Bilateria;-_Deuterostomia;p_Chordata;-_Craniata;-_Vertebrata;-_Gnathostomata;-_Teleostomi;-_Euteleostomi;-_Sarcopterygii;-_Dipnotetrapodomorpha;-_Tetrapoda;-_Amniota;c_Mammalia;-_Theria;-_Eutheria;-_Boreoeutheria;-_Euarchontoglires;o_Primates;-_Haplorrhini;-_Simiiformes;-_Catarrhini;-_Hominoidea;f_Hominidae;-_Homininae
khan_01x	khan_01x_contig0424	786	12.5509	100	99						Plasmodium ovale wallikeri	864142	subspecies	0.69	-_cellular organisms;d_Eukaryota;-_Sar;-_Alveolata;p_Apicomplexa;c_Aconoidasida;o_Haemosporida;f_Plasmodiidae;g_Plasmodium;-_Plasmodium (Plasmodium);s_Plasmodium ovale;-_Plasmodium ovale wallikeri
khan_01x	khan_01x_contig0425	1391	12.9339	95.4709	185						Staphylococcus pettenkoferi	170573	species	0.56	-_cellular organisms;d_Bacteria;-_Terrabacteria group;p_Bacillota;c_Bacilli;o_Bacillales;f_Staphylococcaceae;g_Staphylococcus;s_Staphylococcus pettenkoferi
khan_01x	khan_01x_contig0428	694	12.2118	100	85						Homininae	207598	subfamily	0.98	-_cellular organisms;d_Eukaryota;-_Opisthokonta;k_Metazoa;-_Eumetazoa;-_Bilateria;-_Deuterostomia;p_Chordata;-_Craniata;-_Vertebrata;-_Gnathostomata;-_Teleostomi;-_Euteleostomi;-_Sarcopterygii;-_Dipnotetrapodomorpha;-_Tetrapoda;-_Amniota;c_Mammalia;-_Theria;-_Eutheria;-_Boreoeutheria;-_Euarchontoglires;o_Primates;-_Haplorrhini;-_Simiiformes;-_Catarrhini;-_Hominoidea;f_Hominidae;-_Homininae
khan_01x	khan_01x_contig0431	552	37.8496	100	217						Enterococcus faecalis	1351	species	1	-_cellular organisms;d_Bacteria;-_Terrabacteria group;p_Bacillota;c_Bacilli;o_Lactobacillales;f_Enterococcaceae;g_Enterococcus;s_Enterococcus faecalis
khan_01x	khan_01x_contig0432	1007	48.7706	97.8153	491						Staphylococcus aureus	1280	species	0.81	-_cellular organisms;d_Bacteria;-_Terrabacteria group;p_Bacillota;c_Bacilli;o_Bacillales;f_Staphylococcaceae;g_Staphylococcus;s_Staphylococcus aureus
khan_01x	khan_01x_contig0434	421	4.21378	100	18						Vertebrata	7742	clade	1	-_cellular organisms;d_Eukaryota;-_Opisthokonta;k_Metazoa;-_Eumetazoa;-_Bilateria;-_Deuterostomia;p_Chordata;-_Craniata;-_Vertebrata
khan_01x	khan_01x_contig0436	540	10.5722	99.6296	59						unclassified	0	no rank	0
khan_01x	khan_01x_contig0438	456	4.77632	100	22
khan_01x	khan_01x_contig0439	1539	9.01429	100	138						cellular organisms	131567	no rank	1	#NAME?
khan_01x	khan_01x_contig0440	441	90.4036	100	406						Bacillota	1239	phylum	1	-_cellular organisms;d_Bacteria;-_Terrabacteria group;p_Bacillota
khan_01x	khan_01x_contig0441	830	14.0193	100	119						Veillonella parvula	29466	species	0.88	-_cellular organisms;d_Bacteria;-_Terrabacteria group;p_Bacillota;c_Negativicutes;o_Veillonellales;f_Veillonellaceae;g_Veillonella;s_Veillonella parvula
khan_01x	khan_01x_contig0442	534	11.1311	100	61						Homo sapiens	9606	species	1	-_cellular organisms;d_Eukaryota;-_Opisthokonta;k_Metazoa;-_Eumetazoa;-_Bilateria;-_Deuterostomia;p_Chordata;-_Craniata;-_Vertebrata;-_Gnathostomata;-_Teleostomi;-_Euteleostomi;-_Sarcopterygii;-_Dipnotetrapodomorpha;-_Tetrapoda;-_Amniota;c_Mammalia;-_Theria;-_Eutheria;-_Boreoeutheria;-_Euarchontoglires;o_Primates;-_Haplorrhini;-_Simiiformes;-_Catarrhini;-_Hominoidea;f_Hominidae;-_Homininae;g_Homo…
khan_01x	khan_01x_contig0444	542	4.21771	100	24
khan_01x	khan_01x_contig0445	509	21.6916	100	110						Enterobacter hormaechei	158836	species	1	-_cellular organisms;d_Bacteria;p_Pseudomonadota;c_Gammaproteobacteria;o_Enterobacterales;f_Enterobacteriaceae;g_Enterobacter;-_Enterobacter cloacae complex;s_Enterobacter hormaechei
khan_01x	khan_01x_contig0446	2097	18.2103	100	383						Terrabacteria group	1783272	clade	1	-_cellular organisms;d_Bacteria;-_Terrabacteria group
khan_01x	khan_01x_contig0447	650	5.06	100	33						Catarrhini	9526	parvorder	1	-_cellular organisms;d_Eukaryota;-_Opisthokonta;k_Metazoa;-_Eumetazoa;-_Bilateria;-_Deuterostomia;p_Chordata;-_Craniata;-_Vertebrata;-_Gnathostomata;-_Teleostomi;-_Euteleostomi;-_Sarcopterygii;-_Dipnotetrapodomorpha;-_Tetrapoda;-_Amniota;c_Mammalia;-_Theria;-_Eutheria;-_Boreoeutheria;-_Euarchontoglires;o_Primates;-_Haplorrhini;-_Simiiformes;-_Catarrhini
khan_01x	khan_01x_contig0450	406	5.37192	99.2611	22
khan_01x	khan_01x_contig0452	1221	11.2604	99.8362	138						Bacillota	1239	phylum	0.65	-_cellular organisms;d_Bacteria;-_Terrabacteria group;p_Bacillota
khan_01x	khan_01x_contig0454	1117	5.55058	100	62						Rhizophagus irregularis	588596	species	1	-_cellular organisms;d_Eukaryota;-_Opisthokonta;k_Fungi;-_Fungi incertae sedis;p_Mucoromycota;-_Glomeromycotina;c_Glomeromycetes;o_Glomerales;f_Glomeraceae;g_Rhizophagus;s_Rhizophagus irregularis
khan_01x	khan_01x_contig0455	441	7.74376	99.5465	34						unclassified	0	no rank	0
khan_01x	khan_01x_contig0456	628	4.76274	100	35						Eutheria	9347	clade	1	-_cellular organisms;d_Eukaryota;-_Opisthokonta;k_Metazoa;-_Eumetazoa;-_Bilateria;-_Deuterostomia;p_Chordata;-_Craniata;-_Vertebrata;-_Gnathostomata;-_Teleostomi;-_Euteleostomi;-_Sarcopterygii;-_Dipnotetrapodomorpha;-_Tetrapoda;-_Amniota;c_Mammalia;-_Theria;-_Eutheria
khan_01x	khan_01x_contig0462	638	6.15204	100	40						unclassified	0	no rank	0
khan_01x	khan_01x_contig0464	1657	36.0066	100	594						unclassified	0	no rank	0
khan_01x	khan_01x_contig0466	510	6.83529	100	35						Theria	32525	clade	1	-_cellular organisms;d_Eukaryota;-_Opisthokonta;k_Metazoa;-_Eumetazoa;-_Bilateria;-_Deuterostomia;p_Chordata;-_Craniata;-_Vertebrata;-_Gnathostomata;-_Teleostomi;-_Euteleostomi;-_Sarcopterygii;-_Dipnotetrapodomorpha;-_Tetrapoda;-_Amniota;c_Mammalia;-_Theria
khan_01x	khan_01x_contig0467	860	12.2093	100	108						Actinomyces sp. oral taxon 849 str. F0330	653386	strain	0.59	-_cellular organisms;d_Bacteria;-_Terrabacteria group;p_Actinomycetota;c_Actinomycetes;o_Actinomycetales;f_Actinomycetaceae;g_Actinomyces;-_unclassified Actinomyces;s_Actinomyces sp. oral taxon 849;-_Actinomyces sp. oral taxon 849 str. F0330
khan_01x	khan_01x_contig0470	2052	16.0726	100	329						unclassified	0	no rank	0
khan_01x	khan_01x_contig0472	749	7.29372	100	55
khan_01x	khan_01x_contig0474	605	8.63471	100	53
khan_01x	khan_01x_contig0475	755	5.99338	99.3377	50						Euarchontoglires	314146	superorder	0.64	-_cellular organisms;d_Eukaryota;-_Opisthokonta;k_Metazoa;-_Eumetazoa;-_Bilateria;-_Deuterostomia;p_Chordata;-_Craniata;-_Vertebrata;-_Gnathostomata;-_Teleostomi;-_Euteleostomi;-_Sarcopterygii;-_Dipnotetrapodomorpha;-_Tetrapoda;-_Amniota;c_Mammalia;-_Theria;-_Eutheria;-_Boreoeutheria;-_Euarchontoglires
khan_01x	khan_01x_contig0476	421	11.6128	100	50						Catarrhini	9526	parvorder	0.66	-_cellular organisms;d_Eukaryota;-_Opisthokonta;k_Metazoa;-_Eumetazoa;-_Bilateria;-_Deuterostomia;p_Chordata;-_Craniata;-_Vertebrata;-_Gnathostomata;-_Teleostomi;-_Euteleostomi;-_Sarcopterygii;-_Dipnotetrapodomorpha;-_Tetrapoda;-_Amniota;c_Mammalia;-_Theria;-_Eutheria;-_Boreoeutheria;-_Euarchontoglires;o_Primates;-_Haplorrhini;-_Simiiformes;-_Catarrhini
khan_01x	khan_01x_contig0478	477	8.81971	99.3711	43
khan_01x	khan_01x_contig0480	1146	9.16579	100	104						Salmo salar	8030	species	1	-_cellular organisms;d_Eukaryota;-_Opisthokonta;k_Metazoa;-_Eumetazoa;-_Bilateria;-_Deuterostomia;p_Chordata;-_Craniata;-_Vertebrata;-_Gnathostomata;-_Teleostomi;-_Euteleostomi;-_Actinopterygii;c_Actinopteri;-_Neopterygii;-_Teleostei;-_Osteoglossocephalai;-_Clupeocephala;-_Euteleosteomorpha;-_Protacanthopterygii;o_Salmoniformes;f_Salmonidae;-_Salmoninae;g_Salmo;s_Salmo salar
khan_01x	khan_01x_contig0481	776	47.5348	100	372						Bacteria	2	superkingdom	1	-_cellular organisms;d_Bacteria
khan_01x	khan_01x_contig0482	1099	11.1483	100	122
khan_01x	khan_01x_contig0483	1381	9.03041	95.4381	126						Terrabacteria group	1783272	clade	1	-_cellular organisms;d_Bacteria;-_Terrabacteria group
khan_01x	khan_01x_contig0484	430	5.06047	100	22
khan_01x	khan_01x_contig0486	1318	6.51138	99.8483	98						Catarrhini	9526	parvorder	0.5	-_cellular organisms;d_Eukaryota;-_Opisthokonta;k_Metazoa;-_Eumetazoa;-_Bilateria;-_Deuterostomia;p_Chordata;-_Craniata;-_Vertebrata;-_Gnathostomata;-_Teleostomi;-_Euteleostomi;-_Sarcopterygii;-_Dipnotetrapodomorpha;-_Tetrapoda;-_Amniota;c_Mammalia;-_Theria;-_Eutheria;-_Boreoeutheria;-_Euarchontoglires;o_Primates;-_Haplorrhini;-_Simiiformes;-_Catarrhini
khan_01x	khan_01x_contig0487	1235	4.3085	100	53						cellular organisms	131567	no rank	1	#NAME?
khan_01x	khan_01x_contig0489	1084	17.2731	100	187						unclassified	0	no rank	0
khan_01x	khan_01x_contig0490	521	21.0672	100	119						cellular organisms	131567	no rank	1	#NAME?
khan_01x	khan_01x_contig0491	440	6.41136	100	29						unclassified	0	no rank	0
khan_01x	khan_01x_contig0493	4114	13.4074	100	549						Bacteria	2	superkingdom	1	-_cellular organisms;d_Bacteria
khan_01x	khan_01x_contig0496	744	9.32796	97.8495	69						unclassified	0	no rank	0
khan_01x	khan_01x_contig0497	965	7.23212	100	70						Hominoidea	314295	superfamily	0.72	-_cellular organisms;d_Eukaryota;-_Opisthokonta;k_Metazoa;-_Eumetazoa;-_Bilateria;-_Deuterostomia;p_Chordata;-_Craniata;-_Vertebrata;-_Gnathostomata;-_Teleostomi;-_Euteleostomi;-_Sarcopterygii;-_Dipnotetrapodomorpha;-_Tetrapoda;-_Amniota;c_Mammalia;-_Theria;-_Eutheria;-_Boreoeutheria;-_Euarchontoglires;o_Primates;-_Haplorrhini;-_Simiiformes;-_Catarrhini;-_Hominoidea
khan_01x	khan_01x_contig0501	663	15.6757	100	104						unclassified	0	no rank	0
khan_01x	khan_01x_contig0502	763	7.50459	100	58						Chlamydia trachomatis	813	species	0.98	-_cellular organisms;d_Bacteria;-_PVC group;p_Chlamydiota;c_Chlamydiia;o_Chlamydiales;f_Chlamydiaceae;-_Chlamydia/Chlamydophila group;g_Chlamydia;s_Chlamydia trachomatis
khan_01x	khan_01x_contig0504	441	2.5102	100	13						Amniota	32524	clade	1	-_cellular organisms;d_Eukaryota;-_Opisthokonta;k_Metazoa;-_Eumetazoa;-_Bilateria;-_Deuterostomia;p_Chordata;-_Craniata;-_Vertebrata;-_Gnathostomata;-_Teleostomi;-_Euteleostomi;-_Sarcopterygii;-_Dipnotetrapodomorpha;-_Tetrapoda;-_Amniota
khan_01x	khan_01x_contig0505	611	12.9656	100	82						Bacteria	2	superkingdom	1	-_cellular organisms;d_Bacteria
khan_01x	khan_01x_contig0508	1147	9.99564	100	114
khan_01x	khan_01x_contig0509	544	6.22059	100	34						Cutibacterium acnes	1747	species	1	-_cellular organisms;d_Bacteria;-_Terrabacteria group;p_Actinomycetota;c_Actinomycetes;o_Propionibacteriales;f_Propionibacteriaceae;g_Cutibacterium;s_Cutibacterium acnes
khan_01x	khan_01x_contig0511	601	8.35607	100	50
khan_01x	khan_01x_contig0514	708	10.7881	100	77						Homo sapiens	9606	species	1	-_cellular organisms;d_Eukaryota;-_Opisthokonta;k_Metazoa;-_Eumetazoa;-_Bilateria;-_Deuterostomia;p_Chordata;-_Craniata;-_Vertebrata;-_Gnathostomata;-_Teleostomi;-_Euteleostomi;-_Sarcopterygii;-_Dipnotetrapodomorpha;-_Tetrapoda;-_Amniota;c_Mammalia;-_Theria;-_Eutheria;-_Boreoeutheria;-_Euarchontoglires;o_Primates;-_Haplorrhini;-_Simiiformes;-_Catarrhini;-_Hominoidea;f_Hominidae;-_Homininae;g_Homo…
khan_01x	khan_01x_contig0515	749	13.3605	99.1989	101						cellular organisms	131567	no rank	1	#NAME?
khan_01x	khan_01x_contig0516	1588	19.9981	99.6851	316						unclassified	0	no rank	0
khan_01x	khan_01x_contig0519	422	11.9313	100	61						Homo sapiens	9606	species	1	-_cellular organisms;d_Eukaryota;-_Opisthokonta;k_Metazoa;-_Eumetazoa;-_Bilateria;-_Deuterostomia;p_Chordata;-_Craniata;-_Vertebrata;-_Gnathostomata;-_Teleostomi;-_Euteleostomi;-_Sarcopterygii;-_Dipnotetrapodomorpha;-_Tetrapoda;-_Amniota;c_Mammalia;-_Theria;-_Eutheria;-_Boreoeutheria;-_Euarchontoglires;o_Primates;-_Haplorrhini;-_Simiiformes;-_Catarrhini;-_Hominoidea;f_Hominidae;-_Homininae;g_Homo…
khan_01x	khan_01x_contig0520	447	4.02908	100	18
khan_01x	khan_01x_contig0521	549	8.59745	100	48						Homo sapiens	9606	species	1	-_cellular organisms;d_Eukaryota;-_Opisthokonta;k_Metazoa;-_Eumetazoa;-_Bilateria;-_Deuterostomia;p_Chordata;-_Craniata;-_Vertebrata;-_Gnathostomata;-_Teleostomi;-_Euteleostomi;-_Sarcopterygii;-_Dipnotetrapodomorpha;-_Tetrapoda;-_Amniota;c_Mammalia;-_Theria;-_Eutheria;-_Boreoeutheria;-_Euarchontoglires;o_Primates;-_Haplorrhini;-_Simiiformes;-_Catarrhini;-_Hominoidea;f_Hominidae;-_Homininae;g_Homo…
khan_01x	khan_01x_contig0522	732	5.22131	100	38						Catarrhini	9526	parvorder	0.6	-_cellular organisms;d_Eukaryota;-_Opisthokonta;k_Metazoa;-_Eumetazoa;-_Bilateria;-_Deuterostomia;p_Chordata;-_Craniata;-_Vertebrata;-_Gnathostomata;-_Teleostomi;-_Euteleostomi;-_Sarcopterygii;-_Dipnotetrapodomorpha;-_Tetrapoda;-_Amniota;c_Mammalia;-_Theria;-_Eutheria;-_Boreoeutheria;-_Euarchontoglires;o_Primates;-_Haplorrhini;-_Simiiformes;-_Catarrhini
khan_01x	khan_01x_contig0524	2043	36.5996	100	747						Bacteria	2	superkingdom	1	-_cellular organisms;d_Bacteria
khan_01x	khan_01x_contig0525	468	2.99573	96.5812	14						cellular organisms	131567	no rank	1	#NAME?
khan_01x	khan_01x_contig0527	1050	4.80762	100	51						Magnoliopsida	3398	class	0.99	-_cellular organisms;d_Eukaryota;k_Viridiplantae;p_Streptophyta;-_Streptophytina;-_Embryophyta;-_Tracheophyta;-_Euphyllophyta;-_Spermatophyta;c_Magnoliopsida
khan_01x	khan_01x_contig0528	775	5.39484	98.1935	43						cellular organisms	131567	no rank	1	#NAME?
khan_01x	khan_01x_contig0529	5412	12.5623	99.2055	680						Bacteria	2	superkingdom	1	-_cellular organisms;d_Bacteria
khan_01x	khan_01x_contig0530	483	5.62733	100	32						Tetrapoda	32523	clade	1	-_cellular organisms;d_Eukaryota;-_Opisthokonta;k_Metazoa;-_Eumetazoa;-_Bilateria;-_Deuterostomia;p_Chordata;-_Craniata;-_Vertebrata;-_Gnathostomata;-_Teleostomi;-_Euteleostomi;-_Sarcopterygii;-_Dipnotetrapodomorpha;-_Tetrapoda
khan_01x	khan_01x_contig0531	413	4.25666	100	19						Theria	32525	clade	0.98	-_cellular organisms;d_Eukaryota;-_Opisthokonta;k_Metazoa;-_Eumetazoa;-_Bilateria;-_Deuterostomia;p_Chordata;-_Craniata;-_Vertebrata;-_Gnathostomata;-_Teleostomi;-_Euteleostomi;-_Sarcopterygii;-_Dipnotetrapodomorpha;-_Tetrapoda;-_Amniota;c_Mammalia;-_Theria
khan_01x	khan_01x_contig0534	2511	10.9654	100	277						Bacteria	2	superkingdom	1	-_cellular organisms;d_Bacteria
khan_01x	khan_01x_contig0535	417	8.02158	100	34						Homo sapiens	9606	species	1	-_cellular organisms;d_Eukaryota;-_Opisthokonta;k_Metazoa;-_Eumetazoa;-_Bilateria;-_Deuterostomia;p_Chordata;-_Craniata;-_Vertebrata;-_Gnathostomata;-_Teleostomi;-_Euteleostomi;-_Sarcopterygii;-_Dipnotetrapodomorpha;-_Tetrapoda;-_Amniota;c_Mammalia;-_Theria;-_Eutheria;-_Boreoeutheria;-_Euarchontoglires;o_Primates;-_Haplorrhini;-_Simiiformes;-_Catarrhini;-_Hominoidea;f_Hominidae;-_Homininae;g_Homo…
khan_01x	khan_01x_contig0537	817	15.2509	97.7968	124						unclassified	0	no rank	0
khan_01x	khan_01x_contig0539	1518	14.944	99.473	227						cellular organisms	131567	no rank	1	#NAME?
khan_01x	khan_01x_contig0541	594	5.06061	100	30						Hominoidea	314295	superfamily	0.52	-_cellular organisms;d_Eukaryota;-_Opisthokonta;k_Metazoa;-_Eumetazoa;-_Bilateria;-_Deuterostomia;p_Chordata;-_Craniata;-_Vertebrata;-_Gnathostomata;-_Teleostomi;-_Euteleostomi;-_Sarcopterygii;-_Dipnotetrapodomorpha;-_Tetrapoda;-_Amniota;c_Mammalia;-_Theria;-_Eutheria;-_Boreoeutheria;-_Euarchontoglires;o_Primates;-_Haplorrhini;-_Simiiformes;-_Catarrhini;-_Hominoidea
khan_01x	khan_01x_contig0542	572	4.37413	100	25
khan_01x	khan_01x_contig0543	653	5.51302	100	37						Eutheria	9347	clade	1	-_cellular organisms;d_Eukaryota;-_Opisthokonta;k_Metazoa;-_Eumetazoa;-_Bilateria;-_Deuterostomia;p_Chordata;-_Craniata;-_Vertebrata;-_Gnathostomata;-_Teleostomi;-_Euteleostomi;-_Sarcopterygii;-_Dipnotetrapodomorpha;-_Tetrapoda;-_Amniota;c_Mammalia;-_Theria;-_Eutheria
khan_01x	khan_01x_contig0544	621	8.14815	100	56						Catarrhini	9526	parvorder	0.98	-_cellular organisms;d_Eukaryota;-_Opisthokonta;k_Metazoa;-_Eumetazoa;-_Bilateria;-_Deuterostomia;p_Chordata;-_Craniata;-_Vertebrata;-_Gnathostomata;-_Teleostomi;-_Euteleostomi;-_Sarcopterygii;-_Dipnotetrapodomorpha;-_Tetrapoda;-_Amniota;c_Mammalia;-_Theria;-_Eutheria;-_Boreoeutheria;-_Euarchontoglires;o_Primates;-_Haplorrhini;-_Simiiformes;-_Catarrhini
khan_01x	khan_01x_contig0545	502	5.5996	100	28
khan_01x	khan_01x_contig0548	404	3.72525	100	15						Propionibacteriaceae	31957	family	1	-_cellular organisms;d_Bacteria;-_Terrabacteria group;p_Actinomycetota;c_Actinomycetes;o_Propionibacteriales;f_Propionibacteriaceae
khan_01x	khan_01x_contig0550	1794	14.2347	93.9799	254						Bacteria	2	superkingdom	1	-_cellular organisms;d_Bacteria
khan_01x	khan_01x_contig0551	599	7.42237	100	46						Amniota	32524	clade	1	-_cellular organisms;d_Eukaryota;-_Opisthokonta;k_Metazoa;-_Eumetazoa;-_Bilateria;-_Deuterostomia;p_Chordata;-_Craniata;-_Vertebrata;-_Gnathostomata;-_Teleostomi;-_Euteleostomi;-_Sarcopterygii;-_Dipnotetrapodomorpha;-_Tetrapoda;-_Amniota
khan_01x	khan_01x_contig0552	1460	8.43014	97.1918	124						Veillonella parvula	29466	species	0.91	-_cellular organisms;d_Bacteria;-_Terrabacteria group;p_Bacillota;c_Negativicutes;o_Veillonellales;f_Veillonellaceae;g_Veillonella;s_Veillonella parvula
khan_01x	khan_01x_contig0553	438	4.32877	100	19						unclassified	0	no rank	0
khan_01x	khan_01x_contig0554	911	15.438	100	141						Eutheria	9347	clade	1	-_cellular organisms;d_Eukaryota;-_Opisthokonta;k_Metazoa;-_Eumetazoa;-_Bilateria;-_Deuterostomia;p_Chordata;-_Craniata;-_Vertebrata;-_Gnathostomata;-_Teleostomi;-_Euteleostomi;-_Sarcopterygii;-_Dipnotetrapodomorpha;-_Tetrapoda;-_Amniota;c_Mammalia;-_Theria;-_Eutheria
khan_01x	khan_01x_contig0555	1223	32.6451	100	401						Pseudomonadota	1224	phylum	0.7	-_cellular organisms;d_Bacteria;p_Pseudomonadota
khan_01x	khan_01x_contig0556	758	9.03694	100	68						Macaca mulatta	9544	species	0.61	-_cellular organisms;d_Eukaryota;-_Opisthokonta;k_Metazoa;-_Eumetazoa;-_Bilateria;-_Deuterostomia;p_Chordata;-_Craniata;-_Vertebrata;-_Gnathostomata;-_Teleostomi;-_Euteleostomi;-_Sarcopterygii;-_Dipnotetrapodomorpha;-_Tetrapoda;-_Amniota;c_Mammalia;-_Theria;-_Eutheria;-_Boreoeutheria;-_Euarchontoglires;o_Primates;-_Haplorrhini;-_Simiiformes;-_Catarrhini;-_Cercopithecoidea;f_Cercopithecidae;-_Cerc…
khan_01x	khan_01x_contig0557	1541	17.5509	100	271						Hanseniaspora uvarum	29833	species	0.57	-_cellular organisms;d_Eukaryota;-_Opisthokonta;k_Fungi;-_Dikarya;p_Ascomycota;-_saccharomyceta;-_Saccharomycotina;c_Saccharomycetes;o_Saccharomycetales;f_Saccharomycodaceae;g_Hanseniaspora;s_Hanseniaspora uvarum
khan_01x	khan_01x_contig0558	460	2.33261	100	11						Cutibacterium acnes	1747	species	0.97	-_cellular organisms;d_Bacteria;-_Terrabacteria group;p_Actinomycetota;c_Actinomycetes;o_Propionibacteriales;f_Propionibacteriaceae;g_Cutibacterium;s_Cutibacterium acnes
khan_01x	khan_01x_contig0562	819	29.4762	100	244						Cutibacterium acnes	1747	species	1	-_cellular organisms;d_Bacteria;-_Terrabacteria group;p_Actinomycetota;c_Actinomycetes;o_Propionibacteriales;f_Propionibacteriaceae;g_Cutibacterium;s_Cutibacterium acnes
khan_01x	khan_01x_contig0564	1227	8.10839	97.066	101						unclassified	0	no rank	0
khan_01x	khan_01x_contig0569	588	8.52891	95.9184	50						Veillonella parvula	29466	species	0.61	-_cellular organisms;d_Bacteria;-_Terrabacteria group;p_Bacillota;c_Negativicutes;o_Veillonellales;f_Veillonellaceae;g_Veillonella;s_Veillonella parvula
khan_01x	khan_01x_contig0570	780	19.2808	100	149
khan_01x	khan_01x_contig0571	895	12.3061	100	113						Bilateria	33213	clade	1	-_cellular organisms;d_Eukaryota;-_Opisthokonta;k_Metazoa;-_Eumetazoa;-_Bilateria
khan_01x	khan_01x_contig0572	1690	14.716	94.2604	251						Bacteria	2	superkingdom	1	-_cellular organisms;d_Bacteria
khan_01x	khan_01x_contig0573	3321	23.8531	99.8796	793						Bacillota	1239	phylum	0.93	-_cellular organisms;d_Bacteria;-_Terrabacteria group;p_Bacillota
khan_01x	khan_01x_contig0574	969	6.64396	100	64						Chlamydia trachomatis	813	species	0.87	-_cellular organisms;d_Bacteria;-_PVC group;p_Chlamydiota;c_Chlamydiia;o_Chlamydiales;f_Chlamydiaceae;-_Chlamydia/Chlamydophila group;g_Chlamydia;s_Chlamydia trachomatis
khan_01x	khan_01x_contig0575	728	32.1703	100	237						Hominoidea	314295	superfamily	0.97	-_cellular organisms;d_Eukaryota;-_Opisthokonta;k_Metazoa;-_Eumetazoa;-_Bilateria;-_Deuterostomia;p_Chordata;-_Craniata;-_Vertebrata;-_Gnathostomata;-_Teleostomi;-_Euteleostomi;-_Sarcopterygii;-_Dipnotetrapodomorpha;-_Tetrapoda;-_Amniota;c_Mammalia;-_Theria;-_Eutheria;-_Boreoeutheria;-_Euarchontoglires;o_Primates;-_Haplorrhini;-_Simiiformes;-_Catarrhini;-_Hominoidea
khan_01x	khan_01x_contig0576	606	7.40429	100	46
khan_01x	khan_01x_contig0577	595	7.30084	97.1429	46						Veillonella parvula	29466	species	1	-_cellular organisms;d_Bacteria;-_Terrabacteria group;p_Bacillota;c_Negativicutes;o_Veillonellales;f_Veillonellaceae;g_Veillonella;s_Veillonella parvula
khan_01x	khan_01x_contig0580	477	8.03983	100	39						Homo sapiens	9606	species	1	-_cellular organisms;d_Eukaryota;-_Opisthokonta;k_Metazoa;-_Eumetazoa;-_Bilateria;-_Deuterostomia;p_Chordata;-_Craniata;-_Vertebrata;-_Gnathostomata;-_Teleostomi;-_Euteleostomi;-_Sarcopterygii;-_Dipnotetrapodomorpha;-_Tetrapoda;-_Amniota;c_Mammalia;-_Theria;-_Eutheria;-_Boreoeutheria;-_Euarchontoglires;o_Primates;-_Haplorrhini;-_Simiiformes;-_Catarrhini;-_Hominoidea;f_Hominidae;-_Homininae;g_Homo…
khan_01x	khan_01x_contig0582	749	10.0414	100	75						unclassified	0	no rank	0
khan_01x	khan_01x_contig0583	926	11.6404	100	107						Cutibacterium acnes	1747	species	0.7	-_cellular organisms;d_Bacteria;-_Terrabacteria group;p_Actinomycetota;c_Actinomycetes;o_Propionibacteriales;f_Propionibacteriaceae;g_Cutibacterium;s_Cutibacterium acnes
khan_01x	khan_01x_contig0584	592	7.82264	96.9595	46						Corallococcus sicarius	2316726	species	1	-_cellular organisms;d_Bacteria;p_Myxococcota;c_Myxococcia;o_Myxococcales;-_Cystobacterineae;f_Myxococcaceae;g_Corallococcus;s_Corallococcus sicarius
khan_01x	khan_01x_contig0585	486	6.50823	100	32						Homo sapiens	9606	species	1	-_cellular organisms;d_Eukaryota;-_Opisthokonta;k_Metazoa;-_Eumetazoa;-_Bilateria;-_Deuterostomia;p_Chordata;-_Craniata;-_Vertebrata;-_Gnathostomata;-_Teleostomi;-_Euteleostomi;-_Sarcopterygii;-_Dipnotetrapodomorpha;-_Tetrapoda;-_Amniota;c_Mammalia;-_Theria;-_Eutheria;-_Boreoeutheria;-_Euarchontoglires;o_Primates;-_Haplorrhini;-_Simiiformes;-_Catarrhini;-_Hominoidea;f_Hominidae;-_Homininae;g_Homo…
khan_01x	khan_01x_contig0586	510	5.53137	100	28
khan_01x	khan_01x_contig0587	439	20.6469	100	93						Bacteria	2	superkingdom	1	-_cellular organisms;d_Bacteria
khan_01x	khan_01x_contig0589	430	6.48372	100	32						Theria	32525	clade	0.98	-_cellular organisms;d_Eukaryota;-_Opisthokonta;k_Metazoa;-_Eumetazoa;-_Bilateria;-_Deuterostomia;p_Chordata;-_Craniata;-_Vertebrata;-_Gnathostomata;-_Teleostomi;-_Euteleostomi;-_Sarcopterygii;-_Dipnotetrapodomorpha;-_Tetrapoda;-_Amniota;c_Mammalia;-_Theria
khan_01x	khan_01x_contig0591	1986	13.3917	100	265						Clostridium sp.	1506	species	0.82	-_cellular organisms;d_Bacteria;-_Terrabacteria group;p_Bacillota;c_Clostridia;o_Eubacteriales;f_Clostridiaceae;g_Clostridium;-_unclassified Clostridium;s_Clostridium sp.
khan_01x	khan_01x_contig0592	883	9.188	100	83						Homo sapiens	9606	species	0.87	-_cellular organisms;d_Eukaryota;-_Opisthokonta;k_Metazoa;-_Eumetazoa;-_Bilateria;-_Deuterostomia;p_Chordata;-_Craniata;-_Vertebrata;-_Gnathostomata;-_Teleostomi;-_Euteleostomi;-_Sarcopterygii;-_Dipnotetrapodomorpha;-_Tetrapoda;-_Amniota;c_Mammalia;-_Theria;-_Eutheria;-_Boreoeutheria;-_Euarchontoglires;o_Primates;-_Haplorrhini;-_Simiiformes;-_Catarrhini;-_Hominoidea;f_Hominidae;-_Homininae;g_Homo…
khan_01x	khan_01x_contig0595	574	5.61498	100	33						Gorilla gorilla gorilla	9595	subspecies	1	-_cellular organisms;d_Eukaryota;-_Opisthokonta;k_Metazoa;-_Eumetazoa;-_Bilateria;-_Deuterostomia;p_Chordata;-_Craniata;-_Vertebrata;-_Gnathostomata;-_Teleostomi;-_Euteleostomi;-_Sarcopterygii;-_Dipnotetrapodomorpha;-_Tetrapoda;-_Amniota;c_Mammalia;-_Theria;-_Eutheria;-_Boreoeutheria;-_Euarchontoglires;o_Primates;-_Haplorrhini;-_Simiiformes;-_Catarrhini;-_Hominoidea;f_Hominidae;-_Homininae;g_Gori…
khan_01x	khan_01x_contig0596	981	8.76555	90.1121	88						unclassified	0	no rank	0
khan_01x	khan_01x_contig0597	495	10.8263	99.798	54
khan_01x	khan_01x_contig0598	683	7.10102	100	49						Eutheria	9347	clade	1	-_cellular organisms;d_Eukaryota;-_Opisthokonta;k_Metazoa;-_Eumetazoa;-_Bilateria;-_Deuterostomia;p_Chordata;-_Craniata;-_Vertebrata;-_Gnathostomata;-_Teleostomi;-_Euteleostomi;-_Sarcopterygii;-_Dipnotetrapodomorpha;-_Tetrapoda;-_Amniota;c_Mammalia;-_Theria;-_Eutheria
khan_01x	khan_01x_contig0602	943	22.5048	100	215						Amniota	32524	clade	0.65	-_cellular organisms;d_Eukaryota;-_Opisthokonta;k_Metazoa;-_Eumetazoa;-_Bilateria;-_Deuterostomia;p_Chordata;-_Craniata;-_Vertebrata;-_Gnathostomata;-_Teleostomi;-_Euteleostomi;-_Sarcopterygii;-_Dipnotetrapodomorpha;-_Tetrapoda;-_Amniota
khan_01x	khan_01x_contig0603	438	6.10502	100	27						Hominidae	9604	family	0.67	-_cellular organisms;d_Eukaryota;-_Opisthokonta;k_Metazoa;-_Eumetazoa;-_Bilateria;-_Deuterostomia;p_Chordata;-_Craniata;-_Vertebrata;-_Gnathostomata;-_Teleostomi;-_Euteleostomi;-_Sarcopterygii;-_Dipnotetrapodomorpha;-_Tetrapoda;-_Amniota;c_Mammalia;-_Theria;-_Eutheria;-_Boreoeutheria;-_Euarchontoglires;o_Primates;-_Haplorrhini;-_Simiiformes;-_Catarrhini;-_Hominoidea;f_Hominidae
khan_01x	khan_01x_contig0604	660	5.37879	100	36						Actinomyces	1654	genus	0.92	-_cellular organisms;d_Bacteria;-_Terrabacteria group;p_Actinomycetota;c_Actinomycetes;o_Actinomycetales;f_Actinomycetaceae;g_Actinomyces
khan_01x	khan_01x_contig0605	408	6.47549	96.5686	27						Boreoeutheria	1437010	clade	1	-_cellular organisms;d_Eukaryota;-_Opisthokonta;k_Metazoa;-_Eumetazoa;-_Bilateria;-_Deuterostomia;p_Chordata;-_Craniata;-_Vertebrata;-_Gnathostomata;-_Teleostomi;-_Euteleostomi;-_Sarcopterygii;-_Dipnotetrapodomorpha;-_Tetrapoda;-_Amniota;c_Mammalia;-_Theria;-_Eutheria;-_Boreoeutheria
khan_01x	khan_01x_contig0606	793	9.09584	84.2371	74						Terrabacteria group	1783272	clade	1	-_cellular organisms;d_Bacteria;-_Terrabacteria group
khan_01x	khan_01x_contig0607	595	4.6	100	31						cellular organisms	131567	no rank	1	#NAME?
khan_01x	khan_01x_contig0608	619	6.15347	100	38						Bacilli	91061	class	0.68	-_cellular organisms;d_Bacteria;-_Terrabacteria group;p_Bacillota;c_Bacilli
khan_01x	khan_01x_contig0609	401	8.75312	94.015	36						Mycolicibacterium smegmatis	1772	species	1	-_cellular organisms;d_Bacteria;-_Terrabacteria group;p_Actinomycetota;c_Actinomycetes;o_Mycobacteriales;f_Mycobacteriaceae;g_Mycolicibacterium;s_Mycolicibacterium smegmatis
khan_01x	khan_01x_contig0614	600	17.3967	100	107						Catarrhini	9526	parvorder	0.7	-_cellular organisms;d_Eukaryota;-_Opisthokonta;k_Metazoa;-_Eumetazoa;-_Bilateria;-_Deuterostomia;p_Chordata;-_Craniata;-_Vertebrata;-_Gnathostomata;-_Teleostomi;-_Euteleostomi;-_Sarcopterygii;-_Dipnotetrapodomorpha;-_Tetrapoda;-_Amniota;c_Mammalia;-_Theria;-_Eutheria;-_Boreoeutheria;-_Euarchontoglires;o_Primates;-_Haplorrhini;-_Simiiformes;-_Catarrhini
khan_01x	khan_01x_contig0616	1530	28.9627	100	442						Terrabacteria group	1783272	clade	1	-_cellular organisms;d_Bacteria;-_Terrabacteria group
khan_01x	khan_01x_contig0617	689	8.74891	92.0174	61						Bacteria	2	superkingdom	1	-_cellular organisms;d_Bacteria
khan_01x	khan_01x_contig0618	514	7.77043	96.1089	41						Homo sapiens	9606	species	1	-_cellular organisms;d_Eukaryota;-_Opisthokonta;k_Metazoa;-_Eumetazoa;-_Bilateria;-_Deuterostomia;p_Chordata;-_Craniata;-_Vertebrata;-_Gnathostomata;-_Teleostomi;-_Euteleostomi;-_Sarcopterygii;-_Dipnotetrapodomorpha;-_Tetrapoda;-_Amniota;c_Mammalia;-_Theria;-_Eutheria;-_Boreoeutheria;-_Euarchontoglires;o_Primates;-_Haplorrhini;-_Simiiformes;-_Catarrhini;-_Hominoidea;f_Hominidae;-_Homininae;g_Homo…
khan_01x	khan_01x_contig0620	475	12.6526	98.5263	61						Cutibacterium acnes	1747	species	0.57	-_cellular organisms;d_Bacteria;-_Terrabacteria group;p_Actinomycetota;c_Actinomycetes;o_Propionibacteriales;f_Propionibacteriaceae;g_Cutibacterium;s_Cutibacterium acnes
khan_01x	khan_01x_contig0621	459	3.17865	100	15						Bacteria	2	superkingdom	1	-_cellular organisms;d_Bacteria
khan_01x	khan_01x_contig0622	634	7.58202	100	50
khan_01x	khan_01x_contig0623	407	9.37592	99.2629	38						unclassified	0	no rank	0
khan_01x	khan_01x_contig0626	466	6.3412	100	30
khan_01x	khan_01x_contig0627	491	4.09165	100	22						Homo sapiens	9606	species	1	-_cellular organisms;d_Eukaryota;-_Opisthokonta;k_Metazoa;-_Eumetazoa;-_Bilateria;-_Deuterostomia;p_Chordata;-_Craniata;-_Vertebrata;-_Gnathostomata;-_Teleostomi;-_Euteleostomi;-_Sarcopterygii;-_Dipnotetrapodomorpha;-_Tetrapoda;-_Amniota;c_Mammalia;-_Theria;-_Eutheria;-_Boreoeutheria;-_Euarchontoglires;o_Primates;-_Haplorrhini;-_Simiiformes;-_Catarrhini;-_Hominoidea;f_Hominidae;-_Homininae;g_Homo…
khan_01x	khan_01x_contig0628	486	3.85391	100	19						cellular organisms	131567	no rank	1	#NAME?
khan_01x	khan_01x_contig0629	785	8.66624	96.5605	68
khan_01x	khan_01x_contig0630	601	4.68552	86.5225	30						unclassified	0	no rank	0
khan_01x	khan_01x_contig0631	442	4.37557	100	21						Catarrhini	9526	parvorder	1	-_cellular organisms;d_Eukaryota;-_Opisthokonta;k_Metazoa;-_Eumetazoa;-_Bilateria;-_Deuterostomia;p_Chordata;-_Craniata;-_Vertebrata;-_Gnathostomata;-_Teleostomi;-_Euteleostomi;-_Sarcopterygii;-_Dipnotetrapodomorpha;-_Tetrapoda;-_Amniota;c_Mammalia;-_Theria;-_Eutheria;-_Boreoeutheria;-_Euarchontoglires;o_Primates;-_Haplorrhini;-_Simiiformes;-_Catarrhini
khan_01x	khan_01x_contig0632	593	8.29342	100	49						Bacteria	2	superkingdom	1	-_cellular organisms;d_Bacteria
khan_01x	khan_01x_contig0633	443	5.79458	95.0339	27						Terrabacteria group	1783272	clade	1	-_cellular organisms;d_Bacteria;-_Terrabacteria group
khan_01x	khan_01x_contig0635	801	9.37328	100	79						Bacteria	2	superkingdom	1	-_cellular organisms;d_Bacteria
khan_01x	khan_01x_contig0636	489	8.77914	100	43						Bacillota	1239	phylum	0.5	-_cellular organisms;d_Bacteria;-_Terrabacteria group;p_Bacillota
khan_01x	khan_01x_contig0638	447	10.0716	100	45						Cutibacterium acnes	1747	species	1	-_cellular organisms;d_Bacteria;-_Terrabacteria group;p_Actinomycetota;c_Actinomycetes;o_Propionibacteriales;f_Propionibacteriaceae;g_Cutibacterium;s_Cutibacterium acnes
khan_01x	khan_01x_contig0640	493	4.46653	100	26						Simiiformes	314293	infraorder	1	-_cellular organisms;d_Eukaryota;-_Opisthokonta;k_Metazoa;-_Eumetazoa;-_Bilateria;-_Deuterostomia;p_Chordata;-_Craniata;-_Vertebrata;-_Gnathostomata;-_Teleostomi;-_Euteleostomi;-_Sarcopterygii;-_Dipnotetrapodomorpha;-_Tetrapoda;-_Amniota;c_Mammalia;-_Theria;-_Eutheria;-_Boreoeutheria;-_Euarchontoglires;o_Primates;-_Haplorrhini;-_Simiiformes
khan_01x	khan_01x_contig0641	1263	13.5432	100	177						Bacteria	2	superkingdom	1	-_cellular organisms;d_Bacteria
khan_01x	khan_01x_contig0642	1551	13.3514	100	208						cellular organisms	131567	no rank	1	#NAME?
khan_01x	khan_01x_contig0643	502	4.23705	100	22						Catarrhini	9526	parvorder	0.89	-_cellular organisms;d_Eukaryota;-_Opisthokonta;k_Metazoa;-_Eumetazoa;-_Bilateria;-_Deuterostomia;p_Chordata;-_Craniata;-_Vertebrata;-_Gnathostomata;-_Teleostomi;-_Euteleostomi;-_Sarcopterygii;-_Dipnotetrapodomorpha;-_Tetrapoda;-_Amniota;c_Mammalia;-_Theria;-_Eutheria;-_Boreoeutheria;-_Euarchontoglires;o_Primates;-_Haplorrhini;-_Simiiformes;-_Catarrhini
khan_01x	khan_01x_contig0644	861	12.2799	100	108						Bacteria	2	superkingdom	1	-_cellular organisms;d_Bacteria
khan_01x	khan_01x_contig0648	1125	14.6676	96	164						Cutibacterium acnes	1747	species	0.61	-_cellular organisms;d_Bacteria;-_Terrabacteria group;p_Actinomycetota;c_Actinomycetes;o_Propionibacteriales;f_Propionibacteriaceae;g_Cutibacterium;s_Cutibacterium acnes
khan_01x	khan_01x_contig0650	423	2.2766	100	10						Propionibacteriaceae	31957	family	1	-_cellular organisms;d_Bacteria;-_Terrabacteria group;p_Actinomycetota;c_Actinomycetes;o_Propionibacteriales;f_Propionibacteriaceae
khan_01x	khan_01x_contig0655	526	4.56274	100	26						cellular organisms	131567	no rank	1	#NAME?
khan_01x	khan_01x_contig0659	605	13.7339	100	84						Hominidae	9604	family	1	-_cellular organisms;d_Eukaryota;-_Opisthokonta;k_Metazoa;-_Eumetazoa;-_Bilateria;-_Deuterostomia;p_Chordata;-_Craniata;-_Vertebrata;-_Gnathostomata;-_Teleostomi;-_Euteleostomi;-_Sarcopterygii;-_Dipnotetrapodomorpha;-_Tetrapoda;-_Amniota;c_Mammalia;-_Theria;-_Eutheria;-_Boreoeutheria;-_Euarchontoglires;o_Primates;-_Haplorrhini;-_Simiiformes;-_Catarrhini;-_Hominoidea;f_Hominidae
khan_01x	khan_01x_contig0662	1066	215.836	100	2367						Homo sapiens	9606	species	0.93	-_cellular organisms;d_Eukaryota;-_Opisthokonta;k_Metazoa;-_Eumetazoa;-_Bilateria;-_Deuterostomia;p_Chordata;-_Craniata;-_Vertebrata;-_Gnathostomata;-_Teleostomi;-_Euteleostomi;-_Sarcopterygii;-_Dipnotetrapodomorpha;-_Tetrapoda;-_Amniota;c_Mammalia;-_Theria;-_Eutheria;-_Boreoeutheria;-_Euarchontoglires;o_Primates;-_Haplorrhini;-_Simiiformes;-_Catarrhini;-_Hominoidea;f_Hominidae;-_Homininae;g_Homo…
khan_01x	khan_01x_contig0663	589	7.97963	100	49						Hominoidea	314295	superfamily	1	-_cellular organisms;d_Eukaryota;-_Opisthokonta;k_Metazoa;-_Eumetazoa;-_Bilateria;-_Deuterostomia;p_Chordata;-_Craniata;-_Vertebrata;-_Gnathostomata;-_Teleostomi;-_Euteleostomi;-_Sarcopterygii;-_Dipnotetrapodomorpha;-_Tetrapoda;-_Amniota;c_Mammalia;-_Theria;-_Eutheria;-_Boreoeutheria;-_Euarchontoglires;o_Primates;-_Haplorrhini;-_Simiiformes;-_Catarrhini;-_Hominoidea
khan_01x	khan_01x_contig0664	530	9.78679	100	53						Listeria cossartiae	2838249	species	0.58	-_cellular organisms;d_Bacteria;-_Terrabacteria group;p_Bacillota;c_Bacilli;o_Bacillales;f_Listeriaceae;g_Listeria;s_Listeria cossartiae
khan_01x	khan_01x_contig0668	413	9.27119	100	40						cellular organisms	131567	no rank	1	#NAME?
khan_01x	khan_01x_contig0669	437	10.6888	99.5423	47						cellular organisms	131567	no rank	1	#NAME?
khan_01x	khan_01x_contig0670	648	10.6389	100	69						Hominoidea	314295	superfamily	0.52	-_cellular organisms;d_Eukaryota;-_Opisthokonta;k_Metazoa;-_Eumetazoa;-_Bilateria;-_Deuterostomia;p_Chordata;-_Craniata;-_Vertebrata;-_Gnathostomata;-_Teleostomi;-_Euteleostomi;-_Sarcopterygii;-_Dipnotetrapodomorpha;-_Tetrapoda;-_Amniota;c_Mammalia;-_Theria;-_Eutheria;-_Boreoeutheria;-_Euarchontoglires;o_Primates;-_Haplorrhini;-_Simiiformes;-_Catarrhini;-_Hominoidea
khan_01x	khan_01x_contig0675	498	4.64257	96.5863	23						Plasmodium ovale wallikeri	864142	subspecies	0.71	-_cellular organisms;d_Eukaryota;-_Sar;-_Alveolata;p_Apicomplexa;c_Aconoidasida;o_Haemosporida;f_Plasmodiidae;g_Plasmodium;-_Plasmodium (Plasmodium);s_Plasmodium ovale;-_Plasmodium ovale wallikeri
khan_01x	khan_01x_contig0676	636	26.7972	99.2138	188						Chiroptera	9397	order	0.53	-_cellular organisms;d_Eukaryota;-_Opisthokonta;k_Metazoa;-_Eumetazoa;-_Bilateria;-_Deuterostomia;p_Chordata;-_Craniata;-_Vertebrata;-_Gnathostomata;-_Teleostomi;-_Euteleostomi;-_Sarcopterygii;-_Dipnotetrapodomorpha;-_Tetrapoda;-_Amniota;c_Mammalia;-_Theria;-_Eutheria;-_Boreoeutheria;-_Laurasiatheria;o_Chiroptera
khan_01x	khan_01x_contig0677	466	1.95064	100	9						Corynebacterium	1716	genus	1	-_cellular organisms;d_Bacteria;-_Terrabacteria group;p_Actinomycetota;c_Actinomycetes;o_Mycobacteriales;f_Corynebacteriaceae;g_Corynebacterium
khan_01x	khan_01x_contig0678	590	5.95254	100	36						Bacillota	1239	phylum	0.5	-_cellular organisms;d_Bacteria;-_Terrabacteria group;p_Bacillota
khan_01x	khan_01x_contig0679	493	19.2982	100	95						Pseudomonadota	1224	phylum	0.98	-_cellular organisms;d_Bacteria;p_Pseudomonadota
khan_01x	khan_01x_contig0682	996	37.4006	100	376						Euarchontoglires	314146	superorder	1	-_cellular organisms;d_Eukaryota;-_Opisthokonta;k_Metazoa;-_Eumetazoa;-_Bilateria;-_Deuterostomia;p_Chordata;-_Craniata;-_Vertebrata;-_Gnathostomata;-_Teleostomi;-_Euteleostomi;-_Sarcopterygii;-_Dipnotetrapodomorpha;-_Tetrapoda;-_Amniota;c_Mammalia;-_Theria;-_Eutheria;-_Boreoeutheria;-_Euarchontoglires
khan_01x	khan_01x_contig0683	683	13.1567	96.1933	90						unclassified	0	no rank	0
khan_01x	khan_01x_contig0684	1432	12.2877	99.7207	176						unclassified	0	no rank	0
khan_01x	khan_01x_contig0685	474	24.5675	100	119						Homo sapiens	9606	species	1	-_cellular organisms;d_Eukaryota;-_Opisthokonta;k_Metazoa;-_Eumetazoa;-_Bilateria;-_Deuterostomia;p_Chordata;-_Craniata;-_Vertebrata;-_Gnathostomata;-_Teleostomi;-_Euteleostomi;-_Sarcopterygii;-_Dipnotetrapodomorpha;-_Tetrapoda;-_Amniota;c_Mammalia;-_Theria;-_Eutheria;-_Boreoeutheria;-_Euarchontoglires;o_Primates;-_Haplorrhini;-_Simiiformes;-_Catarrhini;-_Hominoidea;f_Hominidae;-_Homininae;g_Homo…
khan_01x	khan_01x_contig0686	1714	4.99767	100	85						Macaca nemestrina	9545	species	1	-_cellular organisms;d_Eukaryota;-_Opisthokonta;k_Metazoa;-_Eumetazoa;-_Bilateria;-_Deuterostomia;p_Chordata;-_Craniata;-_Vertebrata;-_Gnathostomata;-_Teleostomi;-_Euteleostomi;-_Sarcopterygii;-_Dipnotetrapodomorpha;-_Tetrapoda;-_Amniota;c_Mammalia;-_Theria;-_Eutheria;-_Boreoeutheria;-_Euarchontoglires;o_Primates;-_Haplorrhini;-_Simiiformes;-_Catarrhini;-_Cercopithecoidea;f_Cercopithecidae;-_Cerc…
khan_01x	khan_01x_contig0688	761	15.0591	100	116						Haemophilus influenzae HK1212	456482	strain	0.65	-_cellular organisms;d_Bacteria;p_Pseudomonadota;c_Gammaproteobacteria;o_Pasteurellales;f_Pasteurellaceae;g_Haemophilus;s_Haemophilus influenzae;-_Haemophilus influenzae HK1212
khan_01x	khan_01x_contig0690	814	22.4767	100	183						Hominoidea	314295	superfamily	0.92	-_cellular organisms;d_Eukaryota;-_Opisthokonta;k_Metazoa;-_Eumetazoa;-_Bilateria;-_Deuterostomia;p_Chordata;-_Craniata;-_Vertebrata;-_Gnathostomata;-_Teleostomi;-_Euteleostomi;-_Sarcopterygii;-_Dipnotetrapodomorpha;-_Tetrapoda;-_Amniota;c_Mammalia;-_Theria;-_Eutheria;-_Boreoeutheria;-_Euarchontoglires;o_Primates;-_Haplorrhini;-_Simiiformes;-_Catarrhini;-_Hominoidea
khan_01x	khan_01x_contig0692	447	9.6443	100	44						Symphalangus syndactylus	9590	species	1	-_cellular organisms;d_Eukaryota;-_Opisthokonta;k_Metazoa;-_Eumetazoa;-_Bilateria;-_Deuterostomia;p_Chordata;-_Craniata;-_Vertebrata;-_Gnathostomata;-_Teleostomi;-_Euteleostomi;-_Sarcopterygii;-_Dipnotetrapodomorpha;-_Tetrapoda;-_Amniota;c_Mammalia;-_Theria;-_Eutheria;-_Boreoeutheria;-_Euarchontoglires;o_Primates;-_Haplorrhini;-_Simiiformes;-_Catarrhini;-_Hominoidea;f_Hylobatidae;g_Symphalangus;s…
khan_01x	khan_01x_contig0693	573	10.5096	100	60						Clostridium sp.	1506	species	0.58	-_cellular organisms;d_Bacteria;-_Terrabacteria group;p_Bacillota;c_Clostridia;o_Eubacteriales;f_Clostridiaceae;g_Clostridium;-_unclassified Clostridium;s_Clostridium sp.
khan_01x	khan_01x_contig0694	612	6.27288	100	41						Catarrhini	9526	parvorder	0.68	-_cellular organisms;d_Eukaryota;-_Opisthokonta;k_Metazoa;-_Eumetazoa;-_Bilateria;-_Deuterostomia;p_Chordata;-_Craniata;-_Vertebrata;-_Gnathostomata;-_Teleostomi;-_Euteleostomi;-_Sarcopterygii;-_Dipnotetrapodomorpha;-_Tetrapoda;-_Amniota;c_Mammalia;-_Theria;-_Eutheria;-_Boreoeutheria;-_Euarchontoglires;o_Primates;-_Haplorrhini;-_Simiiformes;-_Catarrhini
khan_01x	khan_01x_contig0696	549	3.48452	100	19						Cutibacterium acnes	1747	species	0.54	-_cellular organisms;d_Bacteria;-_Terrabacteria group;p_Actinomycetota;c_Actinomycetes;o_Propionibacteriales;f_Propionibacteriaceae;g_Cutibacterium;s_Cutibacterium acnes
khan_01x	khan_01x_contig0697	626	8.94089	100	56						Plasmodium ovale wallikeri	864142	subspecies	1	-_cellular organisms;d_Eukaryota;-_Sar;-_Alveolata;p_Apicomplexa;c_Aconoidasida;o_Haemosporida;f_Plasmodiidae;g_Plasmodium;-_Plasmodium (Plasmodium);s_Plasmodium ovale;-_Plasmodium ovale wallikeri
khan_01x	khan_01x_contig0698	1332	26.4542	100	355						Ascomycota	4890	phylum	0.5	-_cellular organisms;d_Eukaryota;-_Opisthokonta;k_Fungi;-_Dikarya;p_Ascomycota
khan_01x	khan_01x_contig0699	647	9.22566	98.609	61						Cutibacterium acnes	1747	species	0.74	-_cellular organisms;d_Bacteria;-_Terrabacteria group;p_Actinomycetota;c_Actinomycetes;o_Propionibacteriales;f_Propionibacteriaceae;g_Cutibacterium;s_Cutibacterium acnes
khan_01x	khan_01x_contig0701	635	6.21102	100	40						Bacteria	2	superkingdom	0.61	-_cellular organisms;d_Bacteria
khan_01x	khan_01x_contig0702	646	7.90712	100	51						cellular organisms	131567	no rank	1	#NAME?
khan_01x	khan_01x_contig0703	672	7.7753	100	54						Bacteria	2	superkingdom	0.97	-_cellular organisms;d_Bacteria
khan_01x	khan_01x_contig0705	428	10.2009	100	44						unclassified	0	no rank	0
khan_01x	khan_01x_contig0706	1165	52.6506	96.5665	624						Boreoeutheria	1437010	clade	0.98	-_cellular organisms;d_Eukaryota;-_Opisthokonta;k_Metazoa;-_Eumetazoa;-_Bilateria;-_Deuterostomia;p_Chordata;-_Craniata;-_Vertebrata;-_Gnathostomata;-_Teleostomi;-_Euteleostomi;-_Sarcopterygii;-_Dipnotetrapodomorpha;-_Tetrapoda;-_Amniota;c_Mammalia;-_Theria;-_Eutheria;-_Boreoeutheria
khan_01x	khan_01x_contig0707	699	13.681	100	98						Catarrhini	9526	parvorder	0.93	-_cellular organisms;d_Eukaryota;-_Opisthokonta;k_Metazoa;-_Eumetazoa;-_Bilateria;-_Deuterostomia;p_Chordata;-_Craniata;-_Vertebrata;-_Gnathostomata;-_Teleostomi;-_Euteleostomi;-_Sarcopterygii;-_Dipnotetrapodomorpha;-_Tetrapoda;-_Amniota;c_Mammalia;-_Theria;-_Eutheria;-_Boreoeutheria;-_Euarchontoglires;o_Primates;-_Haplorrhini;-_Simiiformes;-_Catarrhini
khan_01x	khan_01x_contig0709	445	5.22022	97.0787	24						Staphylococcus hominis	1290	species	1	-_cellular organisms;d_Bacteria;-_Terrabacteria group;p_Bacillota;c_Bacilli;o_Bacillales;f_Staphylococcaceae;g_Staphylococcus;s_Staphylococcus hominis
khan_01x	khan_01x_contig0710	664	7.84789	100	56						Galemys pyrenaicus	202257	species	0.98	-_cellular organisms;d_Eukaryota;-_Opisthokonta;k_Metazoa;-_Eumetazoa;-_Bilateria;-_Deuterostomia;p_Chordata;-_Craniata;-_Vertebrata;-_Gnathostomata;-_Teleostomi;-_Euteleostomi;-_Sarcopterygii;-_Dipnotetrapodomorpha;-_Tetrapoda;-_Amniota;c_Mammalia;-_Theria;-_Eutheria;-_Boreoeutheria;-_Laurasiatheria;o_Eulipotyphla;f_Talpidae;g_Galemys;s_Galemys pyrenaicus
khan_01x	khan_01x_contig0713	756	7.37434	100	57						Terrabacteria group	1783272	clade	1	-_cellular organisms;d_Bacteria;-_Terrabacteria group
khan_01x	khan_01x_contig0715	457	16.4464	98.4683	77						Callithrix jacchus	9483	species	1	-_cellular organisms;d_Eukaryota;-_Opisthokonta;k_Metazoa;-_Eumetazoa;-_Bilateria;-_Deuterostomia;p_Chordata;-_Craniata;-_Vertebrata;-_Gnathostomata;-_Teleostomi;-_Euteleostomi;-_Sarcopterygii;-_Dipnotetrapodomorpha;-_Tetrapoda;-_Amniota;c_Mammalia;-_Theria;-_Eutheria;-_Boreoeutheria;-_Euarchontoglires;o_Primates;-_Haplorrhini;-_Simiiformes;-_Platyrrhini;f_Cebidae;-_Callitrichinae;g_Callithrix;-_…
khan_01x	khan_01x_contig0719	773	13.445	97.2833	107						Eubalaena glacialis	27606	species	0.5	-_cellular organisms;d_Eukaryota;-_Opisthokonta;k_Metazoa;-_Eumetazoa;-_Bilateria;-_Deuterostomia;p_Chordata;-_Craniata;-_Vertebrata;-_Gnathostomata;-_Teleostomi;-_Euteleostomi;-_Sarcopterygii;-_Dipnotetrapodomorpha;-_Tetrapoda;-_Amniota;c_Mammalia;-_Theria;-_Eutheria;-_Boreoeutheria;-_Laurasiatheria;o_Artiodactyla;-_Whippomorpha;-_Cetacea;-_Mysticeti;f_Balaenidae;g_Eubalaena;s_Eubalaena glacialis
khan_01x	khan_01x_contig0720	572	13.7955	100	80						Hominoidea	314295	superfamily	1	-_cellular organisms;d_Eukaryota;-_Opisthokonta;k_Metazoa;-_Eumetazoa;-_Bilateria;-_Deuterostomia;p_Chordata;-_Craniata;-_Vertebrata;-_Gnathostomata;-_Teleostomi;-_Euteleostomi;-_Sarcopterygii;-_Dipnotetrapodomorpha;-_Tetrapoda;-_Amniota;c_Mammalia;-_Theria;-_Eutheria;-_Boreoeutheria;-_Euarchontoglires;o_Primates;-_Haplorrhini;-_Simiiformes;-_Catarrhini;-_Hominoidea
khan_01x	khan_01x_contig0722	1378	12.1459	100	168						cellular organisms	131567	no rank	1	#NAME?
khan_01x	khan_01x_contig0724	406	36.2414	100	149						unclassified	0	no rank	0
khan_01x	khan_01x_contig0725	629	12.0668	100	79						Simiiformes	314293	infraorder	0.93	-_cellular organisms;d_Eukaryota;-_Opisthokonta;k_Metazoa;-_Eumetazoa;-_Bilateria;-_Deuterostomia;p_Chordata;-_Craniata;-_Vertebrata;-_Gnathostomata;-_Teleostomi;-_Euteleostomi;-_Sarcopterygii;-_Dipnotetrapodomorpha;-_Tetrapoda;-_Amniota;c_Mammalia;-_Theria;-_Eutheria;-_Boreoeutheria;-_Euarchontoglires;o_Primates;-_Haplorrhini;-_Simiiformes
khan_01x	khan_01x_contig0728	1829	11.9513	97.1022	218						Terrabacteria group	1783272	clade	1	-_cellular organisms;d_Bacteria;-_Terrabacteria group
khan_01x	khan_01x_contig0730	425	12.92	100	64						Homo sapiens	9606	species	1	-_cellular organisms;d_Eukaryota;-_Opisthokonta;k_Metazoa;-_Eumetazoa;-_Bilateria;-_Deuterostomia;p_Chordata;-_Craniata;-_Vertebrata;-_Gnathostomata;-_Teleostomi;-_Euteleostomi;-_Sarcopterygii;-_Dipnotetrapodomorpha;-_Tetrapoda;-_Amniota;c_Mammalia;-_Theria;-_Eutheria;-_Boreoeutheria;-_Euarchontoglires;o_Primates;-_Haplorrhini;-_Simiiformes;-_Catarrhini;-_Hominoidea;f_Hominidae;-_Homininae;g_Homo…
khan_01x	khan_01x_contig0733	810	5.43951	76.5432	45						Mycobacterium ostraviense	2738409	species	1	-_cellular organisms;d_Bacteria;-_Terrabacteria group;p_Actinomycetota;c_Actinomycetes;o_Mycobacteriales;f_Mycobacteriaceae;g_Mycobacterium;s_Mycobacterium ostraviense
khan_01x	khan_01x_contig0735	626	11.0687	99.361	69						unclassified	0	no rank	0
khan_01x	khan_01x_contig0737	560	12.9107	96.6071	73						Platyrrhini	9479	parvorder	1	-_cellular organisms;d_Eukaryota;-_Opisthokonta;k_Metazoa;-_Eumetazoa;-_Bilateria;-_Deuterostomia;p_Chordata;-_Craniata;-_Vertebrata;-_Gnathostomata;-_Teleostomi;-_Euteleostomi;-_Sarcopterygii;-_Dipnotetrapodomorpha;-_Tetrapoda;-_Amniota;c_Mammalia;-_Theria;-_Eutheria;-_Boreoeutheria;-_Euarchontoglires;o_Primates;-_Haplorrhini;-_Simiiformes;-_Platyrrhini
khan_01x	khan_01x_contig0738	632	10.1155	94.7785	65						Bacteria	2	superkingdom	1	-_cellular organisms;d_Bacteria
khan_01x	khan_01x_contig0740	761	18.0276	100	137						Simiiformes	314293	infraorder	1	-_cellular organisms;d_Eukaryota;-_Opisthokonta;k_Metazoa;-_Eumetazoa;-_Bilateria;-_Deuterostomia;p_Chordata;-_Craniata;-_Vertebrata;-_Gnathostomata;-_Teleostomi;-_Euteleostomi;-_Sarcopterygii;-_Dipnotetrapodomorpha;-_Tetrapoda;-_Amniota;c_Mammalia;-_Theria;-_Eutheria;-_Boreoeutheria;-_Euarchontoglires;o_Primates;-_Haplorrhini;-_Simiiformes
khan_01x	khan_01x_contig0741	402	2.21393	87.8109	10						Bacteria	2	superkingdom	1	-_cellular organisms;d_Bacteria
khan_01x	khan_01x_contig0742	1091	9.44271	100	102						Hominidae	9604	family	1	-_cellular organisms;d_Eukaryota;-_Opisthokonta;k_Metazoa;-_Eumetazoa;-_Bilateria;-_Deuterostomia;p_Chordata;-_Craniata;-_Vertebrata;-_Gnathostomata;-_Teleostomi;-_Euteleostomi;-_Sarcopterygii;-_Dipnotetrapodomorpha;-_Tetrapoda;-_Amniota;c_Mammalia;-_Theria;-_Eutheria;-_Boreoeutheria;-_Euarchontoglires;o_Primates;-_Haplorrhini;-_Simiiformes;-_Catarrhini;-_Hominoidea;f_Hominidae
khan_01x	khan_01x_contig0743	410	3.23659	100	14						Homo sapiens	9606	species	0.5	-_cellular organisms;d_Eukaryota;-_Opisthokonta;k_Metazoa;-_Eumetazoa;-_Bilateria;-_Deuterostomia;p_Chordata;-_Craniata;-_Vertebrata;-_Gnathostomata;-_Teleostomi;-_Euteleostomi;-_Sarcopterygii;-_Dipnotetrapodomorpha;-_Tetrapoda;-_Amniota;c_Mammalia;-_Theria;-_Eutheria;-_Boreoeutheria;-_Euarchontoglires;o_Primates;-_Haplorrhini;-_Simiiformes;-_Catarrhini;-_Hominoidea;f_Hominidae;-_Homininae;g_Homo…
khan_01x	khan_01x_contig0746	520	4.06731	100	21
khan_01x	khan_01x_contig0749	1398	16.2661	100	229						Bacteria	2	superkingdom	1	-_cellular organisms;d_Bacteria
khan_01x	khan_01x_contig0753	956	6.85879	100	65
khan_01x	khan_01x_contig0754	514	67.5739	100	350						Bacteria	2	superkingdom	1	-_cellular organisms;d_Bacteria
khan_01x	khan_01x_contig0755	1310	26.7481	100	360						Pongo abelii	9601	species	1	-_cellular organisms;d_Eukaryota;-_Opisthokonta;k_Metazoa;-_Eumetazoa;-_Bilateria;-_Deuterostomia;p_Chordata;-_Craniata;-_Vertebrata;-_Gnathostomata;-_Teleostomi;-_Euteleostomi;-_Sarcopterygii;-_Dipnotetrapodomorpha;-_Tetrapoda;-_Amniota;c_Mammalia;-_Theria;-_Eutheria;-_Boreoeutheria;-_Euarchontoglires;o_Primates;-_Haplorrhini;-_Simiiformes;-_Catarrhini;-_Hominoidea;f_Hominidae;-_Ponginae;g_Pongo…
khan_01x	khan_01x_contig0757	925	11.0486	97.9459	102						cellular organisms	131567	no rank	1	#NAME?
khan_01x	khan_01x_contig0758	531	2.85687	100	16						Eutheria	9347	clade	1	-_cellular organisms;d_Eukaryota;-_Opisthokonta;k_Metazoa;-_Eumetazoa;-_Bilateria;-_Deuterostomia;p_Chordata;-_Craniata;-_Vertebrata;-_Gnathostomata;-_Teleostomi;-_Euteleostomi;-_Sarcopterygii;-_Dipnotetrapodomorpha;-_Tetrapoda;-_Amniota;c_Mammalia;-_Theria;-_Eutheria
khan_01x	khan_01x_contig0759	1236	11.2282	100	138						Enterobacter hormaechei	158836	species	1	-_cellular organisms;d_Bacteria;p_Pseudomonadota;c_Gammaproteobacteria;o_Enterobacterales;f_Enterobacteriaceae;g_Enterobacter;-_Enterobacter cloacae complex;s_Enterobacter hormaechei
khan_01x	khan_01x_contig0760	538	3.91822	100	22						Algoriella xinjiangensis	684065	species	0.77	-_cellular organisms;d_Bacteria;-_FCB group;-_Bacteroidota/Chlorobiota group;p_Bacteroidota;c_Flavobacteriia;o_Flavobacteriales;f_Weeksellaceae;g_Algoriella;s_Algoriella xinjiangensis
khan_01x	khan_01x_contig0761	606	16.4422	100	100						Homo sapiens	9606	species	0.91	-_cellular organisms;d_Eukaryota;-_Opisthokonta;k_Metazoa;-_Eumetazoa;-_Bilateria;-_Deuterostomia;p_Chordata;-_Craniata;-_Vertebrata;-_Gnathostomata;-_Teleostomi;-_Euteleostomi;-_Sarcopterygii;-_Dipnotetrapodomorpha;-_Tetrapoda;-_Amniota;c_Mammalia;-_Theria;-_Eutheria;-_Boreoeutheria;-_Euarchontoglires;o_Primates;-_Haplorrhini;-_Simiiformes;-_Catarrhini;-_Hominoidea;f_Hominidae;-_Homininae;g_Homo…
khan_01x	khan_01x_contig0768	476	7.92017	98.5294	41						Catarrhini	9526	parvorder	1	-_cellular organisms;d_Eukaryota;-_Opisthokonta;k_Metazoa;-_Eumetazoa;-_Bilateria;-_Deuterostomia;p_Chordata;-_Craniata;-_Vertebrata;-_Gnathostomata;-_Teleostomi;-_Euteleostomi;-_Sarcopterygii;-_Dipnotetrapodomorpha;-_Tetrapoda;-_Amniota;c_Mammalia;-_Theria;-_Eutheria;-_Boreoeutheria;-_Euarchontoglires;o_Primates;-_Haplorrhini;-_Simiiformes;-_Catarrhini
khan_01x	khan_01x_contig0769	634	3.14826	93.6909	21						unclassified	0	no rank	0
khan_01x	khan_01x_contig0771	529	23.397	100	124						Gulo gulo	48420	species	1	-_cellular organisms;d_Eukaryota;-_Opisthokonta;k_Metazoa;-_Eumetazoa;-_Bilateria;-_Deuterostomia;p_Chordata;-_Craniata;-_Vertebrata;-_Gnathostomata;-_Teleostomi;-_Euteleostomi;-_Sarcopterygii;-_Dipnotetrapodomorpha;-_Tetrapoda;-_Amniota;c_Mammalia;-_Theria;-_Eutheria;-_Boreoeutheria;-_Laurasiatheria;o_Carnivora;-_Caniformia;-_Musteloidea;f_Mustelidae;-_Guloninae;g_Gulo;s_Gulo gulo
khan_01x	khan_01x_contig0772	501	25.0739	100	127						Homo sapiens	9606	species	0.91	-_cellular organisms;d_Eukaryota;-_Opisthokonta;k_Metazoa;-_Eumetazoa;-_Bilateria;-_Deuterostomia;p_Chordata;-_Craniata;-_Vertebrata;-_Gnathostomata;-_Teleostomi;-_Euteleostomi;-_Sarcopterygii;-_Dipnotetrapodomorpha;-_Tetrapoda;-_Amniota;c_Mammalia;-_Theria;-_Eutheria;-_Boreoeutheria;-_Euarchontoglires;o_Primates;-_Haplorrhini;-_Simiiformes;-_Catarrhini;-_Hominoidea;f_Hominidae;-_Homininae;g_Homo…
khan_01x	khan_01x_contig0773	1506	8.19389	96.6135	124						Bacteria	2	superkingdom	1	-_cellular organisms;d_Bacteria
khan_01x	khan_01x_contig0775	470	21.4021	100	111						Opisthokonta	33154	clade	0.95	-_cellular organisms;d_Eukaryota;-_Opisthokonta
khan_01x	khan_01x_contig0777	400	3.0875	92.75	13						cellular organisms	131567	no rank	1	#NAME?
khan_01x	khan_01x_contig0784	416	4.92067	100	22						unclassified	0	no rank	0
khan_01x	khan_01x_contig0786	576	22.4913	100	131						Hominoidea	314295	superfamily	0.71	-_cellular organisms;d_Eukaryota;-_Opisthokonta;k_Metazoa;-_Eumetazoa;-_Bilateria;-_Deuterostomia;p_Chordata;-_Craniata;-_Vertebrata;-_Gnathostomata;-_Teleostomi;-_Euteleostomi;-_Sarcopterygii;-_Dipnotetrapodomorpha;-_Tetrapoda;-_Amniota;c_Mammalia;-_Theria;-_Eutheria;-_Boreoeutheria;-_Euarchontoglires;o_Primates;-_Haplorrhini;-_Simiiformes;-_Catarrhini;-_Hominoidea
khan_01x	khan_01x_contig0787	448	4.35045	100	20						Pan paniscus	9597	species	0.86	-_cellular organisms;d_Eukaryota;-_Opisthokonta;k_Metazoa;-_Eumetazoa;-_Bilateria;-_Deuterostomia;p_Chordata;-_Craniata;-_Vertebrata;-_Gnathostomata;-_Teleostomi;-_Euteleostomi;-_Sarcopterygii;-_Dipnotetrapodomorpha;-_Tetrapoda;-_Amniota;c_Mammalia;-_Theria;-_Eutheria;-_Boreoeutheria;-_Euarchontoglires;o_Primates;-_Haplorrhini;-_Simiiformes;-_Catarrhini;-_Hominoidea;f_Hominidae;-_Homininae;g_Pan;…
khan_01x	khan_01x_contig0789	426	11.2488	100	49						Homo sapiens	9606	species	1	-_cellular organisms;d_Eukaryota;-_Opisthokonta;k_Metazoa;-_Eumetazoa;-_Bilateria;-_Deuterostomia;p_Chordata;-_Craniata;-_Vertebrata;-_Gnathostomata;-_Teleostomi;-_Euteleostomi;-_Sarcopterygii;-_Dipnotetrapodomorpha;-_Tetrapoda;-_Amniota;c_Mammalia;-_Theria;-_Eutheria;-_Boreoeutheria;-_Euarchontoglires;o_Primates;-_Haplorrhini;-_Simiiformes;-_Catarrhini;-_Hominoidea;f_Hominidae;-_Homininae;g_Homo…
khan_01x	khan_01x_contig0790	801	10.6355	100	86						Catarrhini	9526	parvorder	0.66	-_cellular organisms;d_Eukaryota;-_Opisthokonta;k_Metazoa;-_Eumetazoa;-_Bilateria;-_Deuterostomia;p_Chordata;-_Craniata;-_Vertebrata;-_Gnathostomata;-_Teleostomi;-_Euteleostomi;-_Sarcopterygii;-_Dipnotetrapodomorpha;-_Tetrapoda;-_Amniota;c_Mammalia;-_Theria;-_Eutheria;-_Boreoeutheria;-_Euarchontoglires;o_Primates;-_Haplorrhini;-_Simiiformes;-_Catarrhini
khan_01x	khan_01x_contig0791	1021	8.10578	100	85						Terrabacteria group	1783272	clade	0.82	-_cellular organisms;d_Bacteria;-_Terrabacteria group
khan_01x	khan_01x_contig0792	589	6.79117	100	42						Bacillota	1239	phylum	1	-_cellular organisms;d_Bacteria;-_Terrabacteria group;p_Bacillota
khan_01x	khan_01x_contig0793	455	42.0022	100	199						unclassified	0	no rank	0
khan_01x	khan_01x_contig0794	401	14.0823	99.5012	57						unclassified	0	no rank	0
khan_01x	khan_01x_contig0796	521	6.41075	99.2322	37						Hominidae	9604	family	0.51	-_cellular organisms;d_Eukaryota;-_Opisthokonta;k_Metazoa;-_Eumetazoa;-_Bilateria;-_Deuterostomia;p_Chordata;-_Craniata;-_Vertebrata;-_Gnathostomata;-_Teleostomi;-_Euteleostomi;-_Sarcopterygii;-_Dipnotetrapodomorpha;-_Tetrapoda;-_Amniota;c_Mammalia;-_Theria;-_Eutheria;-_Boreoeutheria;-_Euarchontoglires;o_Primates;-_Haplorrhini;-_Simiiformes;-_Catarrhini;-_Hominoidea;f_Hominidae
khan_01x	khan_01x_contig0797	1202	7.77038	100	94
khan_01x	khan_01x_contig0805	993	158.152	100	1571						Clostridium sp.	1506	species	1	-_cellular organisms;d_Bacteria;-_Terrabacteria group;p_Bacillota;c_Clostridia;o_Eubacteriales;f_Clostridiaceae;g_Clostridium;-_unclassified Clostridium;s_Clostridium sp.
khan_01x	khan_01x_contig0807	1031	38.7944	100	401						Simiiformes	314293	infraorder	0.63	-_cellular organisms;d_Eukaryota;-_Opisthokonta;k_Metazoa;-_Eumetazoa;-_Bilateria;-_Deuterostomia;p_Chordata;-_Craniata;-_Vertebrata;-_Gnathostomata;-_Teleostomi;-_Euteleostomi;-_Sarcopterygii;-_Dipnotetrapodomorpha;-_Tetrapoda;-_Amniota;c_Mammalia;-_Theria;-_Eutheria;-_Boreoeutheria;-_Euarchontoglires;o_Primates;-_Haplorrhini;-_Simiiformes
khan_01x	khan_01x_contig0808	510	5.74314	100	29						cellular organisms	131567	no rank	1	#NAME?
khan_01x	khan_01x_contig0810	440	5.49773	92.7273	24						unclassified	0	no rank	0
khan_01x	khan_01x_contig0814	769	7.82315	100	61						Homo sapiens	9606	species	1	-_cellular organisms;d_Eukaryota;-_Opisthokonta;k_Metazoa;-_Eumetazoa;-_Bilateria;-_Deuterostomia;p_Chordata;-_Craniata;-_Vertebrata;-_Gnathostomata;-_Teleostomi;-_Euteleostomi;-_Sarcopterygii;-_Dipnotetrapodomorpha;-_Tetrapoda;-_Amniota;c_Mammalia;-_Theria;-_Eutheria;-_Boreoeutheria;-_Euarchontoglires;o_Primates;-_Haplorrhini;-_Simiiformes;-_Catarrhini;-_Hominoidea;f_Hominidae;-_Homininae;g_Homo…
khan_01x	khan_01x_contig0817	715	7.18601	99.5804	53						Veillonella parvula	29466	species	1	-_cellular organisms;d_Bacteria;-_Terrabacteria group;p_Bacillota;c_Negativicutes;o_Veillonellales;f_Veillonellaceae;g_Veillonella;s_Veillonella parvula
khan_01x	khan_01x_contig0818	400	3.6025	100	15						Amniota	32524	clade	1	-_cellular organisms;d_Eukaryota;-_Opisthokonta;k_Metazoa;-_Eumetazoa;-_Bilateria;-_Deuterostomia;p_Chordata;-_Craniata;-_Vertebrata;-_Gnathostomata;-_Teleostomi;-_Euteleostomi;-_Sarcopterygii;-_Dipnotetrapodomorpha;-_Tetrapoda;-_Amniota
khan_01x	khan_01x_contig0820	836	5.05742	100	46						Eukaryota	2759	superkingdom	0.68	-_cellular organisms;d_Eukaryota
khan_01x	khan_01x_contig0822	428	4.68458	100	20						Saguinus oedipus	9490	species	1	-_cellular organisms;d_Eukaryota;-_Opisthokonta;k_Metazoa;-_Eumetazoa;-_Bilateria;-_Deuterostomia;p_Chordata;-_Craniata;-_Vertebrata;-_Gnathostomata;-_Teleostomi;-_Euteleostomi;-_Sarcopterygii;-_Dipnotetrapodomorpha;-_Tetrapoda;-_Amniota;c_Mammalia;-_Theria;-_Eutheria;-_Boreoeutheria;-_Euarchontoglires;o_Primates;-_Haplorrhini;-_Simiiformes;-_Platyrrhini;f_Cebidae;-_Callitrichinae;g_Saguinus;s_Sa…
khan_01x	khan_01x_contig0824	903	21.8771	99.2248	196						Terrabacteria group	1783272	clade	1	-_cellular organisms;d_Bacteria;-_Terrabacteria group
khan_01x	khan_01x_contig0826	1415	10.1067	98.1625	143						Bacteria	2	superkingdom	1	-_cellular organisms;d_Bacteria
khan_01x	khan_01x_contig0827	798	9.80827	100	79
khan_01x	khan_01x_contig0828	542	7.6107	100	43						Hominidae	9604	family	0.98	-_cellular organisms;d_Eukaryota;-_Opisthokonta;k_Metazoa;-_Eumetazoa;-_Bilateria;-_Deuterostomia;p_Chordata;-_Craniata;-_Vertebrata;-_Gnathostomata;-_Teleostomi;-_Euteleostomi;-_Sarcopterygii;-_Dipnotetrapodomorpha;-_Tetrapoda;-_Amniota;c_Mammalia;-_Theria;-_Eutheria;-_Boreoeutheria;-_Euarchontoglires;o_Primates;-_Haplorrhini;-_Simiiformes;-_Catarrhini;-_Hominoidea;f_Hominidae
khan_01x	khan_01x_contig0829	435	2.53563	100	12						Mammalia	40674	class	1	-_cellular organisms;d_Eukaryota;-_Opisthokonta;k_Metazoa;-_Eumetazoa;-_Bilateria;-_Deuterostomia;p_Chordata;-_Craniata;-_Vertebrata;-_Gnathostomata;-_Teleostomi;-_Euteleostomi;-_Sarcopterygii;-_Dipnotetrapodomorpha;-_Tetrapoda;-_Amniota;c_Mammalia
khan_01x	khan_01x_contig0830	995	7.05528	100	70						Veillonella parvula	29466	species	1	-_cellular organisms;d_Bacteria;-_Terrabacteria group;p_Bacillota;c_Negativicutes;o_Veillonellales;f_Veillonellaceae;g_Veillonella;s_Veillonella parvula
khan_01x	khan_01x_contig0831	407	8.28501	100	34						Homo sapiens	9606	species	1	-_cellular organisms;d_Eukaryota;-_Opisthokonta;k_Metazoa;-_Eumetazoa;-_Bilateria;-_Deuterostomia;p_Chordata;-_Craniata;-_Vertebrata;-_Gnathostomata;-_Teleostomi;-_Euteleostomi;-_Sarcopterygii;-_Dipnotetrapodomorpha;-_Tetrapoda;-_Amniota;c_Mammalia;-_Theria;-_Eutheria;-_Boreoeutheria;-_Euarchontoglires;o_Primates;-_Haplorrhini;-_Simiiformes;-_Catarrhini;-_Hominoidea;f_Hominidae;-_Homininae;g_Homo…
khan_01x	khan_01x_contig0832	415	11.3831	100	49						Chlorocebus sabaeus	60711	species	1	-_cellular organisms;d_Eukaryota;-_Opisthokonta;k_Metazoa;-_Eumetazoa;-_Bilateria;-_Deuterostomia;p_Chordata;-_Craniata;-_Vertebrata;-_Gnathostomata;-_Teleostomi;-_Euteleostomi;-_Sarcopterygii;-_Dipnotetrapodomorpha;-_Tetrapoda;-_Amniota;c_Mammalia;-_Theria;-_Eutheria;-_Boreoeutheria;-_Euarchontoglires;o_Primates;-_Haplorrhini;-_Simiiformes;-_Catarrhini;-_Cercopithecoidea;f_Cercopithecidae;-_Cerc…
khan_01x	khan_01x_contig0833	596	9.33389	100	56						Homo sapiens	9606	species	0.99	-_cellular organisms;d_Eukaryota;-_Opisthokonta;k_Metazoa;-_Eumetazoa;-_Bilateria;-_Deuterostomia;p_Chordata;-_Craniata;-_Vertebrata;-_Gnathostomata;-_Teleostomi;-_Euteleostomi;-_Sarcopterygii;-_Dipnotetrapodomorpha;-_Tetrapoda;-_Amniota;c_Mammalia;-_Theria;-_Eutheria;-_Boreoeutheria;-_Euarchontoglires;o_Primates;-_Haplorrhini;-_Simiiformes;-_Catarrhini;-_Hominoidea;f_Hominidae;-_Homininae;g_Homo…
khan_01x	khan_01x_contig0837	861	6.38908	100	57						Simiiformes	314293	infraorder	0.69	-_cellular organisms;d_Eukaryota;-_Opisthokonta;k_Metazoa;-_Eumetazoa;-_Bilateria;-_Deuterostomia;p_Chordata;-_Craniata;-_Vertebrata;-_Gnathostomata;-_Teleostomi;-_Euteleostomi;-_Sarcopterygii;-_Dipnotetrapodomorpha;-_Tetrapoda;-_Amniota;c_Mammalia;-_Theria;-_Eutheria;-_Boreoeutheria;-_Euarchontoglires;o_Primates;-_Haplorrhini;-_Simiiformes
khan_01x	khan_01x_contig0838	443	4.7088	100	21
khan_01x	khan_01x_contig0839	564	62.1809	100	354
khan_01x	khan_01x_contig0840	491	4.64969	100	23
khan_01x	khan_01x_contig0841	823	5.21021	100	43						Catarrhini	9526	parvorder	0.8	-_cellular organisms;d_Eukaryota;-_Opisthokonta;k_Metazoa;-_Eumetazoa;-_Bilateria;-_Deuterostomia;p_Chordata;-_Craniata;-_Vertebrata;-_Gnathostomata;-_Teleostomi;-_Euteleostomi;-_Sarcopterygii;-_Dipnotetrapodomorpha;-_Tetrapoda;-_Amniota;c_Mammalia;-_Theria;-_Eutheria;-_Boreoeutheria;-_Euarchontoglires;o_Primates;-_Haplorrhini;-_Simiiformes;-_Catarrhini
khan_01x	khan_01x_contig0842	449	37.1024	100	171						Klebsiella quasivariicola	2026240	species	1	-_cellular organisms;d_Bacteria;p_Pseudomonadota;c_Gammaproteobacteria;o_Enterobacterales;f_Enterobacteriaceae;-_Klebsiella/Raoultella group;g_Klebsiella;s_Klebsiella quasivariicola
khan_01x	khan_01x_contig0843	463	1.74514	100	8						Cutibacterium namnetense	1574624	species	1	-_cellular organisms;d_Bacteria;-_Terrabacteria group;p_Actinomycetota;c_Actinomycetes;o_Propionibacteriales;f_Propionibacteriaceae;g_Cutibacterium;s_Cutibacterium namnetense
khan_01x	khan_01x_contig0848	567	2.49206	98.06	15						Homo sapiens	9606	species	1	-_cellular organisms;d_Eukaryota;-_Opisthokonta;k_Metazoa;-_Eumetazoa;-_Bilateria;-_Deuterostomia;p_Chordata;-_Craniata;-_Vertebrata;-_Gnathostomata;-_Teleostomi;-_Euteleostomi;-_Sarcopterygii;-_Dipnotetrapodomorpha;-_Tetrapoda;-_Amniota;c_Mammalia;-_Theria;-_Eutheria;-_Boreoeutheria;-_Euarchontoglires;o_Primates;-_Haplorrhini;-_Simiiformes;-_Catarrhini;-_Hominoidea;f_Hominidae;-_Homininae;g_Homo…
khan_01x	khan_01x_contig0849	533	6.15197	100	33						Bacillota	1239	phylum	1	-_cellular organisms;d_Bacteria;-_Terrabacteria group;p_Bacillota
khan_01x	khan_01x_contig0851	483	1.86335	100	9						Cutibacterium	1912216	genus	1	-_cellular organisms;d_Bacteria;-_Terrabacteria group;p_Actinomycetota;c_Actinomycetes;o_Propionibacteriales;f_Propionibacteriaceae;g_Cutibacterium
khan_01x	khan_01x_contig0853	412	2.84951	100	12						Boreoeutheria	1437010	clade	0.53	-_cellular organisms;d_Eukaryota;-_Opisthokonta;k_Metazoa;-_Eumetazoa;-_Bilateria;-_Deuterostomia;p_Chordata;-_Craniata;-_Vertebrata;-_Gnathostomata;-_Teleostomi;-_Euteleostomi;-_Sarcopterygii;-_Dipnotetrapodomorpha;-_Tetrapoda;-_Amniota;c_Mammalia;-_Theria;-_Eutheria;-_Boreoeutheria
khan_01x	khan_01x_contig0854	748	24.5281	100	184						Homo sapiens	9606	species	1	-_cellular organisms;d_Eukaryota;-_Opisthokonta;k_Metazoa;-_Eumetazoa;-_Bilateria;-_Deuterostomia;p_Chordata;-_Craniata;-_Vertebrata;-_Gnathostomata;-_Teleostomi;-_Euteleostomi;-_Sarcopterygii;-_Dipnotetrapodomorpha;-_Tetrapoda;-_Amniota;c_Mammalia;-_Theria;-_Eutheria;-_Boreoeutheria;-_Euarchontoglires;o_Primates;-_Haplorrhini;-_Simiiformes;-_Catarrhini;-_Hominoidea;f_Hominidae;-_Homininae;g_Homo…
khan_01x	khan_01x_contig0855	563	6.10302	100	35						Plasmodium ovale wallikeri	864142	subspecies	1	-_cellular organisms;d_Eukaryota;-_Sar;-_Alveolata;p_Apicomplexa;c_Aconoidasida;o_Haemosporida;f_Plasmodiidae;g_Plasmodium;-_Plasmodium (Plasmodium);s_Plasmodium ovale;-_Plasmodium ovale wallikeri
khan_01x	khan_01x_contig0856	470	2.49362	100	12						unclassified	0	no rank	0
khan_01x	khan_01x_contig0858	652	4.02454	100	27						Homininae	207598	subfamily	1	-_cellular organisms;d_Eukaryota;-_Opisthokonta;k_Metazoa;-_Eumetazoa;-_Bilateria;-_Deuterostomia;p_Chordata;-_Craniata;-_Vertebrata;-_Gnathostomata;-_Teleostomi;-_Euteleostomi;-_Sarcopterygii;-_Dipnotetrapodomorpha;-_Tetrapoda;-_Amniota;c_Mammalia;-_Theria;-_Eutheria;-_Boreoeutheria;-_Euarchontoglires;o_Primates;-_Haplorrhini;-_Simiiformes;-_Catarrhini;-_Hominoidea;f_Hominidae;-_Homininae
khan_01x	khan_01x_contig0859	470	8.49574	100	41						cellular organisms	131567	no rank	1	#NAME?
khan_01x	khan_01x_contig0860	3711	13.0428	98.4101	485						Actinomycetes	1760	class	0.81	-_cellular organisms;d_Bacteria;-_Terrabacteria group;p_Actinomycetota;c_Actinomycetes
khan_01x	khan_01x_contig0861	1245	15.0305	100	188						Catarrhini	9526	parvorder	0.68	-_cellular organisms;d_Eukaryota;-_Opisthokonta;k_Metazoa;-_Eumetazoa;-_Bilateria;-_Deuterostomia;p_Chordata;-_Craniata;-_Vertebrata;-_Gnathostomata;-_Teleostomi;-_Euteleostomi;-_Sarcopterygii;-_Dipnotetrapodomorpha;-_Tetrapoda;-_Amniota;c_Mammalia;-_Theria;-_Eutheria;-_Boreoeutheria;-_Euarchontoglires;o_Primates;-_Haplorrhini;-_Simiiformes;-_Catarrhini
khan_01x	khan_01x_contig0863	745	7.58792	100	56						Plasmodium ovale wallikeri	864142	subspecies	0.5	-_cellular organisms;d_Eukaryota;-_Sar;-_Alveolata;p_Apicomplexa;c_Aconoidasida;o_Haemosporida;f_Plasmodiidae;g_Plasmodium;-_Plasmodium (Plasmodium);s_Plasmodium ovale;-_Plasmodium ovale wallikeri
khan_01x	khan_01x_contig0864	574	37.8519	100	218						Pan troglodytes	9598	species	0.5	-_cellular organisms;d_Eukaryota;-_Opisthokonta;k_Metazoa;-_Eumetazoa;-_Bilateria;-_Deuterostomia;p_Chordata;-_Craniata;-_Vertebrata;-_Gnathostomata;-_Teleostomi;-_Euteleostomi;-_Sarcopterygii;-_Dipnotetrapodomorpha;-_Tetrapoda;-_Amniota;c_Mammalia;-_Theria;-_Eutheria;-_Boreoeutheria;-_Euarchontoglires;o_Primates;-_Haplorrhini;-_Simiiformes;-_Catarrhini;-_Hominoidea;f_Hominidae;-_Homininae;g_Pan;…
khan_01x	khan_01x_contig0866	818	23.9694	100	200						Homininae	207598	subfamily	1	-_cellular organisms;d_Eukaryota;-_Opisthokonta;k_Metazoa;-_Eumetazoa;-_Bilateria;-_Deuterostomia;p_Chordata;-_Craniata;-_Vertebrata;-_Gnathostomata;-_Teleostomi;-_Euteleostomi;-_Sarcopterygii;-_Dipnotetrapodomorpha;-_Tetrapoda;-_Amniota;c_Mammalia;-_Theria;-_Eutheria;-_Boreoeutheria;-_Euarchontoglires;o_Primates;-_Haplorrhini;-_Simiiformes;-_Catarrhini;-_Hominoidea;f_Hominidae;-_Homininae
khan_01x	khan_01x_contig0868	418	5.41866	97.1292	25						Bacteria	2	superkingdom	1	-_cellular organisms;d_Bacteria
khan_01x	khan_01x_contig0869	617	13.2707	100	83						Hominoidea	314295	superfamily	1	-_cellular organisms;d_Eukaryota;-_Opisthokonta;k_Metazoa;-_Eumetazoa;-_Bilateria;-_Deuterostomia;p_Chordata;-_Craniata;-_Vertebrata;-_Gnathostomata;-_Teleostomi;-_Euteleostomi;-_Sarcopterygii;-_Dipnotetrapodomorpha;-_Tetrapoda;-_Amniota;c_Mammalia;-_Theria;-_Eutheria;-_Boreoeutheria;-_Euarchontoglires;o_Primates;-_Haplorrhini;-_Simiiformes;-_Catarrhini;-_Hominoidea
khan_01x	khan_01x_contig0870	974	11.9959	99.692	116						unclassified	0	no rank	0
khan_01x	khan_01x_contig0871	818	4.71516	100	39						Mesangiospermae	1437183	clade	0.53	-_cellular organisms;d_Eukaryota;k_Viridiplantae;p_Streptophyta;-_Streptophytina;-_Embryophyta;-_Tracheophyta;-_Euphyllophyta;-_Spermatophyta;c_Magnoliopsida;-_Mesangiospermae
khan_01x	khan_01x_contig0872	435	6.88506	100	30						Boreoeutheria	1437010	clade	1	-_cellular organisms;d_Eukaryota;-_Opisthokonta;k_Metazoa;-_Eumetazoa;-_Bilateria;-_Deuterostomia;p_Chordata;-_Craniata;-_Vertebrata;-_Gnathostomata;-_Teleostomi;-_Euteleostomi;-_Sarcopterygii;-_Dipnotetrapodomorpha;-_Tetrapoda;-_Amniota;c_Mammalia;-_Theria;-_Eutheria;-_Boreoeutheria
khan_01x	khan_01x_contig0873	438	13.016	100	57						Eutheria	9347	clade	0.98	-_cellular organisms;d_Eukaryota;-_Opisthokonta;k_Metazoa;-_Eumetazoa;-_Bilateria;-_Deuterostomia;p_Chordata;-_Craniata;-_Vertebrata;-_Gnathostomata;-_Teleostomi;-_Euteleostomi;-_Sarcopterygii;-_Dipnotetrapodomorpha;-_Tetrapoda;-_Amniota;c_Mammalia;-_Theria;-_Eutheria
khan_01x	khan_01x_contig0874	459	3.24401	100	16						Hominoidea	314295	superfamily	0.97	-_cellular organisms;d_Eukaryota;-_Opisthokonta;k_Metazoa;-_Eumetazoa;-_Bilateria;-_Deuterostomia;p_Chordata;-_Craniata;-_Vertebrata;-_Gnathostomata;-_Teleostomi;-_Euteleostomi;-_Sarcopterygii;-_Dipnotetrapodomorpha;-_Tetrapoda;-_Amniota;c_Mammalia;-_Theria;-_Eutheria;-_Boreoeutheria;-_Euarchontoglires;o_Primates;-_Haplorrhini;-_Simiiformes;-_Catarrhini;-_Hominoidea
khan_01x	khan_01x_contig0876	1602	9.53745	100	154						Mycobacterium ostraviense	2738409	species	0.88	-_cellular organisms;d_Bacteria;-_Terrabacteria group;p_Actinomycetota;c_Actinomycetes;o_Mycobacteriales;f_Mycobacteriaceae;g_Mycobacterium;s_Mycobacterium ostraviense
khan_01x	khan_01x_contig0878	695	12.4878	100	88						Terrabacteria group	1783272	clade	1	-_cellular organisms;d_Bacteria;-_Terrabacteria group
khan_01x	khan_01x_contig0879	1291	30.062	100	396						Homo sapiens	9606	species	1	-_cellular organisms;d_Eukaryota;-_Opisthokonta;k_Metazoa;-_Eumetazoa;-_Bilateria;-_Deuterostomia;p_Chordata;-_Craniata;-_Vertebrata;-_Gnathostomata;-_Teleostomi;-_Euteleostomi;-_Sarcopterygii;-_Dipnotetrapodomorpha;-_Tetrapoda;-_Amniota;c_Mammalia;-_Theria;-_Eutheria;-_Boreoeutheria;-_Euarchontoglires;o_Primates;-_Haplorrhini;-_Simiiformes;-_Catarrhini;-_Hominoidea;f_Hominidae;-_Homininae;g_Homo…
khan_01x	khan_01x_contig0881	468	5.73718	100	27						Bacillota	1239	phylum	1	-_cellular organisms;d_Bacteria;-_Terrabacteria group;p_Bacillota
khan_01x	khan_01x_contig0882	1340	12.9075	100	173						Bacteria	2	superkingdom	1	-_cellular organisms;d_Bacteria
khan_01x	khan_01x_contig0885	1275	9.77255	100	130						Bacteria	2	superkingdom	1	-_cellular organisms;d_Bacteria
khan_01x	khan_01x_contig0888	540	3.54259	100	19						cellular organisms	131567	no rank	1	#NAME?
khan_01x	khan_01x_contig0889	597	31.0854	100	186						Actinomycetes	1760	class	0.64	-_cellular organisms;d_Bacteria;-_Terrabacteria group;p_Actinomycetota;c_Actinomycetes
khan_01x	khan_01x_contig0890	539	7.84601	100	42						unclassified	0	no rank	0
khan_01x	khan_01x_contig0892	525	9.33333	100	51						Catarrhini	9526	parvorder	0.98	-_cellular organisms;d_Eukaryota;-_Opisthokonta;k_Metazoa;-_Eumetazoa;-_Bilateria;-_Deuterostomia;p_Chordata;-_Craniata;-_Vertebrata;-_Gnathostomata;-_Teleostomi;-_Euteleostomi;-_Sarcopterygii;-_Dipnotetrapodomorpha;-_Tetrapoda;-_Amniota;c_Mammalia;-_Theria;-_Eutheria;-_Boreoeutheria;-_Euarchontoglires;o_Primates;-_Haplorrhini;-_Simiiformes;-_Catarrhini
khan_01x	khan_01x_contig0894	486	2.43621	100	12						Bacteria	2	superkingdom	1	-_cellular organisms;d_Bacteria
khan_01x	khan_01x_contig0896	750	71.332	100	554						Mycobacterium ostraviense	2738409	species	0.55	-_cellular organisms;d_Bacteria;-_Terrabacteria group;p_Actinomycetota;c_Actinomycetes;o_Mycobacteriales;f_Mycobacteriaceae;g_Mycobacterium;s_Mycobacterium ostraviense
khan_01x	khan_01x_contig0897	741	16.0148	100	121						Bacteria	2	superkingdom	1	-_cellular organisms;d_Bacteria
khan_01x	khan_01x_contig0900	473	8.09514	94.926	38						unclassified	0	no rank	0
khan_01x	khan_01x_contig0902	477	2.96436	100	14						Cutibacterium modestum	2559073	species	1	-_cellular organisms;d_Bacteria;-_Terrabacteria group;p_Actinomycetota;c_Actinomycetes;o_Propionibacteriales;f_Propionibacteriaceae;g_Cutibacterium;s_Cutibacterium modestum
khan_01x	khan_01x_contig0903	1010	9.82376	100	100						Macaca fascicularis	9541	species	0.85	-_cellular organisms;d_Eukaryota;-_Opisthokonta;k_Metazoa;-_Eumetazoa;-_Bilateria;-_Deuterostomia;p_Chordata;-_Craniata;-_Vertebrata;-_Gnathostomata;-_Teleostomi;-_Euteleostomi;-_Sarcopterygii;-_Dipnotetrapodomorpha;-_Tetrapoda;-_Amniota;c_Mammalia;-_Theria;-_Eutheria;-_Boreoeutheria;-_Euarchontoglires;o_Primates;-_Haplorrhini;-_Simiiformes;-_Catarrhini;-_Cercopithecoidea;f_Cercopithecidae;-_Cerc…
khan_01x	khan_01x_contig0905	408	3.125	100	13						Propionibacteriaceae	31957	family	1	-_cellular organisms;d_Bacteria;-_Terrabacteria group;p_Actinomycetota;c_Actinomycetes;o_Propionibacteriales;f_Propionibacteriaceae
khan_01x	khan_01x_contig0906	465	4.30968	100	20
khan_01x	khan_01x_contig0907	954	9.32075	94.4444	91						unclassified	0	no rank	0
khan_01x	khan_01x_contig0909	403	2.28288	100	10						Cutibacterium acnes	1747	species	0.53	-_cellular organisms;d_Bacteria;-_Terrabacteria group;p_Actinomycetota;c_Actinomycetes;o_Propionibacteriales;f_Propionibacteriaceae;g_Cutibacterium;s_Cutibacterium acnes
khan_01x	khan_01x_contig0910	617	10.6353	98.2172	68						Saguinus oedipus	9490	species	1	-_cellular organisms;d_Eukaryota;-_Opisthokonta;k_Metazoa;-_Eumetazoa;-_Bilateria;-_Deuterostomia;p_Chordata;-_Craniata;-_Vertebrata;-_Gnathostomata;-_Teleostomi;-_Euteleostomi;-_Sarcopterygii;-_Dipnotetrapodomorpha;-_Tetrapoda;-_Amniota;c_Mammalia;-_Theria;-_Eutheria;-_Boreoeutheria;-_Euarchontoglires;o_Primates;-_Haplorrhini;-_Simiiformes;-_Platyrrhini;f_Cebidae;-_Callitrichinae;g_Saguinus;s_Sa…
khan_01x	khan_01x_contig0911	679	30.8616	100	236						Aotus nancymaae	37293	species	0.62	-_cellular organisms;d_Eukaryota;-_Opisthokonta;k_Metazoa;-_Eumetazoa;-_Bilateria;-_Deuterostomia;p_Chordata;-_Craniata;-_Vertebrata;-_Gnathostomata;-_Teleostomi;-_Euteleostomi;-_Sarcopterygii;-_Dipnotetrapodomorpha;-_Tetrapoda;-_Amniota;c_Mammalia;-_Theria;-_Eutheria;-_Boreoeutheria;-_Euarchontoglires;o_Primates;-_Haplorrhini;-_Simiiformes;-_Platyrrhini;f_Aotidae;g_Aotus;s_Aotus nancymaae
khan_01x	khan_01x_contig0914	677	7.99409	100	65						Tupaia chinensis	246437	species	0.93	-_cellular organisms;d_Eukaryota;-_Opisthokonta;k_Metazoa;-_Eumetazoa;-_Bilateria;-_Deuterostomia;p_Chordata;-_Craniata;-_Vertebrata;-_Gnathostomata;-_Teleostomi;-_Euteleostomi;-_Sarcopterygii;-_Dipnotetrapodomorpha;-_Tetrapoda;-_Amniota;c_Mammalia;-_Theria;-_Eutheria;-_Boreoeutheria;-_Euarchontoglires;o_Scandentia;f_Tupaiidae;g_Tupaia;s_Tupaia chinensis
khan_01x	khan_01x_contig0915	623	121.109	100	753						Homo sapiens	9606	species	0.96	-_cellular organisms;d_Eukaryota;-_Opisthokonta;k_Metazoa;-_Eumetazoa;-_Bilateria;-_Deuterostomia;p_Chordata;-_Craniata;-_Vertebrata;-_Gnathostomata;-_Teleostomi;-_Euteleostomi;-_Sarcopterygii;-_Dipnotetrapodomorpha;-_Tetrapoda;-_Amniota;c_Mammalia;-_Theria;-_Eutheria;-_Boreoeutheria;-_Euarchontoglires;o_Primates;-_Haplorrhini;-_Simiiformes;-_Catarrhini;-_Hominoidea;f_Hominidae;-_Homininae;g_Homo…
khan_01x	khan_01x_contig0916	566	4.62544	100	26
khan_01x	khan_01x_contig0917	940	18.0266	100	168						Plasmodium ovale wallikeri	864142	subspecies	1	-_cellular organisms;d_Eukaryota;-_Sar;-_Alveolata;p_Apicomplexa;c_Aconoidasida;o_Haemosporida;f_Plasmodiidae;g_Plasmodium;-_Plasmodium (Plasmodium);s_Plasmodium ovale;-_Plasmodium ovale wallikeri
khan_01x	khan_01x_contig0918	475	19.5621	100	95						Catarrhini	9526	parvorder	1	-_cellular organisms;d_Eukaryota;-_Opisthokonta;k_Metazoa;-_Eumetazoa;-_Bilateria;-_Deuterostomia;p_Chordata;-_Craniata;-_Vertebrata;-_Gnathostomata;-_Teleostomi;-_Euteleostomi;-_Sarcopterygii;-_Dipnotetrapodomorpha;-_Tetrapoda;-_Amniota;c_Mammalia;-_Theria;-_Eutheria;-_Boreoeutheria;-_Euarchontoglires;o_Primates;-_Haplorrhini;-_Simiiformes;-_Catarrhini
khan_01x	khan_01x_contig0921	446	9.01794	100	40						unclassified	0	no rank	0
khan_01x	khan_01x_contig0922	536	7.92537	100	49						Amniota	32524	clade	1	-_cellular organisms;d_Eukaryota;-_Opisthokonta;k_Metazoa;-_Eumetazoa;-_Bilateria;-_Deuterostomia;p_Chordata;-_Craniata;-_Vertebrata;-_Gnathostomata;-_Teleostomi;-_Euteleostomi;-_Sarcopterygii;-_Dipnotetrapodomorpha;-_Tetrapoda;-_Amniota
khan_01x	khan_01x_contig0924	596	25.0822	100	151						Simiiformes	314293	infraorder	0.95	-_cellular organisms;d_Eukaryota;-_Opisthokonta;k_Metazoa;-_Eumetazoa;-_Bilateria;-_Deuterostomia;p_Chordata;-_Craniata;-_Vertebrata;-_Gnathostomata;-_Teleostomi;-_Euteleostomi;-_Sarcopterygii;-_Dipnotetrapodomorpha;-_Tetrapoda;-_Amniota;c_Mammalia;-_Theria;-_Eutheria;-_Boreoeutheria;-_Euarchontoglires;o_Primates;-_Haplorrhini;-_Simiiformes
khan_01x	khan_01x_contig0925	475	8.26316	97.8947	39						unclassified	0	no rank	0
khan_01x	khan_01x_contig0926	845	2.72544	100	23						Cutibacterium acnes	1747	species	0.67	-_cellular organisms;d_Bacteria;-_Terrabacteria group;p_Actinomycetota;c_Actinomycetes;o_Propionibacteriales;f_Propionibacteriaceae;g_Cutibacterium;s_Cutibacterium acnes
khan_01x	khan_01x_contig0927	972	10.286	100	101						cellular organisms	131567	no rank	1	#NAME?
khan_01x	khan_01x_contig0929	501	3.56687	90.02	21						cellular organisms	131567	no rank	1	#NAME?
khan_01x	khan_01x_contig0930	715	8.5972	100	63						Homo sapiens	9606	species	1	-_cellular organisms;d_Eukaryota;-_Opisthokonta;k_Metazoa;-_Eumetazoa;-_Bilateria;-_Deuterostomia;p_Chordata;-_Craniata;-_Vertebrata;-_Gnathostomata;-_Teleostomi;-_Euteleostomi;-_Sarcopterygii;-_Dipnotetrapodomorpha;-_Tetrapoda;-_Amniota;c_Mammalia;-_Theria;-_Eutheria;-_Boreoeutheria;-_Euarchontoglires;o_Primates;-_Haplorrhini;-_Simiiformes;-_Catarrhini;-_Hominoidea;f_Hominidae;-_Homininae;g_Homo…
khan_01x	khan_01x_contig0931	653	22.245	100	147						Hominidae	9604	family	1	-_cellular organisms;d_Eukaryota;-_Opisthokonta;k_Metazoa;-_Eumetazoa;-_Bilateria;-_Deuterostomia;p_Chordata;-_Craniata;-_Vertebrata;-_Gnathostomata;-_Teleostomi;-_Euteleostomi;-_Sarcopterygii;-_Dipnotetrapodomorpha;-_Tetrapoda;-_Amniota;c_Mammalia;-_Theria;-_Eutheria;-_Boreoeutheria;-_Euarchontoglires;o_Primates;-_Haplorrhini;-_Simiiformes;-_Catarrhini;-_Hominoidea;f_Hominidae
khan_01x	khan_01x_contig0933	843	15.0071	100	127						Catarrhini	9526	parvorder	1	-_cellular organisms;d_Eukaryota;-_Opisthokonta;k_Metazoa;-_Eumetazoa;-_Bilateria;-_Deuterostomia;p_Chordata;-_Craniata;-_Vertebrata;-_Gnathostomata;-_Teleostomi;-_Euteleostomi;-_Sarcopterygii;-_Dipnotetrapodomorpha;-_Tetrapoda;-_Amniota;c_Mammalia;-_Theria;-_Eutheria;-_Boreoeutheria;-_Euarchontoglires;o_Primates;-_Haplorrhini;-_Simiiformes;-_Catarrhini
khan_01x	khan_01x_contig0934	499	7.23647	100	37						Bacteria	2	superkingdom	1	-_cellular organisms;d_Bacteria
khan_01x	khan_01x_contig0936	752	15.0439	100	114						unclassified	0	no rank	0
khan_01x	khan_01x_contig0938	1501	13.3837	98.8008	205						Plasmodium vivax	5855	species	0.9	-_cellular organisms;d_Eukaryota;-_Sar;-_Alveolata;p_Apicomplexa;c_Aconoidasida;o_Haemosporida;f_Plasmodiidae;g_Plasmodium;-_Plasmodium (Plasmodium);s_Plasmodium vivax
khan_01x	khan_01x_contig0943	671	16.7407	100	113						Camelus dromedarius	9838	species	0.62	-_cellular organisms;d_Eukaryota;-_Opisthokonta;k_Metazoa;-_Eumetazoa;-_Bilateria;-_Deuterostomia;p_Chordata;-_Craniata;-_Vertebrata;-_Gnathostomata;-_Teleostomi;-_Euteleostomi;-_Sarcopterygii;-_Dipnotetrapodomorpha;-_Tetrapoda;-_Amniota;c_Mammalia;-_Theria;-_Eutheria;-_Boreoeutheria;-_Laurasiatheria;o_Artiodactyla;-_Tylopoda;f_Camelidae;g_Camelus;s_Camelus dromedarius
khan_01x	khan_01x_contig0944	482	18.8548	98.9627	92						Pseudomonadota	1224	phylum	1	-_cellular organisms;d_Bacteria;p_Pseudomonadota
khan_01x	khan_01x_contig0945	572	4.3479	100	25
khan_01x	khan_01x_contig0947	479	3.6952	100	18						Plasmodium ovale wallikeri	864142	subspecies	0.6	-_cellular organisms;d_Eukaryota;-_Sar;-_Alveolata;p_Apicomplexa;c_Aconoidasida;o_Haemosporida;f_Plasmodiidae;g_Plasmodium;-_Plasmodium (Plasmodium);s_Plasmodium ovale;-_Plasmodium ovale wallikeri
khan_01x	khan_01x_contig0948	989	8.39333	94.4388	84						cellular organisms	131567	no rank	1	#NAME?
khan_01x	khan_01x_contig0949	452	26.5354	100	122						Bacteria	2	superkingdom	1	-_cellular organisms;d_Bacteria
khan_01x	khan_01x_contig0950	649	13.4191	100	88						Bacteria	2	superkingdom	1	-_cellular organisms;d_Bacteria
khan_01x	khan_01x_contig0951	403	3.20347	100	15						Euarchontoglires	314146	superorder	1	-_cellular organisms;d_Eukaryota;-_Opisthokonta;k_Metazoa;-_Eumetazoa;-_Bilateria;-_Deuterostomia;p_Chordata;-_Craniata;-_Vertebrata;-_Gnathostomata;-_Teleostomi;-_Euteleostomi;-_Sarcopterygii;-_Dipnotetrapodomorpha;-_Tetrapoda;-_Amniota;c_Mammalia;-_Theria;-_Eutheria;-_Boreoeutheria;-_Euarchontoglires
khan_01x	khan_01x_contig0953	2039	26.1672	100	539						Bacteria	2	superkingdom	1	-_cellular organisms;d_Bacteria
khan_01x	khan_01x_contig0955	478	10.4812	100	50						Simiiformes	314293	infraorder	0.73	-_cellular organisms;d_Eukaryota;-_Opisthokonta;k_Metazoa;-_Eumetazoa;-_Bilateria;-_Deuterostomia;p_Chordata;-_Craniata;-_Vertebrata;-_Gnathostomata;-_Teleostomi;-_Euteleostomi;-_Sarcopterygii;-_Dipnotetrapodomorpha;-_Tetrapoda;-_Amniota;c_Mammalia;-_Theria;-_Eutheria;-_Boreoeutheria;-_Euarchontoglires;o_Primates;-_Haplorrhini;-_Simiiformes
khan_01x	khan_01x_contig0956	457	4.42013	100	20						root	1	no rank	1	#NAME?
khan_01x	khan_01x_contig0959	762	15.0486	100	114						Haemophilus influenzae	727	species	0.65	-_cellular organisms;d_Bacteria;p_Pseudomonadota;c_Gammaproteobacteria;o_Pasteurellales;f_Pasteurellaceae;g_Haemophilus;s_Haemophilus influenzae
khan_01x	khan_01x_contig0960	746	12.7775	98.6595	97						Mycobacterium ostraviense	2738409	species	0.63	-_cellular organisms;d_Bacteria;-_Terrabacteria group;p_Actinomycetota;c_Actinomycetes;o_Mycobacteriales;f_Mycobacteriaceae;g_Mycobacterium;s_Mycobacterium ostraviense
khan_01x	khan_01x_contig0961	959	5.01877	100	54						Hominidae	9604	family	0.89	-_cellular organisms;d_Eukaryota;-_Opisthokonta;k_Metazoa;-_Eumetazoa;-_Bilateria;-_Deuterostomia;p_Chordata;-_Craniata;-_Vertebrata;-_Gnathostomata;-_Teleostomi;-_Euteleostomi;-_Sarcopterygii;-_Dipnotetrapodomorpha;-_Tetrapoda;-_Amniota;c_Mammalia;-_Theria;-_Eutheria;-_Boreoeutheria;-_Euarchontoglires;o_Primates;-_Haplorrhini;-_Simiiformes;-_Catarrhini;-_Hominoidea;f_Hominidae
khan_01x	khan_01x_contig0966	417	16.2662	100	72						Caniformia	379584	suborder	1	-_cellular organisms;d_Eukaryota;-_Opisthokonta;k_Metazoa;-_Eumetazoa;-_Bilateria;-_Deuterostomia;p_Chordata;-_Craniata;-_Vertebrata;-_Gnathostomata;-_Teleostomi;-_Euteleostomi;-_Sarcopterygii;-_Dipnotetrapodomorpha;-_Tetrapoda;-_Amniota;c_Mammalia;-_Theria;-_Eutheria;-_Boreoeutheria;-_Laurasiatheria;o_Carnivora;-_Caniformia
khan_01x	khan_01x_contig0969	520	7.78269	96.1538	42						unclassified	0	no rank	0
khan_01x	khan_01x_contig0970	559	3.50626	93.381	22						Bacillota	1239	phylum	0.68	-_cellular organisms;d_Bacteria;-_Terrabacteria group;p_Bacillota
khan_01x	khan_01x_contig0971	408	11.0613	100	46						Boreoeutheria	1437010	clade	1	-_cellular organisms;d_Eukaryota;-_Opisthokonta;k_Metazoa;-_Eumetazoa;-_Bilateria;-_Deuterostomia;p_Chordata;-_Craniata;-_Vertebrata;-_Gnathostomata;-_Teleostomi;-_Euteleostomi;-_Sarcopterygii;-_Dipnotetrapodomorpha;-_Tetrapoda;-_Amniota;c_Mammalia;-_Theria;-_Eutheria;-_Boreoeutheria
khan_01x	khan_01x_contig0972	525	8.35619	100	44
khan_01x	khan_01x_contig0974	2426	12.9233	100	312						Terrabacteria group	1783272	clade	1	-_cellular organisms;d_Bacteria;-_Terrabacteria group
khan_01x	khan_01x_contig0977	627	12.4912	100	78
khan_01x	khan_01x_contig0978	2140	11.4907	100	245
khan_01x	khan_01x_contig0980	549	39.3862	100	248						Homo sapiens	9606	species	0.5	-_cellular organisms;d_Eukaryota;-_Opisthokonta;k_Metazoa;-_Eumetazoa;-_Bilateria;-_Deuterostomia;p_Chordata;-_Craniata;-_Vertebrata;-_Gnathostomata;-_Teleostomi;-_Euteleostomi;-_Sarcopterygii;-_Dipnotetrapodomorpha;-_Tetrapoda;-_Amniota;c_Mammalia;-_Theria;-_Eutheria;-_Boreoeutheria;-_Euarchontoglires;o_Primates;-_Haplorrhini;-_Simiiformes;-_Catarrhini;-_Hominoidea;f_Hominidae;-_Homininae;g_Homo…
khan_01x	khan_01x_contig0981	404	4.45792	100	18
khan_01x	khan_01x_contig0982	408	2.91912	100	12						Propionibacteriaceae	31957	family	1	-_cellular organisms;d_Bacteria;-_Terrabacteria group;p_Actinomycetota;c_Actinomycetes;o_Propionibacteriales;f_Propionibacteriaceae
khan_01x	khan_01x_contig0983	793	8.8285	93.1904	70						unclassified	0	no rank	0
khan_01x	khan_01x_contig0984	450	21.3244	99.7778	97						unclassified	0	no rank	0
khan_01x	khan_01x_contig0985	790	18.4253	100	154						Acinetobacter johnsonii	40214	species	0.61	-_cellular organisms;d_Bacteria;p_Pseudomonadota;c_Gammaproteobacteria;o_Moraxellales;f_Moraxellaceae;g_Acinetobacter;s_Acinetobacter johnsonii
khan_01x	khan_01x_contig0986	734	9.70981	99.7275	71						unclassified	0	no rank	0
khan_01x	khan_01x_contig0987	571	13.8879	100	79						Homo sapiens	9606	species	0.5	-_cellular organisms;d_Eukaryota;-_Opisthokonta;k_Metazoa;-_Eumetazoa;-_Bilateria;-_Deuterostomia;p_Chordata;-_Craniata;-_Vertebrata;-_Gnathostomata;-_Teleostomi;-_Euteleostomi;-_Sarcopterygii;-_Dipnotetrapodomorpha;-_Tetrapoda;-_Amniota;c_Mammalia;-_Theria;-_Eutheria;-_Boreoeutheria;-_Euarchontoglires;o_Primates;-_Haplorrhini;-_Simiiformes;-_Catarrhini;-_Hominoidea;f_Hominidae;-_Homininae;g_Homo…
khan_01x	khan_01x_contig0988	530	7.40566	94.717	39						unclassified	0	no rank	0
khan_01x	khan_01x_contig0989	1094	9.75046	100	106						Pan troglodytes	9598	species	0.53	-_cellular organisms;d_Eukaryota;-_Opisthokonta;k_Metazoa;-_Eumetazoa;-_Bilateria;-_Deuterostomia;p_Chordata;-_Craniata;-_Vertebrata;-_Gnathostomata;-_Teleostomi;-_Euteleostomi;-_Sarcopterygii;-_Dipnotetrapodomorpha;-_Tetrapoda;-_Amniota;c_Mammalia;-_Theria;-_Eutheria;-_Boreoeutheria;-_Euarchontoglires;o_Primates;-_Haplorrhini;-_Simiiformes;-_Catarrhini;-_Hominoidea;f_Hominidae;-_Homininae;g_Pan;…
khan_01x	khan_01x_contig0991	1200	11.7242	99.75	144						Enterococcus faecalis	1351	species	0.76	-_cellular organisms;d_Bacteria;-_Terrabacteria group;p_Bacillota;c_Bacilli;o_Lactobacillales;f_Enterococcaceae;g_Enterococcus;s_Enterococcus faecalis
khan_01x	khan_01x_contig0996	1803	10.8447	100	197						unclassified	0	no rank	0
khan_01x	khan_01x_contig0997	815	11.5104	100	93
khan_01x	khan_01x_contig0998	1647	17.3248	99.6357	287						unclassified	0	no rank	0
khan_01x	khan_01x_contig0999	1012	4.49111	100	45
khan_01x	khan_01x_contig1000	490	4.04286	95.5102	24						Amniota	32524	clade	1	-_cellular organisms;d_Eukaryota;-_Opisthokonta;k_Metazoa;-_Eumetazoa;-_Bilateria;-_Deuterostomia;p_Chordata;-_Craniata;-_Vertebrata;-_Gnathostomata;-_Teleostomi;-_Euteleostomi;-_Sarcopterygii;-_Dipnotetrapodomorpha;-_Tetrapoda;-_Amniota
khan_01x	khan_01x_contig1001	1267	12.5099	99.9211	162						Bacteria	2	superkingdom	0.92	-_cellular organisms;d_Bacteria
khan_01x	khan_01x_contig1002	1518	8.72332	93.2148	132						Bacteria	2	superkingdom	1	-_cellular organisms;d_Bacteria
khan_01x	khan_01x_contig1004	1187	7.80202	100	93						Bacteria	2	superkingdom	1	-_cellular organisms;d_Bacteria
khan_01x	khan_01x_contig1005	709	21.9944	97.3202	156						Euarchontoglires	314146	superorder	0.96	-_cellular organisms;d_Eukaryota;-_Opisthokonta;k_Metazoa;-_Eumetazoa;-_Bilateria;-_Deuterostomia;p_Chordata;-_Craniata;-_Vertebrata;-_Gnathostomata;-_Teleostomi;-_Euteleostomi;-_Sarcopterygii;-_Dipnotetrapodomorpha;-_Tetrapoda;-_Amniota;c_Mammalia;-_Theria;-_Eutheria;-_Boreoeutheria;-_Euarchontoglires
khan_01x	khan_01x_contig1006	553	4.93309	100	29						Bacillota	1239	phylum	0.84	-_cellular organisms;d_Bacteria;-_Terrabacteria group;p_Bacillota
khan_01x	khan_01x_contig1007	524	4.77481	100	25						Hominidae	9604	family	0.98	-_cellular organisms;d_Eukaryota;-_Opisthokonta;k_Metazoa;-_Eumetazoa;-_Bilateria;-_Deuterostomia;p_Chordata;-_Craniata;-_Vertebrata;-_Gnathostomata;-_Teleostomi;-_Euteleostomi;-_Sarcopterygii;-_Dipnotetrapodomorpha;-_Tetrapoda;-_Amniota;c_Mammalia;-_Theria;-_Eutheria;-_Boreoeutheria;-_Euarchontoglires;o_Primates;-_Haplorrhini;-_Simiiformes;-_Catarrhini;-_Hominoidea;f_Hominidae
khan_01x	khan_01x_contig1008	994	6.22032	99.497	71						Homininae	207598	subfamily	0.99	-_cellular organisms;d_Eukaryota;-_Opisthokonta;k_Metazoa;-_Eumetazoa;-_Bilateria;-_Deuterostomia;p_Chordata;-_Craniata;-_Vertebrata;-_Gnathostomata;-_Teleostomi;-_Euteleostomi;-_Sarcopterygii;-_Dipnotetrapodomorpha;-_Tetrapoda;-_Amniota;c_Mammalia;-_Theria;-_Eutheria;-_Boreoeutheria;-_Euarchontoglires;o_Primates;-_Haplorrhini;-_Simiiformes;-_Catarrhini;-_Hominoidea;f_Hominidae;-_Homininae
khan_01x	khan_01x_contig1009	411	6.33333	99.0268	27						unclassified	0	no rank	0
khan_01x	khan_01x_contig1010	564	6.24291	93.7943	35						unclassified	0	no rank	0
khan_01x	khan_01x_contig1011	883	4.0034	100	35
khan_01x	khan_01x_contig1017	550	3.79818	100	21						cellular organisms	131567	no rank	1	#NAME?
khan_01x	khan_01x_contig1019	451	26.8891	99.7783	122						unclassified	0	no rank	0
khan_01x	khan_01x_contig1020	772	8.33031	100	64						Nomascus leucogenys	61853	species	0.78	-_cellular organisms;d_Eukaryota;-_Opisthokonta;k_Metazoa;-_Eumetazoa;-_Bilateria;-_Deuterostomia;p_Chordata;-_Craniata;-_Vertebrata;-_Gnathostomata;-_Teleostomi;-_Euteleostomi;-_Sarcopterygii;-_Dipnotetrapodomorpha;-_Tetrapoda;-_Amniota;c_Mammalia;-_Theria;-_Eutheria;-_Boreoeutheria;-_Euarchontoglires;o_Primates;-_Haplorrhini;-_Simiiformes;-_Catarrhini;-_Hominoidea;f_Hylobatidae;g_Nomascus;s_Nom…
khan_01x	khan_01x_contig1021	487	5.49076	100	27
khan_01x	khan_01x_contig1025	1078	10.3664	100	111
khan_01x	khan_01x_contig1027	490	3.4	100	17						Pseudomonadota	1224	phylum	0.52	-_cellular organisms;d_Bacteria;p_Pseudomonadota
khan_01x	khan_01x_contig1031	618	8.26537	83.1715	51						unclassified	0	no rank	0
khan_01x	khan_01x_contig1033	1152	7.53299	100	88						Plasmodium ovale wallikeri	864142	subspecies	0.67	-_cellular organisms;d_Eukaryota;-_Sar;-_Alveolata;p_Apicomplexa;c_Aconoidasida;o_Haemosporida;f_Plasmodiidae;g_Plasmodium;-_Plasmodium (Plasmodium);s_Plasmodium ovale;-_Plasmodium ovale wallikeri
khan_01x	khan_01x_contig1036	634	3.26498	100	24						Homo sapiens	9606	species	1	-_cellular organisms;d_Eukaryota;-_Opisthokonta;k_Metazoa;-_Eumetazoa;-_Bilateria;-_Deuterostomia;p_Chordata;-_Craniata;-_Vertebrata;-_Gnathostomata;-_Teleostomi;-_Euteleostomi;-_Sarcopterygii;-_Dipnotetrapodomorpha;-_Tetrapoda;-_Amniota;c_Mammalia;-_Theria;-_Eutheria;-_Boreoeutheria;-_Euarchontoglires;o_Primates;-_Haplorrhini;-_Simiiformes;-_Catarrhini;-_Hominoidea;f_Hominidae;-_Homininae;g_Homo…
khan_01x	khan_01x_contig1037	460	7.33913	100	34						Macaca fascicularis	9541	species	0.54	-_cellular organisms;d_Eukaryota;-_Opisthokonta;k_Metazoa;-_Eumetazoa;-_Bilateria;-_Deuterostomia;p_Chordata;-_Craniata;-_Vertebrata;-_Gnathostomata;-_Teleostomi;-_Euteleostomi;-_Sarcopterygii;-_Dipnotetrapodomorpha;-_Tetrapoda;-_Amniota;c_Mammalia;-_Theria;-_Eutheria;-_Boreoeutheria;-_Euarchontoglires;o_Primates;-_Haplorrhini;-_Simiiformes;-_Catarrhini;-_Cercopithecoidea;f_Cercopithecidae;-_Cerc…
khan_01x	khan_01x_contig1038	474	6.25949	100	30						Bacillota	1239	phylum	1	-_cellular organisms;d_Bacteria;-_Terrabacteria group;p_Bacillota
khan_01x	khan_01x_contig1041	559	5.78175	74.9553	32						unclassified	0	no rank	0
khan_01x	khan_01x_contig1044	587	7.25894	98.1261	43						Gammaproteobacteria	1236	class	0.72	-_cellular organisms;d_Bacteria;p_Pseudomonadota;c_Gammaproteobacteria
khan_01x	khan_01x_contig1045	850	7.83882	88.5882	66						Bacteria	2	superkingdom	1	-_cellular organisms;d_Bacteria
khan_01x	khan_01x_contig1051	2388	12.5532	100	299						Veillonella parvula	29466	species	0.62	-_cellular organisms;d_Bacteria;-_Terrabacteria group;p_Bacillota;c_Negativicutes;o_Veillonellales;f_Veillonellaceae;g_Veillonella;s_Veillonella parvula
khan_01x	khan_01x_contig1056	570	5.64912	100	34						Homininae	207598	subfamily	0.92	-_cellular organisms;d_Eukaryota;-_Opisthokonta;k_Metazoa;-_Eumetazoa;-_Bilateria;-_Deuterostomia;p_Chordata;-_Craniata;-_Vertebrata;-_Gnathostomata;-_Teleostomi;-_Euteleostomi;-_Sarcopterygii;-_Dipnotetrapodomorpha;-_Tetrapoda;-_Amniota;c_Mammalia;-_Theria;-_Eutheria;-_Boreoeutheria;-_Euarchontoglires;o_Primates;-_Haplorrhini;-_Simiiformes;-_Catarrhini;-_Hominoidea;f_Hominidae;-_Homininae
khan_01x	khan_01x_contig1057	657	9.08371	100	61						Boreoeutheria	1437010	clade	1	-_cellular organisms;d_Eukaryota;-_Opisthokonta;k_Metazoa;-_Eumetazoa;-_Bilateria;-_Deuterostomia;p_Chordata;-_Craniata;-_Vertebrata;-_Gnathostomata;-_Teleostomi;-_Euteleostomi;-_Sarcopterygii;-_Dipnotetrapodomorpha;-_Tetrapoda;-_Amniota;c_Mammalia;-_Theria;-_Eutheria;-_Boreoeutheria
khan_01x	khan_01x_contig1059	1647	19.3382	98.8464	337						Homo sapiens	9606	species	0.67	-_cellular organisms;d_Eukaryota;-_Opisthokonta;k_Metazoa;-_Eumetazoa;-_Bilateria;-_Deuterostomia;p_Chordata;-_Craniata;-_Vertebrata;-_Gnathostomata;-_Teleostomi;-_Euteleostomi;-_Sarcopterygii;-_Dipnotetrapodomorpha;-_Tetrapoda;-_Amniota;c_Mammalia;-_Theria;-_Eutheria;-_Boreoeutheria;-_Euarchontoglires;o_Primates;-_Haplorrhini;-_Simiiformes;-_Catarrhini;-_Hominoidea;f_Hominidae;-_Homininae;g_Homo…
khan_01x	khan_01x_contig1063	2660	10.4353	100	277						Terrabacteria group	1783272	clade	1	-_cellular organisms;d_Bacteria;-_Terrabacteria group
khan_01x	khan_01x_contig1064	880	29.0386	100	255						Catarrhini	9526	parvorder	0.5	-_cellular organisms;d_Eukaryota;-_Opisthokonta;k_Metazoa;-_Eumetazoa;-_Bilateria;-_Deuterostomia;p_Chordata;-_Craniata;-_Vertebrata;-_Gnathostomata;-_Teleostomi;-_Euteleostomi;-_Sarcopterygii;-_Dipnotetrapodomorpha;-_Tetrapoda;-_Amniota;c_Mammalia;-_Theria;-_Eutheria;-_Boreoeutheria;-_Euarchontoglires;o_Primates;-_Haplorrhini;-_Simiiformes;-_Catarrhini
khan_01x	khan_01x_contig1065	963	7.97715	100	79						Cutibacterium acnes	1747	species	1	-_cellular organisms;d_Bacteria;-_Terrabacteria group;p_Actinomycetota;c_Actinomycetes;o_Propionibacteriales;f_Propionibacteriaceae;g_Cutibacterium;s_Cutibacterium acnes
khan_01x	khan_01x_contig1066	783	7.90549	100	62						Catarrhini	9526	parvorder	0.51	-_cellular organisms;d_Eukaryota;-_Opisthokonta;k_Metazoa;-_Eumetazoa;-_Bilateria;-_Deuterostomia;p_Chordata;-_Craniata;-_Vertebrata;-_Gnathostomata;-_Teleostomi;-_Euteleostomi;-_Sarcopterygii;-_Dipnotetrapodomorpha;-_Tetrapoda;-_Amniota;c_Mammalia;-_Theria;-_Eutheria;-_Boreoeutheria;-_Euarchontoglires;o_Primates;-_Haplorrhini;-_Simiiformes;-_Catarrhini
khan_01x	khan_01x_contig1068	3951	99.6525	100	3958						Homo sapiens	9606	species	0.7	-_cellular organisms;d_Eukaryota;-_Opisthokonta;k_Metazoa;-_Eumetazoa;-_Bilateria;-_Deuterostomia;p_Chordata;-_Craniata;-_Vertebrata;-_Gnathostomata;-_Teleostomi;-_Euteleostomi;-_Sarcopterygii;-_Dipnotetrapodomorpha;-_Tetrapoda;-_Amniota;c_Mammalia;-_Theria;-_Eutheria;-_Boreoeutheria;-_Euarchontoglires;o_Primates;-_Haplorrhini;-_Simiiformes;-_Catarrhini;-_Hominoidea;f_Hominidae;-_Homininae;g_Homo…
khan_01x	khan_01x_contig1069	549	3.72313	100	23						Phocoena sinus	42100	species	0.99	-_cellular organisms;d_Eukaryota;-_Opisthokonta;k_Metazoa;-_Eumetazoa;-_Bilateria;-_Deuterostomia;p_Chordata;-_Craniata;-_Vertebrata;-_Gnathostomata;-_Teleostomi;-_Euteleostomi;-_Sarcopterygii;-_Dipnotetrapodomorpha;-_Tetrapoda;-_Amniota;c_Mammalia;-_Theria;-_Eutheria;-_Boreoeutheria;-_Laurasiatheria;o_Artiodactyla;-_Whippomorpha;-_Cetacea;-_Odontoceti;f_Phocoenidae;g_Phocoena;s_Phocoena sinus
khan_01x	khan_01x_contig1070	694	18.1326	98.9914	132						Homininae	207598	subfamily	1	-_cellular organisms;d_Eukaryota;-_Opisthokonta;k_Metazoa;-_Eumetazoa;-_Bilateria;-_Deuterostomia;p_Chordata;-_Craniata;-_Vertebrata;-_Gnathostomata;-_Teleostomi;-_Euteleostomi;-_Sarcopterygii;-_Dipnotetrapodomorpha;-_Tetrapoda;-_Amniota;c_Mammalia;-_Theria;-_Eutheria;-_Boreoeutheria;-_Euarchontoglires;o_Primates;-_Haplorrhini;-_Simiiformes;-_Catarrhini;-_Hominoidea;f_Hominidae;-_Homininae
khan_01x	khan_01x_contig1071	741	21.5587	97.031	163						Terrabacteria group	1783272	clade	1	-_cellular organisms;d_Bacteria;-_Terrabacteria group
khan_01x	khan_01x_contig1072	423	4.50118	100	19						cellular organisms	131567	no rank	1	#NAME?
khan_01x	khan_01x_contig1073	518	12.888	98.6486	67						unclassified	0	no rank	0
khan_01x	khan_01x_contig1076	871	7.3961	98.7371	64						cellular organisms	131567	no rank	1	#NAME?
khan_01x	khan_01x_contig1078	444	5.29955	100	24						unclassified	0	no rank	0
khan_01x	khan_01x_contig1080	777	7.139	100	55						Simiiformes	314293	infraorder	0.6	-_cellular organisms;d_Eukaryota;-_Opisthokonta;k_Metazoa;-_Eumetazoa;-_Bilateria;-_Deuterostomia;p_Chordata;-_Craniata;-_Vertebrata;-_Gnathostomata;-_Teleostomi;-_Euteleostomi;-_Sarcopterygii;-_Dipnotetrapodomorpha;-_Tetrapoda;-_Amniota;c_Mammalia;-_Theria;-_Eutheria;-_Boreoeutheria;-_Euarchontoglires;o_Primates;-_Haplorrhini;-_Simiiformes
khan_01x	khan_01x_contig1084	1411	15.8561	99.9291	223						Bacilli	91061	class	0.94	-_cellular organisms;d_Bacteria;-_Terrabacteria group;p_Bacillota;c_Bacilli
khan_01x	khan_01x_contig1087	456	7.04605	100	32						Homininae	207598	subfamily	0.51	-_cellular organisms;d_Eukaryota;-_Opisthokonta;k_Metazoa;-_Eumetazoa;-_Bilateria;-_Deuterostomia;p_Chordata;-_Craniata;-_Vertebrata;-_Gnathostomata;-_Teleostomi;-_Euteleostomi;-_Sarcopterygii;-_Dipnotetrapodomorpha;-_Tetrapoda;-_Amniota;c_Mammalia;-_Theria;-_Eutheria;-_Boreoeutheria;-_Euarchontoglires;o_Primates;-_Haplorrhini;-_Simiiformes;-_Catarrhini;-_Hominoidea;f_Hominidae;-_Homininae
khan_01x	khan_01x_contig1088	659	10.2382	97.2686	71						Enterococcus faecalis	1351	species	0.81	-_cellular organisms;d_Bacteria;-_Terrabacteria group;p_Bacillota;c_Bacilli;o_Lactobacillales;f_Enterococcaceae;g_Enterococcus;s_Enterococcus faecalis
khan_01x	khan_01x_contig1089	1165	9.23262	97.7682	108						Terrabacteria group	1783272	clade	1	-_cellular organisms;d_Bacteria;-_Terrabacteria group
khan_01x	khan_01x_contig1091	724	14.4475	99.5856	107						unclassified	0	no rank	0
khan_01x	khan_01x_contig1094	645	27.7535	100	180						Homininae	207598	subfamily	1	-_cellular organisms;d_Eukaryota;-_Opisthokonta;k_Metazoa;-_Eumetazoa;-_Bilateria;-_Deuterostomia;p_Chordata;-_Craniata;-_Vertebrata;-_Gnathostomata;-_Teleostomi;-_Euteleostomi;-_Sarcopterygii;-_Dipnotetrapodomorpha;-_Tetrapoda;-_Amniota;c_Mammalia;-_Theria;-_Eutheria;-_Boreoeutheria;-_Euarchontoglires;o_Primates;-_Haplorrhini;-_Simiiformes;-_Catarrhini;-_Hominoidea;f_Hominidae;-_Homininae
khan_01x	khan_01x_contig1095	704	14.1136	99.5739	105						Clostridium sp.	1506	species	0.9	-_cellular organisms;d_Bacteria;-_Terrabacteria group;p_Bacillota;c_Clostridia;o_Eubacteriales;f_Clostridiaceae;g_Clostridium;-_unclassified Clostridium;s_Clostridium sp.
khan_01x	khan_01x_contig1097	659	6.39302	84.2185	44						unclassified	0	no rank	0
khan_01x	khan_01x_contig1099	2282	17.0473	100	390						Mycobacterium ostraviense	2738409	species	0.7	-_cellular organisms;d_Bacteria;-_Terrabacteria group;p_Actinomycetota;c_Actinomycetes;o_Mycobacteriales;f_Mycobacteriaceae;g_Mycobacterium;s_Mycobacterium ostraviense
khan_01x	khan_01x_contig1100	671	5.46647	99.851	38						Amniota	32524	clade	0.57	-_cellular organisms;d_Eukaryota;-_Opisthokonta;k_Metazoa;-_Eumetazoa;-_Bilateria;-_Deuterostomia;p_Chordata;-_Craniata;-_Vertebrata;-_Gnathostomata;-_Teleostomi;-_Euteleostomi;-_Sarcopterygii;-_Dipnotetrapodomorpha;-_Tetrapoda;-_Amniota
khan_01x	khan_01x_contig1101	921	19.4072	100	178						Cutibacterium acnes	1747	species	1	-_cellular organisms;d_Bacteria;-_Terrabacteria group;p_Actinomycetota;c_Actinomycetes;o_Propionibacteriales;f_Propionibacteriaceae;g_Cutibacterium;s_Cutibacterium acnes
khan_01x	khan_01x_contig1102	755	14.9046	100	115						unclassified	0	no rank	0
khan_01x	khan_01x_contig1103	837	15.828	100	136						cellular organisms	131567	no rank	1	#NAME?
khan_01x	khan_01x_contig1104	473	4.27061	100	20						Homo sapiens	9606	species	1	-_cellular organisms;d_Eukaryota;-_Opisthokonta;k_Metazoa;-_Eumetazoa;-_Bilateria;-_Deuterostomia;p_Chordata;-_Craniata;-_Vertebrata;-_Gnathostomata;-_Teleostomi;-_Euteleostomi;-_Sarcopterygii;-_Dipnotetrapodomorpha;-_Tetrapoda;-_Amniota;c_Mammalia;-_Theria;-_Eutheria;-_Boreoeutheria;-_Euarchontoglires;o_Primates;-_Haplorrhini;-_Simiiformes;-_Catarrhini;-_Hominoidea;f_Hominidae;-_Homininae;g_Homo…
khan_01x	khan_01x_contig1105	445	5.16404	100	25						Eutheria	9347	clade	1	-_cellular organisms;d_Eukaryota;-_Opisthokonta;k_Metazoa;-_Eumetazoa;-_Bilateria;-_Deuterostomia;p_Chordata;-_Craniata;-_Vertebrata;-_Gnathostomata;-_Teleostomi;-_Euteleostomi;-_Sarcopterygii;-_Dipnotetrapodomorpha;-_Tetrapoda;-_Amniota;c_Mammalia;-_Theria;-_Eutheria
khan_01x	khan_01x_contig1106	5389	16.7038	98.6083	901						Bacteria	2	superkingdom	0.97	-_cellular organisms;d_Bacteria
khan_01x	khan_01x_contig1109	700	10.89	100	77
khan_01x	khan_01x_contig1110	510	14.1863	94.1176	73						Clostridium sp.	1506	species	0.95	-_cellular organisms;d_Bacteria;-_Terrabacteria group;p_Bacillota;c_Clostridia;o_Eubacteriales;f_Clostridiaceae;g_Clostridium;-_unclassified Clostridium;s_Clostridium sp.
khan_01x	khan_01x_contig1112	424	15.5637	100	75						cellular organisms	131567	no rank	1	#NAME?
khan_01x	khan_01x_contig1113	688	8.92006	100	66
khan_01x	khan_01x_contig1118	619	11.4184	100	71						unclassified	0	no rank	0
khan_01x	khan_01x_contig1120	869	10.6559	99.5397	92						Staphylococcus hominis	1290	species	0.55	-_cellular organisms;d_Bacteria;-_Terrabacteria group;p_Bacillota;c_Bacilli;o_Bacillales;f_Staphylococcaceae;g_Staphylococcus;s_Staphylococcus hominis
khan_01x	khan_01x_contig1121	843	9.879	100	88						Homo sapiens	9606	species	1	-_cellular organisms;d_Eukaryota;-_Opisthokonta;k_Metazoa;-_Eumetazoa;-_Bilateria;-_Deuterostomia;p_Chordata;-_Craniata;-_Vertebrata;-_Gnathostomata;-_Teleostomi;-_Euteleostomi;-_Sarcopterygii;-_Dipnotetrapodomorpha;-_Tetrapoda;-_Amniota;c_Mammalia;-_Theria;-_Eutheria;-_Boreoeutheria;-_Euarchontoglires;o_Primates;-_Haplorrhini;-_Simiiformes;-_Catarrhini;-_Hominoidea;f_Hominidae;-_Homininae;g_Homo…
khan_01x	khan_01x_contig1125	1385	13.9993	98.4838	194						Terrabacteria group	1783272	clade	1	-_cellular organisms;d_Bacteria;-_Terrabacteria group
khan_01x	khan_01x_contig1126	406	4.22414	100	17
khan_01x	khan_01x_contig1131	485	3.51134	70.3093	17						Cutibacterium acnes	1747	species	1	-_cellular organisms;d_Bacteria;-_Terrabacteria group;p_Actinomycetota;c_Actinomycetes;o_Propionibacteriales;f_Propionibacteriaceae;g_Cutibacterium;s_Cutibacterium acnes
khan_01x	khan_01x_contig1132	445	6.12809	100	27						cellular organisms	131567	no rank	1	#NAME?
khan_01x	khan_01x_contig1134	471	9.21444	99.7877	43						cellular organisms	131567	no rank	1	#NAME?
khan_01x	khan_01x_contig1136	2841	24.7818	100	707						Cutibacterium acnes	1747	species	0.51	-_cellular organisms;d_Bacteria;-_Terrabacteria group;p_Actinomycetota;c_Actinomycetes;o_Propionibacteriales;f_Propionibacteriaceae;g_Cutibacterium;s_Cutibacterium acnes
khan_01x	khan_01x_contig1137	680	6.52059	100	44
khan_01x	khan_01x_contig1138	1089	6.95776	99.8163	76						Macaca thibetana thibetana	257877	subspecies	0.55	-_cellular organisms;d_Eukaryota;-_Opisthokonta;k_Metazoa;-_Eumetazoa;-_Bilateria;-_Deuterostomia;p_Chordata;-_Craniata;-_Vertebrata;-_Gnathostomata;-_Teleostomi;-_Euteleostomi;-_Sarcopterygii;-_Dipnotetrapodomorpha;-_Tetrapoda;-_Amniota;c_Mammalia;-_Theria;-_Eutheria;-_Boreoeutheria;-_Euarchontoglires;o_Primates;-_Haplorrhini;-_Simiiformes;-_Catarrhini;-_Cercopithecoidea;f_Cercopithecidae;-_Cerc…
khan_01x	khan_01x_contig1139	463	3.61987	96.5443	17						Cutibacterium acnes	1747	species	1	-_cellular organisms;d_Bacteria;-_Terrabacteria group;p_Actinomycetota;c_Actinomycetes;o_Propionibacteriales;f_Propionibacteriaceae;g_Cutibacterium;s_Cutibacterium acnes
khan_01x	khan_01x_contig1141	561	10.7005	100	67						Hominoidea	314295	superfamily	1	-_cellular organisms;d_Eukaryota;-_Opisthokonta;k_Metazoa;-_Eumetazoa;-_Bilateria;-_Deuterostomia;p_Chordata;-_Craniata;-_Vertebrata;-_Gnathostomata;-_Teleostomi;-_Euteleostomi;-_Sarcopterygii;-_Dipnotetrapodomorpha;-_Tetrapoda;-_Amniota;c_Mammalia;-_Theria;-_Eutheria;-_Boreoeutheria;-_Euarchontoglires;o_Primates;-_Haplorrhini;-_Simiiformes;-_Catarrhini;-_Hominoidea
khan_01x	khan_01x_contig1142	619	34.7593	100	230						Catarrhini	9526	parvorder	1	-_cellular organisms;d_Eukaryota;-_Opisthokonta;k_Metazoa;-_Eumetazoa;-_Bilateria;-_Deuterostomia;p_Chordata;-_Craniata;-_Vertebrata;-_Gnathostomata;-_Teleostomi;-_Euteleostomi;-_Sarcopterygii;-_Dipnotetrapodomorpha;-_Tetrapoda;-_Amniota;c_Mammalia;-_Theria;-_Eutheria;-_Boreoeutheria;-_Euarchontoglires;o_Primates;-_Haplorrhini;-_Simiiformes;-_Catarrhini
khan_01x	khan_01x_contig1145	809	13.3239	99.5056	109						unclassified	0	no rank	0
khan_01x	khan_01x_contig1150	530	26.1755	100	147						Bilateria	33213	clade	0.52	-_cellular organisms;d_Eukaryota;-_Opisthokonta;k_Metazoa;-_Eumetazoa;-_Bilateria
khan_01x	khan_01x_contig1151	471	110.391	98.5138	540						Chlamydia trachomatis	813	species	1	-_cellular organisms;d_Bacteria;-_PVC group;p_Chlamydiota;c_Chlamydiia;o_Chlamydiales;f_Chlamydiaceae;-_Chlamydia/Chlamydophila group;g_Chlamydia;s_Chlamydia trachomatis
khan_01x	khan_01x_contig1152	760	31.7645	100	243						Homo sapiens	9606	species	1	-_cellular organisms;d_Eukaryota;-_Opisthokonta;k_Metazoa;-_Eumetazoa;-_Bilateria;-_Deuterostomia;p_Chordata;-_Craniata;-_Vertebrata;-_Gnathostomata;-_Teleostomi;-_Euteleostomi;-_Sarcopterygii;-_Dipnotetrapodomorpha;-_Tetrapoda;-_Amniota;c_Mammalia;-_Theria;-_Eutheria;-_Boreoeutheria;-_Euarchontoglires;o_Primates;-_Haplorrhini;-_Simiiformes;-_Catarrhini;-_Hominoidea;f_Hominidae;-_Homininae;g_Homo…
khan_01x	khan_01x_contig1156	662	25.0468	100	168						Bacillota	1239	phylum	1	-_cellular organisms;d_Bacteria;-_Terrabacteria group;p_Bacillota
khan_01x	khan_01x_contig1157	958	3.07829	100	30						Pseudomonadota	1224	phylum	0.93	-_cellular organisms;d_Bacteria;p_Pseudomonadota
khan_01x	khan_01x_contig1159	518	4.25676	100	22						Anaerococcus tetradius ATCC 35098	525255	strain	0.93	-_cellular organisms;d_Bacteria;-_Terrabacteria group;p_Bacillota;c_Tissierellia;o_Tissierellales;f_Peptoniphilaceae;g_Anaerococcus;s_Anaerococcus tetradius;-_Anaerococcus tetradius ATCC 35098
khan_01x	khan_01x_contig1160	766	24.5379	100	190						Catarrhini	9526	parvorder	0.9	-_cellular organisms;d_Eukaryota;-_Opisthokonta;k_Metazoa;-_Eumetazoa;-_Bilateria;-_Deuterostomia;p_Chordata;-_Craniata;-_Vertebrata;-_Gnathostomata;-_Teleostomi;-_Euteleostomi;-_Sarcopterygii;-_Dipnotetrapodomorpha;-_Tetrapoda;-_Amniota;c_Mammalia;-_Theria;-_Eutheria;-_Boreoeutheria;-_Euarchontoglires;o_Primates;-_Haplorrhini;-_Simiiformes;-_Catarrhini
khan_01x	khan_01x_contig1162	1060	6.22358	100	67						Pseudozyma hubeiensis SY62	1305764	strain	1	-_cellular organisms;d_Eukaryota;-_Opisthokonta;k_Fungi;-_Dikarya;p_Basidiomycota;-_Ustilaginomycotina;c_Ustilaginomycetes;o_Ustilaginales;f_Ustilaginaceae;g_Pseudozyma;s_Pseudozyma hubeiensis;-_Pseudozyma hubeiensis SY62
khan_01x	khan_01x_contig1163	805	20.1391	100	164						Beta vulgaris subsp. vulgaris	3555	subspecies	0.75	-_cellular organisms;d_Eukaryota;k_Viridiplantae;p_Streptophyta;-_Streptophytina;-_Embryophyta;-_Tracheophyta;-_Euphyllophyta;-_Spermatophyta;c_Magnoliopsida;-_Mesangiospermae;-_eudicotyledons;-_Gunneridae;-_Pentapetalae;o_Caryophyllales;f_Chenopodiaceae;-_Betoideae;g_Beta;s_Beta vulgaris;-_Beta vulgaris subsp. vulgaris
khan_01x	khan_01x_contig1164	404	6.02723	97.0297	25						Catarrhini	9526	parvorder	1	-_cellular organisms;d_Eukaryota;-_Opisthokonta;k_Metazoa;-_Eumetazoa;-_Bilateria;-_Deuterostomia;p_Chordata;-_Craniata;-_Vertebrata;-_Gnathostomata;-_Teleostomi;-_Euteleostomi;-_Sarcopterygii;-_Dipnotetrapodomorpha;-_Tetrapoda;-_Amniota;c_Mammalia;-_Theria;-_Eutheria;-_Boreoeutheria;-_Euarchontoglires;o_Primates;-_Haplorrhini;-_Simiiformes;-_Catarrhini
khan_01x	khan_01x_contig1167	526	5.25285	92.9658	30						Clostridium sp.	1506	species	1	-_cellular organisms;d_Bacteria;-_Terrabacteria group;p_Bacillota;c_Clostridia;o_Eubacteriales;f_Clostridiaceae;g_Clostridium;-_unclassified Clostridium;s_Clostridium sp.
khan_01x	khan_01x_contig1168	737	9.54138	100	70
khan_01x	khan_01x_contig1169	482	70.5519	100	339						Staphylococcus sp.	29387	species	0.52	-_cellular organisms;d_Bacteria;-_Terrabacteria group;p_Bacillota;c_Bacilli;o_Bacillales;f_Staphylococcaceae;g_Staphylococcus;-_unclassified Staphylococcus;s_Staphylococcus sp.
khan_01x	khan_01x_contig1172	501	3.02395	100	17						Eutheria	9347	clade	1	-_cellular organisms;d_Eukaryota;-_Opisthokonta;k_Metazoa;-_Eumetazoa;-_Bilateria;-_Deuterostomia;p_Chordata;-_Craniata;-_Vertebrata;-_Gnathostomata;-_Teleostomi;-_Euteleostomi;-_Sarcopterygii;-_Dipnotetrapodomorpha;-_Tetrapoda;-_Amniota;c_Mammalia;-_Theria;-_Eutheria
[truncated: 5,983 more rows]
