# Supplementary material for: Entourage: all-in-one sequence analysis software for genome assembly, virus detection, virus discovery, and intrasample variation profiling
Source: BMC Bioinformatics. 2024 Jun 24;25:222. doi: 10.1186/s12859-024-05846-y (PMC11197340; doi:10.1186/s12859-024-05846-y)
Supplement: Supplementary file 2 — Additional file2: Report file generated by Entourage from the analysis of the Tara Oceans dataset using the discovery module. [file 12859_2024_5846_MOESM2_ESM.xlsx]

## Sheet: discovery.virus
contig	contig_length	contig_backmapping_depth	contig_backmapping_coverage	contig_support_reads	checkv_gene_count	checkv_viral_genes	checkv_quality	checkv_completeness	checkv_provirus	mmseqs_tax_name	mmseqs_tax_id	mmseqs_tax_rank	mmseqs_support	mmseqs_tax_lineage
CEVC01000046.1	1063				5	1	Low-quality	0.58	No	Eurybiavirus	2733104	genus	0.71	d_Viruses;-_Duplodnaviria;k_Heunggongvirae;p_Uroviricota;c_Caudoviricetes;g_Eurybiavirus
CEVC01000142.1	1713				1	1	Low-quality	0.95	No	Synechococcus phage Bellamy	2023996	no rank	1	d_Viruses;-_Duplodnaviria;k_Heunggongvirae;p_Uroviricota;c_Caudoviricetes;f_Kyanoviridae;g_Bellamyvirus;s_Bellamyvirus bellamy;-_Synechococcus phage Bellamy
CEVC01000173.1	694				2	2	Low-quality	0.38	No	Viruses	10239	superkingdom	0.58	d_Viruses
CEVC01000179.1	915				2	2	Low-quality	0.51	No	unclassified Kanaloavirus	2752548	no rank	1	d_Viruses;-_Duplodnaviria;k_Heunggongvirae;p_Uroviricota;c_Caudoviricetes;f_Kyanoviridae;g_Kanaloavirus;-_unclassified Kanaloavirus
CEVC01000226.1	593				1	0	Not-determined	NA	No	Roseobacter phage CRP-207	2873404	species	1	d_Viruses;-_Duplodnaviria;k_Heunggongvirae;p_Uroviricota;c_Caudoviricetes;-_unclassified Caudoviricetes;s_Roseobacter phage CRP-207
CEVC01000330.1	573				2	1	Low-quality	0.31	No	Synechococcus phage S-B43	2484638	species	0.5	d_Viruses;-_Duplodnaviria;k_Heunggongvirae;p_Uroviricota;c_Caudoviricetes;f_Kyanoviridae;-_unclassified Kyanoviridae;s_Synechococcus phage S-B43
CEVC01000361.1	902				2	1	Low-quality	0.4	No	uncultured marine virus	186617	species	1	d_Viruses;-_environmental samples;s_uncultured marine virus
CEVC01000379.1	12562				15	0	Not-determined	NA	No	Virus NIOZ-UU159	2763270	species	1	d_Viruses;-_unclassified viruses;s_Virus NIOZ-UU159
CEVC01000397.1	1572				2	2	Low-quality	0.35	No	uncultured Mediterranean phage uvMED	1407671	species	1	d_Viruses;-_Duplodnaviria;k_Heunggongvirae;p_Uroviricota;c_Caudoviricetes;-_environmental samples;s_uncultured Mediterranean phage uvMED
CEVC01000633.1	930				3	2	Low-quality	0.57	No	Caudoviricetes sp.	2832643	species	0.93	d_Viruses;-_Duplodnaviria;k_Heunggongvirae;p_Uroviricota;c_Caudoviricetes;-_unclassified Caudoviricetes;s_Caudoviricetes sp.
CEVC01000846.1	842				1	0	Low-quality	0.31	No	Caudoviricetes	2731619	class	1	d_Viruses;-_Duplodnaviria;k_Heunggongvirae;p_Uroviricota;c_Caudoviricetes
CEVC01000882.1	504				1	1	Low-quality	0.14	No	Synechococcus phage S-SM2	444860	no rank	1	d_Viruses;-_Duplodnaviria;k_Heunggongvirae;p_Uroviricota;c_Caudoviricetes;f_Kyanoviridae;g_Nilusvirus;s_Nilusvirus ssm2;-_Synechococcus phage S-SM2
CEVC01000916.1	810				2	1	Low-quality	0.56	No	Synechococcus phage S-T4	2268578	no rank	0.96	d_Viruses;-_Duplodnaviria;k_Heunggongvirae;p_Uroviricota;c_Caudoviricetes;f_Kyanoviridae;g_Tamkungvirus;s_Tamkungvirus ST4;-_Synechococcus phage S-T4
CEVC01000946.1	5845				9	1	Low-quality	0.47	No	Marseillevirus LCMAC202	2506606	species	0.5	d_Viruses;-_Varidnaviria;k_Bamfordvirae;p_Nucleocytoviricota;c_Megaviricetes;o_Pimascovirales;f_Marseilleviridae;-_unclassified Marseilleviridae;s_Marseillevirus LCMAC202
CEVC01000965.1	1376				4	2	Low-quality	0.76	No	Eurybiavirus	2733104	genus	0.95	d_Viruses;-_Duplodnaviria;k_Heunggongvirae;p_Uroviricota;c_Caudoviricetes;g_Eurybiavirus
CEVC01000999.1	1017				3	2	Low-quality	0.49	No	Synechococcus phage Bellamy	2023996	no rank	0.95	d_Viruses;-_Duplodnaviria;k_Heunggongvirae;p_Uroviricota;c_Caudoviricetes;f_Kyanoviridae;g_Bellamyvirus;s_Bellamyvirus bellamy;-_Synechococcus phage Bellamy
CEVC01001036.1	583				1	1	Low-quality	0.41	No	Synechococcus phage S-SM2	444860	no rank	1	d_Viruses;-_Duplodnaviria;k_Heunggongvirae;p_Uroviricota;c_Caudoviricetes;f_Kyanoviridae;g_Nilusvirus;s_Nilusvirus ssm2;-_Synechococcus phage S-SM2
CEVC01001041.1	1023				2	0	Not-determined	NA	No	environmental samples	2100420	no rank	1	d_Viruses;-_Duplodnaviria;k_Heunggongvirae;p_Uroviricota;c_Caudoviricetes;-_environmental samples
CEVC01001101.1	1640				1	0	Not-determined	NA	No	Lipsvirus	2948803	genus	1	d_Viruses;-_Duplodnaviria;k_Heunggongvirae;p_Uroviricota;c_Caudoviricetes;f_Kyanoviridae;g_Lipsvirus
CEVC01001115.1	2372				4	4	Low-quality	1.22	No	Synechococcus phage Bellamy	2023996	no rank	1	d_Viruses;-_Duplodnaviria;k_Heunggongvirae;p_Uroviricota;c_Caudoviricetes;f_Kyanoviridae;g_Bellamyvirus;s_Bellamyvirus bellamy;-_Synechococcus phage Bellamy
CEVC01001208.1	552				1	0	Low-quality	0.14	No	Caudoviricetes sp.	2832643	species	1	d_Viruses;-_Duplodnaviria;k_Heunggongvirae;p_Uroviricota;c_Caudoviricetes;-_unclassified Caudoviricetes;s_Caudoviricetes sp.
CEVC01001428.1	1425				6	2	Low-quality	3.85	No	Caudoviricetes	2731619	class	0.51	d_Viruses;-_Duplodnaviria;k_Heunggongvirae;p_Uroviricota;c_Caudoviricetes
CEVC01001451.1	5967				6	0	Not-determined	NA	No	Caudoviricetes	2731619	class	0.74	d_Viruses;-_Duplodnaviria;k_Heunggongvirae;p_Uroviricota;c_Caudoviricetes
CEVC01001587.1	648				2	1	Low-quality	0.37	No	Kyanoviridae	2946160	family	0.72	d_Viruses;-_Duplodnaviria;k_Heunggongvirae;p_Uroviricota;c_Caudoviricetes;f_Kyanoviridae
CEVC01001609.1	1074				4	2	Low-quality	2.92	No	Pelagibacter phage HTVC025P	2259657	species	0.94	d_Viruses;-_Duplodnaviria;k_Heunggongvirae;p_Uroviricota;c_Caudoviricetes;f_Autographiviridae;-_unclassified Autographiviridae;s_Pelagibacter phage HTVC025P
CEVC01001640.1	2993				5	4	Low-quality	2.09	No	Pelagibacter phage Mosig EXVC030M	2759214	species	0.67	d_Viruses;-_Duplodnaviria;k_Heunggongvirae;p_Uroviricota;c_Caudoviricetes;f_Kyanoviridae;-_unclassified Kyanoviridae;s_Pelagibacter phage Mosig EXVC030M
CEVC01001657.1	959				2	0	Low-quality	0.47	No	Synechococcus phage Bellamy	2023996	no rank	1	d_Viruses;-_Duplodnaviria;k_Heunggongvirae;p_Uroviricota;c_Caudoviricetes;f_Kyanoviridae;g_Bellamyvirus;s_Bellamyvirus bellamy;-_Synechococcus phage Bellamy
CEVC01001679.1	684				1	1	Low-quality	0.3	No	Kyanoviridae	2946160	family	1	d_Viruses;-_Duplodnaviria;k_Heunggongvirae;p_Uroviricota;c_Caudoviricetes;f_Kyanoviridae
CEVC01001761.1	1137				5	3	Low-quality	0.63	No	Synechococcus phage Bellamy	2023996	no rank	0.53	d_Viruses;-_Duplodnaviria;k_Heunggongvirae;p_Uroviricota;c_Caudoviricetes;f_Kyanoviridae;g_Bellamyvirus;s_Bellamyvirus bellamy;-_Synechococcus phage Bellamy
CEVC01001783.1	758				2	2	Low-quality	0.37	No	Prochlorococcus phage MED4-213	889956	no rank	0.5	d_Viruses;-_Duplodnaviria;k_Heunggongvirae;p_Uroviricota;c_Caudoviricetes;g_Eurybiavirus;s_Eurybiavirus MED4213;-_Prochlorococcus phage MED4-213
CEVC01001794.1	516				1	1	Low-quality	0.27	No	Caudoviricetes sp.	2832643	species	1	d_Viruses;-_Duplodnaviria;k_Heunggongvirae;p_Uroviricota;c_Caudoviricetes;-_unclassified Caudoviricetes;s_Caudoviricetes sp.
CEVC01001795.1	17803				21	19	Low-quality	9.61	No	Kyanoviridae	2946160	family	0.66	d_Viruses;-_Duplodnaviria;k_Heunggongvirae;p_Uroviricota;c_Caudoviricetes;f_Kyanoviridae
CEVC01001796.1	2399				5	3	Low-quality	1.41	No	Caudoviricetes	2731619	class	0.96	d_Viruses;-_Duplodnaviria;k_Heunggongvirae;p_Uroviricota;c_Caudoviricetes
CEVC01001834.1	1543				4	3	Low-quality	0.8	No	Prochlorococcus phage P-HM1	445700	no rank	1	d_Viruses;-_Duplodnaviria;k_Heunggongvirae;p_Uroviricota;c_Caudoviricetes;g_Eurybiavirus;s_Eurybiavirus PHM2;-_Prochlorococcus phage P-HM1
CEVC01001985.1	1547				2	0	Not-determined	NA	No	Caudoviricetes	2731619	class	1	d_Viruses;-_Duplodnaviria;k_Heunggongvirae;p_Uroviricota;c_Caudoviricetes
CEVC01001999.1	822				2	0	Low-quality	0.72	No	uncultured virus	340016	species	1	d_Viruses;-_environmental samples;s_uncultured virus
CEVC01002008.1	594				3	0	Low-quality	1.22	No	Cobavirinae	2842410	subfamily	1	d_Viruses;-_Duplodnaviria;k_Heunggongvirae;p_Uroviricota;c_Caudoviricetes;f_Zobellviridae;-_Cobavirinae
CEVC01002064.1	731				1	1	Low-quality	0.5	No	Synechococcus phage Bellamy	2023996	no rank	1	d_Viruses;-_Duplodnaviria;k_Heunggongvirae;p_Uroviricota;c_Caudoviricetes;f_Kyanoviridae;g_Bellamyvirus;s_Bellamyvirus bellamy;-_Synechococcus phage Bellamy
CEVC01002122.1	515				1	1	Low-quality	0.17	No	Caudoviricetes	2731619	class	1	d_Viruses;-_Duplodnaviria;k_Heunggongvirae;p_Uroviricota;c_Caudoviricetes
CEVC01002131.1	1227				1	0	Low-quality	2.12	No	uncultured Mediterranean phage uvMED	1407671	species	1	d_Viruses;-_Duplodnaviria;k_Heunggongvirae;p_Uroviricota;c_Caudoviricetes;-_environmental samples;s_uncultured Mediterranean phage uvMED
CEVC01002235.1	2365				6	5	Low-quality	1.3	No	Prochlorococcus phage P-TIM68	1542477	no rank	0.74	d_Viruses;-_Duplodnaviria;k_Heunggongvirae;p_Uroviricota;c_Caudoviricetes;f_Kyanoviridae;g_Haifavirus;s_Haifavirus tim68;-_Prochlorococcus phage P-TIM68
CEVC01002240.1	1368				1	0	Low-quality	0.59	No	Lipsvirus	2948803	genus	1	d_Viruses;-_Duplodnaviria;k_Heunggongvirae;p_Uroviricota;c_Caudoviricetes;f_Kyanoviridae;g_Lipsvirus
CEVC01002295.1	611				2	1	Low-quality	1.41	No	Caudoviricetes sp.	2832643	species	1	d_Viruses;-_Duplodnaviria;k_Heunggongvirae;p_Uroviricota;c_Caudoviricetes;-_unclassified Caudoviricetes;s_Caudoviricetes sp.
CEVC01002452.1	563				3	2	Low-quality	1.24	No	Pelagivirus	2731966	genus	1	d_Viruses;-_Duplodnaviria;k_Heunggongvirae;p_Uroviricota;c_Caudoviricetes;f_Autographiviridae;g_Pelagivirus
CEVC01002524.1	559				2	0	Low-quality	0.35	No	Bellamyvirus sp.	2821411	species	1	d_Viruses;-_Duplodnaviria;k_Heunggongvirae;p_Uroviricota;c_Caudoviricetes;f_Kyanoviridae;g_Bellamyvirus;-_unclassified Bellamyvirus;s_Bellamyvirus sp.
CEVC01002573.1	2719				3	0	Not-determined	NA	No	Caudoviricetes	2731619	class	1	d_Viruses;-_Duplodnaviria;k_Heunggongvirae;p_Uroviricota;c_Caudoviricetes
CEVC01002770.1	559				2	1	Low-quality	0.25	No	Caudoviricetes	2731619	class	1	d_Viruses;-_Duplodnaviria;k_Heunggongvirae;p_Uroviricota;c_Caudoviricetes
CEVC01002805.1	1097				2	0	Not-determined	NA	No	uncultured marine virus	186617	species	0.5	d_Viruses;-_environmental samples;s_uncultured marine virus
CEVC01002811.1	592				1	0	Low-quality	0.33	No	Synechococcus phage Bellamy	2023996	no rank	1	d_Viruses;-_Duplodnaviria;k_Heunggongvirae;p_Uroviricota;c_Caudoviricetes;f_Kyanoviridae;g_Bellamyvirus;s_Bellamyvirus bellamy;-_Synechococcus phage Bellamy
CEVC01002835.1	998				2	2	Low-quality	0.56	No	Viruses	10239	superkingdom	1	d_Viruses
CEVC01002838.1	631				2	1	Low-quality	0.45	No	Pelagibacter phage Mosig EXVC030M	2759214	species	0.93	d_Viruses;-_Duplodnaviria;k_Heunggongvirae;p_Uroviricota;c_Caudoviricetes;f_Kyanoviridae;-_unclassified Kyanoviridae;s_Pelagibacter phage Mosig EXVC030M
CEVC01002851.1	779				1	1	Low-quality	2.07	No	Prochlorococcus phage P-SCSP2	2914506	species	1	d_Viruses;-_Duplodnaviria;k_Heunggongvirae;p_Uroviricota;c_Caudoviricetes;f_Autographiviridae;-_unclassified Autographiviridae;s_Prochlorococcus phage P-SCSP2
CEVC01002905.1	4203				4	2	Low-quality	2.04	No	Bellamyvirus sp.	2821411	species	1	d_Viruses;-_Duplodnaviria;k_Heunggongvirae;p_Uroviricota;c_Caudoviricetes;f_Kyanoviridae;g_Bellamyvirus;-_unclassified Bellamyvirus;s_Bellamyvirus sp.
CEVC01002983.1	1130				3	3	Low-quality	0.6	No	Bellamyvirus	2733096	genus	0.96	d_Viruses;-_Duplodnaviria;k_Heunggongvirae;p_Uroviricota;c_Caudoviricetes;f_Kyanoviridae;g_Bellamyvirus
CEVC01003074.1	835				2	1	Low-quality	2.38	No	Caudoviricetes	2731619	class	1	d_Viruses;-_Duplodnaviria;k_Heunggongvirae;p_Uroviricota;c_Caudoviricetes
CEVC01003113.1	611				3	1	Low-quality	0.32	No	Kyanoviridae	2946160	family	1	d_Viruses;-_Duplodnaviria;k_Heunggongvirae;p_Uroviricota;c_Caudoviricetes;f_Kyanoviridae
CEVC01003169.1	695				3	0	Not-determined	NA	No	Prochlorococcus phage P-TIM68	1542477	no rank	0.75	d_Viruses;-_Duplodnaviria;k_Heunggongvirae;p_Uroviricota;c_Caudoviricetes;f_Kyanoviridae;g_Haifavirus;s_Haifavirus tim68;-_Prochlorococcus phage P-TIM68
CEVC01003234.1	611				2	2	Low-quality	1.89	No	Caudoviricetes	2731619	class	1	d_Viruses;-_Duplodnaviria;k_Heunggongvirae;p_Uroviricota;c_Caudoviricetes
CEVC01003362.1	1483				6	2	Low-quality	0.75	No	Caudoviricetes	2731619	class	0.51	d_Viruses;-_Duplodnaviria;k_Heunggongvirae;p_Uroviricota;c_Caudoviricetes
CEVC01003390.1	10284				13	4	Low-quality	7.27	No	Caudoviricetes	2731619	class	0.67	d_Viruses;-_Duplodnaviria;k_Heunggongvirae;p_Uroviricota;c_Caudoviricetes
CEVC01003401.1	865				2	1	Low-quality	0.45	No	Prochlorococcus phage P-TIM68	1542477	no rank	0.5	d_Viruses;-_Duplodnaviria;k_Heunggongvirae;p_Uroviricota;c_Caudoviricetes;f_Kyanoviridae;g_Haifavirus;s_Haifavirus tim68;-_Prochlorococcus phage P-TIM68
CEVC01003488.1	1006				2	2	Low-quality	0.56	No	uncultured Mediterranean phage uvMED	1407671	species	0.94	d_Viruses;-_Duplodnaviria;k_Heunggongvirae;p_Uroviricota;c_Caudoviricetes;-_environmental samples;s_uncultured Mediterranean phage uvMED
CEVC01003580.1	988				2	2	Low-quality	0.42	No	Synechococcus phage S-SSM7	445686	no rank	1	d_Viruses;-_Duplodnaviria;k_Heunggongvirae;p_Uroviricota;c_Caudoviricetes;f_Kyanoviridae;g_Lipsvirus;s_Lipsvirus ssm7;-_Synechococcus phage S-SSM7
CEVC01003615.1	675				2	2	Low-quality	0.31	No	Kyanoviridae	2946160	family	0.95	d_Viruses;-_Duplodnaviria;k_Heunggongvirae;p_Uroviricota;c_Caudoviricetes;f_Kyanoviridae
CEVC01003685.1	880				1	1	Low-quality	0.41	No	Prochlorococcus phage P-SSM2	268746	no rank	1	d_Viruses;-_Duplodnaviria;k_Heunggongvirae;p_Uroviricota;c_Caudoviricetes;f_Kyanoviridae;g_Salacisavirus;s_Salacisavirus pssm2;-_Prochlorococcus phage P-SSM2
CEVC01003740.1	654				1	0	Low-quality	0.31	No	Caudoviricetes	2731619	class	1	d_Viruses;-_Duplodnaviria;k_Heunggongvirae;p_Uroviricota;c_Caudoviricetes
CEVC01003741.1	612				1	0	Low-quality	0.34	No	Caudoviricetes	2731619	class	1	d_Viruses;-_Duplodnaviria;k_Heunggongvirae;p_Uroviricota;c_Caudoviricetes
CEVC01003837.1	802				1	0	Not-determined	NA	No	unclassified Kyanoviridae	2960609	no rank	1	d_Viruses;-_Duplodnaviria;k_Heunggongvirae;p_Uroviricota;c_Caudoviricetes;f_Kyanoviridae;-_unclassified Kyanoviridae
CEVC01003857.1	841				2	0	Low-quality	0.46	No	Kyanoviridae	2946160	family	0.96	d_Viruses;-_Duplodnaviria;k_Heunggongvirae;p_Uroviricota;c_Caudoviricetes;f_Kyanoviridae
CEVC01003877.1	1184				2	1	Low-quality	0.63	No	Caudoviricetes	2731619	class	1	d_Viruses;-_Duplodnaviria;k_Heunggongvirae;p_Uroviricota;c_Caudoviricetes
CEVC01003964.1	847				3	2	Low-quality	2.13	No	Caudoviricetes sp.	2832643	species	1	d_Viruses;-_Duplodnaviria;k_Heunggongvirae;p_Uroviricota;c_Caudoviricetes;-_unclassified Caudoviricetes;s_Caudoviricetes sp.
CEVC01004068.1	951				2	1	Low-quality	0.43	No	Synechococcus phage SynMITS9220M01	2736186	species	1	d_Viruses;-_Duplodnaviria;k_Heunggongvirae;p_Uroviricota;c_Caudoviricetes;f_Kyanoviridae;-_unclassified Kyanoviridae;s_Synechococcus phage SynMITS9220M01
CEVC01004120.1	554				2	0	Not-determined	NA	No	Synechococcus phage S-SM2	444860	no rank	0.68	d_Viruses;-_Duplodnaviria;k_Heunggongvirae;p_Uroviricota;c_Caudoviricetes;f_Kyanoviridae;g_Nilusvirus;s_Nilusvirus ssm2;-_Synechococcus phage S-SM2
CEVC01004348.1	945				2	0	Not-determined	NA	No	unclassified Kyanoviridae	2960609	no rank	0.5	d_Viruses;-_Duplodnaviria;k_Heunggongvirae;p_Uroviricota;c_Caudoviricetes;f_Kyanoviridae;-_unclassified Kyanoviridae
CEVC01004361.1	552				2	1	Low-quality	0.23	No	Kyanoviridae	2946160	family	1	d_Viruses;-_Duplodnaviria;k_Heunggongvirae;p_Uroviricota;c_Caudoviricetes;f_Kyanoviridae
CEVC01004379.1	2722				3	1	Low-quality	1.44	No	uncultured Mediterranean phage uvMED	1407671	species	1	d_Viruses;-_Duplodnaviria;k_Heunggongvirae;p_Uroviricota;c_Caudoviricetes;-_environmental samples;s_uncultured Mediterranean phage uvMED
CEVC01004448.1	1090				3	0	Low-quality	0.5	No	uncultured marine virus	186617	species	1	d_Viruses;-_environmental samples;s_uncultured marine virus
CEVC01004522.1	1215				4	2	Low-quality	0.59	No	Caudoviricetes sp.	2832643	species	0.6	d_Viruses;-_Duplodnaviria;k_Heunggongvirae;p_Uroviricota;c_Caudoviricetes;-_unclassified Caudoviricetes;s_Caudoviricetes sp.
CEVC01004547.1	32776				20	12	Low-quality	15.55	No	uncultured virus	340016	species	0.75	d_Viruses;-_environmental samples;s_uncultured virus
CEVC01004610.1	723				4	1	Low-quality	0.4	No	Kyanoviridae	2946160	family	1	d_Viruses;-_Duplodnaviria;k_Heunggongvirae;p_Uroviricota;c_Caudoviricetes;f_Kyanoviridae
CEVC01004699.1	723				1	1	Low-quality	0.4	No	Eurybiavirus	2733104	genus	1	d_Viruses;-_Duplodnaviria;k_Heunggongvirae;p_Uroviricota;c_Caudoviricetes;g_Eurybiavirus
CEVC01004847.1	1490				1	0	Not-determined	NA	No	unclassified Kyanoviridae	2960609	no rank	1	d_Viruses;-_Duplodnaviria;k_Heunggongvirae;p_Uroviricota;c_Caudoviricetes;f_Kyanoviridae;-_unclassified Kyanoviridae
CEVC01004849.1	3622				6	5	Low-quality	4.31	No	Pelagibacter phage Mosig EXVC030M	2759214	species	1	d_Viruses;-_Duplodnaviria;k_Heunggongvirae;p_Uroviricota;c_Caudoviricetes;f_Kyanoviridae;-_unclassified Kyanoviridae;s_Pelagibacter phage Mosig EXVC030M
CEVC01004878.1	664				2	0	Low-quality	0.35	No	Viruses	10239	superkingdom	1	d_Viruses
CEVC01004967.1	665				2	0	Not-determined	NA	No	Viruses	10239	superkingdom	1	d_Viruses
CEVC01004969.1	561				2	2	Low-quality	0.3	No	Synechococcus phage DSL-LC03	3058961	species	0.94	d_Viruses;-_Duplodnaviria;k_Heunggongvirae;p_Uroviricota;c_Caudoviricetes;f_Kyanoviridae;-_unclassified Kyanoviridae;s_Synechococcus phage DSL-LC03
CEVC01005011.1	550				2	0	Not-determined	NA	No	Kyanoviridae	2946160	family	1	d_Viruses;-_Duplodnaviria;k_Heunggongvirae;p_Uroviricota;c_Caudoviricetes;f_Kyanoviridae
CEVC01005261.1	1007				2	1	Low-quality	1.3	No	Synechococcus phage S-SRM01	2781608	species	1	d_Viruses;-_Duplodnaviria;k_Heunggongvirae;p_Uroviricota;c_Caudoviricetes;f_Kyanoviridae;-_unclassified Kyanoviridae;s_Synechococcus phage S-SRM01
CEVC01005292.1	648				2	0	Low-quality	0.51	No	Synechococcus phage S-B05	2484637	species	1	d_Viruses;-_Duplodnaviria;k_Heunggongvirae;p_Uroviricota;c_Caudoviricetes;f_Kyanoviridae;-_unclassified Kyanoviridae;s_Synechococcus phage S-B05
CEVC01005319.1	4837				6	4	Low-quality	2.64	No	Kyanoviridae	2946160	family	0.97	d_Viruses;-_Duplodnaviria;k_Heunggongvirae;p_Uroviricota;c_Caudoviricetes;f_Kyanoviridae
CEVC01005377.1	650				2	2	Low-quality	0.35	No	Synechococcus phage S-T4	2268578	no rank	0.64	d_Viruses;-_Duplodnaviria;k_Heunggongvirae;p_Uroviricota;c_Caudoviricetes;f_Kyanoviridae;g_Tamkungvirus;s_Tamkungvirus ST4;-_Synechococcus phage S-T4
CEVC01005432.1	4239				4	2	Low-quality	12.91	No	Prokaryotic dsDNA virus sp.	2591644	species	1	d_Viruses;-_unclassified viruses;-_unclassified DNA viruses;-_unclassified dsDNA viruses;s_Prokaryotic dsDNA virus sp.
CEVC01005459.1	944				2	1	Low-quality	0.52	No	Synechococcus phage S-SKS1	754042	no rank	1	d_Viruses;-_Duplodnaviria;k_Heunggongvirae;p_Uroviricota;c_Caudoviricetes;g_Llyrvirus;s_Llyrvirus SSKS1;-_Synechococcus phage S-SKS1
CEVC01005464.1	3558				1	1	Low-quality	1.96	No	Eurybiavirus	2733104	genus	1	d_Viruses;-_Duplodnaviria;k_Heunggongvirae;p_Uroviricota;c_Caudoviricetes;g_Eurybiavirus
CEVC01005474.1	884				2	2	Low-quality	0.65	No	uncultured marine virus	186617	species	0.97	d_Viruses;-_environmental samples;s_uncultured marine virus
CEVC01005589.1	620				1	1	Low-quality	0.28	No	Eurybiavirus PHM2	2734108	species	1	d_Viruses;-_Duplodnaviria;k_Heunggongvirae;p_Uroviricota;c_Caudoviricetes;g_Eurybiavirus;s_Eurybiavirus PHM2
CEVC01005594.1	554				2	1	Low-quality	0.31	No	Caudoviricetes sp.	2832643	species	1	d_Viruses;-_Duplodnaviria;k_Heunggongvirae;p_Uroviricota;c_Caudoviricetes;-_unclassified Caudoviricetes;s_Caudoviricetes sp.
CEVC01005659.1	563				1	0	Not-determined	NA	No	unclassified Kyanoviridae	2960609	no rank	1	d_Viruses;-_Duplodnaviria;k_Heunggongvirae;p_Uroviricota;c_Caudoviricetes;f_Kyanoviridae;-_unclassified Kyanoviridae
CEVC01005676.1	604				2	2	Low-quality	0.34	No	Synechococcus phage Bellamy	2023996	no rank	1	d_Viruses;-_Duplodnaviria;k_Heunggongvirae;p_Uroviricota;c_Caudoviricetes;f_Kyanoviridae;g_Bellamyvirus;s_Bellamyvirus bellamy;-_Synechococcus phage Bellamy
CEVC01005704.1	5153				10	1	Low-quality	13.87	No	Caudoviricetes	2731619	class	0.68	d_Viruses;-_Duplodnaviria;k_Heunggongvirae;p_Uroviricota;c_Caudoviricetes
CEVC01005802.1	2207				3	0	Not-determined	NA	No	uncultured Mediterranean phage uvMED	1407671	species	0.52	d_Viruses;-_Duplodnaviria;k_Heunggongvirae;p_Uroviricota;c_Caudoviricetes;-_environmental samples;s_uncultured Mediterranean phage uvMED
CEVC01005862.1	601				2	1	Low-quality	0.23	No	Synechococcus phage S-SM2	444860	no rank	1	d_Viruses;-_Duplodnaviria;k_Heunggongvirae;p_Uroviricota;c_Caudoviricetes;f_Kyanoviridae;g_Nilusvirus;s_Nilusvirus ssm2;-_Synechococcus phage S-SM2
CEVC01005878.1	739				2	1	Low-quality	0.34	No	uncultured Mediterranean phage uvMED	1407671	species	0.92	d_Viruses;-_Duplodnaviria;k_Heunggongvirae;p_Uroviricota;c_Caudoviricetes;-_environmental samples;s_uncultured Mediterranean phage uvMED
CEVC01005944.1	1728				1	1	Low-quality	0.77	No	Synechococcus phage S-SSM7	445686	no rank	1	d_Viruses;-_Duplodnaviria;k_Heunggongvirae;p_Uroviricota;c_Caudoviricetes;f_Kyanoviridae;g_Lipsvirus;s_Lipsvirus ssm7;-_Synechococcus phage S-SSM7
CEVC01005959.1	3986				11	7	Low-quality	2.19	No	Eurybiavirus	2733104	genus	0.79	d_Viruses;-_Duplodnaviria;k_Heunggongvirae;p_Uroviricota;c_Caudoviricetes;g_Eurybiavirus
CEVC01005960.1	966				4	3	Low-quality	0.48	No	Eurybiavirus	2733104	genus	0.96	d_Viruses;-_Duplodnaviria;k_Heunggongvirae;p_Uroviricota;c_Caudoviricetes;g_Eurybiavirus
CEVC01006076.1	692				2	2	Low-quality	1.05	No	uncultured Mediterranean phage uvMED	1407671	species	1	d_Viruses;-_Duplodnaviria;k_Heunggongvirae;p_Uroviricota;c_Caudoviricetes;-_environmental samples;s_uncultured Mediterranean phage uvMED
CEVC01006108.1	1476				4	2	Low-quality	0.85	No	uncultured marine virus	186617	species	0.5	d_Viruses;-_environmental samples;s_uncultured marine virus
CEVC01006198.1	670				1	0	Not-determined	NA	No	uncultured virus	340016	species	1	d_Viruses;-_environmental samples;s_uncultured virus
CEVC01006201.1	3259				3	3	Low-quality	1.79	No	Caudoviricetes	2731619	class	0.67	d_Viruses;-_Duplodnaviria;k_Heunggongvirae;p_Uroviricota;c_Caudoviricetes
CEVC01006235.1	627				1	0	Low-quality	0.35	No	Synechococcus phage Bellamy	2023996	no rank	1	d_Viruses;-_Duplodnaviria;k_Heunggongvirae;p_Uroviricota;c_Caudoviricetes;f_Kyanoviridae;g_Bellamyvirus;s_Bellamyvirus bellamy;-_Synechococcus phage Bellamy
CEVC01006273.1	668				2	1	Low-quality	0.23	No	uncultured Mediterranean phage uvMED	1407671	species	1	d_Viruses;-_Duplodnaviria;k_Heunggongvirae;p_Uroviricota;c_Caudoviricetes;-_environmental samples;s_uncultured Mediterranean phage uvMED
CEVC01006318.1	874				2	1	Low-quality	0.48	No	Synechococcus phage S-BM3	753087	species	0.98	d_Viruses;-_Duplodnaviria;k_Heunggongvirae;p_Uroviricota;c_Caudoviricetes;f_Kyanoviridae;-_unclassified Kyanoviridae;s_Synechococcus phage S-BM3
CEVC01006395.1	514				1	0	Low-quality	1.16	No	Prochlorococcus phage P-TIM68	1542477	no rank	1	d_Viruses;-_Duplodnaviria;k_Heunggongvirae;p_Uroviricota;c_Caudoviricetes;f_Kyanoviridae;g_Haifavirus;s_Haifavirus tim68;-_Prochlorococcus phage P-TIM68
CEVC01006473.1	1173				3	2	Low-quality	0.64	No	Kyanoviridae	2946160	family	1	d_Viruses;-_Duplodnaviria;k_Heunggongvirae;p_Uroviricota;c_Caudoviricetes;f_Kyanoviridae
CEVC01006480.1	1107				2	2	Low-quality	3.08	No	Caudoviricetes	2731619	class	1	d_Viruses;-_Duplodnaviria;k_Heunggongvirae;p_Uroviricota;c_Caudoviricetes
CEVC01006482.1	2597				2	1	Low-quality	3.04	No	uncultured Mediterranean phage uvMED	1407671	species	1	d_Viruses;-_Duplodnaviria;k_Heunggongvirae;p_Uroviricota;c_Caudoviricetes;-_environmental samples;s_uncultured Mediterranean phage uvMED
CEVC01006551.1	519				3	2	Low-quality	0.21	No	uncultured marine virus	186617	species	0.67	d_Viruses;-_environmental samples;s_uncultured marine virus
CEVC01006657.1	2264				2	2	Low-quality	0.97	No	Synechococcus phage S-SSM7	445686	no rank	0.5	d_Viruses;-_Duplodnaviria;k_Heunggongvirae;p_Uroviricota;c_Caudoviricetes;f_Kyanoviridae;g_Lipsvirus;s_Lipsvirus ssm7;-_Synechococcus phage S-SSM7
CEVC01006760.1	555				1	0	Not-determined	NA	No	uncultured Mediterranean phage uvMED	1407671	species	1	d_Viruses;-_Duplodnaviria;k_Heunggongvirae;p_Uroviricota;c_Caudoviricetes;-_environmental samples;s_uncultured Mediterranean phage uvMED
CEVC01006923.1	2731				8	3	Low-quality	1.11	No	uncultured virus	340016	species	0.64	d_Viruses;-_environmental samples;s_uncultured virus
CEVC01006949.1	4007				8	5	Low-quality	2.18	No	Kyanoviridae	2946160	family	0.52	d_Viruses;-_Duplodnaviria;k_Heunggongvirae;p_Uroviricota;c_Caudoviricetes;f_Kyanoviridae
CEVC01006950.1	4799				9	8	Low-quality	2.55	No	Caudoviricetes	2731619	class	0.53	d_Viruses;-_Duplodnaviria;k_Heunggongvirae;p_Uroviricota;c_Caudoviricetes
CEVC01006999.1	1721				2	0	Not-determined	NA	No	uncultured Mediterranean phage uvMED	1407671	species	1	d_Viruses;-_Duplodnaviria;k_Heunggongvirae;p_Uroviricota;c_Caudoviricetes;-_environmental samples;s_uncultured Mediterranean phage uvMED
CEVC01007051.1	1365				2	1	Low-quality	0.75	No	Synechococcus phage S-SSM7	445686	no rank	1	d_Viruses;-_Duplodnaviria;k_Heunggongvirae;p_Uroviricota;c_Caudoviricetes;f_Kyanoviridae;g_Lipsvirus;s_Lipsvirus ssm7;-_Synechococcus phage S-SSM7
CEVC01007059.1	597				1	0	Not-determined	NA	No	uncultured marine virus	186617	species	1	d_Viruses;-_environmental samples;s_uncultured marine virus
CEVC01007097.1	1410				2	1	Low-quality	0.88	No	Kyanoviridae	2946160	family	0.51	d_Viruses;-_Duplodnaviria;k_Heunggongvirae;p_Uroviricota;c_Caudoviricetes;f_Kyanoviridae
CEVC01007186.1	1772				1	1	Low-quality	0.99	No	Synechococcus phage S-SM2	444860	no rank	0.96	d_Viruses;-_Duplodnaviria;k_Heunggongvirae;p_Uroviricota;c_Caudoviricetes;f_Kyanoviridae;g_Nilusvirus;s_Nilusvirus ssm2;-_Synechococcus phage S-SM2
CEVC01007225.1	1054				1	1	Low-quality	0.71	No	Synechococcus phage S-SSM7	445686	no rank	0.5	d_Viruses;-_Duplodnaviria;k_Heunggongvirae;p_Uroviricota;c_Caudoviricetes;f_Kyanoviridae;g_Lipsvirus;s_Lipsvirus ssm7;-_Synechococcus phage S-SSM7
CEVC01007277.1	626				1	1	Low-quality	0.34	No	Viruses	10239	superkingdom	1	d_Viruses
CEVC01007313.1	4132				12	7	Low-quality	1.77	No	Lipsvirus	2948803	genus	0.97	d_Viruses;-_Duplodnaviria;k_Heunggongvirae;p_Uroviricota;c_Caudoviricetes;f_Kyanoviridae;g_Lipsvirus
CEVC01007364.1	2696				4	3	Low-quality	1.49	No	uncultured Mediterranean phage	1868660	species	0.68	d_Viruses;-_environmental samples;s_uncultured Mediterranean phage
CEVC01007390.1	1333				3	1	Low-quality	0.51	No	Kyanoviridae	2946160	family	0.52	d_Viruses;-_Duplodnaviria;k_Heunggongvirae;p_Uroviricota;c_Caudoviricetes;f_Kyanoviridae
CEVC01007449.1	597				2	2	Low-quality	0.32	No	Bellamyvirus sp.	2821411	species	1	d_Viruses;-_Duplodnaviria;k_Heunggongvirae;p_Uroviricota;c_Caudoviricetes;f_Kyanoviridae;g_Bellamyvirus;-_unclassified Bellamyvirus;s_Bellamyvirus sp.
CEVC01007561.1	2796				3	2	Low-quality	7.53	No	Prochlorococcus phage P-SCSP2	2914506	species	0.5	d_Viruses;-_Duplodnaviria;k_Heunggongvirae;p_Uroviricota;c_Caudoviricetes;f_Autographiviridae;-_unclassified Autographiviridae;s_Prochlorococcus phage P-SCSP2
CEVC01007626.1	792				1	1	Low-quality	0.41	No	uncultured marine virus	186617	species	0.5	d_Viruses;-_environmental samples;s_uncultured marine virus
CEVC01007692.1	675				1	0	Low-quality	1.69	No	uncultured Mediterranean phage uvMED	1407671	species	1	d_Viruses;-_Duplodnaviria;k_Heunggongvirae;p_Uroviricota;c_Caudoviricetes;-_environmental samples;s_uncultured Mediterranean phage uvMED
CEVC01007735.1	1172				3	1	Low-quality	0.28	Yes	Eurybiavirus	2733104	genus	1	d_Viruses;-_Duplodnaviria;k_Heunggongvirae;p_Uroviricota;c_Caudoviricetes;g_Eurybiavirus
CEVC01007779.1	525				1	1	Low-quality	0.24	No	uncultured Mediterranean phage uvMED	1407671	species	1	d_Viruses;-_Duplodnaviria;k_Heunggongvirae;p_Uroviricota;c_Caudoviricetes;-_environmental samples;s_uncultured Mediterranean phage uvMED
CEVC01008002.1	1442				3	2	Low-quality	2.67	No	unclassified Caudoviricetes	2788787	no rank	0.67	d_Viruses;-_Duplodnaviria;k_Heunggongvirae;p_Uroviricota;c_Caudoviricetes;-_unclassified Caudoviricetes
CEVC01008027.1	810				1	1	Low-quality	0.36	No	Prochlorococcus phage P-TIM68	1542477	no rank	1	d_Viruses;-_Duplodnaviria;k_Heunggongvirae;p_Uroviricota;c_Caudoviricetes;f_Kyanoviridae;g_Haifavirus;s_Haifavirus tim68;-_Prochlorococcus phage P-TIM68
CEVC01008049.1	2449				4	3	Low-quality	5.48	No	Cyanophage KBS-S-1A	889952	species	1	d_Viruses;-_Duplodnaviria;k_Heunggongvirae;p_Uroviricota;c_Caudoviricetes;f_Autographiviridae;-_unclassified Autographiviridae;s_Cyanophage KBS-S-1A
CEVC01008138.1	512				1	0	Not-determined	NA	No	uncultured Mediterranean phage uvMED	1407671	species	1	d_Viruses;-_Duplodnaviria;k_Heunggongvirae;p_Uroviricota;c_Caudoviricetes;-_environmental samples;s_uncultured Mediterranean phage uvMED
CEVC01008142.1	719				2	0	Low-quality	0.44	No	Synechococcus phage S-SSM7	445686	no rank	1	d_Viruses;-_Duplodnaviria;k_Heunggongvirae;p_Uroviricota;c_Caudoviricetes;f_Kyanoviridae;g_Lipsvirus;s_Lipsvirus ssm7;-_Synechococcus phage S-SSM7
CEVC01008236.1	642				2	1	Low-quality	0.33	No	uncultured Mediterranean phage uvMED	1407671	species	1	d_Viruses;-_Duplodnaviria;k_Heunggongvirae;p_Uroviricota;c_Caudoviricetes;-_environmental samples;s_uncultured Mediterranean phage uvMED
CEVC01008242.1	807				2	1	Low-quality	0.07	No	Mimiviridae sp. ChoanoV1	2596887	species	1	d_Viruses;-_Varidnaviria;k_Bamfordvirae;p_Nucleocytoviricota;c_Megaviricetes;o_Imitervirales;f_Schizomimiviridae;-_unclassified Schizomimiviridae;s_Mimiviridae sp. ChoanoV1
CEVC01008246.1	1839				1	1	Low-quality	1.06	No	uncultured marine virus	186617	species	1	d_Viruses;-_environmental samples;s_uncultured marine virus
CEVC01008262.1	969				2	0	Low-quality	0.52	No	Prochlorococcus phage P-TIM68	1542477	no rank	1	d_Viruses;-_Duplodnaviria;k_Heunggongvirae;p_Uroviricota;c_Caudoviricetes;f_Kyanoviridae;g_Haifavirus;s_Haifavirus tim68;-_Prochlorococcus phage P-TIM68
CEVC01008276.1	1140				3	1	Low-quality	0.2	Yes	uncultured marine virus	186617	species	1	d_Viruses;-_environmental samples;s_uncultured marine virus
CEVC01008317.1	565				2	1	Low-quality	0.05	No	Kyanoviridae	2946160	family	1	d_Viruses;-_Duplodnaviria;k_Heunggongvirae;p_Uroviricota;c_Caudoviricetes;f_Kyanoviridae
CEVC01008539.1	737				2	2	Low-quality	0.43	No	Prochlorococcus phage P-TIM68	1542477	no rank	1	d_Viruses;-_Duplodnaviria;k_Heunggongvirae;p_Uroviricota;c_Caudoviricetes;f_Kyanoviridae;g_Haifavirus;s_Haifavirus tim68;-_Prochlorococcus phage P-TIM68
CEVC01008644.1	2133				4	4	Low-quality	1.17	No	Caudoviricetes sp.	2832643	species	0.52	d_Viruses;-_Duplodnaviria;k_Heunggongvirae;p_Uroviricota;c_Caudoviricetes;-_unclassified Caudoviricetes;s_Caudoviricetes sp.
CEVC01008688.1	1782				5	1	Low-quality	0.28	No	Yasminevirus sp. GU-2018	2420051	no rank	1	d_Viruses;-_Varidnaviria;k_Bamfordvirae;p_Nucleocytoviricota;c_Megaviricetes;o_Imitervirales;f_Mimiviridae;-_Klosneuvirinae;g_Yasminevirus;s_Yasminevirus saudimassiliense;-_Yasminevirus sp. GU-2018
CEVC01008724.1	577				1	0	Low-quality	1.49	No	uncultured Mediterranean phage uvMED	1407671	species	1	d_Viruses;-_Duplodnaviria;k_Heunggongvirae;p_Uroviricota;c_Caudoviricetes;-_environmental samples;s_uncultured Mediterranean phage uvMED
CEVC01008737.1	1134				5	3	Low-quality	3.05	No	Caudoviricetes sp.	2832643	species	1	d_Viruses;-_Duplodnaviria;k_Heunggongvirae;p_Uroviricota;c_Caudoviricetes;-_unclassified Caudoviricetes;s_Caudoviricetes sp.
CEVC01008738.1	745				1	1	Low-quality	1.99	No	Caudoviricetes sp.	2832643	species	1	d_Viruses;-_Duplodnaviria;k_Heunggongvirae;p_Uroviricota;c_Caudoviricetes;-_unclassified Caudoviricetes;s_Caudoviricetes sp.
CEVC01008747.1	996				2	0	Low-quality	0.38	No	uncultured Caudovirales phage	2100421	species	0.5	d_Viruses;-_Duplodnaviria;k_Heunggongvirae;p_Uroviricota;c_Caudoviricetes;-_environmental samples;s_uncultured Caudovirales phage
CEVC01008868.1	2033				1	0	Not-determined	NA	No	Synechococcus phage Bellamy	2023996	no rank	1	d_Viruses;-_Duplodnaviria;k_Heunggongvirae;p_Uroviricota;c_Caudoviricetes;f_Kyanoviridae;g_Bellamyvirus;s_Bellamyvirus bellamy;-_Synechococcus phage Bellamy
CEVC01009078.1	2932				1	0	Not-determined	NA	No	Virus NIOZ-UU157	2763269	species	1	d_Viruses;-_unclassified viruses;s_Virus NIOZ-UU157
CEVC01009209.1	709				2	1	Low-quality	0.31	No	Synechococcus phage Bellamy	2023996	no rank	0.5	d_Viruses;-_Duplodnaviria;k_Heunggongvirae;p_Uroviricota;c_Caudoviricetes;f_Kyanoviridae;g_Bellamyvirus;s_Bellamyvirus bellamy;-_Synechococcus phage Bellamy
CEVC01009266.1	1145				1	1	Low-quality	0.52	No	uncultured Mediterranean phage uvMED	1407671	species	1	d_Viruses;-_Duplodnaviria;k_Heunggongvirae;p_Uroviricota;c_Caudoviricetes;-_environmental samples;s_uncultured Mediterranean phage uvMED
CEVC01009364.1	582				1	0	Not-determined	NA	No	Cyanophage S-SSM6a	682650	species	1	d_Viruses;-_Duplodnaviria;k_Heunggongvirae;p_Uroviricota;c_Caudoviricetes;f_Kyanoviridae;g_Lipsvirus;-_unclassified Lipsvirus;s_Cyanophage S-SSM6a
CEVC01009368.1	1093				1	1	Low-quality	0.56	No	Synechococcus phage S-B05	2484637	species	1	d_Viruses;-_Duplodnaviria;k_Heunggongvirae;p_Uroviricota;c_Caudoviricetes;f_Kyanoviridae;-_unclassified Kyanoviridae;s_Synechococcus phage S-B05
CEVC01009465.1	1020				3	2	Low-quality	0.55	No	uncultured Mediterranean phage uvMED	1407671	species	0.97	d_Viruses;-_Duplodnaviria;k_Heunggongvirae;p_Uroviricota;c_Caudoviricetes;-_environmental samples;s_uncultured Mediterranean phage uvMED
CEVC01009486.1	549				3	1	Low-quality	0.3	No	uncultured marine virus	186617	species	1	d_Viruses;-_environmental samples;s_uncultured marine virus
CEVC01009518.1	630				1	0	Low-quality	0.34	No	uncultured marine virus	186617	species	0.5	d_Viruses;-_environmental samples;s_uncultured marine virus
CEVC01009548.1	1259				5	2	Low-quality	0.77	No	Prochlorococcus phage P-TIM68	1542477	no rank	0.97	d_Viruses;-_Duplodnaviria;k_Heunggongvirae;p_Uroviricota;c_Caudoviricetes;f_Kyanoviridae;g_Haifavirus;s_Haifavirus tim68;-_Prochlorococcus phage P-TIM68
CEVC01009550.1	1154				1	1	Low-quality	0.67	No	uncultured Mediterranean phage uvMED	1407671	species	1	d_Viruses;-_Duplodnaviria;k_Heunggongvirae;p_Uroviricota;c_Caudoviricetes;-_environmental samples;s_uncultured Mediterranean phage uvMED
CEVC01009673.1	677				2	2	Low-quality	0.15	No	uncultured Mediterranean phage uvMED	1407671	species	1	d_Viruses;-_Duplodnaviria;k_Heunggongvirae;p_Uroviricota;c_Caudoviricetes;-_environmental samples;s_uncultured Mediterranean phage uvMED
CEVC01009730.1	5025				10	6	Low-quality	2.3	No	Viruses	10239	superkingdom	0.51	d_Viruses
CEVC01009818.1	1374				6	0	Low-quality	4.04	No	uncultured Mediterranean phage uvMED	1407671	species	0.96	d_Viruses;-_Duplodnaviria;k_Heunggongvirae;p_Uroviricota;c_Caudoviricetes;-_environmental samples;s_uncultured Mediterranean phage uvMED
CEVC01010026.1	1601				2	1	Low-quality	4.3	No	uncultured marine virus	186617	species	0.5	d_Viruses;-_environmental samples;s_uncultured marine virus
CEVC01010066.1	1049				5	3	Low-quality	0.57	No	Eurybiavirus	2733104	genus	0.92	d_Viruses;-_Duplodnaviria;k_Heunggongvirae;p_Uroviricota;c_Caudoviricetes;g_Eurybiavirus
CEVC01010204.1	1371				4	0	Low-quality	3.32	No	uncultured marine virus	186617	species	0.5	d_Viruses;-_environmental samples;s_uncultured marine virus
CEVC01010334.1	3819				3	3	Low-quality	8.61	No	Synechococcus phage S-CBP2	756277	no rank	0.67	d_Viruses;-_Duplodnaviria;k_Heunggongvirae;p_Uroviricota;c_Caudoviricetes;f_Autographiviridae;g_Kembevirus;s_Kembevirus SCBP2;-_Synechococcus phage S-CBP2
CEVC01010450.1	679				2	1	Low-quality	0.38	No	Caudoviricetes	2731619	class	1	d_Viruses;-_Duplodnaviria;k_Heunggongvirae;p_Uroviricota;c_Caudoviricetes
CEVC01010663.1	1117				1	1	Low-quality	8.44	No	Synechococcus phage Bellamy	2023996	no rank	1	d_Viruses;-_Duplodnaviria;k_Heunggongvirae;p_Uroviricota;c_Caudoviricetes;f_Kyanoviridae;g_Bellamyvirus;s_Bellamyvirus bellamy;-_Synechococcus phage Bellamy
CEVC01010686.1	886				1	1	Low-quality	0.38	No	Caudoviricetes sp.	2832643	species	1	d_Viruses;-_Duplodnaviria;k_Heunggongvirae;p_Uroviricota;c_Caudoviricetes;-_unclassified Caudoviricetes;s_Caudoviricetes sp.
CEVC01010879.1	624				1	0	Not-determined	NA	No	Mimiviridae sp. ChoanoV1	2596887	species	1	d_Viruses;-_Varidnaviria;k_Bamfordvirae;p_Nucleocytoviricota;c_Megaviricetes;o_Imitervirales;f_Schizomimiviridae;-_unclassified Schizomimiviridae;s_Mimiviridae sp. ChoanoV1
CEVC01010894.1	747				1	1	Low-quality	0.3	No	Kyanoviridae	2946160	family	1	d_Viruses;-_Duplodnaviria;k_Heunggongvirae;p_Uroviricota;c_Caudoviricetes;f_Kyanoviridae
CEVC01010917.1	566				2	0	Low-quality	0.32	No	Caudoviricetes sp.	2832643	species	0.95	d_Viruses;-_Duplodnaviria;k_Heunggongvirae;p_Uroviricota;c_Caudoviricetes;-_unclassified Caudoviricetes;s_Caudoviricetes sp.
CEVC01010924.1	835				2	1	Low-quality	2.18	No	Prokaryotic dsDNA virus sp.	2591644	species	0.5	d_Viruses;-_unclassified viruses;-_unclassified DNA viruses;-_unclassified dsDNA viruses;s_Prokaryotic dsDNA virus sp.
CEVC01010956.1	2056				3	1	Low-quality	3.8	No	Roseobacter phage CRP-207	2873404	species	1	d_Viruses;-_Duplodnaviria;k_Heunggongvirae;p_Uroviricota;c_Caudoviricetes;-_unclassified Caudoviricetes;s_Roseobacter phage CRP-207
CEVC01010981.1	638				1	1	Low-quality	0.3	No	Synechococcus phage S-SSM7	445686	no rank	1	d_Viruses;-_Duplodnaviria;k_Heunggongvirae;p_Uroviricota;c_Caudoviricetes;f_Kyanoviridae;g_Lipsvirus;s_Lipsvirus ssm7;-_Synechococcus phage S-SSM7
CEVC01011131.1	30656				38	34	Low-quality	16.45	No	Caudoviricetes	2731619	class	0.84	d_Viruses;-_Duplodnaviria;k_Heunggongvirae;p_Uroviricota;c_Caudoviricetes
CEVC01011132.1	8328				13	10	Low-quality	4.31	No	Kyanoviridae	2946160	family	0.79	d_Viruses;-_Duplodnaviria;k_Heunggongvirae;p_Uroviricota;c_Caudoviricetes;f_Kyanoviridae
CEVC01011415.1	8337				7	5	Low-quality	2.34	No	uncultured Caudovirales phage	2100421	species	0.5	d_Viruses;-_Duplodnaviria;k_Heunggongvirae;p_Uroviricota;c_Caudoviricetes;-_environmental samples;s_uncultured Caudovirales phage
CEVC01011421.1	1203				1	0	Low-quality	0.55	No	Prochlorococcus phage P-SSM2	268746	no rank	1	d_Viruses;-_Duplodnaviria;k_Heunggongvirae;p_Uroviricota;c_Caudoviricetes;f_Kyanoviridae;g_Salacisavirus;s_Salacisavirus pssm2;-_Prochlorococcus phage P-SSM2
CEVC01011446.1	3867				2	2	Low-quality	8.72	No	uncultured Mediterranean phage uvMED	1407671	species	1	d_Viruses;-_Duplodnaviria;k_Heunggongvirae;p_Uroviricota;c_Caudoviricetes;-_environmental samples;s_uncultured Mediterranean phage uvMED
CEVC01011523.1	824				2	0	Low-quality	0.58	No	Pelagibacter phage Mosig EXVC030M	2759214	species	1	d_Viruses;-_Duplodnaviria;k_Heunggongvirae;p_Uroviricota;c_Caudoviricetes;f_Kyanoviridae;-_unclassified Kyanoviridae;s_Pelagibacter phage Mosig EXVC030M
CEVC01011580.1	2010				4	2	Low-quality	1.29	No	Synechococcus phage Bellamy	2023996	no rank	0.95	d_Viruses;-_Duplodnaviria;k_Heunggongvirae;p_Uroviricota;c_Caudoviricetes;f_Kyanoviridae;g_Bellamyvirus;s_Bellamyvirus bellamy;-_Synechococcus phage Bellamy
CEVC01011610.1	2589				3	2	Low-quality	1.24	No	Synechococcus phage S-SSM7	445686	no rank	0.67	d_Viruses;-_Duplodnaviria;k_Heunggongvirae;p_Uroviricota;c_Caudoviricetes;f_Kyanoviridae;g_Lipsvirus;s_Lipsvirus ssm7;-_Synechococcus phage S-SSM7
CEVC01011910.1	2562				5	4	Low-quality	1.28	No	Synechococcus phage S-SSM7	445686	no rank	0.6	d_Viruses;-_Duplodnaviria;k_Heunggongvirae;p_Uroviricota;c_Caudoviricetes;f_Kyanoviridae;g_Lipsvirus;s_Lipsvirus ssm7;-_Synechococcus phage S-SSM7
CEVC01011913.1	889				5	3	Low-quality	0.49	No	Synechococcus phage S-SM1	444859	no rank	0.87	d_Viruses;-_Duplodnaviria;k_Heunggongvirae;p_Uroviricota;c_Caudoviricetes;f_Kyanoviridae;g_Thetisvirus;s_Thetisvirus ssm1;-_Synechococcus phage S-SM1
CEVC01011933.1	949				4	1	Low-quality	0.5	No	Kyanoviridae	2946160	family	0.56	d_Viruses;-_Duplodnaviria;k_Heunggongvirae;p_Uroviricota;c_Caudoviricetes;f_Kyanoviridae
CEVC01012027.1	894				3	1	Low-quality	0.38	No	Kanaloavirus sp.	2821414	species	0.94	d_Viruses;-_Duplodnaviria;k_Heunggongvirae;p_Uroviricota;c_Caudoviricetes;f_Kyanoviridae;g_Kanaloavirus;-_unclassified Kanaloavirus;s_Kanaloavirus sp.
CEVC01012088.1	1035				1	1	Low-quality	0.41	No	uncultured virus	340016	species	1	d_Viruses;-_environmental samples;s_uncultured virus
CEVC01012328.1	507				1	1	Low-quality	0.51	No	uncultured marine virus	186617	species	1	d_Viruses;-_environmental samples;s_uncultured marine virus
CEVC01012419.1	855				4	0	Low-quality	1.53	No	Roseobacter phage CRP-207	2873404	species	1	d_Viruses;-_Duplodnaviria;k_Heunggongvirae;p_Uroviricota;c_Caudoviricetes;-_unclassified Caudoviricetes;s_Roseobacter phage CRP-207
CEVC01012448.1	1647				2	2	Low-quality	1.17	No	uncultured Mediterranean phage uvMED	1407671	species	1	d_Viruses;-_Duplodnaviria;k_Heunggongvirae;p_Uroviricota;c_Caudoviricetes;-_environmental samples;s_uncultured Mediterranean phage uvMED
CEVC01012496.1	568				1	0	Not-determined	NA	No	Synechococcus phage Bellamy	2023996	no rank	1	d_Viruses;-_Duplodnaviria;k_Heunggongvirae;p_Uroviricota;c_Caudoviricetes;f_Kyanoviridae;g_Bellamyvirus;s_Bellamyvirus bellamy;-_Synechococcus phage Bellamy
CEVC01012683.1	759				1	1	Low-quality	0.44	No	Caudoviricetes	2731619	class	1	d_Viruses;-_Duplodnaviria;k_Heunggongvirae;p_Uroviricota;c_Caudoviricetes
CEVC01012756.1	10680				6	0	Low-quality	18.42	No	uncultured Mediterranean phage uvMED	1407671	species	1	d_Viruses;-_Duplodnaviria;k_Heunggongvirae;p_Uroviricota;c_Caudoviricetes;-_environmental samples;s_uncultured Mediterranean phage uvMED
CEVC01012757.1	3625				4	2	Low-quality	1.74	No	uncultured Mediterranean phage uvMED	1407671	species	0.5	d_Viruses;-_Duplodnaviria;k_Heunggongvirae;p_Uroviricota;c_Caudoviricetes;-_environmental samples;s_uncultured Mediterranean phage uvMED
CEVC01012806.1	1085				3	1	Low-quality	0.6	No	uncultured marine virus	186617	species	0.61	d_Viruses;-_environmental samples;s_uncultured marine virus
CEVC01012880.1	2551				4	3	Low-quality	1.14	No	uncultured Mediterranean phage	1868660	species	1	d_Viruses;-_environmental samples;s_uncultured Mediterranean phage
CEVC01012943.1	2194				4	4	Low-quality	1.2	No	Caudoviricetes sp.	2832643	species	0.65	d_Viruses;-_Duplodnaviria;k_Heunggongvirae;p_Uroviricota;c_Caudoviricetes;-_unclassified Caudoviricetes;s_Caudoviricetes sp.
CEVC01012979.1	518				1	0	Low-quality	1.48	No	uncultured Mediterranean phage uvMED	1407671	species	1	d_Viruses;-_Duplodnaviria;k_Heunggongvirae;p_Uroviricota;c_Caudoviricetes;-_environmental samples;s_uncultured Mediterranean phage uvMED
CEVC01013048.1	810				2	0	Low-quality	0.57	No	Pelagibacter phage Mosig EXVC030M	2759214	species	0.91	d_Viruses;-_Duplodnaviria;k_Heunggongvirae;p_Uroviricota;c_Caudoviricetes;f_Kyanoviridae;-_unclassified Kyanoviridae;s_Pelagibacter phage Mosig EXVC030M
CEVC01013065.1	609				3	1	Low-quality	0.33	No	uncultured Mediterranean phage uvMED	1407671	species	0.75	d_Viruses;-_Duplodnaviria;k_Heunggongvirae;p_Uroviricota;c_Caudoviricetes;-_environmental samples;s_uncultured Mediterranean phage uvMED
CEVC01013131.1	26756				45	7	Low-quality	9.62	No	uncultured virus	340016	species	0.69	d_Viruses;-_environmental samples;s_uncultured virus
CEVC01013176.1	1057				2	1	Low-quality	1.08	No	Pelagibacter phage HTVC025P	2259657	species	0.92	d_Viruses;-_Duplodnaviria;k_Heunggongvirae;p_Uroviricota;c_Caudoviricetes;f_Autographiviridae;-_unclassified Autographiviridae;s_Pelagibacter phage HTVC025P
CEVC01013218.1	532				1	1	Low-quality	0.52	No	Viruses	10239	superkingdom	1	d_Viruses
CEVC01013350.1	930				2	2	Low-quality	0.46	No	Synechococcus phage Bellamy	2023996	no rank	0.98	d_Viruses;-_Duplodnaviria;k_Heunggongvirae;p_Uroviricota;c_Caudoviricetes;f_Kyanoviridae;g_Bellamyvirus;s_Bellamyvirus bellamy;-_Synechococcus phage Bellamy
CEVC01013462.1	1025				2	0	Not-determined	NA	No	Caudoviricetes sp.	2832643	species	1	d_Viruses;-_Duplodnaviria;k_Heunggongvirae;p_Uroviricota;c_Caudoviricetes;-_unclassified Caudoviricetes;s_Caudoviricetes sp.
CEVC01013589.1	11557				19	4	Low-quality	5.26	No	uncultured virus	340016	species	1	d_Viruses;-_environmental samples;s_uncultured virus
CEVC01013664.1	1965				2	2	Low-quality	3.16	No	uncultured Caudovirales phage	2100421	species	1	d_Viruses;-_Duplodnaviria;k_Heunggongvirae;p_Uroviricota;c_Caudoviricetes;-_environmental samples;s_uncultured Caudovirales phage
CEVC01013737.1	8121				20	4	Low-quality	21.36	No	uncultured Mediterranean phage uvMED	1407671	species	0.87	d_Viruses;-_Duplodnaviria;k_Heunggongvirae;p_Uroviricota;c_Caudoviricetes;-_environmental samples;s_uncultured Mediterranean phage uvMED
CEVC01013878.1	862				2	2	Low-quality	0.45	No	uncultured marine virus	186617	species	0.5	d_Viruses;-_environmental samples;s_uncultured marine virus
CEVC01013913.1	807				1	1	Low-quality	0.36	No	uncultured Mediterranean phage uvMED	1407671	species	1	d_Viruses;-_Duplodnaviria;k_Heunggongvirae;p_Uroviricota;c_Caudoviricetes;-_environmental samples;s_uncultured Mediterranean phage uvMED
CEVC01013933.1	810				2	0	Low-quality	0.43	No	unclassified Kyanoviridae	2960609	no rank	0.5	d_Viruses;-_Duplodnaviria;k_Heunggongvirae;p_Uroviricota;c_Caudoviricetes;f_Kyanoviridae;-_unclassified Kyanoviridae
CEVC01014036.1	1727				4	3	Low-quality	0.94	No	Eurybiavirus	2733104	genus	0.93	d_Viruses;-_Duplodnaviria;k_Heunggongvirae;p_Uroviricota;c_Caudoviricetes;g_Eurybiavirus
CEVC01014266.1	1103				2	0	Low-quality	1.68	No	Caudoviricetes sp.	2832643	species	0.93	d_Viruses;-_Duplodnaviria;k_Heunggongvirae;p_Uroviricota;c_Caudoviricetes;-_unclassified Caudoviricetes;s_Caudoviricetes sp.
CEVC01014444.1	6971				9	3	Low-quality	18.06	No	uncultured Mediterranean phage uvMED	1407671	species	0.51	d_Viruses;-_Duplodnaviria;k_Heunggongvirae;p_Uroviricota;c_Caudoviricetes;-_environmental samples;s_uncultured Mediterranean phage uvMED
CEVC01014460.1	1401				3	2	Low-quality	0.76	No	Synechococcus phage Bellamy	2023996	no rank	1	d_Viruses;-_Duplodnaviria;k_Heunggongvirae;p_Uroviricota;c_Caudoviricetes;f_Kyanoviridae;g_Bellamyvirus;s_Bellamyvirus bellamy;-_Synechococcus phage Bellamy
CEVC01014467.1	547				1	0	Low-quality	0.32	No	uncultured marine virus	186617	species	1	d_Viruses;-_environmental samples;s_uncultured marine virus
CEVC01014513.1	1950				2	0	Not-determined	NA	No	Synechococcus phage Bellamy	2023996	no rank	1	d_Viruses;-_Duplodnaviria;k_Heunggongvirae;p_Uroviricota;c_Caudoviricetes;f_Kyanoviridae;g_Bellamyvirus;s_Bellamyvirus bellamy;-_Synechococcus phage Bellamy
CEVC01014574.1	1074				1	0	Low-quality	0.62	No	Caudoviricetes sp.	2832643	species	1	d_Viruses;-_Duplodnaviria;k_Heunggongvirae;p_Uroviricota;c_Caudoviricetes;-_unclassified Caudoviricetes;s_Caudoviricetes sp.
CEVC01014597.1	609				1	0	Not-determined	NA	No	Lipsvirus	2948803	genus	1	d_Viruses;-_Duplodnaviria;k_Heunggongvirae;p_Uroviricota;c_Caudoviricetes;f_Kyanoviridae;g_Lipsvirus
CEVC01014653.1	2964				5	2	Low-quality	3.48	No	Prokaryotic dsDNA virus sp.	2591644	species	1	d_Viruses;-_unclassified viruses;-_unclassified DNA viruses;-_unclassified dsDNA viruses;s_Prokaryotic dsDNA virus sp.
CEVC01014699.1	595				1	1	Low-quality	0.27	No	Prochlorococcus phage P-HM1	445700	no rank	1	d_Viruses;-_Duplodnaviria;k_Heunggongvirae;p_Uroviricota;c_Caudoviricetes;g_Eurybiavirus;s_Eurybiavirus PHM2;-_Prochlorococcus phage P-HM1
CEVC01014732.1	2334				2	0	Not-determined	NA	No	uncultured Mediterranean phage uvMED	1407671	species	0.5	d_Viruses;-_Duplodnaviria;k_Heunggongvirae;p_Uroviricota;c_Caudoviricetes;-_environmental samples;s_uncultured Mediterranean phage uvMED
CEVC01014839.1	522				1	0	Not-determined	NA	No	uncultured Mediterranean phage	1868660	species	1	d_Viruses;-_environmental samples;s_uncultured Mediterranean phage
CEVC01014921.1	13350				13	6	Low-quality	5.73	No	Synechococcus phage S-SSM7	445686	no rank	0.59	d_Viruses;-_Duplodnaviria;k_Heunggongvirae;p_Uroviricota;c_Caudoviricetes;f_Kyanoviridae;g_Lipsvirus;s_Lipsvirus ssm7;-_Synechococcus phage S-SSM7
CEVC01014923.1	1404				4	0	Not-determined	NA	No	uncultured phage_MedDCM-OCT-S31-C1	2740800	no rank	1	d_Viruses;-_Duplodnaviria;k_Heunggongvirae;p_Uroviricota;c_Caudoviricetes;f_Autographiviridae;g_Nohivirus;s_Nohivirus S31C1;-_uncultured phage_MedDCM-OCT-S31-C1
CEVC01014929.1	667				1	1	Low-quality	0.36	No	Prochlorococcus phage P-HM2	445696	no rank	1	d_Viruses;-_Duplodnaviria;k_Heunggongvirae;p_Uroviricota;c_Caudoviricetes;g_Eurybiavirus;s_Eurybiavirus PHM2;-_Prochlorococcus phage P-HM2
CEVC01014939.1	500				2	0	Low-quality	0.2	No	Synechococcus phage S-H68	2545436	species	1	d_Viruses;-_Duplodnaviria;k_Heunggongvirae;p_Uroviricota;c_Caudoviricetes;f_Kyanoviridae;-_unclassified Kyanoviridae;s_Synechococcus phage S-H68
CEVC01014981.1	581				2	1	Low-quality	0.3	No	Prochlorococcus phage P-SSM2	268746	no rank	1	d_Viruses;-_Duplodnaviria;k_Heunggongvirae;p_Uroviricota;c_Caudoviricetes;f_Kyanoviridae;g_Salacisavirus;s_Salacisavirus pssm2;-_Prochlorococcus phage P-SSM2
CEVC01015129.1	509				1	0	Not-determined	NA	No	unclassified Kyanoviridae	2960609	no rank	1	d_Viruses;-_Duplodnaviria;k_Heunggongvirae;p_Uroviricota;c_Caudoviricetes;f_Kyanoviridae;-_unclassified Kyanoviridae
CEVC01015133.1	546				1	0	Low-quality	0.98	No	unclassified Caudoviricetes	2788787	no rank	1	d_Viruses;-_Duplodnaviria;k_Heunggongvirae;p_Uroviricota;c_Caudoviricetes;-_unclassified Caudoviricetes
CEVC01015155.1	1144				2	0	Not-determined	NA	No	uncultured marine virus	186617	species	1	d_Viruses;-_environmental samples;s_uncultured marine virus
CEVC01015241.1	528				3	0	Low-quality	1	No	phage 023Pt_psg01	2945965	species	0.51	d_Viruses;-_Duplodnaviria;k_Heunggongvirae;p_Uroviricota;c_Caudoviricetes;-_unclassified Caudoviricetes;s_phage 023Pt_psg01
CEVC01015294.1	712				3	2	Low-quality	0.32	No	uncultured marine virus	186617	species	0.63	d_Viruses;-_environmental samples;s_uncultured marine virus
CEVC01015344.1	1322				2	0	Not-determined	NA	No	Caudoviricetes sp.	2832643	species	1	d_Viruses;-_Duplodnaviria;k_Heunggongvirae;p_Uroviricota;c_Caudoviricetes;-_unclassified Caudoviricetes;s_Caudoviricetes sp.
CEVC01015456.1	536				2	1	Low-quality	0.71	No	Caudoviricetes sp.	2832643	species	1	d_Viruses;-_Duplodnaviria;k_Heunggongvirae;p_Uroviricota;c_Caudoviricetes;-_unclassified Caudoviricetes;s_Caudoviricetes sp.
CEVC01015508.1	552				1	1	Low-quality	0.24	No	unclassified Kyanoviridae	2960609	no rank	1	d_Viruses;-_Duplodnaviria;k_Heunggongvirae;p_Uroviricota;c_Caudoviricetes;f_Kyanoviridae;-_unclassified Kyanoviridae
CEVC01015701.1	2265				4	4	Low-quality	5.94	No	uncultured Mediterranean phage uvMED	1407671	species	1	d_Viruses;-_Duplodnaviria;k_Heunggongvirae;p_Uroviricota;c_Caudoviricetes;-_environmental samples;s_uncultured Mediterranean phage uvMED
CEVC01015815.1	1045				5	3	Low-quality	0.57	No	Synechococcus phage S-B05	2484637	species	0.93	d_Viruses;-_Duplodnaviria;k_Heunggongvirae;p_Uroviricota;c_Caudoviricetes;f_Kyanoviridae;-_unclassified Kyanoviridae;s_Synechococcus phage S-B05
CEVC01015915.1	625				3	0	Not-determined	NA	No	uncultured Mediterranean phage uvMED	1407671	species	1	d_Viruses;-_Duplodnaviria;k_Heunggongvirae;p_Uroviricota;c_Caudoviricetes;-_environmental samples;s_uncultured Mediterranean phage uvMED
CEVC01016087.1	1163				1	1	Low-quality	0.51	No	unclassified Kyanoviridae	2960609	no rank	1	d_Viruses;-_Duplodnaviria;k_Heunggongvirae;p_Uroviricota;c_Caudoviricetes;f_Kyanoviridae;-_unclassified Kyanoviridae
CEVC01016117.1	4493				11	2	Low-quality	11.43	No	uncultured Mediterranean phage uvMED	1407671	species	0.65	d_Viruses;-_Duplodnaviria;k_Heunggongvirae;p_Uroviricota;c_Caudoviricetes;-_environmental samples;s_uncultured Mediterranean phage uvMED
CEVC01016205.1	1517				2	0	Not-determined	NA	No	Synechococcus phage S-H68	2545436	species	0.5	d_Viruses;-_Duplodnaviria;k_Heunggongvirae;p_Uroviricota;c_Caudoviricetes;f_Kyanoviridae;-_unclassified Kyanoviridae;s_Synechococcus phage S-H68
CEVC01016211.1	2021				1	1	Low-quality	0.95	No	Synechococcus phage S-SSM7	445686	no rank	1	d_Viruses;-_Duplodnaviria;k_Heunggongvirae;p_Uroviricota;c_Caudoviricetes;f_Kyanoviridae;g_Lipsvirus;s_Lipsvirus ssm7;-_Synechococcus phage S-SSM7
CEVC01016315.1	543				2	0	Not-determined	NA	No	uncultured marine virus	186617	species	1	d_Viruses;-_environmental samples;s_uncultured marine virus
CEVC01016322.1	744				3	1	Low-quality	0.39	No	uncultured marine virus	186617	species	0.72	d_Viruses;-_environmental samples;s_uncultured marine virus
CEVC01016348.1	611				2	1	Low-quality	1.48	No	uncultured Mediterranean phage uvMED	1407671	species	1	d_Viruses;-_Duplodnaviria;k_Heunggongvirae;p_Uroviricota;c_Caudoviricetes;-_environmental samples;s_uncultured Mediterranean phage uvMED
CEVC01016411.1	674				2	2	Low-quality	2.03	No	Prokaryotic dsDNA virus sp.	2591644	species	1	d_Viruses;-_unclassified viruses;-_unclassified DNA viruses;-_unclassified dsDNA viruses;s_Prokaryotic dsDNA virus sp.
CEVC01016479.1	901				2	2	Low-quality	0.49	No	uncultured virus	340016	species	0.91	d_Viruses;-_environmental samples;s_uncultured virus
CEVC01016538.1	590				1	1	Low-quality	0.27	No	Kyanoviridae	2946160	family	1	d_Viruses;-_Duplodnaviria;k_Heunggongvirae;p_Uroviricota;c_Caudoviricetes;f_Kyanoviridae
CEVC01016657.1	634				1	1	Low-quality	0.41	No	uncultured marine virus	186617	species	0.5	d_Viruses;-_environmental samples;s_uncultured marine virus
CEVC01016701.1	1100				2	0	Not-determined	NA	No	Caudoviricetes	2731619	class	1	d_Viruses;-_Duplodnaviria;k_Heunggongvirae;p_Uroviricota;c_Caudoviricetes
CEVC01016772.1	653				2	1	Low-quality	0.33	No	Caudoviricetes sp.	2832643	species	0.5	d_Viruses;-_Duplodnaviria;k_Heunggongvirae;p_Uroviricota;c_Caudoviricetes;-_unclassified Caudoviricetes;s_Caudoviricetes sp.
CEVC01016803.1	1789				2	1	Low-quality	0.94	No	Synechococcus phage Bellamy	2023996	no rank	1	d_Viruses;-_Duplodnaviria;k_Heunggongvirae;p_Uroviricota;c_Caudoviricetes;f_Kyanoviridae;g_Bellamyvirus;s_Bellamyvirus bellamy;-_Synechococcus phage Bellamy
CEVC01016840.1	845				2	2	Low-quality	0.46	No	Synechococcus phage S-B05	2484637	species	0.92	d_Viruses;-_Duplodnaviria;k_Heunggongvirae;p_Uroviricota;c_Caudoviricetes;f_Kyanoviridae;-_unclassified Kyanoviridae;s_Synechococcus phage S-B05
CEVC01016897.1	504				2	0	Low-quality	1.32	No	Viruses	10239	superkingdom	1	d_Viruses
CEVC01016899.1	2985				3	0	Not-determined	NA	No	uncultured Mediterranean phage uvMED	1407671	species	0.67	d_Viruses;-_Duplodnaviria;k_Heunggongvirae;p_Uroviricota;c_Caudoviricetes;-_environmental samples;s_uncultured Mediterranean phage uvMED
CEVC01016951.1	540				1	0	Not-determined	NA	No	Pelagibacter phage Mosig EXVC030M	2759214	species	1	d_Viruses;-_Duplodnaviria;k_Heunggongvirae;p_Uroviricota;c_Caudoviricetes;f_Kyanoviridae;-_unclassified Kyanoviridae;s_Pelagibacter phage Mosig EXVC030M
CEVC01017318.1	1044				5	5	Low-quality	0.55	No	Caudoviricetes	2731619	class	0.57	d_Viruses;-_Duplodnaviria;k_Heunggongvirae;p_Uroviricota;c_Caudoviricetes
CEVC01017353.1	1231				3	1	Low-quality	0.21	No	Nucleocytoviricota	2732007	phylum	1	d_Viruses;-_Varidnaviria;k_Bamfordvirae;p_Nucleocytoviricota
CEVC01017376.1	808				1	0	Low-quality	2.37	No	Prokaryotic dsDNA virus sp.	2591644	species	1	d_Viruses;-_unclassified viruses;-_unclassified DNA viruses;-_unclassified dsDNA viruses;s_Prokaryotic dsDNA virus sp.
CEVC01017573.1	919				2	1	Low-quality	0.36	No	uncultured Mediterranean phage uvMED	1407671	species	1	d_Viruses;-_Duplodnaviria;k_Heunggongvirae;p_Uroviricota;c_Caudoviricetes;-_environmental samples;s_uncultured Mediterranean phage uvMED
CEVC01017577.1	1133				3	2	Low-quality	0.66	No	Synechococcus phage S-SSM7	445686	no rank	1	d_Viruses;-_Duplodnaviria;k_Heunggongvirae;p_Uroviricota;c_Caudoviricetes;f_Kyanoviridae;g_Lipsvirus;s_Lipsvirus ssm7;-_Synechococcus phage S-SSM7
CEVC01017641.1	1018				2	2	Low-quality	0.46	No	Synechococcus phage Bellamy	2023996	no rank	1	d_Viruses;-_Duplodnaviria;k_Heunggongvirae;p_Uroviricota;c_Caudoviricetes;f_Kyanoviridae;g_Bellamyvirus;s_Bellamyvirus bellamy;-_Synechococcus phage Bellamy
CEVC01017681.1	1244				1	0	Low-quality	0.53	No	Lipsvirus	2948803	genus	1	d_Viruses;-_Duplodnaviria;k_Heunggongvirae;p_Uroviricota;c_Caudoviricetes;f_Kyanoviridae;g_Lipsvirus
CEVC01017686.1	9575				26	10	Low-quality	5.1	No	Caudoviricetes	2731619	class	0.72	d_Viruses;-_Duplodnaviria;k_Heunggongvirae;p_Uroviricota;c_Caudoviricetes
CEVC01017746.1	885				2	2	Low-quality	0.49	No	Eurybiavirus	2733104	genus	0.98	d_Viruses;-_Duplodnaviria;k_Heunggongvirae;p_Uroviricota;c_Caudoviricetes;g_Eurybiavirus
CEVC01017749.1	807				2	0	Not-determined	NA	No	uncultured Mediterranean phage	1868660	species	1	d_Viruses;-_environmental samples;s_uncultured Mediterranean phage
CEVC01017848.1	950				1	1	Low-quality	0.36	No	Bellamyvirus sp.	2821411	species	1	d_Viruses;-_Duplodnaviria;k_Heunggongvirae;p_Uroviricota;c_Caudoviricetes;f_Kyanoviridae;g_Bellamyvirus;-_unclassified Bellamyvirus;s_Bellamyvirus sp.
CEVC01017850.1	2709				5	0	Not-determined	NA	No	uncultured Mediterranean phage uvMED	1407671	species	1	d_Viruses;-_Duplodnaviria;k_Heunggongvirae;p_Uroviricota;c_Caudoviricetes;-_environmental samples;s_uncultured Mediterranean phage uvMED
CEVC01017872.1	624				1	0	Not-determined	NA	No	uncultured phage	278008	species	0.76	d_Viruses;-_unclassified bacterial viruses;-_environmental samples;s_uncultured phage
CEVC01017902.1	835				2	1	Low-quality	0.04	No	uncultured Mediterranean phage uvMED	1407671	species	1	d_Viruses;-_Duplodnaviria;k_Heunggongvirae;p_Uroviricota;c_Caudoviricetes;-_environmental samples;s_uncultured Mediterranean phage uvMED
CEVC01017915.1	620				2	1	Low-quality	0.35	No	Eurybiavirus	2733104	genus	1	d_Viruses;-_Duplodnaviria;k_Heunggongvirae;p_Uroviricota;c_Caudoviricetes;g_Eurybiavirus
CEVC01018023.1	920				3	0	Low-quality	2.32	No	uncultured Mediterranean phage uvMED	1407671	species	1	d_Viruses;-_Duplodnaviria;k_Heunggongvirae;p_Uroviricota;c_Caudoviricetes;-_environmental samples;s_uncultured Mediterranean phage uvMED
CEVC01018203.1	613				2	2	Low-quality	0.33	No	Synechococcus phage S-SKS1	754042	no rank	1	d_Viruses;-_Duplodnaviria;k_Heunggongvirae;p_Uroviricota;c_Caudoviricetes;g_Llyrvirus;s_Llyrvirus SSKS1;-_Synechococcus phage S-SKS1
CEVC01018220.1	685				1	0	Low-quality	0.29	No	uncultured Mediterranean phage	1868660	species	1	d_Viruses;-_environmental samples;s_uncultured Mediterranean phage
CEVC01018426.1	1147				3	2	Low-quality	0.74	No	Eurybiavirus	2733104	genus	1	d_Viruses;-_Duplodnaviria;k_Heunggongvirae;p_Uroviricota;c_Caudoviricetes;g_Eurybiavirus
CEVC01018427.1	1488				2	0	Low-quality	0.68	No	Synechococcus phage S-SKS1	754042	no rank	0.94	d_Viruses;-_Duplodnaviria;k_Heunggongvirae;p_Uroviricota;c_Caudoviricetes;g_Llyrvirus;s_Llyrvirus SSKS1;-_Synechococcus phage S-SKS1
CEVC01018505.1	1121				2	0	Not-determined	NA	No	Caudoviricetes	2731619	class	1	d_Viruses;-_Duplodnaviria;k_Heunggongvirae;p_Uroviricota;c_Caudoviricetes
CEVC01018694.1	1053				2	2	Low-quality	0.62	No	Pelagibacter phage Mosig EXVC030M	2759214	species	1	d_Viruses;-_Duplodnaviria;k_Heunggongvirae;p_Uroviricota;c_Caudoviricetes;f_Kyanoviridae;-_unclassified Kyanoviridae;s_Pelagibacter phage Mosig EXVC030M
CEVC01018957.1	878				2	1	Low-quality	2.01	No	uncultured Mediterranean phage uvMED	1407671	species	0.97	d_Viruses;-_Duplodnaviria;k_Heunggongvirae;p_Uroviricota;c_Caudoviricetes;-_environmental samples;s_uncultured Mediterranean phage uvMED
CEVC01019095.1	568				2	0	Low-quality	1.66	No	uncultured marine virus	186617	species	1	d_Viruses;-_environmental samples;s_uncultured marine virus
CEVC01019124.1	686				1	1	Low-quality	0.38	No	Pontusvirus syn19	2734134	species	1	d_Viruses;-_Duplodnaviria;k_Heunggongvirae;p_Uroviricota;c_Caudoviricetes;f_Kyanoviridae;g_Pontusvirus;s_Pontusvirus syn19
CEVC01019226.1	1326				2	0	Low-quality	1.95	No	Caudoviricetes	2731619	class	1	d_Viruses;-_Duplodnaviria;k_Heunggongvirae;p_Uroviricota;c_Caudoviricetes
CEVC01019236.1	974				1	0	Not-determined	NA	No	unclassified Kyanoviridae	2960609	no rank	1	d_Viruses;-_Duplodnaviria;k_Heunggongvirae;p_Uroviricota;c_Caudoviricetes;f_Kyanoviridae;-_unclassified Kyanoviridae
CEVC01019425.1	657				1	0	Not-determined	NA	No	unclassified Kyanoviridae	2960609	no rank	1	d_Viruses;-_Duplodnaviria;k_Heunggongvirae;p_Uroviricota;c_Caudoviricetes;f_Kyanoviridae;-_unclassified Kyanoviridae
CEVC01019434.1	822				1	1	Low-quality	0.45	No	Caudoviricetes sp.	2832643	species	1	d_Viruses;-_Duplodnaviria;k_Heunggongvirae;p_Uroviricota;c_Caudoviricetes;-_unclassified Caudoviricetes;s_Caudoviricetes sp.
CEVC01019522.1	677				2	2	Low-quality	0.37	No	Prochlorococcus phage P-TIM68	1542477	no rank	1	d_Viruses;-_Duplodnaviria;k_Heunggongvirae;p_Uroviricota;c_Caudoviricetes;f_Kyanoviridae;g_Haifavirus;s_Haifavirus tim68;-_Prochlorococcus phage P-TIM68
CEVC01019556.1	1783				4	0	Not-determined	NA	No	Caudoviricetes sp.	2832643	species	1	d_Viruses;-_Duplodnaviria;k_Heunggongvirae;p_Uroviricota;c_Caudoviricetes;-_unclassified Caudoviricetes;s_Caudoviricetes sp.
CEVC01019684.1	652				1	0	Not-determined	NA	No	Megaviricetes	2732523	class	1	d_Viruses;-_Varidnaviria;k_Bamfordvirae;p_Nucleocytoviricota;c_Megaviricetes
CEVC01019772.1	838				2	0	Not-determined	NA	No	uncultured marine virus	186617	species	1	d_Viruses;-_environmental samples;s_uncultured marine virus
CEVC01019852.1	513				2	1	Low-quality	0.27	No	uncultured Mediterranean phage uvMED	1407671	species	0.98	d_Viruses;-_Duplodnaviria;k_Heunggongvirae;p_Uroviricota;c_Caudoviricetes;-_environmental samples;s_uncultured Mediterranean phage uvMED
CEVC01019853.1	1209				3	1	Low-quality	0.49	No	uncultured Mediterranean phage uvMED	1407671	species	1	d_Viruses;-_Duplodnaviria;k_Heunggongvirae;p_Uroviricota;c_Caudoviricetes;-_environmental samples;s_uncultured Mediterranean phage uvMED
CEVC01019859.1	6876				3	1	Low-quality	18.52	No	Prochlorococcus phage P-SCSP2	2914506	species	1	d_Viruses;-_Duplodnaviria;k_Heunggongvirae;p_Uroviricota;c_Caudoviricetes;f_Autographiviridae;-_unclassified Autographiviridae;s_Prochlorococcus phage P-SCSP2
CEVC01019951.1	706				1	1	Low-quality	1.65	No	Caudoviricetes sp.	2832643	species	1	d_Viruses;-_Duplodnaviria;k_Heunggongvirae;p_Uroviricota;c_Caudoviricetes;-_unclassified Caudoviricetes;s_Caudoviricetes sp.
CEVC01019998.1	506				3	0	Not-determined	NA	No	uncultured marine virus	186617	species	0.92	d_Viruses;-_environmental samples;s_uncultured marine virus
CEVC01020080.1	1048				2	0	Low-quality	2.13	No	uncultured Mediterranean phage	1868660	species	1	d_Viruses;-_environmental samples;s_uncultured Mediterranean phage
CEVC01020237.1	26189				11	9	Low-quality	11.26	No	Synechococcus phage S-SRM01	2781608	species	0.97	d_Viruses;-_Duplodnaviria;k_Heunggongvirae;p_Uroviricota;c_Caudoviricetes;f_Kyanoviridae;-_unclassified Kyanoviridae;s_Synechococcus phage S-SRM01
CEVC01020359.1	1468				2	2	Low-quality	0.79	No	uncultured Mediterranean phage uvMED	1407671	species	1	d_Viruses;-_Duplodnaviria;k_Heunggongvirae;p_Uroviricota;c_Caudoviricetes;-_environmental samples;s_uncultured Mediterranean phage uvMED
CEVC01020365.1	501				1	0	Low-quality	0.24	No	Synechococcus phage Bellamy	2023996	no rank	1	d_Viruses;-_Duplodnaviria;k_Heunggongvirae;p_Uroviricota;c_Caudoviricetes;f_Kyanoviridae;g_Bellamyvirus;s_Bellamyvirus bellamy;-_Synechococcus phage Bellamy
CEVC01020605.1	1185				2	2	Low-quality	0.61	No	Prochlorococcus phage P-TIM68	1542477	no rank	1	d_Viruses;-_Duplodnaviria;k_Heunggongvirae;p_Uroviricota;c_Caudoviricetes;f_Kyanoviridae;g_Haifavirus;s_Haifavirus tim68;-_Prochlorococcus phage P-TIM68
CEVC01020630.1	1029				3	0	Low-quality	1.97	No	uncultured Mediterranean phage uvMED	1407671	species	0.5	d_Viruses;-_Duplodnaviria;k_Heunggongvirae;p_Uroviricota;c_Caudoviricetes;-_environmental samples;s_uncultured Mediterranean phage uvMED
CEVC01020641.1	2674				3	1	Low-quality	4.54	No	uncultured Mediterranean phage uvMED	1407671	species	1	d_Viruses;-_Duplodnaviria;k_Heunggongvirae;p_Uroviricota;c_Caudoviricetes;-_environmental samples;s_uncultured Mediterranean phage uvMED
CEVC01020715.1	547				2	1	Low-quality	0.22	No	Prochlorococcus phage P-TIM68	1542477	no rank	1	d_Viruses;-_Duplodnaviria;k_Heunggongvirae;p_Uroviricota;c_Caudoviricetes;f_Kyanoviridae;g_Haifavirus;s_Haifavirus tim68;-_Prochlorococcus phage P-TIM68
CEVC01020752.1	772				4	3	Low-quality	0.44	No	uncultured Mediterranean phage uvMED	1407671	species	0.56	d_Viruses;-_Duplodnaviria;k_Heunggongvirae;p_Uroviricota;c_Caudoviricetes;-_environmental samples;s_uncultured Mediterranean phage uvMED
CEVC01020780.1	1597				2	2	Low-quality	1.07	No	Eurybiavirus	2733104	genus	1	d_Viruses;-_Duplodnaviria;k_Heunggongvirae;p_Uroviricota;c_Caudoviricetes;g_Eurybiavirus
CEVC01020793.1	2231				2	2	Low-quality	1.11	No	Kyanoviridae	2946160	family	1	d_Viruses;-_Duplodnaviria;k_Heunggongvirae;p_Uroviricota;c_Caudoviricetes;f_Kyanoviridae
CEVC01020895.1	1526				3	0	Not-determined	NA	No	uncultured marine virus	186617	species	0.93	d_Viruses;-_environmental samples;s_uncultured marine virus
CEVC01020957.1	2266				5	3	Low-quality	4.98	No	uncultured Mediterranean phage uvMED	1407671	species	1	d_Viruses;-_Duplodnaviria;k_Heunggongvirae;p_Uroviricota;c_Caudoviricetes;-_environmental samples;s_uncultured Mediterranean phage uvMED
CEVC01021024.1	4097				7	3	Low-quality	2.23	No	uncultured marine virus	186617	species	0.67	d_Viruses;-_environmental samples;s_uncultured marine virus
CEVC01021033.1	659				2	1	Low-quality	0.35	No	Synechococcus phage S-B05	2484637	species	1	d_Viruses;-_Duplodnaviria;k_Heunggongvirae;p_Uroviricota;c_Caudoviricetes;f_Kyanoviridae;-_unclassified Kyanoviridae;s_Synechococcus phage S-B05
CEVC01021114.1	584				2	1	Low-quality	0.33	No	Synechococcus phage Bellamy	2023996	no rank	1	d_Viruses;-_Duplodnaviria;k_Heunggongvirae;p_Uroviricota;c_Caudoviricetes;f_Kyanoviridae;g_Bellamyvirus;s_Bellamyvirus bellamy;-_Synechococcus phage Bellamy
CEVC01021187.1	1127				3	2	Low-quality	0.59	No	Viruses	10239	superkingdom	1	d_Viruses
CEVC01021461.1	674				2	0	Low-quality	1.38	No	Virus NIOZ-UU157	2763269	species	0.5	d_Viruses;-_unclassified viruses;s_Virus NIOZ-UU157
CEVC01021507.1	1146				2	0	Low-quality	2.31	No	uncultured Mediterranean phage	1868660	species	1	d_Viruses;-_environmental samples;s_uncultured Mediterranean phage
CEVC01021525.1	742				3	0	Low-quality	0.52	No	Pelagibacter phage Mosig EXVC030M	2759214	species	1	d_Viruses;-_Duplodnaviria;k_Heunggongvirae;p_Uroviricota;c_Caudoviricetes;f_Kyanoviridae;-_unclassified Kyanoviridae;s_Pelagibacter phage Mosig EXVC030M
CEVC01021557.1	538				2	1	Low-quality	0.22	No	unclassified Kyanoviridae	2960609	no rank	1	d_Viruses;-_Duplodnaviria;k_Heunggongvirae;p_Uroviricota;c_Caudoviricetes;f_Kyanoviridae;-_unclassified Kyanoviridae
CEVC01021640.1	678				1	1	Low-quality	0.58	No	Viruses	10239	superkingdom	1	d_Viruses
CEVC01021696.1	518				2	1	Low-quality	0.22	No	Kyanoviridae	2946160	family	1	d_Viruses;-_Duplodnaviria;k_Heunggongvirae;p_Uroviricota;c_Caudoviricetes;f_Kyanoviridae
CEVC01021832.1	2191				6	1	Low-quality	1	No	Prochlorococcus phage P-TIM68	1542477	no rank	1	d_Viruses;-_Duplodnaviria;k_Heunggongvirae;p_Uroviricota;c_Caudoviricetes;f_Kyanoviridae;g_Haifavirus;s_Haifavirus tim68;-_Prochlorococcus phage P-TIM68
CEVC01021861.1	813				1	1	Low-quality	0.37	No	unclassified Kyanoviridae	2960609	no rank	1	d_Viruses;-_Duplodnaviria;k_Heunggongvirae;p_Uroviricota;c_Caudoviricetes;f_Kyanoviridae;-_unclassified Kyanoviridae
CEVC01021872.1	1014				2	1	Low-quality	1.66	No	uncultured virus	340016	species	1	d_Viruses;-_environmental samples;s_uncultured virus
CEVC01021996.1	769				2	0	Low-quality	0.43	No	uncultured virus	340016	species	1	d_Viruses;-_environmental samples;s_uncultured virus
CEVC01022067.1	3455				3	2	Low-quality	1.83	No	Synechococcus phage Bellamy	2023996	no rank	1	d_Viruses;-_Duplodnaviria;k_Heunggongvirae;p_Uroviricota;c_Caudoviricetes;f_Kyanoviridae;g_Bellamyvirus;s_Bellamyvirus bellamy;-_Synechococcus phage Bellamy
CEVC01022098.1	597				2	0	Low-quality	0.61	No	Kyanoviridae	2946160	family	1	d_Viruses;-_Duplodnaviria;k_Heunggongvirae;p_Uroviricota;c_Caudoviricetes;f_Kyanoviridae
CEVC01022388.1	869				2	1	Low-quality	0.47	No	uncultured Mediterranean phage	1868660	species	1	d_Viruses;-_environmental samples;s_uncultured Mediterranean phage
CEVC01022443.1	580				2	1	Low-quality	0.34	No	Synechococcus phage S-SSM7	445686	no rank	1	d_Viruses;-_Duplodnaviria;k_Heunggongvirae;p_Uroviricota;c_Caudoviricetes;f_Kyanoviridae;g_Lipsvirus;s_Lipsvirus ssm7;-_Synechococcus phage S-SSM7
CEVC01022486.1	2303				2	2	Low-quality	1.22	No	Synechococcus phage Bellamy	2023996	no rank	1	d_Viruses;-_Duplodnaviria;k_Heunggongvirae;p_Uroviricota;c_Caudoviricetes;f_Kyanoviridae;g_Bellamyvirus;s_Bellamyvirus bellamy;-_Synechococcus phage Bellamy
CEVC01022576.1	2737				6	1	Low-quality	7.05	No	uncultured Mediterranean phage uvMED	1407671	species	1	d_Viruses;-_Duplodnaviria;k_Heunggongvirae;p_Uroviricota;c_Caudoviricetes;-_environmental samples;s_uncultured Mediterranean phage uvMED
CEVC01022586.1	3259				2	1	Low-quality	1.4	No	Lipsvirus	2948803	genus	1	d_Viruses;-_Duplodnaviria;k_Heunggongvirae;p_Uroviricota;c_Caudoviricetes;f_Kyanoviridae;g_Lipsvirus
CEVC01022623.1	1402				4	2	Low-quality	0.9	No	uncultured Mediterranean phage uvMED	1407671	species	0.79	d_Viruses;-_Duplodnaviria;k_Heunggongvirae;p_Uroviricota;c_Caudoviricetes;-_environmental samples;s_uncultured Mediterranean phage uvMED
CEVC01022669.1	3834				4	0	Low-quality	1.13	No	uncultured Caudovirales phage	2100421	species	1	d_Viruses;-_Duplodnaviria;k_Heunggongvirae;p_Uroviricota;c_Caudoviricetes;-_environmental samples;s_uncultured Caudovirales phage
CEVC01022683.1	588				2	1	Low-quality	1.82	No	uncultured Mediterranean phage uvMED	1407671	species	1	d_Viruses;-_Duplodnaviria;k_Heunggongvirae;p_Uroviricota;c_Caudoviricetes;-_environmental samples;s_uncultured Mediterranean phage uvMED
CEVC01022689.1	971				1	1	Low-quality	0.69	No	Viruses	10239	superkingdom	1	d_Viruses
CEVC01022740.1	1395				2	2	Low-quality	0.66	No	Pontusvirus syn19	2734134	species	1	d_Viruses;-_Duplodnaviria;k_Heunggongvirae;p_Uroviricota;c_Caudoviricetes;f_Kyanoviridae;g_Pontusvirus;s_Pontusvirus syn19
CEVC01022741.1	1872				2	2	Low-quality	0.9	No	Pontusvirus syn19	2734134	species	1	d_Viruses;-_Duplodnaviria;k_Heunggongvirae;p_Uroviricota;c_Caudoviricetes;f_Kyanoviridae;g_Pontusvirus;s_Pontusvirus syn19
CEVC01022776.1	9772				12	4	Low-quality	16.86	No	uncultured Mediterranean phage uvMED	1407671	species	1	d_Viruses;-_Duplodnaviria;k_Heunggongvirae;p_Uroviricota;c_Caudoviricetes;-_environmental samples;s_uncultured Mediterranean phage uvMED
CEVC01022780.1	658				1	1	Low-quality	0.57	No	Caudoviricetes	2731619	class	1	d_Viruses;-_Duplodnaviria;k_Heunggongvirae;p_Uroviricota;c_Caudoviricetes
CEVC01022849.1	3497				7	1	Low-quality	5.35	No	Prokaryotic dsDNA virus sp.	2591644	species	1	d_Viruses;-_unclassified viruses;-_unclassified DNA viruses;-_unclassified dsDNA viruses;s_Prokaryotic dsDNA virus sp.
CEVC01022908.1	663				3	0	Low-quality	0.37	No	Kyanoviridae	2946160	family	0.94	d_Viruses;-_Duplodnaviria;k_Heunggongvirae;p_Uroviricota;c_Caudoviricetes;f_Kyanoviridae
CEVC01022912.1	749				3	2	Low-quality	0.41	No	Synechococcus phage SynMITS9220M01	2736186	species	0.6	d_Viruses;-_Duplodnaviria;k_Heunggongvirae;p_Uroviricota;c_Caudoviricetes;f_Kyanoviridae;-_unclassified Kyanoviridae;s_Synechococcus phage SynMITS9220M01
CEVC01022952.1	726				2	1	Low-quality	0.96	No	Prochlorococcus phage P-TIM68	1542477	no rank	0.94	d_Viruses;-_Duplodnaviria;k_Heunggongvirae;p_Uroviricota;c_Caudoviricetes;f_Kyanoviridae;g_Haifavirus;s_Haifavirus tim68;-_Prochlorococcus phage P-TIM68
CEVC01022989.1	12965				13	5	Low-quality	6.02	No	unclassified Prasinovirus	880158	no rank	0.71	d_Viruses;-_Varidnaviria;k_Bamfordvirae;p_Nucleocytoviricota;c_Megaviricetes;o_Algavirales;f_Phycodnaviridae;g_Prasinovirus;-_unclassified Prasinovirus
CEVC01022991.1	4633				9	1	Low-quality	0.37	No	Nucleocytoviricota	2732007	phylum	0.66	d_Viruses;-_Varidnaviria;k_Bamfordvirae;p_Nucleocytoviricota
CEVC01022997.1	1839				2	1	Low-quality	1.01	No	Eurybiavirus PHM2	2734108	species	1	d_Viruses;-_Duplodnaviria;k_Heunggongvirae;p_Uroviricota;c_Caudoviricetes;g_Eurybiavirus;s_Eurybiavirus PHM2
CEVC01022998.1	2129				1	1	Low-quality	1.23	No	Prochlorococcus phage MED4-213	889956	no rank	1	d_Viruses;-_Duplodnaviria;k_Heunggongvirae;p_Uroviricota;c_Caudoviricetes;g_Eurybiavirus;s_Eurybiavirus MED4213;-_Prochlorococcus phage MED4-213
CEVC01022999.1	5294				7	2	Low-quality	2.91	No	Prochlorococcus phage P-HM2	445696	no rank	0.5	d_Viruses;-_Duplodnaviria;k_Heunggongvirae;p_Uroviricota;c_Caudoviricetes;g_Eurybiavirus;s_Eurybiavirus PHM2;-_Prochlorococcus phage P-HM2
CEVC01023055.1	6258				13	6	Low-quality	3.34	No	Caudoviricetes	2731619	class	0.75	d_Viruses;-_Duplodnaviria;k_Heunggongvirae;p_Uroviricota;c_Caudoviricetes
CEVC01023200.1	659				1	1	Low-quality	0.37	No	Pelagibacter phage Mosig EXVC030M	2759214	species	1	d_Viruses;-_Duplodnaviria;k_Heunggongvirae;p_Uroviricota;c_Caudoviricetes;f_Kyanoviridae;-_unclassified Kyanoviridae;s_Pelagibacter phage Mosig EXVC030M
CEVC01023250.1	7687				26	11	Low-quality	4.29	No	Kyanoviridae	2946160	family	0.52	d_Viruses;-_Duplodnaviria;k_Heunggongvirae;p_Uroviricota;c_Caudoviricetes;f_Kyanoviridae
CEVC01023254.1	555				1	0	Low-quality	1.52	No	Caudoviricetes sp.	2832643	species	1	d_Viruses;-_Duplodnaviria;k_Heunggongvirae;p_Uroviricota;c_Caudoviricetes;-_unclassified Caudoviricetes;s_Caudoviricetes sp.
CEVC01023314.1	1928				3	0	Not-determined	NA	No	uncultured marine virus	186617	species	1	d_Viruses;-_environmental samples;s_uncultured marine virus
CEVC01023350.1	685				1	0	Low-quality	0.33	No	unclassified Kyanoviridae	2960609	no rank	1	d_Viruses;-_Duplodnaviria;k_Heunggongvirae;p_Uroviricota;c_Caudoviricetes;f_Kyanoviridae;-_unclassified Kyanoviridae
CEVC01023351.1	2194				3	0	Low-quality	5.22	No	uncultured Mediterranean phage uvMED	1407671	species	1	d_Viruses;-_Duplodnaviria;k_Heunggongvirae;p_Uroviricota;c_Caudoviricetes;-_environmental samples;s_uncultured Mediterranean phage uvMED
CEVC01023352.1	10971				11	1	Low-quality	25.74	No	uncultured Mediterranean phage uvMED	1407671	species	0.83	d_Viruses;-_Duplodnaviria;k_Heunggongvirae;p_Uroviricota;c_Caudoviricetes;-_environmental samples;s_uncultured Mediterranean phage uvMED
CEVC01023353.1	19227				23	4	Low-quality	45.01	No	uncultured Mediterranean phage uvMED	1407671	species	0.99	d_Viruses;-_Duplodnaviria;k_Heunggongvirae;p_Uroviricota;c_Caudoviricetes;-_environmental samples;s_uncultured Mediterranean phage uvMED
CEVC01023367.1	2041				4	0	Low-quality	1.44	No	Pelagibacter phage Mosig EXVC030M	2759214	species	0.97	d_Viruses;-_Duplodnaviria;k_Heunggongvirae;p_Uroviricota;c_Caudoviricetes;f_Kyanoviridae;-_unclassified Kyanoviridae;s_Pelagibacter phage Mosig EXVC030M
CEVC01023562.1	2341				3	1	Low-quality	1.01	No	Synechococcus phage S-SSM7	445686	no rank	0.52	d_Viruses;-_Duplodnaviria;k_Heunggongvirae;p_Uroviricota;c_Caudoviricetes;f_Kyanoviridae;g_Lipsvirus;s_Lipsvirus ssm7;-_Synechococcus phage S-SSM7
CEVC01023715.1	9395				13	3	Low-quality	15.17	No	uncultured Caudovirales phage	2100421	species	0.5	d_Viruses;-_Duplodnaviria;k_Heunggongvirae;p_Uroviricota;c_Caudoviricetes;-_environmental samples;s_uncultured Caudovirales phage
CEVC01023772.1	611				2	2	Low-quality	0.27	No	uncultured Mediterranean phage uvMED	1407671	species	1	d_Viruses;-_Duplodnaviria;k_Heunggongvirae;p_Uroviricota;c_Caudoviricetes;-_environmental samples;s_uncultured Mediterranean phage uvMED
CEVC01023786.1	10918				6	4	Low-quality	4.93	No	Viruses	10239	superkingdom	0.75	d_Viruses
CEVC01023820.1	698				1	0	Not-determined	NA	No	uncultured phage	278008	species	1	d_Viruses;-_unclassified bacterial viruses;-_environmental samples;s_uncultured phage
CEVC01023899.1	622				1	0	Not-determined	NA	No	Atlauavirus	2733092	genus	1	d_Viruses;-_Duplodnaviria;k_Heunggongvirae;p_Uroviricota;c_Caudoviricetes;f_Kyanoviridae;g_Atlauavirus
CEVC01024035.1	3040				5	2	Low-quality	1.46	No	Synechococcus phage S-SSM7	445686	no rank	0.75	d_Viruses;-_Duplodnaviria;k_Heunggongvirae;p_Uroviricota;c_Caudoviricetes;f_Kyanoviridae;g_Lipsvirus;s_Lipsvirus ssm7;-_Synechococcus phage S-SSM7
CEVC01024048.1	529				1	1	Low-quality	0.33	No	Viruses	10239	superkingdom	1	d_Viruses
CEVC01024075.1	1900				5	3	Low-quality	1.01	No	Caudoviricetes	2731619	class	0.86	d_Viruses;-_Duplodnaviria;k_Heunggongvirae;p_Uroviricota;c_Caudoviricetes
CEVC01024238.1	6844				6	3	Low-quality	2.94	No	Synechococcus phage Bellamy	2023996	no rank	1	d_Viruses;-_Duplodnaviria;k_Heunggongvirae;p_Uroviricota;c_Caudoviricetes;f_Kyanoviridae;g_Bellamyvirus;s_Bellamyvirus bellamy;-_Synechococcus phage Bellamy
CEVC01024283.1	687				1	0	Low-quality	0.34	No	Synechococcus phage Bellamy	2023996	no rank	1	d_Viruses;-_Duplodnaviria;k_Heunggongvirae;p_Uroviricota;c_Caudoviricetes;f_Kyanoviridae;g_Bellamyvirus;s_Bellamyvirus bellamy;-_Synechococcus phage Bellamy
CEVC01024299.1	3103				4	0	Low-quality	1.84	No	Synechococcus phage S-PM2	238854	no rank	0.91	d_Viruses;-_Duplodnaviria;k_Heunggongvirae;p_Uroviricota;c_Caudoviricetes;f_Kyanoviridae;g_Nodensvirus;s_Nodensvirus spm2;-_Synechococcus phage S-PM2
CEVC01024303.1	528				1	0	Low-quality	0.21	No	uncultured marine virus	186617	species	1	d_Viruses;-_environmental samples;s_uncultured marine virus
CEVC01024357.1	868				4	0	Low-quality	1.23	No	uncultured virus	340016	species	0.84	d_Viruses;-_environmental samples;s_uncultured virus
CEVC01024387.1	4405				5	1	Low-quality	10.61	No	uncultured Mediterranean phage uvMED	1407671	species	0.67	d_Viruses;-_Duplodnaviria;k_Heunggongvirae;p_Uroviricota;c_Caudoviricetes;-_environmental samples;s_uncultured Mediterranean phage uvMED
CEVC01024469.1	3498				4	0	Not-determined	NA	No	Synechococcus phage Bellamy	2023996	no rank	1	d_Viruses;-_Duplodnaviria;k_Heunggongvirae;p_Uroviricota;c_Caudoviricetes;f_Kyanoviridae;g_Bellamyvirus;s_Bellamyvirus bellamy;-_Synechococcus phage Bellamy
CEVC01024535.1	853				3	3	Low-quality	0.42	No	unclassified Kyanoviridae	2960609	no rank	1	d_Viruses;-_Duplodnaviria;k_Heunggongvirae;p_Uroviricota;c_Caudoviricetes;f_Kyanoviridae;-_unclassified Kyanoviridae
CEVC01024945.1	1466				1	1	Low-quality	0.85	No	Caudoviricetes sp.	2832643	species	1	d_Viruses;-_Duplodnaviria;k_Heunggongvirae;p_Uroviricota;c_Caudoviricetes;-_unclassified Caudoviricetes;s_Caudoviricetes sp.
CEVC01024976.1	1824				4	2	Low-quality	4.57	No	Caudoviricetes	2731619	class	0.52	d_Viruses;-_Duplodnaviria;k_Heunggongvirae;p_Uroviricota;c_Caudoviricetes
CEVC01024985.1	968				1	0	Not-determined	NA	No	uncultured Mediterranean phage uvMED	1407671	species	1	d_Viruses;-_Duplodnaviria;k_Heunggongvirae;p_Uroviricota;c_Caudoviricetes;-_environmental samples;s_uncultured Mediterranean phage uvMED
CEVC01024996.1	894				2	0	Not-determined	NA	No	Prochlorococcus phage P-TIM68	1542477	no rank	1	d_Viruses;-_Duplodnaviria;k_Heunggongvirae;p_Uroviricota;c_Caudoviricetes;f_Kyanoviridae;g_Haifavirus;s_Haifavirus tim68;-_Prochlorococcus phage P-TIM68
CEVC01025161.1	761				2	0	Not-determined	NA	No	uncultured Mediterranean phage uvMED	1407671	species	0.96	d_Viruses;-_Duplodnaviria;k_Heunggongvirae;p_Uroviricota;c_Caudoviricetes;-_environmental samples;s_uncultured Mediterranean phage uvMED
CEVC01025162.1	761				2	0	Not-determined	NA	No	uncultured Mediterranean phage uvMED	1407671	species	0.96	d_Viruses;-_Duplodnaviria;k_Heunggongvirae;p_Uroviricota;c_Caudoviricetes;-_environmental samples;s_uncultured Mediterranean phage uvMED
CEVC01025207.1	1243				3	1	Low-quality	2	No	Virus NIOZ-UU157	2763269	species	0.98	d_Viruses;-_unclassified viruses;s_Virus NIOZ-UU157
CEVC01025247.1	2022				1	1	Low-quality	15.1	No	Methylophilales phage Melnitz-1 EXVC043M	2832339	species	1	d_Viruses;-_Duplodnaviria;k_Heunggongvirae;p_Uroviricota;c_Caudoviricetes;f_Kyanoviridae;-_unclassified Kyanoviridae;s_Methylophilales phage Melnitz-1 EXVC043M
CEVC01025359.1	886				3	0	Low-quality	2.28	No	Caudoviricetes	2731619	class	1	d_Viruses;-_Duplodnaviria;k_Heunggongvirae;p_Uroviricota;c_Caudoviricetes
CEVC01025427.1	663				1	1	Low-quality	0.29	No	unclassified Kyanoviridae	2960609	no rank	1	d_Viruses;-_Duplodnaviria;k_Heunggongvirae;p_Uroviricota;c_Caudoviricetes;f_Kyanoviridae;-_unclassified Kyanoviridae
CEVC01025458.1	2640				6	3	Low-quality	1.46	No	Kyanoviridae	2946160	family	0.59	d_Viruses;-_Duplodnaviria;k_Heunggongvirae;p_Uroviricota;c_Caudoviricetes;f_Kyanoviridae
CEVC01025476.1	1926				5	1	Low-quality	0.86	No	Synechococcus phage S-SRM01	2781608	species	1	d_Viruses;-_Duplodnaviria;k_Heunggongvirae;p_Uroviricota;c_Caudoviricetes;f_Kyanoviridae;-_unclassified Kyanoviridae;s_Synechococcus phage S-SRM01
CEVC01025523.1	3400				5	2	Low-quality	1.88	No	Synechococcus phage S-BM3	753087	species	1	d_Viruses;-_Duplodnaviria;k_Heunggongvirae;p_Uroviricota;c_Caudoviricetes;f_Kyanoviridae;-_unclassified Kyanoviridae;s_Synechococcus phage S-BM3
CEVC01025579.1	755				1	1	Low-quality	0.34	No	uncultured Mediterranean phage uvMED	1407671	species	1	d_Viruses;-_Duplodnaviria;k_Heunggongvirae;p_Uroviricota;c_Caudoviricetes;-_environmental samples;s_uncultured Mediterranean phage uvMED
CEVC01025580.1	530				1	1	Low-quality	0.24	No	uncultured Mediterranean phage uvMED	1407671	species	1	d_Viruses;-_Duplodnaviria;k_Heunggongvirae;p_Uroviricota;c_Caudoviricetes;-_environmental samples;s_uncultured Mediterranean phage uvMED
CEVC01025921.1	508				1	1	Low-quality	0.76	No	uncultured Mediterranean phage uvMED	1407671	species	1	d_Viruses;-_Duplodnaviria;k_Heunggongvirae;p_Uroviricota;c_Caudoviricetes;-_environmental samples;s_uncultured Mediterranean phage uvMED
CEVC01025922.1	1399				1	1	Low-quality	2.6	No	unclassified Caudoviricetes	2788787	no rank	1	d_Viruses;-_Duplodnaviria;k_Heunggongvirae;p_Uroviricota;c_Caudoviricetes;-_unclassified Caudoviricetes
CEVC01026189.1	590				2	1	Low-quality	0.25	No	uncultured marine virus	186617	species	1	d_Viruses;-_environmental samples;s_uncultured marine virus
CEVC01026220.1	2200				2	0	Not-determined	NA	No	Chrysochromulina ericina virus	455364	species	1	d_Viruses;-_Varidnaviria;k_Bamfordvirae;p_Nucleocytoviricota;c_Megaviricetes;o_Algavirales;f_Phycodnaviridae;-_unclassified Phycodnaviridae;s_Chrysochromulina ericina virus
CEVC01026269.1	828				3	0	Low-quality	0.25	No	Pelagibacter phage Mosig EXVC030M	2759214	species	1	d_Viruses;-_Duplodnaviria;k_Heunggongvirae;p_Uroviricota;c_Caudoviricetes;f_Kyanoviridae;-_unclassified Kyanoviridae;s_Pelagibacter phage Mosig EXVC030M
CEVC01026281.1	591				1	1	Low-quality	0.26	No	Kyanoviridae	2946160	family	1	d_Viruses;-_Duplodnaviria;k_Heunggongvirae;p_Uroviricota;c_Caudoviricetes;f_Kyanoviridae
CEVC01026400.1	577				1	1	Low-quality	1.69	No	Caudoviricetes sp.	2832643	species	1	d_Viruses;-_Duplodnaviria;k_Heunggongvirae;p_Uroviricota;c_Caudoviricetes;-_unclassified Caudoviricetes;s_Caudoviricetes sp.
CEVC01026402.1	548				2	0	Not-determined	NA	No	Mimiviridae sp. ChoanoV1	2596887	species	1	d_Viruses;-_Varidnaviria;k_Bamfordvirae;p_Nucleocytoviricota;c_Megaviricetes;o_Imitervirales;f_Schizomimiviridae;-_unclassified Schizomimiviridae;s_Mimiviridae sp. ChoanoV1
CEVC01026573.1	569				2	1	Low-quality	0.14	No	Chrysochromulina ericina virus	455364	species	0.57	d_Viruses;-_Varidnaviria;k_Bamfordvirae;p_Nucleocytoviricota;c_Megaviricetes;o_Algavirales;f_Phycodnaviridae;-_unclassified Phycodnaviridae;s_Chrysochromulina ericina virus
CEVC01026706.1	1354				3	0	Low-quality	0.96	No	Pelagibacter phage Mosig EXVC030M	2759214	species	1	d_Viruses;-_Duplodnaviria;k_Heunggongvirae;p_Uroviricota;c_Caudoviricetes;f_Kyanoviridae;-_unclassified Kyanoviridae;s_Pelagibacter phage Mosig EXVC030M
CEVC01026730.1	6612				12	8	Low-quality	3.45	No	Kyanoviridae	2946160	family	0.66	d_Viruses;-_Duplodnaviria;k_Heunggongvirae;p_Uroviricota;c_Caudoviricetes;f_Kyanoviridae
CEVC01026767.1	722				3	0	Low-quality	1.85	No	uncultured Mediterranean phage uvMED	1407671	species	1	d_Viruses;-_Duplodnaviria;k_Heunggongvirae;p_Uroviricota;c_Caudoviricetes;-_environmental samples;s_uncultured Mediterranean phage uvMED
CEVC01026783.1	1563				2	2	Low-quality	4.81	No	uncultured Mediterranean phage uvMED	1407671	species	1	d_Viruses;-_Duplodnaviria;k_Heunggongvirae;p_Uroviricota;c_Caudoviricetes;-_environmental samples;s_uncultured Mediterranean phage uvMED
CEVC01026814.1	1056				4	3	Low-quality	0.58	No	Kyanoviridae	2946160	family	1	d_Viruses;-_Duplodnaviria;k_Heunggongvirae;p_Uroviricota;c_Caudoviricetes;f_Kyanoviridae
CEVC01026884.1	623				2	2	Low-quality	0.52	No	Caudoviricetes	2731619	class	1	d_Viruses;-_Duplodnaviria;k_Heunggongvirae;p_Uroviricota;c_Caudoviricetes
CEVC01026991.1	1013				1	1	Low-quality	0.46	No	Eurybiavirus	2733104	genus	1	d_Viruses;-_Duplodnaviria;k_Heunggongvirae;p_Uroviricota;c_Caudoviricetes;g_Eurybiavirus
CEVC01027139.1	675				1	1	Low-quality	0.31	No	Salacisavirus pssm2	2734140	species	1	d_Viruses;-_Duplodnaviria;k_Heunggongvirae;p_Uroviricota;c_Caudoviricetes;f_Kyanoviridae;g_Salacisavirus;s_Salacisavirus pssm2
CEVC01027150.1	643				1	1	Low-quality	0.38	No	Viruses	10239	superkingdom	1	d_Viruses
CEVC01027272.1	594				1	0	Low-quality	0.43	No	Prochlorococcus phage P-TIM68	1542477	no rank	0.95	d_Viruses;-_Duplodnaviria;k_Heunggongvirae;p_Uroviricota;c_Caudoviricetes;f_Kyanoviridae;g_Haifavirus;s_Haifavirus tim68;-_Prochlorococcus phage P-TIM68
CEVC01027305.1	1518				1	0	Low-quality	0.65	No	Lipsvirus	2948803	genus	1	d_Viruses;-_Duplodnaviria;k_Heunggongvirae;p_Uroviricota;c_Caudoviricetes;f_Kyanoviridae;g_Lipsvirus
CEVC01027306.1	1822				2	0	Low-quality	0.78	No	Lipsvirus	2948803	genus	1	d_Viruses;-_Duplodnaviria;k_Heunggongvirae;p_Uroviricota;c_Caudoviricetes;f_Kyanoviridae;g_Lipsvirus
CEVC01027675.1	566				2	1	Low-quality	0.22	No	Synechococcus phage Bellamy	2023996	no rank	0.63	d_Viruses;-_Duplodnaviria;k_Heunggongvirae;p_Uroviricota;c_Caudoviricetes;f_Kyanoviridae;g_Bellamyvirus;s_Bellamyvirus bellamy;-_Synechococcus phage Bellamy
CEVC01027688.1	695				2	0	Not-determined	NA	No	uncultured virus	340016	species	1	d_Viruses;-_environmental samples;s_uncultured virus
CEVC01027690.1	1103				2	2	Low-quality	1	No	Prochlorococcus phage P-TIM68	1542477	no rank	0.5	d_Viruses;-_Duplodnaviria;k_Heunggongvirae;p_Uroviricota;c_Caudoviricetes;f_Kyanoviridae;g_Haifavirus;s_Haifavirus tim68;-_Prochlorococcus phage P-TIM68
CEVC01027781.1	1216				1	1	Low-quality	3.49	No	uncultured Mediterranean phage uvMED	1407671	species	1	d_Viruses;-_Duplodnaviria;k_Heunggongvirae;p_Uroviricota;c_Caudoviricetes;-_environmental samples;s_uncultured Mediterranean phage uvMED
CEVC01027782.1	4435				8	6	Low-quality	12.49	No	uncultured Mediterranean phage uvMED	1407671	species	0.5	d_Viruses;-_Duplodnaviria;k_Heunggongvirae;p_Uroviricota;c_Caudoviricetes;-_environmental samples;s_uncultured Mediterranean phage uvMED
CEVC01027923.1	546				2	2	Low-quality	0.93	No	uncultured Mediterranean phage uvMED	1407671	species	0.93	d_Viruses;-_Duplodnaviria;k_Heunggongvirae;p_Uroviricota;c_Caudoviricetes;-_environmental samples;s_uncultured Mediterranean phage uvMED
CEVC01027962.1	2984				5	4	Low-quality	1.2	No	Synechococcus phage Bellamy	2023996	no rank	0.98	d_Viruses;-_Duplodnaviria;k_Heunggongvirae;p_Uroviricota;c_Caudoviricetes;f_Kyanoviridae;g_Bellamyvirus;s_Bellamyvirus bellamy;-_Synechococcus phage Bellamy
CEVC01028195.1	7173				7	0	Not-determined	NA	No	Megaviridae environmental sample	1737588	species	0.67	d_Viruses;-_Varidnaviria;k_Bamfordvirae;p_Nucleocytoviricota;c_Megaviricetes;o_Imitervirales;f_Mimiviridae;-_environmental samples;s_Megaviridae environmental sample
CEVC01028203.1	516				2	1	Low-quality	0.28	No	Prochlorococcus phage P-TIM68	1542477	no rank	1	d_Viruses;-_Duplodnaviria;k_Heunggongvirae;p_Uroviricota;c_Caudoviricetes;f_Kyanoviridae;g_Haifavirus;s_Haifavirus tim68;-_Prochlorococcus phage P-TIM68
CEVC01028208.1	4049				13	11	Low-quality	2.25	No	Caudoviricetes	2731619	class	0.59	d_Viruses;-_Duplodnaviria;k_Heunggongvirae;p_Uroviricota;c_Caudoviricetes
CEVC01028291.1	1215				1	0	Not-determined	NA	No	Synechococcus phage S-B43	2484638	species	1	d_Viruses;-_Duplodnaviria;k_Heunggongvirae;p_Uroviricota;c_Caudoviricetes;f_Kyanoviridae;-_unclassified Kyanoviridae;s_Synechococcus phage S-B43
CEVC01028294.1	622				1	0	Not-determined	NA	No	unclassified Kyanoviridae	2960609	no rank	1	d_Viruses;-_Duplodnaviria;k_Heunggongvirae;p_Uroviricota;c_Caudoviricetes;f_Kyanoviridae;-_unclassified Kyanoviridae
CEVC01028339.1	552				1	1	Low-quality	0.29	No	uncultured marine virus	186617	species	1	d_Viruses;-_environmental samples;s_uncultured marine virus
CEVC01028395.1	5954				17	3	Low-quality	2.41	No	uncultured virus	340016	species	0.88	d_Viruses;-_environmental samples;s_uncultured virus
CEVC01028435.1	2213				2	2	Low-quality	1.15	No	Caudoviricetes	2731619	class	1	d_Viruses;-_Duplodnaviria;k_Heunggongvirae;p_Uroviricota;c_Caudoviricetes
CEVC01028468.1	4860				10	0	Not-determined	NA	No	uncultured marine virus	186617	species	1	d_Viruses;-_environmental samples;s_uncultured marine virus
CEVC01028551.1	531				1	1	Low-quality	0.3	No	Synechococcus phage S-SKS1	754042	no rank	1	d_Viruses;-_Duplodnaviria;k_Heunggongvirae;p_Uroviricota;c_Caudoviricetes;g_Llyrvirus;s_Llyrvirus SSKS1;-_Synechococcus phage S-SKS1
CEVC01028568.1	1697				3	1	Low-quality	3.02	No	uncultured Mediterranean phage uvMED	1407671	species	1	d_Viruses;-_Duplodnaviria;k_Heunggongvirae;p_Uroviricota;c_Caudoviricetes;-_environmental samples;s_uncultured Mediterranean phage uvMED
CEVC01028673.1	519				1	1	Low-quality	0.21	No	Prochlorococcus phage P-TIM68	1542477	no rank	1	d_Viruses;-_Duplodnaviria;k_Heunggongvirae;p_Uroviricota;c_Caudoviricetes;f_Kyanoviridae;g_Haifavirus;s_Haifavirus tim68;-_Prochlorococcus phage P-TIM68
CEVC01028746.1	740				2	1	Low-quality	1.9	No	Caudoviricetes sp.	2832643	species	1	d_Viruses;-_Duplodnaviria;k_Heunggongvirae;p_Uroviricota;c_Caudoviricetes;-_unclassified Caudoviricetes;s_Caudoviricetes sp.
CEVC01028759.1	915				2	1	Low-quality	0.47	No	Synechococcus phage S-SM2	444860	no rank	1	d_Viruses;-_Duplodnaviria;k_Heunggongvirae;p_Uroviricota;c_Caudoviricetes;f_Kyanoviridae;g_Nilusvirus;s_Nilusvirus ssm2;-_Synechococcus phage S-SM2
CEVC01028967.1	1160				2	2	Low-quality	0.64	No	unclassified Kyanoviridae	2960609	no rank	1	d_Viruses;-_Duplodnaviria;k_Heunggongvirae;p_Uroviricota;c_Caudoviricetes;f_Kyanoviridae;-_unclassified Kyanoviridae
CEVC01028994.1	1467				1	0	Low-quality	3.85	No	uncultured Mediterranean phage uvMED	1407671	species	1	d_Viruses;-_Duplodnaviria;k_Heunggongvirae;p_Uroviricota;c_Caudoviricetes;-_environmental samples;s_uncultured Mediterranean phage uvMED
CEVC01028999.1	753				1	1	Low-quality	1.26	No	uncultured marine virus	186617	species	1	d_Viruses;-_environmental samples;s_uncultured marine virus
CEVC01029016.1	12806				15	1	Low-quality	5.6	No	Megaviricetes	2732523	class	0.5	d_Viruses;-_Varidnaviria;k_Bamfordvirae;p_Nucleocytoviricota;c_Megaviricetes
CEVC01029022.1	801				1	1	Low-quality	0.34	No	Caudoviricetes	2731619	class	0.97	d_Viruses;-_Duplodnaviria;k_Heunggongvirae;p_Uroviricota;c_Caudoviricetes
CEVC01029057.1	1301				2	1	Low-quality	0.72	No	Synechococcus phage Bellamy	2023996	no rank	0.97	d_Viruses;-_Duplodnaviria;k_Heunggongvirae;p_Uroviricota;c_Caudoviricetes;f_Kyanoviridae;g_Bellamyvirus;s_Bellamyvirus bellamy;-_Synechococcus phage Bellamy
CEVC01029356.1	519				1	1	Low-quality	0.25	No	Caudoviricetes sp.	2832643	species	1	d_Viruses;-_Duplodnaviria;k_Heunggongvirae;p_Uroviricota;c_Caudoviricetes;-_unclassified Caudoviricetes;s_Caudoviricetes sp.
CEVC01029372.1	624				2	1	Low-quality	1.7	No	Caudoviricetes sp.	2832643	species	1	d_Viruses;-_Duplodnaviria;k_Heunggongvirae;p_Uroviricota;c_Caudoviricetes;-_unclassified Caudoviricetes;s_Caudoviricetes sp.
CEVC01029486.1	731				2	2	Low-quality	0.44	No	Synechococcus phage Bellamy	2023996	no rank	0.5	d_Viruses;-_Duplodnaviria;k_Heunggongvirae;p_Uroviricota;c_Caudoviricetes;f_Kyanoviridae;g_Bellamyvirus;s_Bellamyvirus bellamy;-_Synechococcus phage Bellamy
CEVC01029562.1	1153				2	0	Not-determined	NA	No	Pelagibacter phage HTVC025P	2259657	species	1	d_Viruses;-_Duplodnaviria;k_Heunggongvirae;p_Uroviricota;c_Caudoviricetes;f_Autographiviridae;-_unclassified Autographiviridae;s_Pelagibacter phage HTVC025P
CEVC01029765.1	2263				5	2	Low-quality	7.69	No	Viruses	10239	superkingdom	1	d_Viruses
CEVC01029814.1	2544				5	3	Low-quality	1.37	No	Eurybiavirus	2733104	genus	0.65	d_Viruses;-_Duplodnaviria;k_Heunggongvirae;p_Uroviricota;c_Caudoviricetes;g_Eurybiavirus
CEVC01029837.1	2672				8	5	Low-quality	1.41	No	Viruses	10239	superkingdom	0.7	d_Viruses
CEVC01029839.1	4017				9	3	Low-quality	10.64	No	uncultured Mediterranean phage uvMED	1407671	species	0.99	d_Viruses;-_Duplodnaviria;k_Heunggongvirae;p_Uroviricota;c_Caudoviricetes;-_environmental samples;s_uncultured Mediterranean phage uvMED
CEVC01029927.1	1245				2	1	Low-quality	0.55	No	Eurybiavirus	2733104	genus	1	d_Viruses;-_Duplodnaviria;k_Heunggongvirae;p_Uroviricota;c_Caudoviricetes;g_Eurybiavirus
CEVC01030018.1	1081				1	0	Not-determined	NA	No	uncultured Mediterranean phage	1868660	species	0.66	d_Viruses;-_environmental samples;s_uncultured Mediterranean phage
CEVC01030039.1	1235				2	2	Low-quality	0.66	No	Prochlorococcus phage MED4-213	889956	no rank	0.5	d_Viruses;-_Duplodnaviria;k_Heunggongvirae;p_Uroviricota;c_Caudoviricetes;g_Eurybiavirus;s_Eurybiavirus MED4213;-_Prochlorococcus phage MED4-213
CEVC01030067.1	1107				1	1	Low-quality	0.62	No	Synechococcus phage Bellamy	2023996	no rank	1	d_Viruses;-_Duplodnaviria;k_Heunggongvirae;p_Uroviricota;c_Caudoviricetes;f_Kyanoviridae;g_Bellamyvirus;s_Bellamyvirus bellamy;-_Synechococcus phage Bellamy
CEVC01030100.1	1065				1	1	Low-quality	0.58	No	Kyanoviridae	2946160	family	0.96	d_Viruses;-_Duplodnaviria;k_Heunggongvirae;p_Uroviricota;c_Caudoviricetes;f_Kyanoviridae
CEVC01030118.1	1226				2	2	Low-quality	2.94	No	uncultured Mediterranean phage uvMED	1407671	species	0.5	d_Viruses;-_Duplodnaviria;k_Heunggongvirae;p_Uroviricota;c_Caudoviricetes;-_environmental samples;s_uncultured Mediterranean phage uvMED
CEVC01030477.1	703				3	3	Low-quality	0.38	No	Viruses	10239	superkingdom	1	d_Viruses
CEVC01030587.1	617				1	0	Not-determined	NA	No	Prochlorococcus phage P-TIM68	1542477	no rank	1	d_Viruses;-_Duplodnaviria;k_Heunggongvirae;p_Uroviricota;c_Caudoviricetes;f_Kyanoviridae;g_Haifavirus;s_Haifavirus tim68;-_Prochlorococcus phage P-TIM68
CEVC01030608.1	535				1	1	Low-quality	1.51	No	Caudoviricetes	2731619	class	1	d_Viruses;-_Duplodnaviria;k_Heunggongvirae;p_Uroviricota;c_Caudoviricetes
CEVC01030639.1	549				2	0	Low-quality	1.54	No	uncultured Mediterranean phage uvMED	1407671	species	0.5	d_Viruses;-_Duplodnaviria;k_Heunggongvirae;p_Uroviricota;c_Caudoviricetes;-_environmental samples;s_uncultured Mediterranean phage uvMED
CEVC01030642.1	673				3	0	Low-quality	1.99	No	uncultured marine virus	186617	species	1	d_Viruses;-_environmental samples;s_uncultured marine virus
CEVC01030661.1	570				1	1	Low-quality	1.67	No	uncultured marine virus	186617	species	1	d_Viruses;-_environmental samples;s_uncultured marine virus
CEVC01030665.1	3955				7	0	Not-determined	NA	No	Pelagibacter phage Mosig EXVC030M	2759214	species	0.52	d_Viruses;-_Duplodnaviria;k_Heunggongvirae;p_Uroviricota;c_Caudoviricetes;f_Kyanoviridae;-_unclassified Kyanoviridae;s_Pelagibacter phage Mosig EXVC030M
CEVC01030810.1	629				1	0	Not-determined	NA	No	Synechococcus phage S-SM2	444860	no rank	1	d_Viruses;-_Duplodnaviria;k_Heunggongvirae;p_Uroviricota;c_Caudoviricetes;f_Kyanoviridae;g_Nilusvirus;s_Nilusvirus ssm2;-_Synechococcus phage S-SM2
CEVC01030815.1	1552				3	2	Low-quality	0.67	No	Synechococcus phage S-SSM7	445686	no rank	1	d_Viruses;-_Duplodnaviria;k_Heunggongvirae;p_Uroviricota;c_Caudoviricetes;f_Kyanoviridae;g_Lipsvirus;s_Lipsvirus ssm7;-_Synechococcus phage S-SSM7
CEVC01030919.1	6872				14	7	Low-quality	12.27	No	Viruses	10239	superkingdom	0.71	d_Viruses
CEVC01031005.1	3784				5	3	Low-quality	2.05	No	Eurybiavirus	2733104	genus	1	d_Viruses;-_Duplodnaviria;k_Heunggongvirae;p_Uroviricota;c_Caudoviricetes;g_Eurybiavirus
CEVC01031088.1	3664				8	3	Low-quality	1.04	Yes	uncultured Mediterranean phage uvMED	1407671	species	1	d_Viruses;-_Duplodnaviria;k_Heunggongvirae;p_Uroviricota;c_Caudoviricetes;-_environmental samples;s_uncultured Mediterranean phage uvMED
CEVC01031089.1	54305				91	31	Low-quality	29.77	No	Viruses	10239	superkingdom	0.53	d_Viruses
CEVC01031198.1	794				1	1	Low-quality	2.47	No	uncultured Mediterranean phage uvMED	1407671	species	1	d_Viruses;-_Duplodnaviria;k_Heunggongvirae;p_Uroviricota;c_Caudoviricetes;-_environmental samples;s_uncultured Mediterranean phage uvMED
CEVC01031262.1	1051				3	2	Low-quality	0.63	No	Caudoviricetes sp.	2832643	species	0.51	d_Viruses;-_Duplodnaviria;k_Heunggongvirae;p_Uroviricota;c_Caudoviricetes;-_unclassified Caudoviricetes;s_Caudoviricetes sp.
CEVC01031263.1	667				1	1	Low-quality	1.88	No	Pelagibacter phage HTVC034P	2796520	species	1	d_Viruses;-_Duplodnaviria;k_Heunggongvirae;p_Uroviricota;c_Caudoviricetes;-_unclassified Caudoviricetes;s_Pelagibacter phage HTVC034P
CEVC01031323.1	1129				3	1	Low-quality	0.49	No	Synechococcus phage S-SSM7	445686	no rank	0.96	d_Viruses;-_Duplodnaviria;k_Heunggongvirae;p_Uroviricota;c_Caudoviricetes;f_Kyanoviridae;g_Lipsvirus;s_Lipsvirus ssm7;-_Synechococcus phage S-SSM7
CEVC01031634.1	583				2	1	Low-quality	1.77	No	Prokaryotic dsDNA virus sp.	2591644	species	1	d_Viruses;-_unclassified viruses;-_unclassified DNA viruses;-_unclassified dsDNA viruses;s_Prokaryotic dsDNA virus sp.
CEVC01031640.1	749				2	0	Not-determined	NA	No	Caudoviricetes	2731619	class	1	d_Viruses;-_Duplodnaviria;k_Heunggongvirae;p_Uroviricota;c_Caudoviricetes
CEVC01031748.1	894				2	0	Not-determined	NA	No	Synechococcus phage S-SKS1	754042	no rank	1	d_Viruses;-_Duplodnaviria;k_Heunggongvirae;p_Uroviricota;c_Caudoviricetes;g_Llyrvirus;s_Llyrvirus SSKS1;-_Synechococcus phage S-SKS1
CEVC01031844.1	9544				19	0	Not-determined	NA	No	uncultured marine virus	186617	species	1	d_Viruses;-_environmental samples;s_uncultured marine virus
CEVC01031853.1	948				1	1	Low-quality	0.42	No	unclassified Kyanoviridae	2960609	no rank	1	d_Viruses;-_Duplodnaviria;k_Heunggongvirae;p_Uroviricota;c_Caudoviricetes;f_Kyanoviridae;-_unclassified Kyanoviridae
CEVC01031960.1	2820				6	0	Low-quality	3	No	Prokaryotic dsDNA virus sp.	2591644	species	1	d_Viruses;-_unclassified viruses;-_unclassified DNA viruses;-_unclassified dsDNA viruses;s_Prokaryotic dsDNA virus sp.
CEVC01031961.1	4010				9	0	Low-quality	4.26	No	Prokaryotic dsDNA virus sp.	2591644	species	1	d_Viruses;-_unclassified viruses;-_unclassified DNA viruses;-_unclassified dsDNA viruses;s_Prokaryotic dsDNA virus sp.
CEVC01031969.1	766				1	1	Low-quality	0.34	No	Synechococcus phage S-SM2	444860	no rank	1	d_Viruses;-_Duplodnaviria;k_Heunggongvirae;p_Uroviricota;c_Caudoviricetes;f_Kyanoviridae;g_Nilusvirus;s_Nilusvirus ssm2;-_Synechococcus phage S-SM2
CEVC01031982.1	931				1	1	Low-quality	0.49	No	Caudoviricetes sp.	2832643	species	1	d_Viruses;-_Duplodnaviria;k_Heunggongvirae;p_Uroviricota;c_Caudoviricetes;-_unclassified Caudoviricetes;s_Caudoviricetes sp.
CEVC01032032.1	764				1	0	Not-determined	NA	No	uncultured marine virus	186617	species	1	d_Viruses;-_environmental samples;s_uncultured marine virus
CEVC01032116.1	1187				5	0	Low-quality	0.84	No	Pelagibacter phage Mosig EXVC030M	2759214	species	1	d_Viruses;-_Duplodnaviria;k_Heunggongvirae;p_Uroviricota;c_Caudoviricetes;f_Kyanoviridae;-_unclassified Kyanoviridae;s_Pelagibacter phage Mosig EXVC030M
CEVC01032286.1	873				3	0	Not-determined	NA	No	Synechococcus phage Bellamy	2023996	no rank	0.51	d_Viruses;-_Duplodnaviria;k_Heunggongvirae;p_Uroviricota;c_Caudoviricetes;f_Kyanoviridae;g_Bellamyvirus;s_Bellamyvirus bellamy;-_Synechococcus phage Bellamy
CEVC01032341.1	1259				3	3	Low-quality	0.52	No	Viruses	10239	superkingdom	1	d_Viruses
CEVC01032357.1	8117				11	4	Low-quality	14.89	No	Prokaryotic dsDNA virus sp.	2591644	species	0.5	d_Viruses;-_unclassified viruses;-_unclassified DNA viruses;-_unclassified dsDNA viruses;s_Prokaryotic dsDNA virus sp.
CEVC01032359.1	10208				18	1	Low-quality	18.64	No	Prokaryotic dsDNA virus sp.	2591644	species	0.67	d_Viruses;-_unclassified viruses;-_unclassified DNA viruses;-_unclassified dsDNA viruses;s_Prokaryotic dsDNA virus sp.
CEVC01032575.1	503				1	0	Not-determined	NA	No	uncultured Mediterranean phage uvMED	1407671	species	1	d_Viruses;-_Duplodnaviria;k_Heunggongvirae;p_Uroviricota;c_Caudoviricetes;-_environmental samples;s_uncultured Mediterranean phage uvMED
CEVC01032739.1	996				4	2	Low-quality	0.56	No	Kyanoviridae	2946160	family	1	d_Viruses;-_Duplodnaviria;k_Heunggongvirae;p_Uroviricota;c_Caudoviricetes;f_Kyanoviridae
CEVC01032785.1	2509				7	4	Low-quality	1.36	No	Prochlorococcus phage P-TIM68	1542477	no rank	0.66	d_Viruses;-_Duplodnaviria;k_Heunggongvirae;p_Uroviricota;c_Caudoviricetes;f_Kyanoviridae;g_Haifavirus;s_Haifavirus tim68;-_Prochlorococcus phage P-TIM68
CEVC01032821.1	1156				3	1	Low-quality	0.44	Yes	Synechococcus phage S-B05	2484637	species	1	d_Viruses;-_Duplodnaviria;k_Heunggongvirae;p_Uroviricota;c_Caudoviricetes;f_Kyanoviridae;-_unclassified Kyanoviridae;s_Synechococcus phage S-B05
CEVC01032926.1	832				3	1	Low-quality	0.13	Yes	Caudoviricetes sp.	2832643	species	1	d_Viruses;-_Duplodnaviria;k_Heunggongvirae;p_Uroviricota;c_Caudoviricetes;-_unclassified Caudoviricetes;s_Caudoviricetes sp.
CEVC01032934.1	4692				8	5	Low-quality	2.1	No	Caudoviricetes sp.	2832643	species	1	d_Viruses;-_Duplodnaviria;k_Heunggongvirae;p_Uroviricota;c_Caudoviricetes;-_unclassified Caudoviricetes;s_Caudoviricetes sp.
CEVC01033027.1	1151				2	0	Not-determined	NA	No	Caudoviricetes sp.	2832643	species	0.5	d_Viruses;-_Duplodnaviria;k_Heunggongvirae;p_Uroviricota;c_Caudoviricetes;-_unclassified Caudoviricetes;s_Caudoviricetes sp.
CEVC01033030.1	1333				3	0	Low-quality	1.18	No	Viruses	10239	superkingdom	0.51	d_Viruses
CEVC01033077.1	1732				4	1	Low-quality	0.78	No	Kyanoviridae	2946160	family	0.67	d_Viruses;-_Duplodnaviria;k_Heunggongvirae;p_Uroviricota;c_Caudoviricetes;f_Kyanoviridae
CEVC01033105.1	607				2	0	Not-determined	NA	No	Synechococcus phage S-H68	2545436	species	0.5	d_Viruses;-_Duplodnaviria;k_Heunggongvirae;p_Uroviricota;c_Caudoviricetes;f_Kyanoviridae;-_unclassified Kyanoviridae;s_Synechococcus phage S-H68
CEVC01033109.1	2109				8	0	Not-determined	NA	No	Synechococcus phage S-8S53	3038206	species	0.86	d_Viruses;-_Duplodnaviria;k_Heunggongvirae;p_Uroviricota;c_Caudoviricetes;f_Kyanoviridae;g_Kanaloavirus;-_unclassified Kanaloavirus;s_Synechococcus phage S-8S53
CEVC01033156.1	1221				1	1	Low-quality	0.54	No	unclassified Kyanoviridae	2960609	no rank	1	d_Viruses;-_Duplodnaviria;k_Heunggongvirae;p_Uroviricota;c_Caudoviricetes;f_Kyanoviridae;-_unclassified Kyanoviridae
CEVC01033234.1	593				1	0	Not-determined	NA	No	uncultured Mediterranean phage uvMED	1407671	species	1	d_Viruses;-_Duplodnaviria;k_Heunggongvirae;p_Uroviricota;c_Caudoviricetes;-_environmental samples;s_uncultured Mediterranean phage uvMED
CEVC01033278.1	1236				2	1	Low-quality	0.55	No	Caudoviricetes	2731619	class	1	d_Viruses;-_Duplodnaviria;k_Heunggongvirae;p_Uroviricota;c_Caudoviricetes
CEVC01033292.1	1829				4	1	Low-quality	0.82	No	Caudoviricetes	2731619	class	1	d_Viruses;-_Duplodnaviria;k_Heunggongvirae;p_Uroviricota;c_Caudoviricetes
CEVC01033348.1	5023				8	1	Low-quality	2.35	No	uncultured virus	340016	species	1	d_Viruses;-_environmental samples;s_uncultured virus
CEVC01033406.1	2410				6	2	Low-quality	0.98	No	uncultured Mediterranean phage	1868660	species	1	d_Viruses;-_environmental samples;s_uncultured Mediterranean phage
CEVC01033407.1	4531				4	4	Low-quality	2.54	No	uncultured Mediterranean phage	1868660	species	1	d_Viruses;-_environmental samples;s_uncultured Mediterranean phage
CEVC01033445.1	1605				1	1	Low-quality	0.72	No	uncultured Mediterranean phage uvMED	1407671	species	1	d_Viruses;-_Duplodnaviria;k_Heunggongvirae;p_Uroviricota;c_Caudoviricetes;-_environmental samples;s_uncultured Mediterranean phage uvMED
CEVC01033529.1	556				2	0	Not-determined	NA	No	uncultured marine virus	186617	species	1	d_Viruses;-_environmental samples;s_uncultured marine virus
CEVC01033578.1	978				1	1	Low-quality	0.39	No	uncultured Mediterranean phage uvMED	1407671	species	1	d_Viruses;-_Duplodnaviria;k_Heunggongvirae;p_Uroviricota;c_Caudoviricetes;-_environmental samples;s_uncultured Mediterranean phage uvMED
CEVC01033622.1	1027				1	0	Low-quality	0.51	No	Eurybiavirus	2733104	genus	1	d_Viruses;-_Duplodnaviria;k_Heunggongvirae;p_Uroviricota;c_Caudoviricetes;g_Eurybiavirus
CEVC01033647.1	1162				1	0	Not-determined	NA	No	Synechococcus phage S-CAM4	1883367	no rank	1	d_Viruses;-_Duplodnaviria;k_Heunggongvirae;p_Uroviricota;c_Caudoviricetes;f_Kyanoviridae;g_Potamoivirus;s_Potamoivirus cam4;-_Synechococcus phage S-CAM4
CEVC01033660.1	722				2	1	Low-quality	0.39	No	Viruses	10239	superkingdom	1	d_Viruses
CEVC01033667.1	5084				3	1	Low-quality	0.28	Yes	Chrysochromulina ericina virus	455364	species	1	d_Viruses;-_Varidnaviria;k_Bamfordvirae;p_Nucleocytoviricota;c_Megaviricetes;o_Algavirales;f_Phycodnaviridae;-_unclassified Phycodnaviridae;s_Chrysochromulina ericina virus
CEVC01033725.1	600				1	1	Low-quality	0.24	No	Prochlorococcus phage P-HM1	445700	no rank	1	d_Viruses;-_Duplodnaviria;k_Heunggongvirae;p_Uroviricota;c_Caudoviricetes;g_Eurybiavirus;s_Eurybiavirus PHM2;-_Prochlorococcus phage P-HM1
CEVC01033735.1	648				1	1	Low-quality	0.37	No	Pelagibacter phage Mosig EXVC030M	2759214	species	1	d_Viruses;-_Duplodnaviria;k_Heunggongvirae;p_Uroviricota;c_Caudoviricetes;f_Kyanoviridae;-_unclassified Kyanoviridae;s_Pelagibacter phage Mosig EXVC030M
CEVC01033872.1	1017				2	0	Not-determined	NA	No	Viruses	10239	superkingdom	1	d_Viruses
CEVC01034086.1	641				1	0	Low-quality	0.3	No	Prochlorococcus phage P-HM2	445696	no rank	1	d_Viruses;-_Duplodnaviria;k_Heunggongvirae;p_Uroviricota;c_Caudoviricetes;g_Eurybiavirus;s_Eurybiavirus PHM2;-_Prochlorococcus phage P-HM2
CEVC01034141.1	819				3	0	Not-determined	NA	No	uncultured Mediterranean phage uvMED	1407671	species	1	d_Viruses;-_Duplodnaviria;k_Heunggongvirae;p_Uroviricota;c_Caudoviricetes;-_environmental samples;s_uncultured Mediterranean phage uvMED
CEVC01034234.1	868				1	1	Low-quality	2.46	No	Caudoviricetes	2731619	class	1	d_Viruses;-_Duplodnaviria;k_Heunggongvirae;p_Uroviricota;c_Caudoviricetes
CEVC01034288.1	828				1	0	Low-quality	0.59	No	Viruses	10239	superkingdom	1	d_Viruses
CEVC01034302.1	843				1	1	Low-quality	0.48	No	Prochlorococcus phage P-TIM68	1542477	no rank	1	d_Viruses;-_Duplodnaviria;k_Heunggongvirae;p_Uroviricota;c_Caudoviricetes;f_Kyanoviridae;g_Haifavirus;s_Haifavirus tim68;-_Prochlorococcus phage P-TIM68
CEVC01034322.1	768				1	0	Low-quality	0.43	No	Synechococcus phage Bellamy	2023996	no rank	1	d_Viruses;-_Duplodnaviria;k_Heunggongvirae;p_Uroviricota;c_Caudoviricetes;f_Kyanoviridae;g_Bellamyvirus;s_Bellamyvirus bellamy;-_Synechococcus phage Bellamy
CEVC01034393.1	1702				2	1	Low-quality	0.89	No	uncultured Caudovirales phage	2100421	species	1	d_Viruses;-_Duplodnaviria;k_Heunggongvirae;p_Uroviricota;c_Caudoviricetes;-_environmental samples;s_uncultured Caudovirales phage
CEVC01034505.1	2145				2	2	Low-quality	1.11	No	Eurybiavirus PHM2	2734108	species	1	d_Viruses;-_Duplodnaviria;k_Heunggongvirae;p_Uroviricota;c_Caudoviricetes;g_Eurybiavirus;s_Eurybiavirus PHM2
CEVC01034616.1	1327				1	1	Low-quality	0.72	No	uncultured Mediterranean phage uvMED	1407671	species	1	d_Viruses;-_Duplodnaviria;k_Heunggongvirae;p_Uroviricota;c_Caudoviricetes;-_environmental samples;s_uncultured Mediterranean phage uvMED
CEVC01034639.1	545				2	0	Low-quality	0.24	No	Synechococcus phage Bellamy	2023996	no rank	0.96	d_Viruses;-_Duplodnaviria;k_Heunggongvirae;p_Uroviricota;c_Caudoviricetes;f_Kyanoviridae;g_Bellamyvirus;s_Bellamyvirus bellamy;-_Synechococcus phage Bellamy
CEVC01034659.1	500				1	0	Low-quality	0.79	No	Pelagibacter phage HTVC027P	2686457	species	1	d_Viruses;-_Duplodnaviria;k_Heunggongvirae;p_Uroviricota;c_Caudoviricetes;-_unclassified Caudoviricetes;s_Pelagibacter phage HTVC027P
CEVC01034870.1	3077				4	1	Low-quality	1.76	No	Pelagibacter phage Mosig EXVC030M	2759214	species	1	d_Viruses;-_Duplodnaviria;k_Heunggongvirae;p_Uroviricota;c_Caudoviricetes;f_Kyanoviridae;-_unclassified Kyanoviridae;s_Pelagibacter phage Mosig EXVC030M
CEVC01034891.1	1370				4	1	Low-quality	0.67	No	Viruses	10239	superkingdom	1	d_Viruses
CEVC01034910.1	1901				3	0	Low-quality	1.08	No	Pelagibacter phage HTVC008M	1283076	species	1	d_Viruses;-_Duplodnaviria;k_Heunggongvirae;p_Uroviricota;c_Caudoviricetes;f_Kyanoviridae;-_unclassified Kyanoviridae;s_Pelagibacter phage HTVC008M
CEVC01034913.1	7088				8	7	Low-quality	3.65	No	Synechococcus phage Bellamy	2023996	no rank	1	d_Viruses;-_Duplodnaviria;k_Heunggongvirae;p_Uroviricota;c_Caudoviricetes;f_Kyanoviridae;g_Bellamyvirus;s_Bellamyvirus bellamy;-_Synechococcus phage Bellamy
CEVC01034936.1	654				1	0	Not-determined	NA	No	Synechococcus phage Bellamy	2023996	no rank	1	d_Viruses;-_Duplodnaviria;k_Heunggongvirae;p_Uroviricota;c_Caudoviricetes;f_Kyanoviridae;g_Bellamyvirus;s_Bellamyvirus bellamy;-_Synechococcus phage Bellamy
CEVC01034937.1	529				1	0	Low-quality	0.32	No	Viruses	10239	superkingdom	1	d_Viruses
CEVC01034954.1	5339				12	11	Low-quality	2.86	No	Caudoviricetes	2731619	class	0.5	d_Viruses;-_Duplodnaviria;k_Heunggongvirae;p_Uroviricota;c_Caudoviricetes
CEVC01034972.1	802				2	0	Low-quality	0.28	No	Prochlorococcus phage P-SSM2	268746	no rank	1	d_Viruses;-_Duplodnaviria;k_Heunggongvirae;p_Uroviricota;c_Caudoviricetes;f_Kyanoviridae;g_Salacisavirus;s_Salacisavirus pssm2;-_Prochlorococcus phage P-SSM2
CEVC01035015.1	1187				1	1	Low-quality	0.64	No	Kyanoviridae	2946160	family	1	d_Viruses;-_Duplodnaviria;k_Heunggongvirae;p_Uroviricota;c_Caudoviricetes;f_Kyanoviridae
CEVC01035040.1	5727				7	2	Low-quality	2.24	Yes	uncultured virus	340016	species	1	d_Viruses;-_environmental samples;s_uncultured virus
CEVC01035091.1	814				2	0	Low-quality	0.42	No	Prochlorococcus phage P-TIM68	1542477	no rank	0.5	d_Viruses;-_Duplodnaviria;k_Heunggongvirae;p_Uroviricota;c_Caudoviricetes;f_Kyanoviridae;g_Haifavirus;s_Haifavirus tim68;-_Prochlorococcus phage P-TIM68
CEVC01035103.1	504				1	1	Low-quality	0.23	No	uncultured Mediterranean phage uvMED	1407671	species	1	d_Viruses;-_Duplodnaviria;k_Heunggongvirae;p_Uroviricota;c_Caudoviricetes;-_environmental samples;s_uncultured Mediterranean phage uvMED
CEVC01035164.1	525				2	0	Not-determined	NA	No	Pelagibacter phage HTVC008M	1283076	species	1	d_Viruses;-_Duplodnaviria;k_Heunggongvirae;p_Uroviricota;c_Caudoviricetes;f_Kyanoviridae;-_unclassified Kyanoviridae;s_Pelagibacter phage HTVC008M
CEVC01035189.1	928				2	1	Low-quality	0.48	No	Caudoviricetes	2731619	class	1	d_Viruses;-_Duplodnaviria;k_Heunggongvirae;p_Uroviricota;c_Caudoviricetes
CEVC01035197.1	512				2	1	Low-quality	0.35	No	Caudoviricetes	2731619	class	1	d_Viruses;-_Duplodnaviria;k_Heunggongvirae;p_Uroviricota;c_Caudoviricetes
CEVC01035204.1	1550				2	0	Not-determined	NA	No	uncultured Mediterranean phage	1868660	species	1	d_Viruses;-_environmental samples;s_uncultured Mediterranean phage
CEVC01035212.1	942				2	1	Low-quality	0.54	No	Pelagibacter phage Mosig EXVC030M	2759214	species	1	d_Viruses;-_Duplodnaviria;k_Heunggongvirae;p_Uroviricota;c_Caudoviricetes;f_Kyanoviridae;-_unclassified Kyanoviridae;s_Pelagibacter phage Mosig EXVC030M
CEVC01035222.1	15880				14	7	Low-quality	8.63	No	Caudoviricetes	2731619	class	0.96	d_Viruses;-_Duplodnaviria;k_Heunggongvirae;p_Uroviricota;c_Caudoviricetes
CEVC01035223.1	67944				79	40	Low-quality	30.23	No	Viruses	10239	superkingdom	0.52	d_Viruses
CEVC01035257.1	580				1	0	Not-determined	NA	No	uncultured Mediterranean phage uvMED	1407671	species	1	d_Viruses;-_Duplodnaviria;k_Heunggongvirae;p_Uroviricota;c_Caudoviricetes;-_environmental samples;s_uncultured Mediterranean phage uvMED
CEVC01035327.1	775				2	2	Low-quality	1.4	No	Synechococcus phage S-SSM7	445686	no rank	1	d_Viruses;-_Duplodnaviria;k_Heunggongvirae;p_Uroviricota;c_Caudoviricetes;f_Kyanoviridae;g_Lipsvirus;s_Lipsvirus ssm7;-_Synechococcus phage S-SSM7
CEVC01035426.1	620				1	0	Not-determined	NA	No	Viruses	10239	superkingdom	1	d_Viruses
CEVC01035471.1	1072				2	1	Low-quality	0.55	No	Prochlorococcus phage P-TIM68	1542477	no rank	1	d_Viruses;-_Duplodnaviria;k_Heunggongvirae;p_Uroviricota;c_Caudoviricetes;f_Kyanoviridae;g_Haifavirus;s_Haifavirus tim68;-_Prochlorococcus phage P-TIM68
CEVC01035544.1	543				1	0	Not-determined	NA	No	uncultured Mediterranean phage uvMED	1407671	species	1	d_Viruses;-_Duplodnaviria;k_Heunggongvirae;p_Uroviricota;c_Caudoviricetes;-_environmental samples;s_uncultured Mediterranean phage uvMED
CEVC01035556.1	695				2	1	Low-quality	0.43	No	Kyanoviridae	2946160	family	0.94	d_Viruses;-_Duplodnaviria;k_Heunggongvirae;p_Uroviricota;c_Caudoviricetes;f_Kyanoviridae
CEVC01035643.1	501				1	0	Not-determined	NA	No	uncultured Mediterranean phage uvMED	1407671	species	1	d_Viruses;-_Duplodnaviria;k_Heunggongvirae;p_Uroviricota;c_Caudoviricetes;-_environmental samples;s_uncultured Mediterranean phage uvMED
CEVC01035645.1	787				1	1	Low-quality	1.34	No	uncultured marine virus	186617	species	1	d_Viruses;-_environmental samples;s_uncultured marine virus
CEVC01035674.1	1194				3	2	Low-quality	0.73	No	Prochlorococcus phage P-TIM68	1542477	no rank	0.96	d_Viruses;-_Duplodnaviria;k_Heunggongvirae;p_Uroviricota;c_Caudoviricetes;f_Kyanoviridae;g_Haifavirus;s_Haifavirus tim68;-_Prochlorococcus phage P-TIM68
CEVC01035721.1	1049				4	1	Low-quality	2.98	No	Prokaryotic dsDNA virus sp.	2591644	species	0.97	d_Viruses;-_unclassified viruses;-_unclassified DNA viruses;-_unclassified dsDNA viruses;s_Prokaryotic dsDNA virus sp.
CEVC01035767.1	1767				4	1	Low-quality	0.52	Yes	uncultured virus	340016	species	1	d_Viruses;-_environmental samples;s_uncultured virus
CEVC01035834.1	588				2	0	Low-quality	0.93	No	uncultured Mediterranean phage	1868660	species	1	d_Viruses;-_environmental samples;s_uncultured Mediterranean phage
CEVC01036034.1	1429				1	1	Low-quality	3	No	Pelagibacter phage HTVC025P	2259657	species	1	d_Viruses;-_Duplodnaviria;k_Heunggongvirae;p_Uroviricota;c_Caudoviricetes;f_Autographiviridae;-_unclassified Autographiviridae;s_Pelagibacter phage HTVC025P
CEVC01036053.1	946				2	0	Low-quality	1.01	No	Yangshan Harbor Poseidoniales virus	2969598	species	1	d_Viruses;-_Duplodnaviria;k_Heunggongvirae;p_Uroviricota;c_Caudoviricetes;-_unclassified Caudoviricetes;s_Yangshan Harbor Poseidoniales virus
CEVC01036111.1	962				2	1	Low-quality	0.38	No	uncultured Mediterranean phage uvMED	1407671	species	1	d_Viruses;-_Duplodnaviria;k_Heunggongvirae;p_Uroviricota;c_Caudoviricetes;-_environmental samples;s_uncultured Mediterranean phage uvMED
CEVC01036112.1	2998				5	2	Low-quality	1.63	No	uncultured Mediterranean phage uvMED	1407671	species	1	d_Viruses;-_Duplodnaviria;k_Heunggongvirae;p_Uroviricota;c_Caudoviricetes;-_environmental samples;s_uncultured Mediterranean phage uvMED
CEVC01036125.1	1120				2	2	Low-quality	0.62	No	Caudoviricetes sp.	2832643	species	1	d_Viruses;-_Duplodnaviria;k_Heunggongvirae;p_Uroviricota;c_Caudoviricetes;-_unclassified Caudoviricetes;s_Caudoviricetes sp.
CEVC01036150.1	548				3	1	Low-quality	0.05	No	Bacteriophage sp.	38018	species	1	d_Viruses;-_unclassified bacterial viruses;s_Bacteriophage sp.
CEVC01036154.1	1421				4	0	Not-determined	NA	No	uncultured virus	340016	species	1	d_Viruses;-_environmental samples;s_uncultured virus
CEVC01036206.1	1050				1	1	Low-quality	0.56	No	Synechococcus phage Bellamy	2023996	no rank	1	d_Viruses;-_Duplodnaviria;k_Heunggongvirae;p_Uroviricota;c_Caudoviricetes;f_Kyanoviridae;g_Bellamyvirus;s_Bellamyvirus bellamy;-_Synechococcus phage Bellamy
CEVC01036207.1	1050				1	1	Low-quality	0.56	No	Synechococcus phage Bellamy	2023996	no rank	1	d_Viruses;-_Duplodnaviria;k_Heunggongvirae;p_Uroviricota;c_Caudoviricetes;f_Kyanoviridae;g_Bellamyvirus;s_Bellamyvirus bellamy;-_Synechococcus phage Bellamy
CEVC01036347.1	652				1	1	Low-quality	1.63	No	Veravirus	2843112	genus	1	d_Viruses;-_Duplodnaviria;k_Heunggongvirae;p_Uroviricota;c_Caudoviricetes;f_Zobellviridae;-_Cobavirinae;g_Veravirus
CEVC01036431.1	607				1	0	Low-quality	1.53	No	Caudoviricetes sp.	2832643	species	1	d_Viruses;-_Duplodnaviria;k_Heunggongvirae;p_Uroviricota;c_Caudoviricetes;-_unclassified Caudoviricetes;s_Caudoviricetes sp.
CEVC01036567.1	1293				4	3	Low-quality	0.67	No	uncultured Mediterranean phage	1868660	species	0.87	d_Viruses;-_environmental samples;s_uncultured Mediterranean phage
CEVC01036613.1	1307				2	0	Low-quality	0.88	No	Prochlorococcus phage P-TIM68	1542477	no rank	1	d_Viruses;-_Duplodnaviria;k_Heunggongvirae;p_Uroviricota;c_Caudoviricetes;f_Kyanoviridae;g_Haifavirus;s_Haifavirus tim68;-_Prochlorococcus phage P-TIM68
CEVC01036693.1	11946				14	7	Low-quality	4.6	No	Viruses	10239	superkingdom	1	d_Viruses
CEVC01036728.1	665				2	1	Low-quality	1.06	No	Eurybiavirus	2733104	genus	0.5	d_Viruses;-_Duplodnaviria;k_Heunggongvirae;p_Uroviricota;c_Caudoviricetes;g_Eurybiavirus
CEVC01036729.1	618				2	1	Low-quality	1.07	No	Eurybiavirus	2733104	genus	0.5	d_Viruses;-_Duplodnaviria;k_Heunggongvirae;p_Uroviricota;c_Caudoviricetes;g_Eurybiavirus
CEVC01036926.1	8261				14	9	Low-quality	4.35	No	Caudoviricetes	2731619	class	0.59	d_Viruses;-_Duplodnaviria;k_Heunggongvirae;p_Uroviricota;c_Caudoviricetes
CEVC01036937.1	1363				3	0	Low-quality	1.87	No	Caudoviricetes	2731619	class	1	d_Viruses;-_Duplodnaviria;k_Heunggongvirae;p_Uroviricota;c_Caudoviricetes
CEVC01037010.1	1407				4	2	Low-quality	0.99	No	uncultured marine virus	186617	species	0.95	d_Viruses;-_environmental samples;s_uncultured marine virus
CEVC01037019.1	4896				3	2	Low-quality	10.53	No	uncultured Mediterranean phage uvMED	1407671	species	1	d_Viruses;-_Duplodnaviria;k_Heunggongvirae;p_Uroviricota;c_Caudoviricetes;-_environmental samples;s_uncultured Mediterranean phage uvMED
CEVC01037032.1	540				1	1	Low-quality	0.39	No	Caudoviricetes sp.	2832643	species	1	d_Viruses;-_Duplodnaviria;k_Heunggongvirae;p_Uroviricota;c_Caudoviricetes;-_unclassified Caudoviricetes;s_Caudoviricetes sp.
CEVC01037141.1	2162				5	3	Low-quality	1.06	No	Caudoviricetes	2731619	class	1	d_Viruses;-_Duplodnaviria;k_Heunggongvirae;p_Uroviricota;c_Caudoviricetes
CEVC01037272.1	513				2	0	Not-determined	NA	No	Prochlorococcus phage P-TIM68	1542477	no rank	1	d_Viruses;-_Duplodnaviria;k_Heunggongvirae;p_Uroviricota;c_Caudoviricetes;f_Kyanoviridae;g_Haifavirus;s_Haifavirus tim68;-_Prochlorococcus phage P-TIM68
CEVC01037392.1	1138				2	1	Low-quality	0.57	No	uncultured marine virus	186617	species	1	d_Viruses;-_environmental samples;s_uncultured marine virus
CEVC01037470.1	2263				2	2	Low-quality	1.21	No	uncultured marine virus	186617	species	1	d_Viruses;-_environmental samples;s_uncultured marine virus
CEVC01037491.1	601				2	1	Low-quality	0.48	No	uncultured virus	340016	species	1	d_Viruses;-_environmental samples;s_uncultured virus
CEVC01037506.1	848				2	0	Low-quality	0.37	No	Synechococcus phage S-SM2	444860	no rank	1	d_Viruses;-_Duplodnaviria;k_Heunggongvirae;p_Uroviricota;c_Caudoviricetes;f_Kyanoviridae;g_Nilusvirus;s_Nilusvirus ssm2;-_Synechococcus phage S-SM2
CEVC01037515.1	969				1	0	Not-determined	NA	No	Caudoviricetes	2731619	class	1	d_Viruses;-_Duplodnaviria;k_Heunggongvirae;p_Uroviricota;c_Caudoviricetes
CEVC01037667.1	3446				5	1	Low-quality	8.96	No	Prokaryotic dsDNA virus sp.	2591644	species	1	d_Viruses;-_unclassified viruses;-_unclassified DNA viruses;-_unclassified dsDNA viruses;s_Prokaryotic dsDNA virus sp.
CEVC01037673.1	574				2	1	Low-quality	0.76	No	Caudoviricetes sp.	2832643	species	1	d_Viruses;-_Duplodnaviria;k_Heunggongvirae;p_Uroviricota;c_Caudoviricetes;-_unclassified Caudoviricetes;s_Caudoviricetes sp.
CEVC01037805.1	534				1	1	Low-quality	0.21	No	environmental samples	2100420	no rank	1	d_Viruses;-_Duplodnaviria;k_Heunggongvirae;p_Uroviricota;c_Caudoviricetes;-_environmental samples
CEVC01037907.1	1170				4	1	Low-quality	0.58	No	Caudoviricetes sp.	2832643	species	1	d_Viruses;-_Duplodnaviria;k_Heunggongvirae;p_Uroviricota;c_Caudoviricetes;-_unclassified Caudoviricetes;s_Caudoviricetes sp.
CEVC01037911.1	826				4	3	Low-quality	0.45	No	Caudoviricetes	2731619	class	0.57	d_Viruses;-_Duplodnaviria;k_Heunggongvirae;p_Uroviricota;c_Caudoviricetes
CEVC01037959.1	702				1	1	Low-quality	0.38	No	Synechococcus phage Bellamy	2023996	no rank	1	d_Viruses;-_Duplodnaviria;k_Heunggongvirae;p_Uroviricota;c_Caudoviricetes;f_Kyanoviridae;g_Bellamyvirus;s_Bellamyvirus bellamy;-_Synechococcus phage Bellamy
CEVC01038009.1	643				2	2	Low-quality	1.16	No	uncultured Mediterranean phage uvMED	1407671	species	0.5	d_Viruses;-_Duplodnaviria;k_Heunggongvirae;p_Uroviricota;c_Caudoviricetes;-_environmental samples;s_uncultured Mediterranean phage uvMED
CEVC01038019.1	656				2	2	Low-quality	0.36	No	Kyanoviridae	2946160	family	1	d_Viruses;-_Duplodnaviria;k_Heunggongvirae;p_Uroviricota;c_Caudoviricetes;f_Kyanoviridae
CEVC01038279.1	2821				8	0	Low-quality	1.99	No	Pelagibacter phage Mosig EXVC030M	2759214	species	1	d_Viruses;-_Duplodnaviria;k_Heunggongvirae;p_Uroviricota;c_Caudoviricetes;f_Kyanoviridae;-_unclassified Kyanoviridae;s_Pelagibacter phage Mosig EXVC030M
CEVC01038413.1	755				2	2	Low-quality	0.32	No	Pelagibacter phage HTVC008M	1283076	species	1	d_Viruses;-_Duplodnaviria;k_Heunggongvirae;p_Uroviricota;c_Caudoviricetes;f_Kyanoviridae;-_unclassified Kyanoviridae;s_Pelagibacter phage HTVC008M
CEVC01038581.1	797				3	1	Low-quality	2.46	No	uncultured Mediterranean phage uvMED	1407671	species	1	d_Viruses;-_Duplodnaviria;k_Heunggongvirae;p_Uroviricota;c_Caudoviricetes;-_environmental samples;s_uncultured Mediterranean phage uvMED
CEVC01038582.1	957				2	2	Low-quality	0.53	No	Eurybiavirus	2733104	genus	1	d_Viruses;-_Duplodnaviria;k_Heunggongvirae;p_Uroviricota;c_Caudoviricetes;g_Eurybiavirus
CEVC01038602.1	1070				1	1	Low-quality	0.59	No	Synechococcus phage Bellamy	2023996	no rank	1	d_Viruses;-_Duplodnaviria;k_Heunggongvirae;p_Uroviricota;c_Caudoviricetes;f_Kyanoviridae;g_Bellamyvirus;s_Bellamyvirus bellamy;-_Synechococcus phage Bellamy
CEVC01038624.1	733				1	1	Low-quality	2.04	No	Pelagibacter phage HTVC034P	2796520	species	1	d_Viruses;-_Duplodnaviria;k_Heunggongvirae;p_Uroviricota;c_Caudoviricetes;-_unclassified Caudoviricetes;s_Pelagibacter phage HTVC034P
CEVC01038677.1	1239				4	3	Low-quality	0.65	No	Kyanoviridae	2946160	family	0.51	d_Viruses;-_Duplodnaviria;k_Heunggongvirae;p_Uroviricota;c_Caudoviricetes;f_Kyanoviridae
CEVC01038679.1	1425				2	1	Low-quality	0.61	No	Synechococcus phage S-SSM7	445686	no rank	0.94	d_Viruses;-_Duplodnaviria;k_Heunggongvirae;p_Uroviricota;c_Caudoviricetes;f_Kyanoviridae;g_Lipsvirus;s_Lipsvirus ssm7;-_Synechococcus phage S-SSM7
CEVC01038709.1	3013				7	5	Low-quality	1.71	No	Kyanoviridae	2946160	family	0.51	d_Viruses;-_Duplodnaviria;k_Heunggongvirae;p_Uroviricota;c_Caudoviricetes;f_Kyanoviridae
CEVC01038837.1	659				1	0	Not-determined	NA	No	uncultured Mediterranean phage	1868660	species	1	d_Viruses;-_environmental samples;s_uncultured Mediterranean phage
CEVC01038905.1	1842				2	2	Low-quality	0.98	No	Caudoviricetes sp.	2832643	species	1	d_Viruses;-_Duplodnaviria;k_Heunggongvirae;p_Uroviricota;c_Caudoviricetes;-_unclassified Caudoviricetes;s_Caudoviricetes sp.
CEVC01038980.1	4565				4	1	Low-quality	11.02	No	Caudoviricetes	2731619	class	1	d_Viruses;-_Duplodnaviria;k_Heunggongvirae;p_Uroviricota;c_Caudoviricetes
CEVC01039180.1	1945				1	1	Low-quality	0.88	No	uncultured Mediterranean phage	1868660	species	1	d_Viruses;-_environmental samples;s_uncultured Mediterranean phage
CEVC01039407.1	1257				3	1	Low-quality	3.74	No	Viruses	10239	superkingdom	1	d_Viruses
CEVC01039470.1	816				2	2	Low-quality	0.76	No	Lipsvirus	2948803	genus	0.5	d_Viruses;-_Duplodnaviria;k_Heunggongvirae;p_Uroviricota;c_Caudoviricetes;f_Kyanoviridae;g_Lipsvirus
CEVC01039474.1	2069				7	0	Low-quality	5.18	No	Caudoviricetes	2731619	class	1	d_Viruses;-_Duplodnaviria;k_Heunggongvirae;p_Uroviricota;c_Caudoviricetes
CEVC01039543.1	616				1	0	Not-determined	NA	No	uncultured Mediterranean phage uvMED	1407671	species	0.93	d_Viruses;-_Duplodnaviria;k_Heunggongvirae;p_Uroviricota;c_Caudoviricetes;-_environmental samples;s_uncultured Mediterranean phage uvMED
CEVC01039797.1	7227				9	0	Low-quality	2.07	No	Caudoviricetes	2731619	class	0.5	d_Viruses;-_Duplodnaviria;k_Heunggongvirae;p_Uroviricota;c_Caudoviricetes
CEVC01039896.1	2591				3	2	Low-quality	3.67	No	uncultured Mediterranean phage uvMED	1407671	species	1	d_Viruses;-_Duplodnaviria;k_Heunggongvirae;p_Uroviricota;c_Caudoviricetes;-_environmental samples;s_uncultured Mediterranean phage uvMED
CEVC01039931.1	4603				3	2	Low-quality	12.42	No	uncultured Mediterranean phage uvMED	1407671	species	1	d_Viruses;-_Duplodnaviria;k_Heunggongvirae;p_Uroviricota;c_Caudoviricetes;-_environmental samples;s_uncultured Mediterranean phage uvMED
CEVC01039933.1	641				1	0	Not-determined	NA	No	uncultured marine virus	186617	species	1	d_Viruses;-_environmental samples;s_uncultured marine virus
CEVC01040015.1	500				1	1	Low-quality	0.22	No	Lipsvirus	2948803	genus	1	d_Viruses;-_Duplodnaviria;k_Heunggongvirae;p_Uroviricota;c_Caudoviricetes;f_Kyanoviridae;g_Lipsvirus
CEVC01040060.1	695				3	1	Low-quality	0.36	No	Caudoviricetes sp.	2832643	species	1	d_Viruses;-_Duplodnaviria;k_Heunggongvirae;p_Uroviricota;c_Caudoviricetes;-_unclassified Caudoviricetes;s_Caudoviricetes sp.
CEVC01040064.1	931				1	0	Low-quality	0.51	No	Kyanoviridae	2946160	family	0.96	d_Viruses;-_Duplodnaviria;k_Heunggongvirae;p_Uroviricota;c_Caudoviricetes;f_Kyanoviridae
CEVC01040161.1	696				3	0	Not-determined	NA	No	Virus sp.	2202649	species	1	d_Viruses;-_unclassified viruses;s_Virus sp.
CEVC01040216.1	9925				5	1	Low-quality	5	No	uncultured virus	340016	species	1	d_Viruses;-_environmental samples;s_uncultured virus
CEVC01040348.1	1886				5	0	Low-quality	2.2	No	uncultured marine virus	186617	species	0.92	d_Viruses;-_environmental samples;s_uncultured marine virus
CEVC01040385.1	2662				6	3	Low-quality	1.22	No	Phycodnaviridae	10501	family	1	d_Viruses;-_Varidnaviria;k_Bamfordvirae;p_Nucleocytoviricota;c_Megaviricetes;o_Algavirales;f_Phycodnaviridae
CEVC01040572.1	724				1	1	Low-quality	0.33	No	Prochlorococcus phage P-HM2	445696	no rank	1	d_Viruses;-_Duplodnaviria;k_Heunggongvirae;p_Uroviricota;c_Caudoviricetes;g_Eurybiavirus;s_Eurybiavirus PHM2;-_Prochlorococcus phage P-HM2
CEVC01040638.1	9351				20	15	Low-quality	5.18	No	Caudoviricetes	2731619	class	0.89	d_Viruses;-_Duplodnaviria;k_Heunggongvirae;p_Uroviricota;c_Caudoviricetes
CEVC01040643.1	1041				2	1	Low-quality	0.41	No	Synechococcus phage Bellamy	2023996	no rank	1	d_Viruses;-_Duplodnaviria;k_Heunggongvirae;p_Uroviricota;c_Caudoviricetes;f_Kyanoviridae;g_Bellamyvirus;s_Bellamyvirus bellamy;-_Synechococcus phage Bellamy
CEVC01040722.1	585				1	1	Low-quality	0.26	No	Prochlorococcus phage P-TIM68	1542477	no rank	1	d_Viruses;-_Duplodnaviria;k_Heunggongvirae;p_Uroviricota;c_Caudoviricetes;f_Kyanoviridae;g_Haifavirus;s_Haifavirus tim68;-_Prochlorococcus phage P-TIM68
CEVC01040838.1	625				1	0	Not-determined	NA	No	Prochlorococcus phage P-TIM68	1542477	no rank	1	d_Viruses;-_Duplodnaviria;k_Heunggongvirae;p_Uroviricota;c_Caudoviricetes;f_Kyanoviridae;g_Haifavirus;s_Haifavirus tim68;-_Prochlorococcus phage P-TIM68
CEVC01040887.1	1263				2	0	Low-quality	0.89	No	Pelagibacter phage Mosig EXVC030M	2759214	species	0.5	d_Viruses;-_Duplodnaviria;k_Heunggongvirae;p_Uroviricota;c_Caudoviricetes;f_Kyanoviridae;-_unclassified Kyanoviridae;s_Pelagibacter phage Mosig EXVC030M
CEVC01040977.1	816				1	1	Low-quality	0.36	No	unclassified Kyanoviridae	2960609	no rank	1	d_Viruses;-_Duplodnaviria;k_Heunggongvirae;p_Uroviricota;c_Caudoviricetes;f_Kyanoviridae;-_unclassified Kyanoviridae
CEVC01040980.1	1797				3	2	Low-quality	0.98	No	Kyanoviridae	2946160	family	0.67	d_Viruses;-_Duplodnaviria;k_Heunggongvirae;p_Uroviricota;c_Caudoviricetes;f_Kyanoviridae
CEVC01041217.1	1908				5	3	Low-quality	1.04	No	Caudoviricetes	2731619	class	1	d_Viruses;-_Duplodnaviria;k_Heunggongvirae;p_Uroviricota;c_Caudoviricetes
CEVC01041258.1	1011				3	1	Low-quality	1.02	No	Caudoviricetes	2731619	class	1	d_Viruses;-_Duplodnaviria;k_Heunggongvirae;p_Uroviricota;c_Caudoviricetes
CEVC01041272.1	904				2	0	Low-quality	0.6	No	uncultured Mediterranean phage uvMED	1407671	species	0.5	d_Viruses;-_Duplodnaviria;k_Heunggongvirae;p_Uroviricota;c_Caudoviricetes;-_environmental samples;s_uncultured Mediterranean phage uvMED
CEVC01041400.1	843				1	1	Low-quality	2.34	No	Caudoviricetes	2731619	class	1	d_Viruses;-_Duplodnaviria;k_Heunggongvirae;p_Uroviricota;c_Caudoviricetes
CEVC01041442.1	909				2	2	Low-quality	0.5	No	Kyanoviridae	2946160	family	1	d_Viruses;-_Duplodnaviria;k_Heunggongvirae;p_Uroviricota;c_Caudoviricetes;f_Kyanoviridae
CEVC01041480.1	1143				4	4	Low-quality	0.58	No	Caudoviricetes	2731619	class	1	d_Viruses;-_Duplodnaviria;k_Heunggongvirae;p_Uroviricota;c_Caudoviricetes
CEVC01041484.1	513				1	1	Low-quality	1.45	No	uncultured Mediterranean phage uvMED	1407671	species	1	d_Viruses;-_Duplodnaviria;k_Heunggongvirae;p_Uroviricota;c_Caudoviricetes;-_environmental samples;s_uncultured Mediterranean phage uvMED
CEVC01041507.1	12318				21	3	Low-quality	19.01	No	Viruses	10239	superkingdom	0.7	d_Viruses
CEVC01041558.1	1090				3	2	Low-quality	0.6	No	unclassified Kyanoviridae	2960609	no rank	1	d_Viruses;-_Duplodnaviria;k_Heunggongvirae;p_Uroviricota;c_Caudoviricetes;f_Kyanoviridae;-_unclassified Kyanoviridae
CEVC01041586.1	13619				11	8	Low-quality	5.47	No	Prochlorococcus phage P-SSM2	268746	no rank	0.5	d_Viruses;-_Duplodnaviria;k_Heunggongvirae;p_Uroviricota;c_Caudoviricetes;f_Kyanoviridae;g_Salacisavirus;s_Salacisavirus pssm2;-_Prochlorococcus phage P-SSM2
CEVC01041625.1	522				3	0	Low-quality	0.28	No	Eurybiavirus	2733104	genus	1	d_Viruses;-_Duplodnaviria;k_Heunggongvirae;p_Uroviricota;c_Caudoviricetes;g_Eurybiavirus
CEVC01041630.1	1485				1	1	Low-quality	0.82	No	Eurybiavirus	2733104	genus	1	d_Viruses;-_Duplodnaviria;k_Heunggongvirae;p_Uroviricota;c_Caudoviricetes;g_Eurybiavirus
CEVC01041631.1	1254				2	1	Low-quality	0.2	Yes	Pelagibacter phage Mosig EXVC030M	2759214	species	0.5	d_Viruses;-_Duplodnaviria;k_Heunggongvirae;p_Uroviricota;c_Caudoviricetes;f_Kyanoviridae;-_unclassified Kyanoviridae;s_Pelagibacter phage Mosig EXVC030M
CEVC01041765.1	1565				3	2	Low-quality	0.82	No	Caudoviricetes sp.	2832643	species	1	d_Viruses;-_Duplodnaviria;k_Heunggongvirae;p_Uroviricota;c_Caudoviricetes;-_unclassified Caudoviricetes;s_Caudoviricetes sp.
CEVC01041906.1	1817				3	0	Not-determined	NA	No	uncultured Mediterranean phage uvMED	1407671	species	1	d_Viruses;-_Duplodnaviria;k_Heunggongvirae;p_Uroviricota;c_Caudoviricetes;-_environmental samples;s_uncultured Mediterranean phage uvMED
CEVC01041914.1	854				3	0	Not-determined	NA	No	Caudoviricetes sp.	2832643	species	1	d_Viruses;-_Duplodnaviria;k_Heunggongvirae;p_Uroviricota;c_Caudoviricetes;-_unclassified Caudoviricetes;s_Caudoviricetes sp.
CEVC01042044.1	683				3	0	Low-quality	1.85	No	uncultured Mediterranean phage uvMED	1407671	species	0.98	d_Viruses;-_Duplodnaviria;k_Heunggongvirae;p_Uroviricota;c_Caudoviricetes;-_environmental samples;s_uncultured Mediterranean phage uvMED
CEVC01042111.1	1388				2	0	Not-determined	NA	No	Prochlorococcus phage P-TIM68	1542477	no rank	1	d_Viruses;-_Duplodnaviria;k_Heunggongvirae;p_Uroviricota;c_Caudoviricetes;f_Kyanoviridae;g_Haifavirus;s_Haifavirus tim68;-_Prochlorococcus phage P-TIM68
CEVC01042119.1	762				3	3	Low-quality	0.31	No	Viruses	10239	superkingdom	1	d_Viruses
CEVC01042142.1	2487				1	1	Low-quality	1.14	No	Caudoviricetes	2731619	class	1	d_Viruses;-_Duplodnaviria;k_Heunggongvirae;p_Uroviricota;c_Caudoviricetes
CEVC01042307.1	830				2	0	Low-quality	0.43	No	Prochlorococcus phage P-TIM68	1542477	no rank	0.5	d_Viruses;-_Duplodnaviria;k_Heunggongvirae;p_Uroviricota;c_Caudoviricetes;f_Kyanoviridae;g_Haifavirus;s_Haifavirus tim68;-_Prochlorococcus phage P-TIM68
CEVC01042409.1	1922				3	3	Low-quality	1.04	No	uncultured Mediterranean phage uvMED	1407671	species	1	d_Viruses;-_Duplodnaviria;k_Heunggongvirae;p_Uroviricota;c_Caudoviricetes;-_environmental samples;s_uncultured Mediterranean phage uvMED
CEVC01042553.1	4920				8	0	Low-quality	2.66	No	Prokaryotic dsDNA virus sp.	2591644	species	1	d_Viruses;-_unclassified viruses;-_unclassified DNA viruses;-_unclassified dsDNA viruses;s_Prokaryotic dsDNA virus sp.
CEVC01042560.1	672				1	0	Not-determined	NA	No	Caudoviricetes	2731619	class	1	d_Viruses;-_Duplodnaviria;k_Heunggongvirae;p_Uroviricota;c_Caudoviricetes
CEVC01042575.1	4033				9	0	Not-determined	NA	No	uncultured marine virus	186617	species	1	d_Viruses;-_environmental samples;s_uncultured marine virus
CEVC01042576.1	2980				7	0	Not-determined	NA	No	uncultured marine virus	186617	species	1	d_Viruses;-_environmental samples;s_uncultured marine virus
CEVC01042761.1	604				1	1	Low-quality	0.61	No	Caudoviricetes	2731619	class	1	d_Viruses;-_Duplodnaviria;k_Heunggongvirae;p_Uroviricota;c_Caudoviricetes
CEVC01043029.1	2903				4	2	Low-quality	5.59	No	uncultured virus	340016	species	0.67	d_Viruses;-_environmental samples;s_uncultured virus
CEVC01043092.1	1776				5	0	Not-determined	NA	No	uncultured marine virus	186617	species	0.5	d_Viruses;-_environmental samples;s_uncultured marine virus
CEVC01043121.1	618				1	1	Low-quality	0.06	No	Synechococcus phage Bellamy	2023996	no rank	1	d_Viruses;-_Duplodnaviria;k_Heunggongvirae;p_Uroviricota;c_Caudoviricetes;f_Kyanoviridae;g_Bellamyvirus;s_Bellamyvirus bellamy;-_Synechococcus phage Bellamy
CEVC01043124.1	1458				1	1	Low-quality	0.68	No	Synechococcus phage S-SSM7	445686	no rank	1	d_Viruses;-_Duplodnaviria;k_Heunggongvirae;p_Uroviricota;c_Caudoviricetes;f_Kyanoviridae;g_Lipsvirus;s_Lipsvirus ssm7;-_Synechococcus phage S-SSM7
CEVC01043430.1	2151				4	1	Low-quality	1.17	No	Caudoviricetes	2731619	class	1	d_Viruses;-_Duplodnaviria;k_Heunggongvirae;p_Uroviricota;c_Caudoviricetes
CEVC01043476.1	605				2	1	Low-quality	1.04	No	uncultured virus	340016	species	0.67	d_Viruses;-_environmental samples;s_uncultured virus
CEVC01043659.1	708				1	0	Not-determined	NA	No	Caudoviricetes sp.	2832643	species	1	d_Viruses;-_Duplodnaviria;k_Heunggongvirae;p_Uroviricota;c_Caudoviricetes;-_unclassified Caudoviricetes;s_Caudoviricetes sp.
CEVC01043778.1	861				2	0	Not-determined	NA	No	uncultured Mediterranean phage uvMED	1407671	species	1	d_Viruses;-_Duplodnaviria;k_Heunggongvirae;p_Uroviricota;c_Caudoviricetes;-_environmental samples;s_uncultured Mediterranean phage uvMED
CEVC01043782.1	21745				12	9	Low-quality	11.28	No	Caudoviricetes	2731619	class	0.76	d_Viruses;-_Duplodnaviria;k_Heunggongvirae;p_Uroviricota;c_Caudoviricetes
CEVC01043783.1	2515				8	3	Low-quality	1.32	No	Kyanoviridae	2946160	family	0.52	d_Viruses;-_Duplodnaviria;k_Heunggongvirae;p_Uroviricota;c_Caudoviricetes;f_Kyanoviridae
CEVC01043784.1	1817				5	2	Low-quality	0.81	No	Kyanoviridae	2946160	family	0.82	d_Viruses;-_Duplodnaviria;k_Heunggongvirae;p_Uroviricota;c_Caudoviricetes;f_Kyanoviridae
CEVC01043948.1	4280				3	3	Low-quality	2.37	No	Eurybiavirus	2733104	genus	1	d_Viruses;-_Duplodnaviria;k_Heunggongvirae;p_Uroviricota;c_Caudoviricetes;g_Eurybiavirus
CEVC01043990.1	658				2	0	Low-quality	0.57	No	Prokaryotic dsDNA virus sp.	2591644	species	1	d_Viruses;-_unclassified viruses;-_unclassified DNA viruses;-_unclassified dsDNA viruses;s_Prokaryotic dsDNA virus sp.
CEVC01043995.1	1809				2	0	Not-determined	NA	No	uncultured Mediterranean phage uvMED	1407671	species	1	d_Viruses;-_Duplodnaviria;k_Heunggongvirae;p_Uroviricota;c_Caudoviricetes;-_environmental samples;s_uncultured Mediterranean phage uvMED
CEVC01044063.1	556				3	3	Low-quality	1.52	No	Caudoviricetes sp.	2832643	species	1	d_Viruses;-_Duplodnaviria;k_Heunggongvirae;p_Uroviricota;c_Caudoviricetes;-_unclassified Caudoviricetes;s_Caudoviricetes sp.
CEVC01044065.1	694				2	1	Low-quality	0.14	No	Nucleocytoviricota	2732007	phylum	1	d_Viruses;-_Varidnaviria;k_Bamfordvirae;p_Nucleocytoviricota
CEVC01044134.1	567				2	0	Low-quality	1.01	No	uncultured virus	340016	species	1	d_Viruses;-_environmental samples;s_uncultured virus
CEVC01044329.1	761				1	0	Low-quality	0.41	No	uncultured marine virus	186617	species	1	d_Viruses;-_environmental samples;s_uncultured marine virus
CEVC01044399.1	546				1	0	Not-determined	NA	No	uncultured Mediterranean phage uvMED	1407671	species	1	d_Viruses;-_Duplodnaviria;k_Heunggongvirae;p_Uroviricota;c_Caudoviricetes;-_environmental samples;s_uncultured Mediterranean phage uvMED
CEVC01044453.1	712				3	2	Low-quality	0.38	No	Eurybiavirus	2733104	genus	1	d_Viruses;-_Duplodnaviria;k_Heunggongvirae;p_Uroviricota;c_Caudoviricetes;g_Eurybiavirus
CEVC01044662.1	525				1	1	Low-quality	0.29	No	Kyanoviridae	2946160	family	1	d_Viruses;-_Duplodnaviria;k_Heunggongvirae;p_Uroviricota;c_Caudoviricetes;f_Kyanoviridae
CEVC01044663.1	510				2	0	Not-determined	NA	No	Prochlorococcus phage P-TIM68	1542477	no rank	1	d_Viruses;-_Duplodnaviria;k_Heunggongvirae;p_Uroviricota;c_Caudoviricetes;f_Kyanoviridae;g_Haifavirus;s_Haifavirus tim68;-_Prochlorococcus phage P-TIM68
CEVC01044787.1	541				2	0	Not-determined	NA	No	uncultured marine virus	186617	species	1	d_Viruses;-_environmental samples;s_uncultured marine virus
CEVC01044797.1	1090				3	0	Low-quality	2.56	No	Caudoviricetes sp.	2832643	species	1	d_Viruses;-_Duplodnaviria;k_Heunggongvirae;p_Uroviricota;c_Caudoviricetes;-_unclassified Caudoviricetes;s_Caudoviricetes sp.
CEVC01044837.1	728				2	2	Low-quality	0.39	No	Prochlorococcus phage P-SSP10	885867	no rank	1	d_Viruses;-_Duplodnaviria;k_Heunggongvirae;p_Uroviricota;c_Caudoviricetes;f_Autographiviridae;g_Tangaroavirus;s_Tangaroavirus PSSP10;-_Prochlorococcus phage P-SSP10
CEVC01044898.1	1053				1	0	Not-determined	NA	No	uncultured Mediterranean phage	1868660	species	0.61	d_Viruses;-_environmental samples;s_uncultured Mediterranean phage
CEVC01045107.1	624				1	0	Low-quality	0.33	No	Synechococcus phage Bellamy	2023996	no rank	1	d_Viruses;-_Duplodnaviria;k_Heunggongvirae;p_Uroviricota;c_Caudoviricetes;f_Kyanoviridae;g_Bellamyvirus;s_Bellamyvirus bellamy;-_Synechococcus phage Bellamy
CEVC01045228.1	1876				4	0	Low-quality	5.67	No	uncultured Mediterranean phage uvMED	1407671	species	1	d_Viruses;-_Duplodnaviria;k_Heunggongvirae;p_Uroviricota;c_Caudoviricetes;-_environmental samples;s_uncultured Mediterranean phage uvMED
CEVC01045373.1	1177				4	2	Low-quality	0.83	No	Caudoviricetes	2731619	class	1	d_Viruses;-_Duplodnaviria;k_Heunggongvirae;p_Uroviricota;c_Caudoviricetes
CEVC01045418.1	1296				1	1	Low-quality	0.57	No	uncultured Mediterranean phage uvMED	1407671	species	1	d_Viruses;-_Duplodnaviria;k_Heunggongvirae;p_Uroviricota;c_Caudoviricetes;-_environmental samples;s_uncultured Mediterranean phage uvMED
CEVC01045446.1	1417				2	1	Low-quality	0.61	No	Caudoviricetes sp.	2832643	species	1	d_Viruses;-_Duplodnaviria;k_Heunggongvirae;p_Uroviricota;c_Caudoviricetes;-_unclassified Caudoviricetes;s_Caudoviricetes sp.
CEVC01045450.1	894				1	1	Low-quality	0.4	No	Prochlorococcus phage MED4-213	889956	no rank	1	d_Viruses;-_Duplodnaviria;k_Heunggongvirae;p_Uroviricota;c_Caudoviricetes;g_Eurybiavirus;s_Eurybiavirus MED4213;-_Prochlorococcus phage MED4-213
CEVC01045620.1	1162				5	5	Low-quality	0.64	No	Kyanoviridae	2946160	family	0.56	d_Viruses;-_Duplodnaviria;k_Heunggongvirae;p_Uroviricota;c_Caudoviricetes;f_Kyanoviridae
CEVC01045655.1	26809				27	3	Medium-quality	64.83	No	uncultured Mediterranean phage uvMED	1407671	species	1	d_Viruses;-_Duplodnaviria;k_Heunggongvirae;p_Uroviricota;c_Caudoviricetes;-_environmental samples;s_uncultured Mediterranean phage uvMED
CEVC01045656.1	4459				11	2	Low-quality	10.6	No	uncultured Mediterranean phage uvMED	1407671	species	1	d_Viruses;-_Duplodnaviria;k_Heunggongvirae;p_Uroviricota;c_Caudoviricetes;-_environmental samples;s_uncultured Mediterranean phage uvMED
CEVC01045782.1	2829				3	1	Low-quality	0.36	Yes	Viruses	10239	superkingdom	0.67	d_Viruses
CEVC01045783.1	8396				14	5	Low-quality	3.77	No	Viruses	10239	superkingdom	0.53	d_Viruses
CEVC01046081.1	699				3	1	Low-quality	0.37	No	Cyanophage P-TIM40	1589733	no rank	0.6	d_Viruses;-_Duplodnaviria;k_Heunggongvirae;p_Uroviricota;c_Caudoviricetes;f_Kyanoviridae;g_Libanvirus;s_Libanvirus ptim40;-_Cyanophage P-TIM40
CEVC01046094.1	2081				1	1	Low-quality	0.94	No	Synechococcus phage Bellamy	2023996	no rank	1	d_Viruses;-_Duplodnaviria;k_Heunggongvirae;p_Uroviricota;c_Caudoviricetes;f_Kyanoviridae;g_Bellamyvirus;s_Bellamyvirus bellamy;-_Synechococcus phage Bellamy
CEVC01046183.1	561				3	0	Low-quality	1.04	No	Roseobacter phage CRP-738	2873409	species	1	d_Viruses;-_Duplodnaviria;k_Heunggongvirae;p_Uroviricota;c_Caudoviricetes;-_unclassified Caudoviricetes;s_Roseobacter phage CRP-738
CEVC01046185.1	840				1	0	Not-determined	NA	No	Caudoviricetes	2731619	class	1	d_Viruses;-_Duplodnaviria;k_Heunggongvirae;p_Uroviricota;c_Caudoviricetes
CEVC01046222.1	1088				1	1	Low-quality	0.51	No	Synechococcus phage S-SSM7	445686	no rank	1	d_Viruses;-_Duplodnaviria;k_Heunggongvirae;p_Uroviricota;c_Caudoviricetes;f_Kyanoviridae;g_Lipsvirus;s_Lipsvirus ssm7;-_Synechococcus phage S-SSM7
CEVC01046343.1	1442				6	2	Low-quality	3.65	No	uncultured Mediterranean phage uvMED	1407671	species	0.64	d_Viruses;-_Duplodnaviria;k_Heunggongvirae;p_Uroviricota;c_Caudoviricetes;-_environmental samples;s_uncultured Mediterranean phage uvMED
CEVC01046374.1	986				2	2	Low-quality	1.78	No	unclassified Caudoviricetes	2788787	no rank	1	d_Viruses;-_Duplodnaviria;k_Heunggongvirae;p_Uroviricota;c_Caudoviricetes;-_unclassified Caudoviricetes
CEVC01046408.1	1240				2	2	Low-quality	0.67	No	Synechococcus phage Bellamy	2023996	no rank	1	d_Viruses;-_Duplodnaviria;k_Heunggongvirae;p_Uroviricota;c_Caudoviricetes;f_Kyanoviridae;g_Bellamyvirus;s_Bellamyvirus bellamy;-_Synechococcus phage Bellamy
CEVC01046424.1	691				3	1	Low-quality	0.29	No	uncultured marine virus	186617	species	1	d_Viruses;-_environmental samples;s_uncultured marine virus
CEVC01046494.1	3622				10	5	Low-quality	5.22	No	uncultured marine virus	186617	species	0.7	d_Viruses;-_environmental samples;s_uncultured marine virus
CEVC01046495.1	3878				10	1	Low-quality	4.52	No	uncultured marine virus	186617	species	1	d_Viruses;-_environmental samples;s_uncultured marine virus
CEVC01046563.1	516				1	0	Low-quality	1.29	No	uncultured Mediterranean phage uvMED	1407671	species	1	d_Viruses;-_Duplodnaviria;k_Heunggongvirae;p_Uroviricota;c_Caudoviricetes;-_environmental samples;s_uncultured Mediterranean phage uvMED
CEVC01046583.1	793				3	3	Low-quality	0.39	No	uncultured marine virus	186617	species	1	d_Viruses;-_environmental samples;s_uncultured marine virus
CEVC01046705.1	732				1	0	Low-quality	1.38	No	Pelagibacter phage Mosig EXVC030M	2759214	species	0.99	d_Viruses;-_Duplodnaviria;k_Heunggongvirae;p_Uroviricota;c_Caudoviricetes;f_Kyanoviridae;-_unclassified Kyanoviridae;s_Pelagibacter phage Mosig EXVC030M
CEVC01046739.1	758				1	1	Low-quality	0.39	No	Caudoviricetes	2731619	class	1	d_Viruses;-_Duplodnaviria;k_Heunggongvirae;p_Uroviricota;c_Caudoviricetes
CEVC01046745.1	3351				9	6	Low-quality	1.64	No	Viruses	10239	superkingdom	0.67	d_Viruses
CEVC01046770.1	939				2	1	Low-quality	1.56	No	phage 023Pt_psg01	2945965	species	1	d_Viruses;-_Duplodnaviria;k_Heunggongvirae;p_Uroviricota;c_Caudoviricetes;-_unclassified Caudoviricetes;s_phage 023Pt_psg01
CEVC01046826.1	5804				5	3	Low-quality	3.19	No	Eurybiavirus	2733104	genus	1	d_Viruses;-_Duplodnaviria;k_Heunggongvirae;p_Uroviricota;c_Caudoviricetes;g_Eurybiavirus
CEVC01047002.1	933				3	1	Low-quality	1.72	No	Roseobacter phage CRP-207	2873404	species	0.95	d_Viruses;-_Duplodnaviria;k_Heunggongvirae;p_Uroviricota;c_Caudoviricetes;-_unclassified Caudoviricetes;s_Roseobacter phage CRP-207
CEVC01047086.1	1507				2	2	Low-quality	0.8	No	Eurybiavirus	2733104	genus	1	d_Viruses;-_Duplodnaviria;k_Heunggongvirae;p_Uroviricota;c_Caudoviricetes;g_Eurybiavirus
CEVC01047123.1	1670				3	0	Not-determined	NA	No	uncultured marine virus	186617	species	1	d_Viruses;-_environmental samples;s_uncultured marine virus
CEVC01047322.1	1875				3	2	Low-quality	3.39	No	Roseobacter phage CRP-207	2873404	species	0.5	d_Viruses;-_Duplodnaviria;k_Heunggongvirae;p_Uroviricota;c_Caudoviricetes;-_unclassified Caudoviricetes;s_Roseobacter phage CRP-207
CEVC01047361.1	2344				4	2	Low-quality	1.04	No	Kyanoviridae	2946160	family	0.67	d_Viruses;-_Duplodnaviria;k_Heunggongvirae;p_Uroviricota;c_Caudoviricetes;f_Kyanoviridae
CEVC01047513.1	1187				2	2	Low-quality	0.68	No	Synechococcus phage Bellamy	2023996	no rank	1	d_Viruses;-_Duplodnaviria;k_Heunggongvirae;p_Uroviricota;c_Caudoviricetes;f_Kyanoviridae;g_Bellamyvirus;s_Bellamyvirus bellamy;-_Synechococcus phage Bellamy
CEVC01047534.1	1795				2	2	Low-quality	0.91	No	Synechococcus phage S-SM2	444860	no rank	0.5	d_Viruses;-_Duplodnaviria;k_Heunggongvirae;p_Uroviricota;c_Caudoviricetes;f_Kyanoviridae;g_Nilusvirus;s_Nilusvirus ssm2;-_Synechococcus phage S-SM2
CEVC01047665.1	501				1	1	Low-quality	0.22	No	uncultured Mediterranean phage uvMED	1407671	species	1	d_Viruses;-_Duplodnaviria;k_Heunggongvirae;p_Uroviricota;c_Caudoviricetes;-_environmental samples;s_uncultured Mediterranean phage uvMED
CEVC01047695.1	1534				1	1	Low-quality	0.84	No	Caudoviricetes sp.	2832643	species	1	d_Viruses;-_Duplodnaviria;k_Heunggongvirae;p_Uroviricota;c_Caudoviricetes;-_unclassified Caudoviricetes;s_Caudoviricetes sp.
CEVC01047708.1	833				1	0	Not-determined	NA	No	uncultured Mediterranean phage uvMED	1407671	species	1	d_Viruses;-_Duplodnaviria;k_Heunggongvirae;p_Uroviricota;c_Caudoviricetes;-_environmental samples;s_uncultured Mediterranean phage uvMED
CEVC01047712.1	8527				5	1	Low-quality	7.88	No	uncultured Mediterranean phage uvMED	1407671	species	1	d_Viruses;-_Duplodnaviria;k_Heunggongvirae;p_Uroviricota;c_Caudoviricetes;-_environmental samples;s_uncultured Mediterranean phage uvMED
CEVC01047826.1	709				1	0	Low-quality	0.38	No	Prochlorococcus phage P-TIM68	1542477	no rank	1	d_Viruses;-_Duplodnaviria;k_Heunggongvirae;p_Uroviricota;c_Caudoviricetes;f_Kyanoviridae;g_Haifavirus;s_Haifavirus tim68;-_Prochlorococcus phage P-TIM68
CEVC01047869.1	1256				3	1	Low-quality	2.27	No	Roseobacter phage CRP-207	2873404	species	0.93	d_Viruses;-_Duplodnaviria;k_Heunggongvirae;p_Uroviricota;c_Caudoviricetes;-_unclassified Caudoviricetes;s_Roseobacter phage CRP-207
CEVC01047882.1	1119				2	1	Low-quality	0.6	No	Synechococcus phage S-BM3	753087	species	1	d_Viruses;-_Duplodnaviria;k_Heunggongvirae;p_Uroviricota;c_Caudoviricetes;f_Kyanoviridae;-_unclassified Kyanoviridae;s_Synechococcus phage S-BM3
CEVC01047952.1	1164				2	0	Low-quality	0.65	No	Synechococcus phage ACG-2014e	1493510	no rank	1	d_Viruses;-_Duplodnaviria;k_Heunggongvirae;p_Uroviricota;c_Caudoviricetes;f_Kyanoviridae;g_Chalconvirus;s_Chalconvirus acg2014e;-_Synechococcus phage ACG-2014e
CEVC01048021.1	2686				9	0	Not-determined	NA	No	uncultured marine virus	186617	species	1	d_Viruses;-_environmental samples;s_uncultured marine virus
CEVC01048111.1	652				2	1	Low-quality	1.89	No	uncultured Mediterranean phage uvMED	1407671	species	1	d_Viruses;-_Duplodnaviria;k_Heunggongvirae;p_Uroviricota;c_Caudoviricetes;-_environmental samples;s_uncultured Mediterranean phage uvMED
CEVC01048256.1	753				2	1	Low-quality	0.34	No	uncultured marine virus	186617	species	0.94	d_Viruses;-_environmental samples;s_uncultured marine virus
CEVC01048266.1	524				2	1	Low-quality	0.2	No	Synechococcus phage Bellamy	2023996	no rank	0.66	d_Viruses;-_Duplodnaviria;k_Heunggongvirae;p_Uroviricota;c_Caudoviricetes;f_Kyanoviridae;g_Bellamyvirus;s_Bellamyvirus bellamy;-_Synechococcus phage Bellamy
CEVC01048275.1	518				3	1	Low-quality	1.13	No	uncultured phage MedDCM-OCT-S04-C24	743543	no rank	0.95	d_Viruses;-_Duplodnaviria;k_Heunggongvirae;p_Uroviricota;c_Caudoviricetes;f_Autographiviridae;g_Pekhitvirus;s_Pekhitvirus S04C24;-_uncultured phage MedDCM-OCT-S04-C24
CEVC01048279.1	619				2	0	Low-quality	0.52	No	uncultured Caudovirales phage	2100421	species	1	d_Viruses;-_Duplodnaviria;k_Heunggongvirae;p_Uroviricota;c_Caudoviricetes;-_environmental samples;s_uncultured Caudovirales phage
CEVC01048438.1	597				1	0	Not-determined	NA	No	Prochlorococcus phage P-HM1	445700	no rank	1	d_Viruses;-_Duplodnaviria;k_Heunggongvirae;p_Uroviricota;c_Caudoviricetes;g_Eurybiavirus;s_Eurybiavirus PHM2;-_Prochlorococcus phage P-HM1
CEVC01048470.1	630				4	2	Low-quality	0.28	No	Kyanoviridae	2946160	family	0.76	d_Viruses;-_Duplodnaviria;k_Heunggongvirae;p_Uroviricota;c_Caudoviricetes;f_Kyanoviridae
CEVC01048510.1	708				2	0	Not-determined	NA	No	Imitervirales	2732554	order	1	d_Viruses;-_Varidnaviria;k_Bamfordvirae;p_Nucleocytoviricota;c_Megaviricetes;o_Imitervirales
CEVC01048530.1	504				1	1	Low-quality	0.22	No	Lipsvirus	2948803	genus	1	d_Viruses;-_Duplodnaviria;k_Heunggongvirae;p_Uroviricota;c_Caudoviricetes;f_Kyanoviridae;g_Lipsvirus
CEVC01048579.1	27861				16	7	Low-quality	12.23	No	Kyanoviridae	2946160	family	0.93	d_Viruses;-_Duplodnaviria;k_Heunggongvirae;p_Uroviricota;c_Caudoviricetes;f_Kyanoviridae
CEVC01048689.1	555				1	0	Not-determined	NA	No	uncultured Mediterranean phage uvMED	1407671	species	1	d_Viruses;-_Duplodnaviria;k_Heunggongvirae;p_Uroviricota;c_Caudoviricetes;-_environmental samples;s_uncultured Mediterranean phage uvMED
CEVC01048745.1	942				1	0	Not-determined	NA	No	Synechococcus phage S-SM2	444860	no rank	1	d_Viruses;-_Duplodnaviria;k_Heunggongvirae;p_Uroviricota;c_Caudoviricetes;f_Kyanoviridae;g_Nilusvirus;s_Nilusvirus ssm2;-_Synechococcus phage S-SM2
CEVC01048795.1	1572				1	1	Low-quality	0.86	No	uncultured Mediterranean phage uvMED	1407671	species	1	d_Viruses;-_Duplodnaviria;k_Heunggongvirae;p_Uroviricota;c_Caudoviricetes;-_environmental samples;s_uncultured Mediterranean phage uvMED
CEVC01048840.1	1310				4	2	Low-quality	0.73	No	uncultured Mediterranean phage uvMED	1407671	species	0.67	d_Viruses;-_Duplodnaviria;k_Heunggongvirae;p_Uroviricota;c_Caudoviricetes;-_environmental samples;s_uncultured Mediterranean phage uvMED
CEVC01048895.1	1358				3	0	Not-determined	NA	No	uncultured virus	340016	species	1	d_Viruses;-_environmental samples;s_uncultured virus
CEVC01049223.1	792				4	2	Low-quality	0.41	No	Synechococcus phage Bellamy	2023996	no rank	0.96	d_Viruses;-_Duplodnaviria;k_Heunggongvirae;p_Uroviricota;c_Caudoviricetes;f_Kyanoviridae;g_Bellamyvirus;s_Bellamyvirus bellamy;-_Synechococcus phage Bellamy
CEVC01049294.1	690				1	0	Low-quality	0.3	No	Synechococcus phage S-SSM7	445686	no rank	1	d_Viruses;-_Duplodnaviria;k_Heunggongvirae;p_Uroviricota;c_Caudoviricetes;f_Kyanoviridae;g_Lipsvirus;s_Lipsvirus ssm7;-_Synechococcus phage S-SSM7
CEVC01049368.1	536				2	0	Not-determined	NA	No	uncultured marine virus	186617	species	0.92	d_Viruses;-_environmental samples;s_uncultured marine virus
CEVC01049403.1	2842				1	1	Low-quality	1.27	No	Lipsvirus	2948803	genus	1	d_Viruses;-_Duplodnaviria;k_Heunggongvirae;p_Uroviricota;c_Caudoviricetes;f_Kyanoviridae;g_Lipsvirus
CEVC01049447.1	615				2	0	Low-quality	1.88	No	uncultured Mediterranean phage uvMED	1407671	species	1	d_Viruses;-_Duplodnaviria;k_Heunggongvirae;p_Uroviricota;c_Caudoviricetes;-_environmental samples;s_uncultured Mediterranean phage uvMED
CEVC01049468.1	1367				3	0	Not-determined	NA	No	Megaviridae environmental sample	1737588	species	1	d_Viruses;-_Varidnaviria;k_Bamfordvirae;p_Nucleocytoviricota;c_Megaviricetes;o_Imitervirales;f_Mimiviridae;-_environmental samples;s_Megaviridae environmental sample
CEVC01049485.1	1122				1	1	Low-quality	0.6	No	Kyanoviridae	2946160	family	1	d_Viruses;-_Duplodnaviria;k_Heunggongvirae;p_Uroviricota;c_Caudoviricetes;f_Kyanoviridae
CEVC01049492.1	782				2	1	Low-quality	0.38	No	uncultured marine virus	186617	species	0.5	d_Viruses;-_environmental samples;s_uncultured marine virus
CEVC01049493.1	2667				7	1	Low-quality	1.19	No	uncultured marine virus	186617	species	0.93	d_Viruses;-_environmental samples;s_uncultured marine virus
CEVC01049515.1	4830				4	0	Not-determined	NA	No	uncultured Mediterranean phage uvMED	1407671	species	0.5	d_Viruses;-_Duplodnaviria;k_Heunggongvirae;p_Uroviricota;c_Caudoviricetes;-_environmental samples;s_uncultured Mediterranean phage uvMED
CEVC01049528.1	502				1	1	Low-quality	0.32	No	Synechococcus phage S-SSM7	445686	no rank	1	d_Viruses;-_Duplodnaviria;k_Heunggongvirae;p_Uroviricota;c_Caudoviricetes;f_Kyanoviridae;g_Lipsvirus;s_Lipsvirus ssm7;-_Synechococcus phage S-SSM7
CEVC01049609.1	1794				9	4	Low-quality	4.71	No	uncultured Mediterranean phage uvMED	1407671	species	0.96	d_Viruses;-_Duplodnaviria;k_Heunggongvirae;p_Uroviricota;c_Caudoviricetes;-_environmental samples;s_uncultured Mediterranean phage uvMED
CEVC01049617.1	18204				28	21	Low-quality	9.78	No	Caudoviricetes	2731619	class	0.76	d_Viruses;-_Duplodnaviria;k_Heunggongvirae;p_Uroviricota;c_Caudoviricetes
CEVC01049644.1	733				2	1	Low-quality	0.46	No	Eurybiavirus	2733104	genus	1	d_Viruses;-_Duplodnaviria;k_Heunggongvirae;p_Uroviricota;c_Caudoviricetes;g_Eurybiavirus
CEVC01049692.1	1380				2	1	Low-quality	0.73	No	Synechococcus phage S-SSM7	445686	no rank	1	d_Viruses;-_Duplodnaviria;k_Heunggongvirae;p_Uroviricota;c_Caudoviricetes;f_Kyanoviridae;g_Lipsvirus;s_Lipsvirus ssm7;-_Synechococcus phage S-SSM7
CEVC01049837.1	1397				1	1	Low-quality	0.61	No	uncultured Mediterranean phage uvMED	1407671	species	1	d_Viruses;-_Duplodnaviria;k_Heunggongvirae;p_Uroviricota;c_Caudoviricetes;-_environmental samples;s_uncultured Mediterranean phage uvMED
CEVC01049982.1	655				2	0	Not-determined	NA	No	uncultured Caudovirales phage	2100421	species	1	d_Viruses;-_Duplodnaviria;k_Heunggongvirae;p_Uroviricota;c_Caudoviricetes;-_environmental samples;s_uncultured Caudovirales phage
CEVC01050003.1	700				1	0	Low-quality	1.47	No	uncultured marine virus	186617	species	1	d_Viruses;-_environmental samples;s_uncultured marine virus
CEVC01050036.1	1135				2	0	Low-quality	0.68	No	Caudoviricetes sp.	2832643	species	1	d_Viruses;-_Duplodnaviria;k_Heunggongvirae;p_Uroviricota;c_Caudoviricetes;-_unclassified Caudoviricetes;s_Caudoviricetes sp.
CEVC01050039.1	968				1	0	Low-quality	0.51	No	Synechococcus phage S-SSM7	445686	no rank	1	d_Viruses;-_Duplodnaviria;k_Heunggongvirae;p_Uroviricota;c_Caudoviricetes;f_Kyanoviridae;g_Lipsvirus;s_Lipsvirus ssm7;-_Synechococcus phage S-SSM7
CEVC01050086.1	683				2	0	Low-quality	1	No	Caudoviricetes	2731619	class	1	d_Viruses;-_Duplodnaviria;k_Heunggongvirae;p_Uroviricota;c_Caudoviricetes
CEVC01050148.1	1539				3	3	Low-quality	1.26	No	Eurybiavirus	2733104	genus	0.66	d_Viruses;-_Duplodnaviria;k_Heunggongvirae;p_Uroviricota;c_Caudoviricetes;g_Eurybiavirus
CEVC01050214.1	764				2	1	Low-quality	0.42	No	uncultured Mediterranean phage uvMED	1407671	species	1	d_Viruses;-_Duplodnaviria;k_Heunggongvirae;p_Uroviricota;c_Caudoviricetes;-_environmental samples;s_uncultured Mediterranean phage uvMED
CEVC01050277.1	768				1	1	Low-quality	1.05	No	uncultured virus	340016	species	1	d_Viruses;-_environmental samples;s_uncultured virus
CEVC01050289.1	593				3	2	Low-quality	0.26	No	uncultured marine virus	186617	species	0.59	d_Viruses;-_environmental samples;s_uncultured marine virus
CEVC01050371.1	874				3	0	Not-determined	NA	No	Prochlorococcus phage P-TIM68	1542477	no rank	1	d_Viruses;-_Duplodnaviria;k_Heunggongvirae;p_Uroviricota;c_Caudoviricetes;f_Kyanoviridae;g_Haifavirus;s_Haifavirus tim68;-_Prochlorococcus phage P-TIM68
CEVC01050451.1	507				1	1	Low-quality	0.08	No	Mimiviridae sp. ChoanoV1	2596887	species	1	d_Viruses;-_Varidnaviria;k_Bamfordvirae;p_Nucleocytoviricota;c_Megaviricetes;o_Imitervirales;f_Schizomimiviridae;-_unclassified Schizomimiviridae;s_Mimiviridae sp. ChoanoV1
CEVC01050535.1	1664				4	2	Low-quality	1.77	No	Pelagibacter phage Mosig EXVC030M	2759214	species	0.96	d_Viruses;-_Duplodnaviria;k_Heunggongvirae;p_Uroviricota;c_Caudoviricetes;f_Kyanoviridae;-_unclassified Kyanoviridae;s_Pelagibacter phage Mosig EXVC030M
CEVC01050646.1	568				1	0	Low-quality	0.31	No	Kyanoviridae	2946160	family	1	d_Viruses;-_Duplodnaviria;k_Heunggongvirae;p_Uroviricota;c_Caudoviricetes;f_Kyanoviridae
CEVC01050742.1	632				1	0	Low-quality	0.34	No	Kyanoviridae	2946160	family	1	d_Viruses;-_Duplodnaviria;k_Heunggongvirae;p_Uroviricota;c_Caudoviricetes;f_Kyanoviridae
CEVC01050795.1	764				1	0	Not-determined	NA	No	Kyanoviridae	2946160	family	1	d_Viruses;-_Duplodnaviria;k_Heunggongvirae;p_Uroviricota;c_Caudoviricetes;f_Kyanoviridae
CEVC01050936.1	2107				7	5	Low-quality	0.94	No	Synechococcus phage S-SSM7	445686	no rank	0.75	d_Viruses;-_Duplodnaviria;k_Heunggongvirae;p_Uroviricota;c_Caudoviricetes;f_Kyanoviridae;g_Lipsvirus;s_Lipsvirus ssm7;-_Synechococcus phage S-SSM7
CEVC01050983.1	546				2	1	Low-quality	0.36	No	Caudoviricetes	2731619	class	1	d_Viruses;-_Duplodnaviria;k_Heunggongvirae;p_Uroviricota;c_Caudoviricetes
CEVC01051022.1	509				2	2	Low-quality	0.27	No	Viruses	10239	superkingdom	1	d_Viruses
CEVC01051023.1	924				3	1	Low-quality	2.52	No	Caudoviricetes	2731619	class	1	d_Viruses;-_Duplodnaviria;k_Heunggongvirae;p_Uroviricota;c_Caudoviricetes
CEVC01051046.1	955				3	2	Low-quality	0.47	No	Prochlorococcus phage P-TIM68	1542477	no rank	1	d_Viruses;-_Duplodnaviria;k_Heunggongvirae;p_Uroviricota;c_Caudoviricetes;f_Kyanoviridae;g_Haifavirus;s_Haifavirus tim68;-_Prochlorococcus phage P-TIM68
CEVC01051145.1	974				3	1	Low-quality	0.46	No	Kyanoviridae	2946160	family	1	d_Viruses;-_Duplodnaviria;k_Heunggongvirae;p_Uroviricota;c_Caudoviricetes;f_Kyanoviridae
CEVC01051289.1	814				2	1	Low-quality	0.65	No	Caudoviricetes	2731619	class	1	d_Viruses;-_Duplodnaviria;k_Heunggongvirae;p_Uroviricota;c_Caudoviricetes
CEVC01051313.1	501				3	1	Low-quality	0.2	No	Viruses	10239	superkingdom	1	d_Viruses
CEVC01051390.1	3562				5	2	Low-quality	2.85	No	Caudoviricetes sp.	2832643	species	0.5	d_Viruses;-_Duplodnaviria;k_Heunggongvirae;p_Uroviricota;c_Caudoviricetes;-_unclassified Caudoviricetes;s_Caudoviricetes sp.
CEVC01051423.1	856				1	1	Low-quality	0.47	No	Synechococcus phage Bellamy	2023996	no rank	1	d_Viruses;-_Duplodnaviria;k_Heunggongvirae;p_Uroviricota;c_Caudoviricetes;f_Kyanoviridae;g_Bellamyvirus;s_Bellamyvirus bellamy;-_Synechococcus phage Bellamy
CEVC01051449.1	526				2	1	Low-quality	1.34	No	uncultured Mediterranean phage uvMED	1407671	species	1	d_Viruses;-_Duplodnaviria;k_Heunggongvirae;p_Uroviricota;c_Caudoviricetes;-_environmental samples;s_uncultured Mediterranean phage uvMED
CEVC01051832.1	645				1	1	Low-quality	0.39	No	uncultured Mediterranean phage uvMED	1407671	species	1	d_Viruses;-_Duplodnaviria;k_Heunggongvirae;p_Uroviricota;c_Caudoviricetes;-_environmental samples;s_uncultured Mediterranean phage uvMED
CEVC01051833.1	878				2	2	Low-quality	0.54	No	uncultured Mediterranean phage uvMED	1407671	species	1	d_Viruses;-_Duplodnaviria;k_Heunggongvirae;p_Uroviricota;c_Caudoviricetes;-_environmental samples;s_uncultured Mediterranean phage uvMED
CEVC01052011.1	550				1	0	Not-determined	NA	No	uncultured Mediterranean phage uvMED	1407671	species	1	d_Viruses;-_Duplodnaviria;k_Heunggongvirae;p_Uroviricota;c_Caudoviricetes;-_environmental samples;s_uncultured Mediterranean phage uvMED
CEVC01052035.1	1320				4	3	Low-quality	0.73	No	uncultured marine virus	186617	species	0.5	d_Viruses;-_environmental samples;s_uncultured marine virus
CEVC01052166.1	1413				1	1	Low-quality	0.78	No	uncultured marine virus	186617	species	1	d_Viruses;-_environmental samples;s_uncultured marine virus
CEVC01052317.1	674				2	1	Low-quality	0.38	No	Viruses	10239	superkingdom	1	d_Viruses
CEVC01052350.1	1005				1	1	Low-quality	0.55	No	Synechococcus phage S-SSM7	445686	no rank	1	d_Viruses;-_Duplodnaviria;k_Heunggongvirae;p_Uroviricota;c_Caudoviricetes;f_Kyanoviridae;g_Lipsvirus;s_Lipsvirus ssm7;-_Synechococcus phage S-SSM7
CEVC01052419.1	585				2	0	Not-determined	NA	No	Prochlorococcus phage P-TIM68	1542477	no rank	1	d_Viruses;-_Duplodnaviria;k_Heunggongvirae;p_Uroviricota;c_Caudoviricetes;f_Kyanoviridae;g_Haifavirus;s_Haifavirus tim68;-_Prochlorococcus phage P-TIM68
CEVC01052581.1	1236				4	1	Low-quality	3.79	No	uncultured Mediterranean phage uvMED	1407671	species	0.95	d_Viruses;-_Duplodnaviria;k_Heunggongvirae;p_Uroviricota;c_Caudoviricetes;-_environmental samples;s_uncultured Mediterranean phage uvMED
CEVC01052609.1	2184				1	1	Low-quality	0.97	No	Synechococcus phage S-WAM2	1815522	no rank	1	d_Viruses;-_Duplodnaviria;k_Heunggongvirae;p_Uroviricota;c_Caudoviricetes;f_Kyanoviridae;g_Cymopoleiavirus;s_Cymopoleiavirus swam2;-_Synechococcus phage S-WAM2
CEVC01052616.1	697				1	1	Low-quality	0.36	No	Synechococcus phage S-SM2	444860	no rank	1	d_Viruses;-_Duplodnaviria;k_Heunggongvirae;p_Uroviricota;c_Caudoviricetes;f_Kyanoviridae;g_Nilusvirus;s_Nilusvirus ssm2;-_Synechococcus phage S-SM2
CEVC01052715.1	591				2	2	Low-quality	0.53	No	Viruses	10239	superkingdom	0.93	d_Viruses
CEVC01052716.1	7633				12	3	Low-quality	1.57	No	Phaeocystis globosa virus	251749	species	0.5	d_Viruses;-_Varidnaviria;k_Bamfordvirae;p_Nucleocytoviricota;c_Megaviricetes;o_Algavirales;f_Phycodnaviridae;g_Prymnesiovirus;-_unclassified Prymnesiovirus;s_Phaeocystis globosa virus
CEVC01052763.1	505				2	0	Low-quality	0.29	No	Synechococcus phage S-H38	2783673	no rank	1	d_Viruses;-_Duplodnaviria;k_Heunggongvirae;p_Uroviricota;c_Caudoviricetes;f_Kyanoviridae;g_Yellowseavirus;s_Yellowseavirus thirtyeight;-_Synechococcus phage S-H38
CEVC01052765.1	4812				11	1	Low-quality	8.25	No	Viruses	10239	superkingdom	1	d_Viruses
CEVC01052849.1	643				2	1	Low-quality	0.33	No	Viruses	10239	superkingdom	1	d_Viruses
CEVC01052882.1	1915				6	3	Low-quality	1.01	No	Kyanoviridae	2946160	family	0.94	d_Viruses;-_Duplodnaviria;k_Heunggongvirae;p_Uroviricota;c_Caudoviricetes;f_Kyanoviridae
CEVC01052897.1	1786				4	2	Low-quality	1.02	Yes	Viruses	10239	superkingdom	0.99	d_Viruses
CEVC01052930.1	987				3	1	Low-quality	2.38	No	uncultured Mediterranean phage uvMED	1407671	species	0.98	d_Viruses;-_Duplodnaviria;k_Heunggongvirae;p_Uroviricota;c_Caudoviricetes;-_environmental samples;s_uncultured Mediterranean phage uvMED
CEVC01052947.1	956				1	1	Low-quality	0.54	No	Caudoviricetes sp.	2832643	species	1	d_Viruses;-_Duplodnaviria;k_Heunggongvirae;p_Uroviricota;c_Caudoviricetes;-_unclassified Caudoviricetes;s_Caudoviricetes sp.
CEVC01052952.1	758				2	1	Low-quality	0.29	No	uncultured Mediterranean phage uvMED	1407671	species	1	d_Viruses;-_Duplodnaviria;k_Heunggongvirae;p_Uroviricota;c_Caudoviricetes;-_environmental samples;s_uncultured Mediterranean phage uvMED
CEVC01053065.1	2452				8	5	Low-quality	1.3	No	Kyanoviridae	2946160	family	0.87	d_Viruses;-_Duplodnaviria;k_Heunggongvirae;p_Uroviricota;c_Caudoviricetes;f_Kyanoviridae
CEVC01053068.1	558				1	1	Low-quality	0.3	No	Synechococcus phage Bellamy	2023996	no rank	1	d_Viruses;-_Duplodnaviria;k_Heunggongvirae;p_Uroviricota;c_Caudoviricetes;f_Kyanoviridae;g_Bellamyvirus;s_Bellamyvirus bellamy;-_Synechococcus phage Bellamy
CEVC01053187.1	558				1	1	Low-quality	0.3	No	Synechococcus phage Bellamy	2023996	no rank	1	d_Viruses;-_Duplodnaviria;k_Heunggongvirae;p_Uroviricota;c_Caudoviricetes;f_Kyanoviridae;g_Bellamyvirus;s_Bellamyvirus bellamy;-_Synechococcus phage Bellamy
CEVC01053230.1	636				2	0	Not-determined	NA	No	Salacisavirus pssm2	2734140	species	1	d_Viruses;-_Duplodnaviria;k_Heunggongvirae;p_Uroviricota;c_Caudoviricetes;f_Kyanoviridae;g_Salacisavirus;s_Salacisavirus pssm2
CEVC01053399.1	561				1	1	Low-quality	0.33	No	uncultured Mediterranean phage uvMED	1407671	species	1	d_Viruses;-_Duplodnaviria;k_Heunggongvirae;p_Uroviricota;c_Caudoviricetes;-_environmental samples;s_uncultured Mediterranean phage uvMED
CEVC01053414.1	827				1	0	Low-quality	0.46	No	Nerrivikvirus	2733119	genus	1	d_Viruses;-_Duplodnaviria;k_Heunggongvirae;p_Uroviricota;c_Caudoviricetes;f_Kyanoviridae;g_Nerrivikvirus
CEVC01053453.1	619				2	2	Low-quality	0.31	No	Prochlorococcus phage P-HM2	445696	no rank	0.5	d_Viruses;-_Duplodnaviria;k_Heunggongvirae;p_Uroviricota;c_Caudoviricetes;g_Eurybiavirus;s_Eurybiavirus PHM2;-_Prochlorococcus phage P-HM2
CEVC01053645.1	508				1	0	Not-determined	NA	No	Caudoviricetes sp.	2832643	species	1	d_Viruses;-_Duplodnaviria;k_Heunggongvirae;p_Uroviricota;c_Caudoviricetes;-_unclassified Caudoviricetes;s_Caudoviricetes sp.
CEVC01053648.1	514				3	2	Low-quality	1.47	No	Caudoviricetes	2731619	class	1	d_Viruses;-_Duplodnaviria;k_Heunggongvirae;p_Uroviricota;c_Caudoviricetes
CEVC01053715.1	636				1	1	Low-quality	0.35	No	Chalconvirus	2948659	genus	1	d_Viruses;-_Duplodnaviria;k_Heunggongvirae;p_Uroviricota;c_Caudoviricetes;f_Kyanoviridae;g_Chalconvirus
CEVC01053833.1	1629				1	1	Low-quality	0.9	No	Chalconvirus	2948659	genus	1	d_Viruses;-_Duplodnaviria;k_Heunggongvirae;p_Uroviricota;c_Caudoviricetes;f_Kyanoviridae;g_Chalconvirus
CEVC01053834.1	647				3	1	Low-quality	0.34	No	Caudoviricetes	2731619	class	1	d_Viruses;-_Duplodnaviria;k_Heunggongvirae;p_Uroviricota;c_Caudoviricetes
CEVC01053880.1	770				1	1	Low-quality	0.52	No	Pelagibacter phage Mosig EXVC030M	2759214	species	1	d_Viruses;-_Duplodnaviria;k_Heunggongvirae;p_Uroviricota;c_Caudoviricetes;f_Kyanoviridae;-_unclassified Kyanoviridae;s_Pelagibacter phage Mosig EXVC030M
CEVC01053882.1	4220				10	7	Low-quality	2.33	No	Eurybiavirus	2733104	genus	0.72	d_Viruses;-_Duplodnaviria;k_Heunggongvirae;p_Uroviricota;c_Caudoviricetes;g_Eurybiavirus
CEVC01054014.1	1110				3	2	Low-quality	0.56	No	Bellamyvirus	2733096	genus	0.51	d_Viruses;-_Duplodnaviria;k_Heunggongvirae;p_Uroviricota;c_Caudoviricetes;f_Kyanoviridae;g_Bellamyvirus
CEVC01054138.1	617				1	1	Low-quality	0.44	No	Pelagibacter phage Mosig EXVC030M	2759214	species	1	d_Viruses;-_Duplodnaviria;k_Heunggongvirae;p_Uroviricota;c_Caudoviricetes;f_Kyanoviridae;-_unclassified Kyanoviridae;s_Pelagibacter phage Mosig EXVC030M
CEVC01054170.1	4206				4	2	Low-quality	1.81	No	Lipsvirus	2948803	genus	1	d_Viruses;-_Duplodnaviria;k_Heunggongvirae;p_Uroviricota;c_Caudoviricetes;f_Kyanoviridae;g_Lipsvirus
CEVC01054171.1	2126				2	0	Low-quality	0.91	No	Lipsvirus	2948803	genus	1	d_Viruses;-_Duplodnaviria;k_Heunggongvirae;p_Uroviricota;c_Caudoviricetes;f_Kyanoviridae;g_Lipsvirus
CEVC01054238.1	741				2	2	Low-quality	0.34	No	uncultured Mediterranean phage uvMED	1407671	species	1	d_Viruses;-_Duplodnaviria;k_Heunggongvirae;p_Uroviricota;c_Caudoviricetes;-_environmental samples;s_uncultured Mediterranean phage uvMED
CEVC01054262.1	748				1	0	Not-determined	NA	No	uncultured Mediterranean phage uvMED	1407671	species	1	d_Viruses;-_Duplodnaviria;k_Heunggongvirae;p_Uroviricota;c_Caudoviricetes;-_environmental samples;s_uncultured Mediterranean phage uvMED
CEVC01054449.1	1264				3	0	Low-quality	0.71	No	uncultured marine virus	186617	species	1	d_Viruses;-_environmental samples;s_uncultured marine virus
CEVC01054541.1	624				4	0	Low-quality	1.63	No	Viruses	10239	superkingdom	1	d_Viruses
CEVC01054565.1	8305				4	1	Low-quality	4.56	No	Eurybiavirus	2733104	genus	0.67	d_Viruses;-_Duplodnaviria;k_Heunggongvirae;p_Uroviricota;c_Caudoviricetes;g_Eurybiavirus
CEVC01054769.1	786				2	0	Low-quality	0.43	No	Eurybiavirus	2733104	genus	1	d_Viruses;-_Duplodnaviria;k_Heunggongvirae;p_Uroviricota;c_Caudoviricetes;g_Eurybiavirus
CEVC01054812.1	1637				3	3	Low-quality	0.91	No	uncultured Mediterranean phage uvMED	1407671	species	1	d_Viruses;-_Duplodnaviria;k_Heunggongvirae;p_Uroviricota;c_Caudoviricetes;-_environmental samples;s_uncultured Mediterranean phage uvMED
CEVC01055057.1	1491				3	1	Low-quality	0.8	No	Pelagibacter phage Mosig EXVC030M	2759214	species	1	d_Viruses;-_Duplodnaviria;k_Heunggongvirae;p_Uroviricota;c_Caudoviricetes;f_Kyanoviridae;-_unclassified Kyanoviridae;s_Pelagibacter phage Mosig EXVC030M
CEVC01055157.1	819				2	1	Low-quality	0.43	No	Viruses	10239	superkingdom	1	d_Viruses
CEVC01055169.1	699				3	0	Low-quality	2.11	No	Prokaryotic dsDNA virus sp.	2591644	species	1	d_Viruses;-_unclassified viruses;-_unclassified DNA viruses;-_unclassified dsDNA viruses;s_Prokaryotic dsDNA virus sp.
CEVC01055205.1	585				1	0	Low-quality	0.25	No	Synechococcus phage S-SSM7	445686	no rank	1	d_Viruses;-_Duplodnaviria;k_Heunggongvirae;p_Uroviricota;c_Caudoviricetes;f_Kyanoviridae;g_Lipsvirus;s_Lipsvirus ssm7;-_Synechococcus phage S-SSM7
CEVC01055409.1	696				1	1	Low-quality	0.31	No	unclassified Kyanoviridae	2960609	no rank	1	d_Viruses;-_Duplodnaviria;k_Heunggongvirae;p_Uroviricota;c_Caudoviricetes;f_Kyanoviridae;-_unclassified Kyanoviridae
CEVC01055515.1	578				1	1	Low-quality	0.26	No	unclassified Kyanoviridae	2960609	no rank	1	d_Viruses;-_Duplodnaviria;k_Heunggongvirae;p_Uroviricota;c_Caudoviricetes;f_Kyanoviridae;-_unclassified Kyanoviridae
CEVC01055593.1	507				2	0	Low-quality	0.29	No	uncultured marine virus	186617	species	1	d_Viruses;-_environmental samples;s_uncultured marine virus
CEVC01055615.1	675				1	1	Low-quality	0.35	No	Kyanoviridae	2946160	family	1	d_Viruses;-_Duplodnaviria;k_Heunggongvirae;p_Uroviricota;c_Caudoviricetes;f_Kyanoviridae
CEVC01055626.1	2985				1	0	Not-determined	NA	No	uncultured Mediterranean phage uvMED	1407671	species	1	d_Viruses;-_Duplodnaviria;k_Heunggongvirae;p_Uroviricota;c_Caudoviricetes;-_environmental samples;s_uncultured Mediterranean phage uvMED
CEVC01055833.1	595				2	1	Low-quality	0.32	No	Kyanoviridae	2946160	family	1	d_Viruses;-_Duplodnaviria;k_Heunggongvirae;p_Uroviricota;c_Caudoviricetes;f_Kyanoviridae
CEVC01055850.1	840				1	1	Low-quality	1.57	No	Prokaryotic dsDNA virus sp.	2591644	species	1	d_Viruses;-_unclassified viruses;-_unclassified DNA viruses;-_unclassified dsDNA viruses;s_Prokaryotic dsDNA virus sp.
CEVC01055883.1	2262				5	4	Low-quality	1.24	No	Eurybiavirus	2733104	genus	1	d_Viruses;-_Duplodnaviria;k_Heunggongvirae;p_Uroviricota;c_Caudoviricetes;g_Eurybiavirus
CEVC01055915.1	3939				4	0	Low-quality	9.45	No	uncultured Mediterranean phage uvMED	1407671	species	1	d_Viruses;-_Duplodnaviria;k_Heunggongvirae;p_Uroviricota;c_Caudoviricetes;-_environmental samples;s_uncultured Mediterranean phage uvMED
CEVC01056025.1	765				1	1	Low-quality	0.3	No	Caudoviricetes	2731619	class	1	d_Viruses;-_Duplodnaviria;k_Heunggongvirae;p_Uroviricota;c_Caudoviricetes
CEVC01056087.1	878				1	0	Low-quality	0.52	No	uncultured Caudovirales phage	2100421	species	1	d_Viruses;-_Duplodnaviria;k_Heunggongvirae;p_Uroviricota;c_Caudoviricetes;-_environmental samples;s_uncultured Caudovirales phage
CEVC01056113.1	503				1	0	Low-quality	1.47	No	uncultured Mediterranean phage uvMED	1407671	species	1	d_Viruses;-_Duplodnaviria;k_Heunggongvirae;p_Uroviricota;c_Caudoviricetes;-_environmental samples;s_uncultured Mediterranean phage uvMED
CEVC01056175.1	724				1	1	Low-quality	0.38	No	Synechococcus phage Bellamy	2023996	no rank	0.92	d_Viruses;-_Duplodnaviria;k_Heunggongvirae;p_Uroviricota;c_Caudoviricetes;f_Kyanoviridae;g_Bellamyvirus;s_Bellamyvirus bellamy;-_Synechococcus phage Bellamy
CEVC01056228.1	1077				5	0	Low-quality	1.99	No	unclassified Caudoviricetes	2788787	no rank	0.54	d_Viruses;-_Duplodnaviria;k_Heunggongvirae;p_Uroviricota;c_Caudoviricetes;-_unclassified Caudoviricetes
CEVC01056269.1	1401				1	0	Not-determined	NA	No	Prokaryotic dsDNA virus sp.	2591644	species	1	d_Viruses;-_unclassified viruses;-_unclassified DNA viruses;-_unclassified dsDNA viruses;s_Prokaryotic dsDNA virus sp.
CEVC01056270.1	1622				1	0	Low-quality	1.39	No	Prokaryotic dsDNA virus sp.	2591644	species	1	d_Viruses;-_unclassified viruses;-_unclassified DNA viruses;-_unclassified dsDNA viruses;s_Prokaryotic dsDNA virus sp.
CEVC01056449.1	3052				4	0	Not-determined	NA	No	Synechococcus phage Bellamy	2023996	no rank	1	d_Viruses;-_Duplodnaviria;k_Heunggongvirae;p_Uroviricota;c_Caudoviricetes;f_Kyanoviridae;g_Bellamyvirus;s_Bellamyvirus bellamy;-_Synechococcus phage Bellamy
CEVC01056572.1	3896				7	1	Low-quality	1.48	Yes	uncultured virus	340016	species	1	d_Viruses;-_environmental samples;s_uncultured virus
CEVC01056616.1	8540				10	4	Low-quality	26.47	No	Viruses	10239	superkingdom	0.51	d_Viruses
CEVC01056641.1	879				1	0	Low-quality	0.44	No	Synechococcus phage Bellamy	2023996	no rank	0.93	d_Viruses;-_Duplodnaviria;k_Heunggongvirae;p_Uroviricota;c_Caudoviricetes;f_Kyanoviridae;g_Bellamyvirus;s_Bellamyvirus bellamy;-_Synechococcus phage Bellamy
CEVC01056722.1	804				1	0	Not-determined	NA	No	Synechococcus phage Bellamy	2023996	no rank	1	d_Viruses;-_Duplodnaviria;k_Heunggongvirae;p_Uroviricota;c_Caudoviricetes;f_Kyanoviridae;g_Bellamyvirus;s_Bellamyvirus bellamy;-_Synechococcus phage Bellamy
CEVC01056754.1	4676				3	3	Low-quality	2.49	No	Caudoviricetes	2731619	class	1	d_Viruses;-_Duplodnaviria;k_Heunggongvirae;p_Uroviricota;c_Caudoviricetes
CEVC01056794.1	680				2	0	Not-determined	NA	No	Synechococcus phage Bellamy	2023996	no rank	1	d_Viruses;-_Duplodnaviria;k_Heunggongvirae;p_Uroviricota;c_Caudoviricetes;f_Kyanoviridae;g_Bellamyvirus;s_Bellamyvirus bellamy;-_Synechococcus phage Bellamy
CEVC01056795.1	680				2	0	Not-determined	NA	No	Synechococcus phage Bellamy	2023996	no rank	1	d_Viruses;-_Duplodnaviria;k_Heunggongvirae;p_Uroviricota;c_Caudoviricetes;f_Kyanoviridae;g_Bellamyvirus;s_Bellamyvirus bellamy;-_Synechococcus phage Bellamy
CEVC01056884.1	2346				3	2	Low-quality	1.39	No	Kyanoviridae	2946160	family	1	d_Viruses;-_Duplodnaviria;k_Heunggongvirae;p_Uroviricota;c_Caudoviricetes;f_Kyanoviridae
CEVC01056917.1	943				2	2	Low-quality	2.61	No	uncultured Mediterranean phage uvMED	1407671	species	0.93	d_Viruses;-_Duplodnaviria;k_Heunggongvirae;p_Uroviricota;c_Caudoviricetes;-_environmental samples;s_uncultured Mediterranean phage uvMED
CEVC01057210.1	1157				2	0	Low-quality	0.61	No	unclassified Kyanoviridae	2960609	no rank	1	d_Viruses;-_Duplodnaviria;k_Heunggongvirae;p_Uroviricota;c_Caudoviricetes;f_Kyanoviridae;-_unclassified Kyanoviridae
CEVC01057245.1	907				2	1	Low-quality	0.45	No	Synechococcus phage S-SSM7	445686	no rank	0.5	d_Viruses;-_Duplodnaviria;k_Heunggongvirae;p_Uroviricota;c_Caudoviricetes;f_Kyanoviridae;g_Lipsvirus;s_Lipsvirus ssm7;-_Synechococcus phage S-SSM7
CEVC01057246.1	2538				1	1	Low-quality	1.09	No	Synechococcus phage S-SSM7	445686	no rank	1	d_Viruses;-_Duplodnaviria;k_Heunggongvirae;p_Uroviricota;c_Caudoviricetes;f_Kyanoviridae;g_Lipsvirus;s_Lipsvirus ssm7;-_Synechococcus phage S-SSM7
CEVC01057307.1	748				1	0	Low-quality	0.4	No	Synechococcus phage Bellamy	2023996	no rank	1	d_Viruses;-_Duplodnaviria;k_Heunggongvirae;p_Uroviricota;c_Caudoviricetes;f_Kyanoviridae;g_Bellamyvirus;s_Bellamyvirus bellamy;-_Synechococcus phage Bellamy
CEVC01057337.1	1243				2	1	Low-quality	0.7	No	Synechococcus phage S-8S55	3038207	species	0.92	d_Viruses;-_Duplodnaviria;k_Heunggongvirae;p_Uroviricota;c_Caudoviricetes;f_Kyanoviridae;g_Kanaloavirus;-_unclassified Kanaloavirus;s_Synechococcus phage S-8S55
CEVC01057339.1	993				1	0	Not-determined	NA	No	Viruses	10239	superkingdom	1	d_Viruses
CEVC01057357.1	1270				2	1	Low-quality	0.1	No	Chrysochromulina ericina virus	455364	species	1	d_Viruses;-_Varidnaviria;k_Bamfordvirae;p_Nucleocytoviricota;c_Megaviricetes;o_Algavirales;f_Phycodnaviridae;-_unclassified Phycodnaviridae;s_Chrysochromulina ericina virus
CEVC01057478.1	1614				4	2	Low-quality	0.82	No	Lipsvirus	2948803	genus	0.67	d_Viruses;-_Duplodnaviria;k_Heunggongvirae;p_Uroviricota;c_Caudoviricetes;f_Kyanoviridae;g_Lipsvirus
CEVC01057500.1	1592				3	3	Low-quality	0.85	No	Prochlorococcus phage P-TIM68	1542477	no rank	0.51	d_Viruses;-_Duplodnaviria;k_Heunggongvirae;p_Uroviricota;c_Caudoviricetes;f_Kyanoviridae;g_Haifavirus;s_Haifavirus tim68;-_Prochlorococcus phage P-TIM68
CEVC01057663.1	2754				2	1	Low-quality	1.71	No	uncultured Caudovirales phage	2100421	species	1	d_Viruses;-_Duplodnaviria;k_Heunggongvirae;p_Uroviricota;c_Caudoviricetes;-_environmental samples;s_uncultured Caudovirales phage
CEVC01057670.1	1457				3	2	Low-quality	0.69	No	Synechococcus phage Bellamy	2023996	no rank	0.99	d_Viruses;-_Duplodnaviria;k_Heunggongvirae;p_Uroviricota;c_Caudoviricetes;f_Kyanoviridae;g_Bellamyvirus;s_Bellamyvirus bellamy;-_Synechococcus phage Bellamy
CEVC01057700.1	575				1	1	Low-quality	0.26	No	Synechococcus phage S-SSM7	445686	no rank	1	d_Viruses;-_Duplodnaviria;k_Heunggongvirae;p_Uroviricota;c_Caudoviricetes;f_Kyanoviridae;g_Lipsvirus;s_Lipsvirus ssm7;-_Synechococcus phage S-SSM7
CEVC01057705.1	5670				9	4	Low-quality	3.07	No	Synechococcus phage S-SRM01	2781608	species	0.83	d_Viruses;-_Duplodnaviria;k_Heunggongvirae;p_Uroviricota;c_Caudoviricetes;f_Kyanoviridae;-_unclassified Kyanoviridae;s_Synechococcus phage S-SRM01
CEVC01057762.1	735				1	1	Low-quality	0.37	No	Viruses	10239	superkingdom	1	d_Viruses
CEVC01057768.1	1059				2	0	Low-quality	0.75	No	Pelagibacter phage Mosig EXVC030M	2759214	species	1	d_Viruses;-_Duplodnaviria;k_Heunggongvirae;p_Uroviricota;c_Caudoviricetes;f_Kyanoviridae;-_unclassified Kyanoviridae;s_Pelagibacter phage Mosig EXVC030M
CEVC01057790.1	966				1	1	Low-quality	0.41	No	Synechococcus phage S-SSM7	445686	no rank	1	d_Viruses;-_Duplodnaviria;k_Heunggongvirae;p_Uroviricota;c_Caudoviricetes;f_Kyanoviridae;g_Lipsvirus;s_Lipsvirus ssm7;-_Synechococcus phage S-SSM7
CEVC01057917.1	7023				10	1	Low-quality	16.81	No	uncultured Mediterranean phage uvMED	1407671	species	1	d_Viruses;-_Duplodnaviria;k_Heunggongvirae;p_Uroviricota;c_Caudoviricetes;-_environmental samples;s_uncultured Mediterranean phage uvMED
CEVC01057991.1	538				2	1	Low-quality	0.23	No	Synechococcus phage S-SSM7	445686	no rank	1	d_Viruses;-_Duplodnaviria;k_Heunggongvirae;p_Uroviricota;c_Caudoviricetes;f_Kyanoviridae;g_Lipsvirus;s_Lipsvirus ssm7;-_Synechococcus phage S-SSM7
CEVC01058060.1	580				1	0	Not-determined	NA	No	Pelagibacter phage Mosig EXVC030M	2759214	species	1	d_Viruses;-_Duplodnaviria;k_Heunggongvirae;p_Uroviricota;c_Caudoviricetes;f_Kyanoviridae;-_unclassified Kyanoviridae;s_Pelagibacter phage Mosig EXVC030M
CEVC01058108.1	2142				2	1	Low-quality	3.92	No	Roseobacter phage CRP-207	2873404	species	1	d_Viruses;-_Duplodnaviria;k_Heunggongvirae;p_Uroviricota;c_Caudoviricetes;-_unclassified Caudoviricetes;s_Roseobacter phage CRP-207
CEVC01058207.1	4165				5	3	Low-quality	11.42	No	Prochlorococcus phage P-SCSP2	2914506	species	0.66	d_Viruses;-_Duplodnaviria;k_Heunggongvirae;p_Uroviricota;c_Caudoviricetes;f_Autographiviridae;-_unclassified Autographiviridae;s_Prochlorococcus phage P-SCSP2
CEVC01058288.1	1331				1	1	Low-quality	0.74	No	Synechococcus phage S-SM2	444860	no rank	0.5	d_Viruses;-_Duplodnaviria;k_Heunggongvirae;p_Uroviricota;c_Caudoviricetes;f_Kyanoviridae;g_Nilusvirus;s_Nilusvirus ssm2;-_Synechococcus phage S-SM2
CEVC01058311.1	852				4	2	Low-quality	1.54	No	unclassified Caudoviricetes	2788787	no rank	1	d_Viruses;-_Duplodnaviria;k_Heunggongvirae;p_Uroviricota;c_Caudoviricetes;-_unclassified Caudoviricetes
CEVC01058339.1	1778				2	0	Low-quality	3.25	No	Viruses	10239	superkingdom	0.5	d_Viruses
CEVC01058340.1	919				4	1	Low-quality	0.47	No	uncultured marine virus	186617	species	0.89	d_Viruses;-_environmental samples;s_uncultured marine virus
CEVC01058377.1	512				1	1	Low-quality	0.31	No	Prochlorococcus phage P-TIM68	1542477	no rank	1	d_Viruses;-_Duplodnaviria;k_Heunggongvirae;p_Uroviricota;c_Caudoviricetes;f_Kyanoviridae;g_Haifavirus;s_Haifavirus tim68;-_Prochlorococcus phage P-TIM68
CEVC01058429.1	816				2	0	Low-quality	1.47	No	Roseobacter phage CRP-207	2873404	species	1	d_Viruses;-_Duplodnaviria;k_Heunggongvirae;p_Uroviricota;c_Caudoviricetes;-_unclassified Caudoviricetes;s_Roseobacter phage CRP-207
CEVC01058465.1	1447				4	1	Low-quality	1.02	No	Pelagibacter phage Mosig EXVC030M	2759214	species	0.75	d_Viruses;-_Duplodnaviria;k_Heunggongvirae;p_Uroviricota;c_Caudoviricetes;f_Kyanoviridae;-_unclassified Kyanoviridae;s_Pelagibacter phage Mosig EXVC030M
CEVC01058549.1	526				2	1	Low-quality	0.04	No	Nucleocytoviricota	2732007	phylum	1	d_Viruses;-_Varidnaviria;k_Bamfordvirae;p_Nucleocytoviricota
CEVC01058560.1	4261				5	4	Low-quality	2.26	No	uncultured marine virus	186617	species	0.74	d_Viruses;-_environmental samples;s_uncultured marine virus
CEVC01058582.1	870				2	0	Low-quality	0.41	No	Synechococcus phage Bellamy	2023996	no rank	1	d_Viruses;-_Duplodnaviria;k_Heunggongvirae;p_Uroviricota;c_Caudoviricetes;f_Kyanoviridae;g_Bellamyvirus;s_Bellamyvirus bellamy;-_Synechococcus phage Bellamy
CEVC01058612.1	1023				1	1	Low-quality	0.53	No	Prochlorococcus phage P-TIM68	1542477	no rank	1	d_Viruses;-_Duplodnaviria;k_Heunggongvirae;p_Uroviricota;c_Caudoviricetes;f_Kyanoviridae;g_Haifavirus;s_Haifavirus tim68;-_Prochlorococcus phage P-TIM68
CEVC01058617.1	7647				21	2	Low-quality	12.79	No	Viruses	10239	superkingdom	0.51	d_Viruses
CEVC01058671.1	592				3	0	Low-quality	1.81	No	uncultured Mediterranean phage uvMED	1407671	species	0.92	d_Viruses;-_Duplodnaviria;k_Heunggongvirae;p_Uroviricota;c_Caudoviricetes;-_environmental samples;s_uncultured Mediterranean phage uvMED
CEVC01058675.1	550				3	0	Low-quality	1.66	No	Prokaryotic dsDNA virus sp.	2591644	species	1	d_Viruses;-_unclassified viruses;-_unclassified DNA viruses;-_unclassified dsDNA viruses;s_Prokaryotic dsDNA virus sp.
CEVC01058781.1	1441				3	1	Low-quality	0.61	No	Prokaryotic dsDNA virus sp.	2591644	species	1	d_Viruses;-_unclassified viruses;-_unclassified DNA viruses;-_unclassified dsDNA viruses;s_Prokaryotic dsDNA virus sp.
CEVC01058860.1	1537				3	2	Low-quality	0.81	No	uncultured Mediterranean phage uvMED	1407671	species	1	d_Viruses;-_Duplodnaviria;k_Heunggongvirae;p_Uroviricota;c_Caudoviricetes;-_environmental samples;s_uncultured Mediterranean phage uvMED
CEVC01058948.1	679				2	2	Low-quality	0.37	No	Eurybiavirus sp.	2821410	species	0.94	d_Viruses;-_Duplodnaviria;k_Heunggongvirae;p_Uroviricota;c_Caudoviricetes;g_Eurybiavirus;-_unclassified Eurybiavirus;s_Eurybiavirus sp.
CEVC01058954.1	571				1	0	Low-quality	0.31	No	Eurybiavirus	2733104	genus	1	d_Viruses;-_Duplodnaviria;k_Heunggongvirae;p_Uroviricota;c_Caudoviricetes;g_Eurybiavirus
CEVC01059010.1	665				3	2	Low-quality	0.43	No	Viruses	10239	superkingdom	1	d_Viruses
CEVC01059017.1	789				1	0	Low-quality	0.44	No	Synechococcus phage Bellamy	2023996	no rank	1	d_Viruses;-_Duplodnaviria;k_Heunggongvirae;p_Uroviricota;c_Caudoviricetes;f_Kyanoviridae;g_Bellamyvirus;s_Bellamyvirus bellamy;-_Synechococcus phage Bellamy
CEVC01059045.1	987				3	2	Low-quality	0.35	No	uncultured Mediterranean phage uvMED	1407671	species	1	d_Viruses;-_Duplodnaviria;k_Heunggongvirae;p_Uroviricota;c_Caudoviricetes;-_environmental samples;s_uncultured Mediterranean phage uvMED
CEVC01059087.1	580				1	0	Low-quality	0.32	No	uncultured marine virus	186617	species	1	d_Viruses;-_environmental samples;s_uncultured marine virus
CEVC01059122.1	1538				4	4	Low-quality	0.84	No	Kyanoviridae	2946160	family	1	d_Viruses;-_Duplodnaviria;k_Heunggongvirae;p_Uroviricota;c_Caudoviricetes;f_Kyanoviridae
CEVC01059168.1	1024				2	1	Low-quality	0.52	No	Caudoviricetes	2731619	class	0.51	d_Viruses;-_Duplodnaviria;k_Heunggongvirae;p_Uroviricota;c_Caudoviricetes
CEVC01059199.1	1070				2	2	Low-quality	0.43	No	Viruses	10239	superkingdom	1	d_Viruses
CEVC01059256.1	909				1	0	Not-determined	NA	No	Eurybiavirus sp.	2821410	species	0.99	d_Viruses;-_Duplodnaviria;k_Heunggongvirae;p_Uroviricota;c_Caudoviricetes;g_Eurybiavirus;-_unclassified Eurybiavirus;s_Eurybiavirus sp.
CEVC01059300.1	1073				2	1	Low-quality	3.07	No	uncultured marine virus	186617	species	1	d_Viruses;-_environmental samples;s_uncultured marine virus
CEVC01059439.1	1041				2	0	Low-quality	2.46	No	uncultured Mediterranean phage uvMED	1407671	species	1	d_Viruses;-_Duplodnaviria;k_Heunggongvirae;p_Uroviricota;c_Caudoviricetes;-_environmental samples;s_uncultured Mediterranean phage uvMED
CEVC01059487.1	1516				4	0	Low-quality	0.94	No	Pelagibacter phage Mosig EXVC030M	2759214	species	1	d_Viruses;-_Duplodnaviria;k_Heunggongvirae;p_Uroviricota;c_Caudoviricetes;f_Kyanoviridae;-_unclassified Kyanoviridae;s_Pelagibacter phage Mosig EXVC030M
CEVC01059694.1	2945				4	3	Low-quality	9.04	No	uncultured Mediterranean phage uvMED	1407671	species	0.94	d_Viruses;-_Duplodnaviria;k_Heunggongvirae;p_Uroviricota;c_Caudoviricetes;-_environmental samples;s_uncultured Mediterranean phage uvMED
CEVC01059748.1	518				1	1	Low-quality	0.04	No	Mimiviridae	549779	family	1	d_Viruses;-_Varidnaviria;k_Bamfordvirae;p_Nucleocytoviricota;c_Megaviricetes;o_Imitervirales;f_Mimiviridae
CEVC01059991.1	672				1	0	Not-determined	NA	No	Synechococcus phage Bellamy	2023996	no rank	1	d_Viruses;-_Duplodnaviria;k_Heunggongvirae;p_Uroviricota;c_Caudoviricetes;f_Kyanoviridae;g_Bellamyvirus;s_Bellamyvirus bellamy;-_Synechococcus phage Bellamy
CEVC01060060.1	907				3	2	Low-quality	0.45	No	Bellamyvirus sp.	2821411	species	1	d_Viruses;-_Duplodnaviria;k_Heunggongvirae;p_Uroviricota;c_Caudoviricetes;f_Kyanoviridae;g_Bellamyvirus;-_unclassified Bellamyvirus;s_Bellamyvirus sp.
CEVC01060171.1	523				2	2	Low-quality	0.29	No	Synechococcus phage S-SM2	444860	no rank	0.93	d_Viruses;-_Duplodnaviria;k_Heunggongvirae;p_Uroviricota;c_Caudoviricetes;f_Kyanoviridae;g_Nilusvirus;s_Nilusvirus ssm2;-_Synechococcus phage S-SM2
CEVC01060178.1	733				1	1	Low-quality	2.3	No	Prokaryotic dsDNA virus sp.	2591644	species	1	d_Viruses;-_unclassified viruses;-_unclassified DNA viruses;-_unclassified dsDNA viruses;s_Prokaryotic dsDNA virus sp.
CEVC01060193.1	2655				2	2	Low-quality	1.46	No	Synechococcus phage S-SSM7	445686	no rank	1	d_Viruses;-_Duplodnaviria;k_Heunggongvirae;p_Uroviricota;c_Caudoviricetes;f_Kyanoviridae;g_Lipsvirus;s_Lipsvirus ssm7;-_Synechococcus phage S-SSM7
CEVC01060307.1	1031				2	1	Low-quality	0.57	No	Synechococcus phage Bellamy	2023996	no rank	1	d_Viruses;-_Duplodnaviria;k_Heunggongvirae;p_Uroviricota;c_Caudoviricetes;f_Kyanoviridae;g_Bellamyvirus;s_Bellamyvirus bellamy;-_Synechococcus phage Bellamy
CEVC01060377.1	3172				1	1	Low-quality	1.37	No	Salacisavirus pssm2	2734140	species	1	d_Viruses;-_Duplodnaviria;k_Heunggongvirae;p_Uroviricota;c_Caudoviricetes;f_Kyanoviridae;g_Salacisavirus;s_Salacisavirus pssm2
CEVC01060517.1	501				2	1	Low-quality	1.41	No	Caudoviricetes	2731619	class	1	d_Viruses;-_Duplodnaviria;k_Heunggongvirae;p_Uroviricota;c_Caudoviricetes
CEVC01060542.1	1723				1	1	Low-quality	0.74	No	Lipsvirus	2948803	genus	1	d_Viruses;-_Duplodnaviria;k_Heunggongvirae;p_Uroviricota;c_Caudoviricetes;f_Kyanoviridae;g_Lipsvirus
CEVC01060543.1	2623				4	2	Low-quality	1.18	No	Synechococcus phage S-SSM7	445686	no rank	0.5	d_Viruses;-_Duplodnaviria;k_Heunggongvirae;p_Uroviricota;c_Caudoviricetes;f_Kyanoviridae;g_Lipsvirus;s_Lipsvirus ssm7;-_Synechococcus phage S-SSM7
CEVC01060551.1	1001				3	0	Low-quality	0.73	No	Kyanoviridae	2946160	family	0.5	d_Viruses;-_Duplodnaviria;k_Heunggongvirae;p_Uroviricota;c_Caudoviricetes;f_Kyanoviridae
CEVC01060627.1	762				2	0	Not-determined	NA	No	uncultured marine virus	186617	species	1	d_Viruses;-_environmental samples;s_uncultured marine virus
CEVC01060699.1	597				1	1	Low-quality	0.38	No	Viruses	10239	superkingdom	1	d_Viruses
CEVC01060727.1	3694				6	3	Low-quality	2.23	No	uncultured Mediterranean phage uvMED	1407671	species	1	d_Viruses;-_Duplodnaviria;k_Heunggongvirae;p_Uroviricota;c_Caudoviricetes;-_environmental samples;s_uncultured Mediterranean phage uvMED
CEVC01060891.1	776				1	0	Not-determined	NA	No	Kyanoviridae	2946160	family	1	d_Viruses;-_Duplodnaviria;k_Heunggongvirae;p_Uroviricota;c_Caudoviricetes;f_Kyanoviridae
CEVC01060935.1	1080				4	3	Low-quality	0.57	No	Kyanoviridae	2946160	family	0.51	d_Viruses;-_Duplodnaviria;k_Heunggongvirae;p_Uroviricota;c_Caudoviricetes;f_Kyanoviridae
CEVC01061062.1	3099				2	2	Low-quality	1.7	No	Prochlorococcus phage P-HM2	445696	no rank	0.5	d_Viruses;-_Duplodnaviria;k_Heunggongvirae;p_Uroviricota;c_Caudoviricetes;g_Eurybiavirus;s_Eurybiavirus PHM2;-_Prochlorococcus phage P-HM2
CEVC01061063.1	663				1	1	Low-quality	0.29	No	Prochlorococcus phage P-TIM68	1542477	no rank	1	d_Viruses;-_Duplodnaviria;k_Heunggongvirae;p_Uroviricota;c_Caudoviricetes;f_Kyanoviridae;g_Haifavirus;s_Haifavirus tim68;-_Prochlorococcus phage P-TIM68
CEVC01061229.1	673				2	1	Low-quality	0.36	No	uncultured Mediterranean phage uvMED	1407671	species	1	d_Viruses;-_Duplodnaviria;k_Heunggongvirae;p_Uroviricota;c_Caudoviricetes;-_environmental samples;s_uncultured Mediterranean phage uvMED
CEVC01061256.1	1060				4	0	Low-quality	2.76	No	uncultured Mediterranean phage uvMED	1407671	species	1	d_Viruses;-_Duplodnaviria;k_Heunggongvirae;p_Uroviricota;c_Caudoviricetes;-_environmental samples;s_uncultured Mediterranean phage uvMED
CEVC01061271.1	591				1	1	Low-quality	0.37	No	Pelagibacter phage Mosig EXVC030M	2759214	species	1	d_Viruses;-_Duplodnaviria;k_Heunggongvirae;p_Uroviricota;c_Caudoviricetes;f_Kyanoviridae;-_unclassified Kyanoviridae;s_Pelagibacter phage Mosig EXVC030M
CEVC01061278.1	5648				6	5	Low-quality	3.11	No	Synechococcus phage S-SSM7	445686	no rank	0.59	d_Viruses;-_Duplodnaviria;k_Heunggongvirae;p_Uroviricota;c_Caudoviricetes;f_Kyanoviridae;g_Lipsvirus;s_Lipsvirus ssm7;-_Synechococcus phage S-SSM7
CEVC01061336.1	1044				3	2	Low-quality	0.64	No	Caudoviricetes	2731619	class	1	d_Viruses;-_Duplodnaviria;k_Heunggongvirae;p_Uroviricota;c_Caudoviricetes
CEVC01061344.1	549				1	0	Not-determined	NA	No	Prochlorococcus phage P-TIM68	1542477	no rank	1	d_Viruses;-_Duplodnaviria;k_Heunggongvirae;p_Uroviricota;c_Caudoviricetes;f_Kyanoviridae;g_Haifavirus;s_Haifavirus tim68;-_Prochlorococcus phage P-TIM68
CEVC01061384.1	16351				18	8	Low-quality	2.03	No	Megaviridae environmental sample	1737588	species	0.77	d_Viruses;-_Varidnaviria;k_Bamfordvirae;p_Nucleocytoviricota;c_Megaviricetes;o_Imitervirales;f_Mimiviridae;-_environmental samples;s_Megaviridae environmental sample
CEVC01061403.1	961				2	0	Low-quality	0.5	No	Prochlorococcus phage P-TIM68	1542477	no rank	1	d_Viruses;-_Duplodnaviria;k_Heunggongvirae;p_Uroviricota;c_Caudoviricetes;f_Kyanoviridae;g_Haifavirus;s_Haifavirus tim68;-_Prochlorococcus phage P-TIM68
CEVC01061405.1	2023				3	2	Low-quality	4.28	No	uncultured virus	340016	species	0.53	d_Viruses;-_environmental samples;s_uncultured virus
CEVC01061430.1	2312				8	4	Low-quality	1.27	No	Eurybiavirus	2733104	genus	0.97	d_Viruses;-_Duplodnaviria;k_Heunggongvirae;p_Uroviricota;c_Caudoviricetes;g_Eurybiavirus
CEVC01061518.1	1011				2	1	Low-quality	0.55	No	Viruses	10239	superkingdom	1	d_Viruses
CEVC01061519.1	751				3	1	Low-quality	1.85	No	Viruses	10239	superkingdom	1	d_Viruses
CEVC01061539.1	1447				1	1	Low-quality	0.64	No	Synechococcus phage S-WAM2	1815522	no rank	1	d_Viruses;-_Duplodnaviria;k_Heunggongvirae;p_Uroviricota;c_Caudoviricetes;f_Kyanoviridae;g_Cymopoleiavirus;s_Cymopoleiavirus swam2;-_Synechococcus phage S-WAM2
CEVC01061561.1	611				1	0	Not-determined	NA	No	Pelagibacter phage HTVC025P	2259657	species	1	d_Viruses;-_Duplodnaviria;k_Heunggongvirae;p_Uroviricota;c_Caudoviricetes;f_Autographiviridae;-_unclassified Autographiviridae;s_Pelagibacter phage HTVC025P
CEVC01061574.1	1094				2	0	Low-quality	0.51	No	Mimiviridae sp. ChoanoV1	2596887	species	1	d_Viruses;-_Varidnaviria;k_Bamfordvirae;p_Nucleocytoviricota;c_Megaviricetes;o_Imitervirales;f_Schizomimiviridae;-_unclassified Schizomimiviridae;s_Mimiviridae sp. ChoanoV1
CEVC01061632.1	4052				7	3	Low-quality	9.56	No	Caudoviricetes	2731619	class	1	d_Viruses;-_Duplodnaviria;k_Heunggongvirae;p_Uroviricota;c_Caudoviricetes
CEVC01061647.1	568				1	1	Low-quality	0.32	No	Prochlorococcus phage P-SSM2	268746	no rank	1	d_Viruses;-_Duplodnaviria;k_Heunggongvirae;p_Uroviricota;c_Caudoviricetes;f_Kyanoviridae;g_Salacisavirus;s_Salacisavirus pssm2;-_Prochlorococcus phage P-SSM2
CEVC01061728.1	693				1	0	Not-determined	NA	No	Roseobacter phage CRP-207	2873404	species	1	d_Viruses;-_Duplodnaviria;k_Heunggongvirae;p_Uroviricota;c_Caudoviricetes;-_unclassified Caudoviricetes;s_Roseobacter phage CRP-207
CEVC01061764.1	574				3	1	Low-quality	0.3	No	Synechococcus phage Bellamy	2023996	no rank	1	d_Viruses;-_Duplodnaviria;k_Heunggongvirae;p_Uroviricota;c_Caudoviricetes;f_Kyanoviridae;g_Bellamyvirus;s_Bellamyvirus bellamy;-_Synechococcus phage Bellamy
CEVC01061942.1	515				2	1	Low-quality	0.27	No	Synechococcus phage S-SSM7	445686	no rank	0.93	d_Viruses;-_Duplodnaviria;k_Heunggongvirae;p_Uroviricota;c_Caudoviricetes;f_Kyanoviridae;g_Lipsvirus;s_Lipsvirus ssm7;-_Synechococcus phage S-SSM7
CEVC01061974.1	893				1	0	Not-determined	NA	No	Bellamyvirus sp.	2821411	species	1	d_Viruses;-_Duplodnaviria;k_Heunggongvirae;p_Uroviricota;c_Caudoviricetes;f_Kyanoviridae;g_Bellamyvirus;-_unclassified Bellamyvirus;s_Bellamyvirus sp.
CEVC01061975.1	677				2	1	Low-quality	0.27	No	Kyanoviridae	2946160	family	1	d_Viruses;-_Duplodnaviria;k_Heunggongvirae;p_Uroviricota;c_Caudoviricetes;f_Kyanoviridae
CEVC01062079.1	654				2	0	Not-determined	NA	No	Mimiviridae sp. ChoanoV1	2596887	species	1	d_Viruses;-_Varidnaviria;k_Bamfordvirae;p_Nucleocytoviricota;c_Megaviricetes;o_Imitervirales;f_Schizomimiviridae;-_unclassified Schizomimiviridae;s_Mimiviridae sp. ChoanoV1
CEVC01062154.1	653				1	0	Low-quality	0.28	No	uncultured Mediterranean phage	1868660	species	1	d_Viruses;-_environmental samples;s_uncultured Mediterranean phage
CEVC01062250.1	777				1	1	Low-quality	0.4	No	Prochlorococcus phage P-SSM2	268746	no rank	1	d_Viruses;-_Duplodnaviria;k_Heunggongvirae;p_Uroviricota;c_Caudoviricetes;f_Kyanoviridae;g_Salacisavirus;s_Salacisavirus pssm2;-_Prochlorococcus phage P-SSM2
CEVC01062279.1	846				3	1	Low-quality	0.47	No	Eurybiavirus	2733104	genus	1	d_Viruses;-_Duplodnaviria;k_Heunggongvirae;p_Uroviricota;c_Caudoviricetes;g_Eurybiavirus
CEVC01062319.1	2448				4	1	Low-quality	5.21	No	uncultured Mediterranean phage uvMED	1407671	species	0.5	d_Viruses;-_Duplodnaviria;k_Heunggongvirae;p_Uroviricota;c_Caudoviricetes;-_environmental samples;s_uncultured Mediterranean phage uvMED
CEVC01062369.1	665				2	0	Low-quality	0.69	No	Pelagibacter phage Mosig EXVC030M	2759214	species	1	d_Viruses;-_Duplodnaviria;k_Heunggongvirae;p_Uroviricota;c_Caudoviricetes;f_Kyanoviridae;-_unclassified Kyanoviridae;s_Pelagibacter phage Mosig EXVC030M
CEVC01062378.1	546				2	1	Low-quality	0.23	No	Synechococcus phage S-SSM7	445686	no rank	1	d_Viruses;-_Duplodnaviria;k_Heunggongvirae;p_Uroviricota;c_Caudoviricetes;f_Kyanoviridae;g_Lipsvirus;s_Lipsvirus ssm7;-_Synechococcus phage S-SSM7
CEVC01062454.1	868				3	2	Low-quality	0.45	No	Kyanoviridae	2946160	family	0.93	d_Viruses;-_Duplodnaviria;k_Heunggongvirae;p_Uroviricota;c_Caudoviricetes;f_Kyanoviridae
CEVC01062484.1	8833				4	3	Low-quality	4.96	No	Eurybiavirus	2733104	genus	0.68	d_Viruses;-_Duplodnaviria;k_Heunggongvirae;p_Uroviricota;c_Caudoviricetes;g_Eurybiavirus
CEVC01062602.1	732				2	0	Low-quality	0.41	No	Prokaryotic dsDNA virus sp.	2591644	species	1	d_Viruses;-_unclassified viruses;-_unclassified DNA viruses;-_unclassified dsDNA viruses;s_Prokaryotic dsDNA virus sp.
CEVC01062690.1	1995				3	2	Low-quality	1.1	No	Synechococcus phage S-SSM7	445686	no rank	1	d_Viruses;-_Duplodnaviria;k_Heunggongvirae;p_Uroviricota;c_Caudoviricetes;f_Kyanoviridae;g_Lipsvirus;s_Lipsvirus ssm7;-_Synechococcus phage S-SSM7
CEVC01062736.1	1349				3	1	Low-quality	0.7	No	Lipsvirus	2948803	genus	0.67	d_Viruses;-_Duplodnaviria;k_Heunggongvirae;p_Uroviricota;c_Caudoviricetes;f_Kyanoviridae;g_Lipsvirus
CEVC01062785.1	625				1	1	Low-quality	0.4	No	Kyanoviridae	2946160	family	1	d_Viruses;-_Duplodnaviria;k_Heunggongvirae;p_Uroviricota;c_Caudoviricetes;f_Kyanoviridae
CEVC01062893.1	13762				8	6	Low-quality	6.11	No	Viruses	10239	superkingdom	0.56	d_Viruses
CEVC01063005.1	663				2	1	Low-quality	1.7	No	Viruses	10239	superkingdom	1	d_Viruses
CEVC01063006.1	581				1	1	Low-quality	1.64	No	Caudoviricetes	2731619	class	1	d_Viruses;-_Duplodnaviria;k_Heunggongvirae;p_Uroviricota;c_Caudoviricetes
CEVC01063090.1	1763				5	3	Low-quality	1.42	No	Bellamyvirus	2733096	genus	0.65	d_Viruses;-_Duplodnaviria;k_Heunggongvirae;p_Uroviricota;c_Caudoviricetes;f_Kyanoviridae;g_Bellamyvirus
CEVC01063127.1	510				2	0	Low-quality	0.93	No	uncultured Mediterranean phage uvMED	1407671	species	1	d_Viruses;-_Duplodnaviria;k_Heunggongvirae;p_Uroviricota;c_Caudoviricetes;-_environmental samples;s_uncultured Mediterranean phage uvMED
CEVC01063168.1	4916				8	8	Low-quality	2.68	No	Viruses	10239	superkingdom	0.54	d_Viruses
CEVC01063181.1	1151				4	1	Low-quality	2.07	No	uncultured Mediterranean phage uvMED	1407671	species	1	d_Viruses;-_Duplodnaviria;k_Heunggongvirae;p_Uroviricota;c_Caudoviricetes;-_environmental samples;s_uncultured Mediterranean phage uvMED
CEVC01063188.1	967				2	2	Low-quality	0.55	No	uncultured Mediterranean phage uvMED	1407671	species	0.5	d_Viruses;-_Duplodnaviria;k_Heunggongvirae;p_Uroviricota;c_Caudoviricetes;-_environmental samples;s_uncultured Mediterranean phage uvMED
CEVC01063241.1	562				1	0	Not-determined	NA	No	Chrysochromulina ericina virus	455364	species	1	d_Viruses;-_Varidnaviria;k_Bamfordvirae;p_Nucleocytoviricota;c_Megaviricetes;o_Algavirales;f_Phycodnaviridae;-_unclassified Phycodnaviridae;s_Chrysochromulina ericina virus
CEVC01063467.1	1845				4	1	Low-quality	5.27	No	Caudoviricetes	2731619	class	1	d_Viruses;-_Duplodnaviria;k_Heunggongvirae;p_Uroviricota;c_Caudoviricetes
CEVC01063538.1	1607				5	0	Low-quality	1.46	No	Caudoviricetes sp.	2832643	species	1	d_Viruses;-_Duplodnaviria;k_Heunggongvirae;p_Uroviricota;c_Caudoviricetes;-_unclassified Caudoviricetes;s_Caudoviricetes sp.
CEVC01063587.1	943				1	0	Not-determined	NA	No	Lipsvirus	2948803	genus	1	d_Viruses;-_Duplodnaviria;k_Heunggongvirae;p_Uroviricota;c_Caudoviricetes;f_Kyanoviridae;g_Lipsvirus
CEVC01063767.1	949				1	1	Low-quality	0.38	No	Prochlorococcus phage P-TIM68	1542477	no rank	1	d_Viruses;-_Duplodnaviria;k_Heunggongvirae;p_Uroviricota;c_Caudoviricetes;f_Kyanoviridae;g_Haifavirus;s_Haifavirus tim68;-_Prochlorococcus phage P-TIM68
CEVC01063877.1	623				2	1	Low-quality	1.6	No	Caudoviricetes	2731619	class	1	d_Viruses;-_Duplodnaviria;k_Heunggongvirae;p_Uroviricota;c_Caudoviricetes
CEVC01063924.1	591				2	0	Low-quality	1.63	No	Viruses	10239	superkingdom	1	d_Viruses
CEVC01063953.1	969				3	1	Low-quality	2.09	No	uncultured Mediterranean phage uvMED	1407671	species	1	d_Viruses;-_Duplodnaviria;k_Heunggongvirae;p_Uroviricota;c_Caudoviricetes;-_environmental samples;s_uncultured Mediterranean phage uvMED
CEVC01064044.1	830				1	1	Low-quality	0.5	No	unclassified Kyanoviridae	2960609	no rank	1	d_Viruses;-_Duplodnaviria;k_Heunggongvirae;p_Uroviricota;c_Caudoviricetes;f_Kyanoviridae;-_unclassified Kyanoviridae
CEVC01064057.1	803				2	0	Not-determined	NA	No	unclassified Kyanoviridae	2960609	no rank	1	d_Viruses;-_Duplodnaviria;k_Heunggongvirae;p_Uroviricota;c_Caudoviricetes;f_Kyanoviridae;-_unclassified Kyanoviridae
CEVC01064270.1	1542				2	1	Low-quality	4.17	No	Viruses	10239	superkingdom	0.5	d_Viruses
CEVC01064375.1	508				1	1	Low-quality	1.39	No	uncultured Mediterranean phage uvMED	1407671	species	1	d_Viruses;-_Duplodnaviria;k_Heunggongvirae;p_Uroviricota;c_Caudoviricetes;-_environmental samples;s_uncultured Mediterranean phage uvMED
CEVC01064425.1	15695				32	10	Low-quality	26.41	No	Viruses	10239	superkingdom	0.9	d_Viruses
CEVC01064430.1	708				1	1	Low-quality	0.27	No	Caudoviricetes	2731619	class	1	d_Viruses;-_Duplodnaviria;k_Heunggongvirae;p_Uroviricota;c_Caudoviricetes
CEVC01064492.1	582				1	0	Low-quality	0.33	No	Prochlorococcus phage P-TIM68	1542477	no rank	0.98	d_Viruses;-_Duplodnaviria;k_Heunggongvirae;p_Uroviricota;c_Caudoviricetes;f_Kyanoviridae;g_Haifavirus;s_Haifavirus tim68;-_Prochlorococcus phage P-TIM68
CEVC01064528.1	714				1	1	Low-quality	1.79	No	Caudoviricetes sp.	2832643	species	1	d_Viruses;-_Duplodnaviria;k_Heunggongvirae;p_Uroviricota;c_Caudoviricetes;-_unclassified Caudoviricetes;s_Caudoviricetes sp.
CEVC01064530.1	2226				1	1	Low-quality	1.17	No	uncultured Mediterranean phage uvMED	1407671	species	1	d_Viruses;-_Duplodnaviria;k_Heunggongvirae;p_Uroviricota;c_Caudoviricetes;-_environmental samples;s_uncultured Mediterranean phage uvMED
CEVC01064563.1	559				2	2	Low-quality	0.24	No	unclassified Kyanoviridae	2960609	no rank	1	d_Viruses;-_Duplodnaviria;k_Heunggongvirae;p_Uroviricota;c_Caudoviricetes;f_Kyanoviridae;-_unclassified Kyanoviridae
CEVC01064929.1	9451				19	1	Low-quality	5.67	No	Phage C48C1	3053735	species	0.95	d_Viruses;-_Duplodnaviria;k_Heunggongvirae;p_Uroviricota;c_Caudoviricetes;f_Kyanoviridae;-_unclassified Kyanoviridae;s_Phage C48C1
CEVC01065026.1	1511				1	1	Low-quality	0.6	No	uncultured Mediterranean phage uvMED	1407671	species	1	d_Viruses;-_Duplodnaviria;k_Heunggongvirae;p_Uroviricota;c_Caudoviricetes;-_environmental samples;s_uncultured Mediterranean phage uvMED
CEVC01065202.1	628				3	0	Low-quality	1.11	No	Viruses	10239	superkingdom	0.59	d_Viruses
CEVC01065211.1	583				2	0	Low-quality	0.34	No	Synechococcus phage Bellamy	2023996	no rank	1	d_Viruses;-_Duplodnaviria;k_Heunggongvirae;p_Uroviricota;c_Caudoviricetes;f_Kyanoviridae;g_Bellamyvirus;s_Bellamyvirus bellamy;-_Synechococcus phage Bellamy
CEVC01065548.1	5896				7	1	Low-quality	2.58	No	Viruses	10239	superkingdom	0.76	d_Viruses
CEVC01065551.1	864				2	0	Low-quality	0.51	No	Viruses	10239	superkingdom	1	d_Viruses
CEVC01065556.1	827				3	0	Low-quality	0.45	No	Prokaryotic dsDNA virus sp.	2591644	species	1	d_Viruses;-_unclassified viruses;-_unclassified DNA viruses;-_unclassified dsDNA viruses;s_Prokaryotic dsDNA virus sp.
CEVC01065557.1	581				1	1	Low-quality	0.26	No	Synechococcus phage S-SSM7	445686	no rank	1	d_Viruses;-_Duplodnaviria;k_Heunggongvirae;p_Uroviricota;c_Caudoviricetes;f_Kyanoviridae;g_Lipsvirus;s_Lipsvirus ssm7;-_Synechococcus phage S-SSM7
CEVC01065602.1	18827				29	13	Low-quality	9.86	No	Caudoviricetes	2731619	class	0.67	d_Viruses;-_Duplodnaviria;k_Heunggongvirae;p_Uroviricota;c_Caudoviricetes
CEVC01065680.1	2197				3	2	Low-quality	1.02	No	Synechococcus phage SynMITS9220M01	2736186	species	0.52	d_Viruses;-_Duplodnaviria;k_Heunggongvirae;p_Uroviricota;c_Caudoviricetes;f_Kyanoviridae;-_unclassified Kyanoviridae;s_Synechococcus phage SynMITS9220M01
CEVC01065690.1	665				2	1	Low-quality	0.37	No	uncultured marine virus	186617	species	0.5	d_Viruses;-_environmental samples;s_uncultured marine virus
CEVC01065694.1	583				2	1	Low-quality	0.32	No	Prochlorococcus phage P-TIM68	1542477	no rank	0.96	d_Viruses;-_Duplodnaviria;k_Heunggongvirae;p_Uroviricota;c_Caudoviricetes;f_Kyanoviridae;g_Haifavirus;s_Haifavirus tim68;-_Prochlorococcus phage P-TIM68
CEVC01065703.1	1335				6	1	Low-quality	2.46	No	unclassified Caudoviricetes	2788787	no rank	0.98	d_Viruses;-_Duplodnaviria;k_Heunggongvirae;p_Uroviricota;c_Caudoviricetes;-_unclassified Caudoviricetes
CEVC01065720.1	693				1	0	Low-quality	0.39	No	uncultured marine virus	186617	species	1	d_Viruses;-_environmental samples;s_uncultured marine virus
CEVC01065913.1	671				2	1	Low-quality	0.36	No	Viruses	10239	superkingdom	1	d_Viruses
CEVC01065923.1	532				1	0	Low-quality	0.27	No	uncultured marine virus	186617	species	1	d_Viruses;-_environmental samples;s_uncultured marine virus
CEVC01065977.1	625				1	1	Low-quality	0.56	No	Prochlorococcus phage P-TIM68	1542477	no rank	1	d_Viruses;-_Duplodnaviria;k_Heunggongvirae;p_Uroviricota;c_Caudoviricetes;f_Kyanoviridae;g_Haifavirus;s_Haifavirus tim68;-_Prochlorococcus phage P-TIM68
CEVC01066004.1	549				2	1	Low-quality	0.24	No	Synechococcus phage S-SSM7	445686	no rank	1	d_Viruses;-_Duplodnaviria;k_Heunggongvirae;p_Uroviricota;c_Caudoviricetes;f_Kyanoviridae;g_Lipsvirus;s_Lipsvirus ssm7;-_Synechococcus phage S-SSM7
CEVC01066032.1	602				2	1	Low-quality	0.27	No	Synechococcus phage Bellamy	2023996	no rank	0.96	d_Viruses;-_Duplodnaviria;k_Heunggongvirae;p_Uroviricota;c_Caudoviricetes;f_Kyanoviridae;g_Bellamyvirus;s_Bellamyvirus bellamy;-_Synechococcus phage Bellamy
CEVC01066035.1	704				1	1	Low-quality	0.38	No	uncultured virus	340016	species	1	d_Viruses;-_environmental samples;s_uncultured virus
CEVC01066055.1	5260				6	0	Not-determined	NA	No	uncultured marine virus	186617	species	0.94	d_Viruses;-_environmental samples;s_uncultured marine virus
CEVC01066128.1	825				1	1	Low-quality	0.12	No	Imitervirales	2732554	order	1	d_Viruses;-_Varidnaviria;k_Bamfordvirae;p_Nucleocytoviricota;c_Megaviricetes;o_Imitervirales
CEVC01066379.1	2417				5	3	Low-quality	1.71	No	Caudoviricetes	2731619	class	1	d_Viruses;-_Duplodnaviria;k_Heunggongvirae;p_Uroviricota;c_Caudoviricetes
CEVC01066626.1	896				1	1	Low-quality	0.5	No	Prochlorococcus phage P-TIM68	1542477	no rank	1	d_Viruses;-_Duplodnaviria;k_Heunggongvirae;p_Uroviricota;c_Caudoviricetes;f_Kyanoviridae;g_Haifavirus;s_Haifavirus tim68;-_Prochlorococcus phage P-TIM68
CEVC01066696.1	2277				3	1	Low-quality	1.12	No	Synechococcus phage SynMITS9220M01	2736186	species	1	d_Viruses;-_Duplodnaviria;k_Heunggongvirae;p_Uroviricota;c_Caudoviricetes;f_Kyanoviridae;-_unclassified Kyanoviridae;s_Synechococcus phage SynMITS9220M01
CEVC01066721.1	614				2	0	Not-determined	NA	No	uncultured marine virus	186617	species	1	d_Viruses;-_environmental samples;s_uncultured marine virus
CEVC01066746.1	651				1	0	Low-quality	0.4	No	unclassified Kyanoviridae	2960609	no rank	1	d_Viruses;-_Duplodnaviria;k_Heunggongvirae;p_Uroviricota;c_Caudoviricetes;f_Kyanoviridae;-_unclassified Kyanoviridae
CEVC01066908.1	533				1	1	Low-quality	0.29	No	Kyanoviridae	2946160	family	1	d_Viruses;-_Duplodnaviria;k_Heunggongvirae;p_Uroviricota;c_Caudoviricetes;f_Kyanoviridae
CEVC01067003.1	519				1	1	Low-quality	0.16	No	uncultured marine virus	186617	species	1	d_Viruses;-_environmental samples;s_uncultured marine virus
CEVC01067028.1	802				2	0	Low-quality	1.41	No	Caudoviricetes sp.	2832643	species	1	d_Viruses;-_Duplodnaviria;k_Heunggongvirae;p_Uroviricota;c_Caudoviricetes;-_unclassified Caudoviricetes;s_Caudoviricetes sp.
CEVC01067117.1	1637				5	1	Low-quality	4.01	No	uncultured Mediterranean phage uvMED	1407671	species	1	d_Viruses;-_Duplodnaviria;k_Heunggongvirae;p_Uroviricota;c_Caudoviricetes;-_environmental samples;s_uncultured Mediterranean phage uvMED
CEVC01067124.1	2199				3	2	Low-quality	1.14	No	Synechococcus phage Bellamy	2023996	no rank	1	d_Viruses;-_Duplodnaviria;k_Heunggongvirae;p_Uroviricota;c_Caudoviricetes;f_Kyanoviridae;g_Bellamyvirus;s_Bellamyvirus bellamy;-_Synechococcus phage Bellamy
CEVC01067148.1	1358				3	1	Low-quality	0.69	No	uncultured Mediterranean phage uvMED	1407671	species	1	d_Viruses;-_Duplodnaviria;k_Heunggongvirae;p_Uroviricota;c_Caudoviricetes;-_environmental samples;s_uncultured Mediterranean phage uvMED
CEVC01067196.1	1734				3	2	Low-quality	0.95	No	Sokavirus	2948913	genus	0.51	d_Viruses;-_Duplodnaviria;k_Heunggongvirae;p_Uroviricota;c_Caudoviricetes;f_Kyanoviridae;g_Sokavirus
CEVC01067198.1	1353				2	2	Low-quality	0.73	No	Lipsvirus	2948803	genus	1	d_Viruses;-_Duplodnaviria;k_Heunggongvirae;p_Uroviricota;c_Caudoviricetes;f_Kyanoviridae;g_Lipsvirus
CEVC01067213.1	1658				1	1	Low-quality	1.12	No	Kyanoviridae	2946160	family	1	d_Viruses;-_Duplodnaviria;k_Heunggongvirae;p_Uroviricota;c_Caudoviricetes;f_Kyanoviridae
CEVC01067283.1	551				2	2	Low-quality	0.24	No	uncultured Mediterranean phage uvMED	1407671	species	0.93	d_Viruses;-_Duplodnaviria;k_Heunggongvirae;p_Uroviricota;c_Caudoviricetes;-_environmental samples;s_uncultured Mediterranean phage uvMED
CEVC01067330.1	582				1	1	Low-quality	0.26	No	uncultured Mediterranean phage uvMED	1407671	species	1	d_Viruses;-_Duplodnaviria;k_Heunggongvirae;p_Uroviricota;c_Caudoviricetes;-_environmental samples;s_uncultured Mediterranean phage uvMED
CEVC01067438.1	1123				1	0	Not-determined	NA	No	uncultured marine virus	186617	species	1	d_Viruses;-_environmental samples;s_uncultured marine virus
CEVC01067634.1	620				2	1	Low-quality	0.32	No	Prokaryotic dsDNA virus sp.	2591644	species	1	d_Viruses;-_unclassified viruses;-_unclassified DNA viruses;-_unclassified dsDNA viruses;s_Prokaryotic dsDNA virus sp.
CEVC01067647.1	571				1	1	Low-quality	0.77	No	uncultured Mediterranean phage uvMED	1407671	species	1	d_Viruses;-_Duplodnaviria;k_Heunggongvirae;p_Uroviricota;c_Caudoviricetes;-_environmental samples;s_uncultured Mediterranean phage uvMED
CEVC01067649.1	771				1	0	Low-quality	0.52	No	Pelagibacter phage Mosig EXVC030M	2759214	species	1	d_Viruses;-_Duplodnaviria;k_Heunggongvirae;p_Uroviricota;c_Caudoviricetes;f_Kyanoviridae;-_unclassified Kyanoviridae;s_Pelagibacter phage Mosig EXVC030M
CEVC01067674.1	1853				4	2	Low-quality	3.85	No	Synechococcus phage S-CBP2	756277	no rank	1	d_Viruses;-_Duplodnaviria;k_Heunggongvirae;p_Uroviricota;c_Caudoviricetes;f_Autographiviridae;g_Kembevirus;s_Kembevirus SCBP2;-_Synechococcus phage S-CBP2
CEVC01067675.1	1119				1	1	Low-quality	0.64	No	unclassified Kanaloavirus	2752548	no rank	1	d_Viruses;-_Duplodnaviria;k_Heunggongvirae;p_Uroviricota;c_Caudoviricetes;f_Kyanoviridae;g_Kanaloavirus;-_unclassified Kanaloavirus
CEVC01067680.1	508				1	1	Low-quality	0.2	No	Prochlorococcus phage P-HM1	445700	no rank	1	d_Viruses;-_Duplodnaviria;k_Heunggongvirae;p_Uroviricota;c_Caudoviricetes;g_Eurybiavirus;s_Eurybiavirus PHM2;-_Prochlorococcus phage P-HM1
CEVC01067807.1	743				1	1	Low-quality	0.17	No	uncultured Caudovirales phage	2100421	species	1	d_Viruses;-_Duplodnaviria;k_Heunggongvirae;p_Uroviricota;c_Caudoviricetes;-_environmental samples;s_uncultured Caudovirales phage
CEVC01067823.1	1022				2	1	Low-quality	2.57	No	uncultured Mediterranean phage MEDS1 group	1262072	species	0.5	d_Viruses;-_Duplodnaviria;k_Heunggongvirae;p_Uroviricota;c_Caudoviricetes;-_environmental samples;s_uncultured Mediterranean phage MEDS1 group
CEVC01067838.1	1132				3	2	Low-quality	0.63	No	Bellamyvirus	2733096	genus	0.55	d_Viruses;-_Duplodnaviria;k_Heunggongvirae;p_Uroviricota;c_Caudoviricetes;f_Kyanoviridae;g_Bellamyvirus
CEVC01067921.1	2680				2	2	Low-quality	1.33	No	Kyanoviridae	2946160	family	1	d_Viruses;-_Duplodnaviria;k_Heunggongvirae;p_Uroviricota;c_Caudoviricetes;f_Kyanoviridae
CEVC01068207.1	522				2	1	Low-quality	0.23	No	Prochlorococcus phage P-SSM2	268746	no rank	0.6	d_Viruses;-_Duplodnaviria;k_Heunggongvirae;p_Uroviricota;c_Caudoviricetes;f_Kyanoviridae;g_Salacisavirus;s_Salacisavirus pssm2;-_Prochlorococcus phage P-SSM2
CEVC01068236.1	5050				4	1	Low-quality	5.11	No	Prokaryotic dsDNA virus sp.	2591644	species	0.99	d_Viruses;-_unclassified viruses;-_unclassified DNA viruses;-_unclassified dsDNA viruses;s_Prokaryotic dsDNA virus sp.
CEVC01068247.1	776				4	0	Low-quality	2.18	No	uncultured Mediterranean phage uvMED	1407671	species	0.83	d_Viruses;-_Duplodnaviria;k_Heunggongvirae;p_Uroviricota;c_Caudoviricetes;-_environmental samples;s_uncultured Mediterranean phage uvMED
CEVC01068430.1	2245				2	0	Low-quality	1.16	No	uncultured Mediterranean phage uvMED	1407671	species	1	d_Viruses;-_Duplodnaviria;k_Heunggongvirae;p_Uroviricota;c_Caudoviricetes;-_environmental samples;s_uncultured Mediterranean phage uvMED
CEVC01068719.1	551				1	1	Low-quality	0.21	No	Bellamyvirus sp.	2821411	species	1	d_Viruses;-_Duplodnaviria;k_Heunggongvirae;p_Uroviricota;c_Caudoviricetes;f_Kyanoviridae;g_Bellamyvirus;-_unclassified Bellamyvirus;s_Bellamyvirus sp.
CEVC01068783.1	776				2	2	Low-quality	1.34	No	uncultured Mediterranean phage uvMED	1407671	species	0.5	d_Viruses;-_Duplodnaviria;k_Heunggongvirae;p_Uroviricota;c_Caudoviricetes;-_environmental samples;s_uncultured Mediterranean phage uvMED
CEVC01068880.1	876				2	0	Low-quality	0.49	No	Synechococcus phage S-SM2	444860	no rank	0.96	d_Viruses;-_Duplodnaviria;k_Heunggongvirae;p_Uroviricota;c_Caudoviricetes;f_Kyanoviridae;g_Nilusvirus;s_Nilusvirus ssm2;-_Synechococcus phage S-SM2
CEVC01068883.1	994				1	1	Low-quality	0.45	No	Potamoivirus	2948872	genus	1	d_Viruses;-_Duplodnaviria;k_Heunggongvirae;p_Uroviricota;c_Caudoviricetes;f_Kyanoviridae;g_Potamoivirus
CEVC01068944.1	1644				1	1	Low-quality	0.92	No	Synechococcus phage Bellamy	2023996	no rank	1	d_Viruses;-_Duplodnaviria;k_Heunggongvirae;p_Uroviricota;c_Caudoviricetes;f_Kyanoviridae;g_Bellamyvirus;s_Bellamyvirus bellamy;-_Synechococcus phage Bellamy
CEVC01069041.1	575				2	2	Low-quality	0.31	No	Caudoviricetes sp.	2832643	species	1	d_Viruses;-_Duplodnaviria;k_Heunggongvirae;p_Uroviricota;c_Caudoviricetes;-_unclassified Caudoviricetes;s_Caudoviricetes sp.
CEVC01069042.1	575				2	2	Low-quality	0.31	No	Caudoviricetes sp.	2832643	species	1	d_Viruses;-_Duplodnaviria;k_Heunggongvirae;p_Uroviricota;c_Caudoviricetes;-_unclassified Caudoviricetes;s_Caudoviricetes sp.
CEVC01069044.1	873				1	0	Not-determined	NA	No	Synechococcus phage Bellamy	2023996	no rank	1	d_Viruses;-_Duplodnaviria;k_Heunggongvirae;p_Uroviricota;c_Caudoviricetes;f_Kyanoviridae;g_Bellamyvirus;s_Bellamyvirus bellamy;-_Synechococcus phage Bellamy
CEVC01069053.1	978				4	0	Low-quality	2.74	No	environmental samples	2100420	no rank	0.96	d_Viruses;-_Duplodnaviria;k_Heunggongvirae;p_Uroviricota;c_Caudoviricetes;-_environmental samples
CEVC01069164.1	757				1	1	Low-quality	0.38	No	Synechococcus phage Bellamy	2023996	no rank	1	d_Viruses;-_Duplodnaviria;k_Heunggongvirae;p_Uroviricota;c_Caudoviricetes;f_Kyanoviridae;g_Bellamyvirus;s_Bellamyvirus bellamy;-_Synechococcus phage Bellamy
CEVC01069165.1	757				1	1	Low-quality	0.38	No	Synechococcus phage Bellamy	2023996	no rank	1	d_Viruses;-_Duplodnaviria;k_Heunggongvirae;p_Uroviricota;c_Caudoviricetes;f_Kyanoviridae;g_Bellamyvirus;s_Bellamyvirus bellamy;-_Synechococcus phage Bellamy
CEVC01069198.1	564				1	0	Not-determined	NA	No	Prochlorococcus phage P-TIM68	1542477	no rank	1	d_Viruses;-_Duplodnaviria;k_Heunggongvirae;p_Uroviricota;c_Caudoviricetes;f_Kyanoviridae;g_Haifavirus;s_Haifavirus tim68;-_Prochlorococcus phage P-TIM68
CEVC01069205.1	717				1	1	Low-quality	0.37	No	Kyanoviridae	2946160	family	1	d_Viruses;-_Duplodnaviria;k_Heunggongvirae;p_Uroviricota;c_Caudoviricetes;f_Kyanoviridae
CEVC01069234.1	975				1	0	Low-quality	0.44	No	Prochlorococcus phage P-SSM2	268746	no rank	1	d_Viruses;-_Duplodnaviria;k_Heunggongvirae;p_Uroviricota;c_Caudoviricetes;f_Kyanoviridae;g_Salacisavirus;s_Salacisavirus pssm2;-_Prochlorococcus phage P-SSM2
CEVC01069246.1	3404				2	2	Low-quality	10.28	No	Prokaryotic dsDNA virus sp.	2591644	species	0.5	d_Viruses;-_unclassified viruses;-_unclassified DNA viruses;-_unclassified dsDNA viruses;s_Prokaryotic dsDNA virus sp.
CEVC01069281.1	530				2	0	Low-quality	1.27	No	uncultured Mediterranean phage uvMED	1407671	species	1	d_Viruses;-_Duplodnaviria;k_Heunggongvirae;p_Uroviricota;c_Caudoviricetes;-_environmental samples;s_uncultured Mediterranean phage uvMED
CEVC01069373.1	611				2	1	Low-quality	0.29	No	uncultured marine virus	186617	species	0.62	d_Viruses;-_environmental samples;s_uncultured marine virus
CEVC01069448.1	7551				23	13	Low-quality	4.07	No	Caudoviricetes	2731619	class	0.8	d_Viruses;-_Duplodnaviria;k_Heunggongvirae;p_Uroviricota;c_Caudoviricetes
CEVC01069512.1	4190				10	1	Low-quality	11.12	No	uncultured Mediterranean phage uvMED	1407671	species	0.65	d_Viruses;-_Duplodnaviria;k_Heunggongvirae;p_Uroviricota;c_Caudoviricetes;-_environmental samples;s_uncultured Mediterranean phage uvMED
CEVC01069555.1	1037				3	1	Low-quality	0.47	No	Synechococcus phage S-SSM7	445686	no rank	1	d_Viruses;-_Duplodnaviria;k_Heunggongvirae;p_Uroviricota;c_Caudoviricetes;f_Kyanoviridae;g_Lipsvirus;s_Lipsvirus ssm7;-_Synechococcus phage S-SSM7
CEVC01069573.1	1582				2	1	Medium-quality	75.48	No	Delphin virus 3	2817836	species	0.5	d_Viruses;-_Monodnaviria;k_Shotokuvirae;p_Cressdnaviricota;-_unclassified Cressdnaviricota;s_Delphin virus 3
CEVC01069680.1	979				2	1	Low-quality	1.4	No	Caudoviricetes	2731619	class	1	d_Viruses;-_Duplodnaviria;k_Heunggongvirae;p_Uroviricota;c_Caudoviricetes
CEVC01069681.1	2589				3	0	Not-determined	NA	No	uncultured Mediterranean phage uvMED	1407671	species	1	d_Viruses;-_Duplodnaviria;k_Heunggongvirae;p_Uroviricota;c_Caudoviricetes;-_environmental samples;s_uncultured Mediterranean phage uvMED
CEVC01069897.1	1644				4	0	Low-quality	1.73	No	Prokaryotic dsDNA virus sp.	2591644	species	1	d_Viruses;-_unclassified viruses;-_unclassified DNA viruses;-_unclassified dsDNA viruses;s_Prokaryotic dsDNA virus sp.
CEVC01069917.1	537				1	1	Low-quality	1.45	No	Caudoviricetes sp.	2832643	species	1	d_Viruses;-_Duplodnaviria;k_Heunggongvirae;p_Uroviricota;c_Caudoviricetes;-_unclassified Caudoviricetes;s_Caudoviricetes sp.
CEVC01070102.1	514				1	1	Low-quality	0.27	No	Eurybiavirus	2733104	genus	1	d_Viruses;-_Duplodnaviria;k_Heunggongvirae;p_Uroviricota;c_Caudoviricetes;g_Eurybiavirus
CEVC01070253.1	1771				4	0	Low-quality	4.67	No	uncultured Mediterranean phage uvMED	1407671	species	0.53	d_Viruses;-_Duplodnaviria;k_Heunggongvirae;p_Uroviricota;c_Caudoviricetes;-_environmental samples;s_uncultured Mediterranean phage uvMED
CEVC01070466.1	821				2	0	Low-quality	0.42	No	Cyanophage P-TIM40	1589733	no rank	0.5	d_Viruses;-_Duplodnaviria;k_Heunggongvirae;p_Uroviricota;c_Caudoviricetes;f_Kyanoviridae;g_Libanvirus;s_Libanvirus ptim40;-_Cyanophage P-TIM40
CEVC01070560.1	891				2	1	Low-quality	0.47	No	uncultured Mediterranean phage uvMED	1407671	species	1	d_Viruses;-_Duplodnaviria;k_Heunggongvirae;p_Uroviricota;c_Caudoviricetes;-_environmental samples;s_uncultured Mediterranean phage uvMED
CEVC01070570.1	681				2	0	Not-determined	NA	No	uncultured Mediterranean phage uvMED	1407671	species	1	d_Viruses;-_Duplodnaviria;k_Heunggongvirae;p_Uroviricota;c_Caudoviricetes;-_environmental samples;s_uncultured Mediterranean phage uvMED
CEVC01070669.1	747				3	1	Low-quality	0.39	No	uncultured marine virus	186617	species	0.5	d_Viruses;-_environmental samples;s_uncultured marine virus
CEVC01070707.1	11910				8	5	Low-quality	5.55	No	Viruses	10239	superkingdom	0.67	d_Viruses
CEVC01070853.1	509				2	1	Low-quality	0.92	No	uncultured Mediterranean phage uvMED	1407671	species	1	d_Viruses;-_Duplodnaviria;k_Heunggongvirae;p_Uroviricota;c_Caudoviricetes;-_environmental samples;s_uncultured Mediterranean phage uvMED
CEVC01070894.1	661				1	0	Low-quality	0.08	No	Chrysochromulina ericina virus	455364	species	1	d_Viruses;-_Varidnaviria;k_Bamfordvirae;p_Nucleocytoviricota;c_Megaviricetes;o_Algavirales;f_Phycodnaviridae;-_unclassified Phycodnaviridae;s_Chrysochromulina ericina virus
CEVC01071004.1	663				1	0	Low-quality	0.28	No	Synechococcus phage S-SSM7	445686	no rank	1	d_Viruses;-_Duplodnaviria;k_Heunggongvirae;p_Uroviricota;c_Caudoviricetes;f_Kyanoviridae;g_Lipsvirus;s_Lipsvirus ssm7;-_Synechococcus phage S-SSM7
CEVC01071049.1	944				2	0	Low-quality	2.84	No	uncultured marine virus	186617	species	1	d_Viruses;-_environmental samples;s_uncultured marine virus
CEVC01071079.1	714				3	2	Low-quality	0.39	No	Synechococcus phage Bellamy	2023996	no rank	1	d_Viruses;-_Duplodnaviria;k_Heunggongvirae;p_Uroviricota;c_Caudoviricetes;f_Kyanoviridae;g_Bellamyvirus;s_Bellamyvirus bellamy;-_Synechococcus phage Bellamy
CEVC01071082.1	626				2	0	Not-determined	NA	No	Viruses	10239	superkingdom	1	d_Viruses
CEVC01071109.1	552				1	1	Low-quality	1	No	Caudoviricetes	2731619	class	1	d_Viruses;-_Duplodnaviria;k_Heunggongvirae;p_Uroviricota;c_Caudoviricetes
CEVC01071516.1	1258				1	1	Low-quality	3.02	No	uncultured Mediterranean phage uvMED	1407671	species	0.93	d_Viruses;-_Duplodnaviria;k_Heunggongvirae;p_Uroviricota;c_Caudoviricetes;-_environmental samples;s_uncultured Mediterranean phage uvMED
CEVC01071533.1	592				1	1	Low-quality	0.26	No	Prochlorococcus phage P-TIM68	1542477	no rank	1	d_Viruses;-_Duplodnaviria;k_Heunggongvirae;p_Uroviricota;c_Caudoviricetes;f_Kyanoviridae;g_Haifavirus;s_Haifavirus tim68;-_Prochlorococcus phage P-TIM68
CEVC01071574.1	661				2	0	Not-determined	NA	No	Bellamyvirus sp.	2821411	species	1	d_Viruses;-_Duplodnaviria;k_Heunggongvirae;p_Uroviricota;c_Caudoviricetes;f_Kyanoviridae;g_Bellamyvirus;-_unclassified Bellamyvirus;s_Bellamyvirus sp.
CEVC01071597.1	8784				11	4	Low-quality	0.7	No	Imitervirales	2732554	order	0.83	d_Viruses;-_Varidnaviria;k_Bamfordvirae;p_Nucleocytoviricota;c_Megaviricetes;o_Imitervirales
CEVC01071614.1	2730				4	2	Low-quality	1.16	No	Kyanoviridae	2946160	family	0.53	d_Viruses;-_Duplodnaviria;k_Heunggongvirae;p_Uroviricota;c_Caudoviricetes;f_Kyanoviridae
CEVC01071620.1	3545				5	3	Low-quality	1.66	No	Kyanoviridae	2946160	family	0.65	d_Viruses;-_Duplodnaviria;k_Heunggongvirae;p_Uroviricota;c_Caudoviricetes;f_Kyanoviridae
CEVC01071629.1	669				3	1	Low-quality	0.29	No	Lipsvirus	2948803	genus	1	d_Viruses;-_Duplodnaviria;k_Heunggongvirae;p_Uroviricota;c_Caudoviricetes;f_Kyanoviridae;g_Lipsvirus
CEVC01071644.1	580				1	1	Low-quality	0.32	No	uncultured Mediterranean phage uvMED	1407671	species	1	d_Viruses;-_Duplodnaviria;k_Heunggongvirae;p_Uroviricota;c_Caudoviricetes;-_environmental samples;s_uncultured Mediterranean phage uvMED
CEVC01071778.1	1320				3	0	Not-determined	NA	No	uncultured marine virus	186617	species	1	d_Viruses;-_environmental samples;s_uncultured marine virus
CEVC01071852.1	963				1	0	Not-determined	NA	No	uncultured marine virus	186617	species	1	d_Viruses;-_environmental samples;s_uncultured marine virus
CEVC01071938.1	525				1	1	Low-quality	0.23	No	Synechococcus phage Bellamy	2023996	no rank	1	d_Viruses;-_Duplodnaviria;k_Heunggongvirae;p_Uroviricota;c_Caudoviricetes;f_Kyanoviridae;g_Bellamyvirus;s_Bellamyvirus bellamy;-_Synechococcus phage Bellamy
CEVC01072070.1	1440				1	0	Not-determined	NA	No	uncultured marine virus	186617	species	1	d_Viruses;-_environmental samples;s_uncultured marine virus
CEVC01072075.1	982				2	1	Low-quality	0.51	No	uncultured marine virus	186617	species	1	d_Viruses;-_environmental samples;s_uncultured marine virus
CEVC01072093.1	986				2	2	Low-quality	0.65	No	Caudoviricetes sp.	2832643	species	1	d_Viruses;-_Duplodnaviria;k_Heunggongvirae;p_Uroviricota;c_Caudoviricetes;-_unclassified Caudoviricetes;s_Caudoviricetes sp.
CEVC01072098.1	1195				1	1	Low-quality	2.22	No	Roseobacter phage CRP-207	2873404	species	1	d_Viruses;-_Duplodnaviria;k_Heunggongvirae;p_Uroviricota;c_Caudoviricetes;-_unclassified Caudoviricetes;s_Roseobacter phage CRP-207
CEVC01072253.1	603				2	1	Low-quality	0.29	No	uncultured Mediterranean phage uvMED	1407671	species	1	d_Viruses;-_Duplodnaviria;k_Heunggongvirae;p_Uroviricota;c_Caudoviricetes;-_environmental samples;s_uncultured Mediterranean phage uvMED
CEVC01072314.1	3075				10	7	Low-quality	1.71	No	Synechococcus phage Bellamy	2023996	no rank	0.61	d_Viruses;-_Duplodnaviria;k_Heunggongvirae;p_Uroviricota;c_Caudoviricetes;f_Kyanoviridae;g_Bellamyvirus;s_Bellamyvirus bellamy;-_Synechococcus phage Bellamy
CEVC01072339.1	2026				9	5	Low-quality	1.11	No	Caudoviricetes	2731619	class	0.89	d_Viruses;-_Duplodnaviria;k_Heunggongvirae;p_Uroviricota;c_Caudoviricetes
CEVC01072351.1	565				3	2	Low-quality	0.25	No	Synechococcus phage S-B05	2484637	species	0.67	d_Viruses;-_Duplodnaviria;k_Heunggongvirae;p_Uroviricota;c_Caudoviricetes;f_Kyanoviridae;-_unclassified Kyanoviridae;s_Synechococcus phage S-B05
CEVC01072389.1	1029				2	0	Low-quality	0.53	No	Prokaryotic dsDNA virus sp.	2591644	species	1	d_Viruses;-_unclassified viruses;-_unclassified DNA viruses;-_unclassified dsDNA viruses;s_Prokaryotic dsDNA virus sp.
CEVC01072404.1	734				2	0	Not-determined	NA	No	uncultured virus	340016	species	1	d_Viruses;-_environmental samples;s_uncultured virus
CEVC01072443.1	912				2	0	Not-determined	NA	No	uncultured Caudovirales phage	2100421	species	1	d_Viruses;-_Duplodnaviria;k_Heunggongvirae;p_Uroviricota;c_Caudoviricetes;-_environmental samples;s_uncultured Caudovirales phage
CEVC01072529.1	1538				6	6	Low-quality	0.85	No	Kyanoviridae	2946160	family	0.71	d_Viruses;-_Duplodnaviria;k_Heunggongvirae;p_Uroviricota;c_Caudoviricetes;f_Kyanoviridae
CEVC01072637.1	562				1	0	Not-determined	NA	No	uncultured phage	278008	species	1	d_Viruses;-_unclassified bacterial viruses;-_environmental samples;s_uncultured phage
CEVC01072638.1	744				1	1	Low-quality	1.85	No	uncultured marine virus	186617	species	1	d_Viruses;-_environmental samples;s_uncultured marine virus
CEVC01072666.1	18017				21	14	Low-quality	9.36	No	Caudoviricetes	2731619	class	0.6	d_Viruses;-_Duplodnaviria;k_Heunggongvirae;p_Uroviricota;c_Caudoviricetes
CEVC01072709.1	720				3	1	Low-quality	0.39	No	Kyanoviridae	2946160	family	1	d_Viruses;-_Duplodnaviria;k_Heunggongvirae;p_Uroviricota;c_Caudoviricetes;f_Kyanoviridae
CEVC01072753.1	845				2	0	Low-quality	2.21	No	Caudoviricetes sp.	2832643	species	1	d_Viruses;-_Duplodnaviria;k_Heunggongvirae;p_Uroviricota;c_Caudoviricetes;-_unclassified Caudoviricetes;s_Caudoviricetes sp.
CEVC01072767.1	1148				3	0	Not-determined	NA	No	Synechococcus phage S-CAM8	754038	no rank	1	d_Viruses;-_Duplodnaviria;k_Heunggongvirae;p_Uroviricota;c_Caudoviricetes;f_Kyanoviridae;g_Neritesvirus;s_Neritesvirus scam8;-_Synechococcus phage S-CAM8
CEVC01072912.1	507				2	1	Low-quality	0.52	No	Synechococcus phage S-SCSM1	2588487	no rank	1	d_Viruses;-_Duplodnaviria;k_Heunggongvirae;p_Uroviricota;c_Caudoviricetes;f_Kyanoviridae;g_Zhoulongquanvirus;s_Zhoulongquanvirus esscess;-_Synechococcus phage S-SCSM1
CEVC01072919.1	658				2	2	Low-quality	0.31	No	Synechococcus phage S-SKS1	754042	no rank	1	d_Viruses;-_Duplodnaviria;k_Heunggongvirae;p_Uroviricota;c_Caudoviricetes;g_Llyrvirus;s_Llyrvirus SSKS1;-_Synechococcus phage S-SKS1
CEVC01072932.1	1980				3	2	Low-quality	5.01	No	Synechococcus phage S-CAM4	1883367	no rank	0.6	d_Viruses;-_Duplodnaviria;k_Heunggongvirae;p_Uroviricota;c_Caudoviricetes;f_Kyanoviridae;g_Potamoivirus;s_Potamoivirus cam4;-_Synechococcus phage S-CAM4
CEVC01072949.1	1068				3	1	Low-quality	0.58	No	Kyanoviridae	2946160	family	0.51	d_Viruses;-_Duplodnaviria;k_Heunggongvirae;p_Uroviricota;c_Caudoviricetes;f_Kyanoviridae
CEVC01072951.1	787				1	0	Low-quality	0.32	No	Synechococcus phage S-SSM7	445686	no rank	1	d_Viruses;-_Duplodnaviria;k_Heunggongvirae;p_Uroviricota;c_Caudoviricetes;f_Kyanoviridae;g_Lipsvirus;s_Lipsvirus ssm7;-_Synechococcus phage S-SSM7
CEVC01073008.1	590				2	1	Low-quality	1.64	No	Caudoviricetes	2731619	class	1	d_Viruses;-_Duplodnaviria;k_Heunggongvirae;p_Uroviricota;c_Caudoviricetes
CEVC01073184.1	643				1	1	Low-quality	0.29	No	uncultured Mediterranean phage uvMED	1407671	species	1	d_Viruses;-_Duplodnaviria;k_Heunggongvirae;p_Uroviricota;c_Caudoviricetes;-_environmental samples;s_uncultured Mediterranean phage uvMED
CEVC01073207.1	564				2	0	Not-determined	NA	No	Chrysochromulina ericina virus	455364	species	1	d_Viruses;-_Varidnaviria;k_Bamfordvirae;p_Nucleocytoviricota;c_Megaviricetes;o_Algavirales;f_Phycodnaviridae;-_unclassified Phycodnaviridae;s_Chrysochromulina ericina virus
CEVC01073216.1	702				2	0	Low-quality	0.32	No	uncultured marine virus	186617	species	1	d_Viruses;-_environmental samples;s_uncultured marine virus
CEVC01073217.1	4951				6	3	Low-quality	2.44	No	uncultured marine virus	186617	species	0.52	d_Viruses;-_environmental samples;s_uncultured marine virus
CEVC01073235.1	720				1	1	Low-quality	0.37	No	Kyanoviridae	2946160	family	1	d_Viruses;-_Duplodnaviria;k_Heunggongvirae;p_Uroviricota;c_Caudoviricetes;f_Kyanoviridae
CEVC01073320.1	1637				1	0	Not-determined	NA	No	uncultured Mediterranean phage uvMED	1407671	species	1	d_Viruses;-_Duplodnaviria;k_Heunggongvirae;p_Uroviricota;c_Caudoviricetes;-_environmental samples;s_uncultured Mediterranean phage uvMED
CEVC01073321.1	2941				3	0	Not-determined	NA	No	uncultured Mediterranean phage uvMED	1407671	species	1	d_Viruses;-_Duplodnaviria;k_Heunggongvirae;p_Uroviricota;c_Caudoviricetes;-_environmental samples;s_uncultured Mediterranean phage uvMED
CEVC01073436.1	1396				3	0	Low-quality	2.56	No	uncultured Mediterranean phage uvMED	1407671	species	0.5	d_Viruses;-_Duplodnaviria;k_Heunggongvirae;p_Uroviricota;c_Caudoviricetes;-_environmental samples;s_uncultured Mediterranean phage uvMED
CEVC01073570.1	610				1	1	Low-quality	1.64	No	Prochlorococcus phage P-SCSP2	2914506	species	1	d_Viruses;-_Duplodnaviria;k_Heunggongvirae;p_Uroviricota;c_Caudoviricetes;f_Autographiviridae;-_unclassified Autographiviridae;s_Prochlorococcus phage P-SCSP2
CEVC01073582.1	2067				7	6	Low-quality	1.02	No	Synechococcus phage Bellamy	2023996	no rank	0.76	d_Viruses;-_Duplodnaviria;k_Heunggongvirae;p_Uroviricota;c_Caudoviricetes;f_Kyanoviridae;g_Bellamyvirus;s_Bellamyvirus bellamy;-_Synechococcus phage Bellamy
CEVC01073603.1	1527				1	0	Not-determined	NA	No	Lipsvirus	2948803	genus	1	d_Viruses;-_Duplodnaviria;k_Heunggongvirae;p_Uroviricota;c_Caudoviricetes;f_Kyanoviridae;g_Lipsvirus
CEVC01073634.1	504				1	0	Not-determined	NA	No	Caudoviricetes	2731619	class	1	d_Viruses;-_Duplodnaviria;k_Heunggongvirae;p_Uroviricota;c_Caudoviricetes
CEVC01073657.1	707				2	0	Low-quality	2.09	No	uncultured marine virus	186617	species	1	d_Viruses;-_environmental samples;s_uncultured marine virus
CEVC01073716.1	5315				11	1	Low-quality	8.2	No	uncultured virus	340016	species	0.65	d_Viruses;-_environmental samples;s_uncultured virus
CEVC01073830.1	1101				1	1	Low-quality	0.5	No	Synechococcus phage Bellamy	2023996	no rank	1	d_Viruses;-_Duplodnaviria;k_Heunggongvirae;p_Uroviricota;c_Caudoviricetes;f_Kyanoviridae;g_Bellamyvirus;s_Bellamyvirus bellamy;-_Synechococcus phage Bellamy
CEVC01073831.1	783				1	1	Low-quality	0.35	No	Synechococcus phage Bellamy	2023996	no rank	1	d_Viruses;-_Duplodnaviria;k_Heunggongvirae;p_Uroviricota;c_Caudoviricetes;f_Kyanoviridae;g_Bellamyvirus;s_Bellamyvirus bellamy;-_Synechococcus phage Bellamy
CEVC01073989.1	876				1	1	Low-quality	0.35	No	Kyanoviridae	2946160	family	1	d_Viruses;-_Duplodnaviria;k_Heunggongvirae;p_Uroviricota;c_Caudoviricetes;f_Kyanoviridae
CEVC01074061.1	8592				14	1	Low-quality	5.34	No	uncultured Mediterranean phage	1868660	species	1	d_Viruses;-_environmental samples;s_uncultured Mediterranean phage
CEVC01074128.1	558				1	0	Not-determined	NA	No	uncultured marine virus	186617	species	1	d_Viruses;-_environmental samples;s_uncultured marine virus
CEVC01074265.1	606				2	0	Low-quality	0.24	No	Prochlorococcus phage P-SSM5	536454	no rank	0.77	d_Viruses;-_Duplodnaviria;k_Heunggongvirae;p_Uroviricota;c_Caudoviricetes;f_Kyanoviridae;g_Salacisavirus;s_Salacisavirus pssm2;-_Prochlorococcus phage P-SSM5
CEVC01074276.1	875				1	0	Low-quality	0.44	No	Synechococcus phage S-SSM7	445686	no rank	1	d_Viruses;-_Duplodnaviria;k_Heunggongvirae;p_Uroviricota;c_Caudoviricetes;f_Kyanoviridae;g_Lipsvirus;s_Lipsvirus ssm7;-_Synechococcus phage S-SSM7
CEVC01074389.1	1468				3	3	Low-quality	1.26	No	Prochlorococcus phage P-TIM68	1542477	no rank	1	d_Viruses;-_Duplodnaviria;k_Heunggongvirae;p_Uroviricota;c_Caudoviricetes;f_Kyanoviridae;g_Haifavirus;s_Haifavirus tim68;-_Prochlorococcus phage P-TIM68
CEVC01074471.1	501				2	1	Low-quality	0.93	No	Viruses	10239	superkingdom	1	d_Viruses
CEVC01074611.1	542				2	0	Not-determined	NA	No	Synechococcus phage S-SSM7	445686	no rank	1	d_Viruses;-_Duplodnaviria;k_Heunggongvirae;p_Uroviricota;c_Caudoviricetes;f_Kyanoviridae;g_Lipsvirus;s_Lipsvirus ssm7;-_Synechococcus phage S-SSM7
CEVC01074941.1	2047				5	4	Low-quality	0.92	No	Synechococcus phage Bellamy	2023996	no rank	0.5	d_Viruses;-_Duplodnaviria;k_Heunggongvirae;p_Uroviricota;c_Caudoviricetes;f_Kyanoviridae;g_Bellamyvirus;s_Bellamyvirus bellamy;-_Synechococcus phage Bellamy
CEVC01074996.1	1292				2	1	Low-quality	3.69	No	uncultured marine virus	186617	species	0.93	d_Viruses;-_environmental samples;s_uncultured marine virus
CEVC01075098.1	10013				11	3	Low-quality	1.44	No	Mimiviridae	549779	family	0.83	d_Viruses;-_Varidnaviria;k_Bamfordvirae;p_Nucleocytoviricota;c_Megaviricetes;o_Imitervirales;f_Mimiviridae
CEVC01075109.1	701				2	1	Low-quality	0.31	No	Caudoviricetes	2731619	class	1	d_Viruses;-_Duplodnaviria;k_Heunggongvirae;p_Uroviricota;c_Caudoviricetes
CEVC01075170.1	1088				4	0	Low-quality	1.77	No	uncultured virus	340016	species	1	d_Viruses;-_environmental samples;s_uncultured virus
CEVC01075171.1	1298				5	0	Low-quality	0.82	No	uncultured virus	340016	species	1	d_Viruses;-_environmental samples;s_uncultured virus
CEVC01075266.1	1257				2	1	Low-quality	0.61	No	Synechococcus phage Bellamy	2023996	no rank	1	d_Viruses;-_Duplodnaviria;k_Heunggongvirae;p_Uroviricota;c_Caudoviricetes;f_Kyanoviridae;g_Bellamyvirus;s_Bellamyvirus bellamy;-_Synechococcus phage Bellamy
CEVC01075272.1	4228				10	0	Not-determined	NA	No	uncultured Mediterranean phage uvMED	1407671	species	0.5	d_Viruses;-_Duplodnaviria;k_Heunggongvirae;p_Uroviricota;c_Caudoviricetes;-_environmental samples;s_uncultured Mediterranean phage uvMED
CEVC01075501.1	1004				1	0	Not-determined	NA	No	uncultured Mediterranean phage uvMED	1407671	species	1	d_Viruses;-_Duplodnaviria;k_Heunggongvirae;p_Uroviricota;c_Caudoviricetes;-_environmental samples;s_uncultured Mediterranean phage uvMED
CEVC01075639.1	5606				6	2	Low-quality	12.7	No	uncultured Mediterranean phage uvMED	1407671	species	1	d_Viruses;-_Duplodnaviria;k_Heunggongvirae;p_Uroviricota;c_Caudoviricetes;-_environmental samples;s_uncultured Mediterranean phage uvMED
CEVC01075671.1	6113				13	2	Low-quality	7.23	No	environmental samples	2100420	no rank	1	d_Viruses;-_Duplodnaviria;k_Heunggongvirae;p_Uroviricota;c_Caudoviricetes;-_environmental samples
CEVC01075695.1	1066				2	2	Low-quality	0.47	No	Synechococcus phage S-SSM7	445686	no rank	1	d_Viruses;-_Duplodnaviria;k_Heunggongvirae;p_Uroviricota;c_Caudoviricetes;f_Kyanoviridae;g_Lipsvirus;s_Lipsvirus ssm7;-_Synechococcus phage S-SSM7
CEVC01075851.1	1000				2	0	Low-quality	0.67	No	Methylophilales phage Melnitz-1 EXVC043M	2832339	species	1	d_Viruses;-_Duplodnaviria;k_Heunggongvirae;p_Uroviricota;c_Caudoviricetes;f_Kyanoviridae;-_unclassified Kyanoviridae;s_Methylophilales phage Melnitz-1 EXVC043M
CEVC01075888.1	657				1	0	Not-determined	NA	No	uncultured marine virus	186617	species	1	d_Viruses;-_environmental samples;s_uncultured marine virus
CEVC01075910.1	604				1	0	Low-quality	0.32	No	Caudoviricetes sp.	2832643	species	1	d_Viruses;-_Duplodnaviria;k_Heunggongvirae;p_Uroviricota;c_Caudoviricetes;-_unclassified Caudoviricetes;s_Caudoviricetes sp.
CEVC01075938.1	883				3	2	Low-quality	0.48	No	Synechococcus phage S-SSM7	445686	no rank	1	d_Viruses;-_Duplodnaviria;k_Heunggongvirae;p_Uroviricota;c_Caudoviricetes;f_Kyanoviridae;g_Lipsvirus;s_Lipsvirus ssm7;-_Synechococcus phage S-SSM7
CEVC01076000.1	599				1	0	Not-determined	NA	No	Mimiviridae sp. ChoanoV1	2596887	species	1	d_Viruses;-_Varidnaviria;k_Bamfordvirae;p_Nucleocytoviricota;c_Megaviricetes;o_Imitervirales;f_Schizomimiviridae;-_unclassified Schizomimiviridae;s_Mimiviridae sp. ChoanoV1
CEVC01076004.1	2889				4	4	Low-quality	1.52	No	Caudoviricetes	2731619	class	0.5	d_Viruses;-_Duplodnaviria;k_Heunggongvirae;p_Uroviricota;c_Caudoviricetes
CEVC01076013.1	683				1	1	Low-quality	1.14	No	uncultured Mediterranean phage uvMED	1407671	species	1	d_Viruses;-_Duplodnaviria;k_Heunggongvirae;p_Uroviricota;c_Caudoviricetes;-_environmental samples;s_uncultured Mediterranean phage uvMED
CEVC01076056.1	1178				4	3	Low-quality	3.05	No	Caudoviricetes	2731619	class	0.96	d_Viruses;-_Duplodnaviria;k_Heunggongvirae;p_Uroviricota;c_Caudoviricetes
CEVC01076094.1	647				2	0	Low-quality	0.34	No	Caudoviricetes sp.	2832643	species	1	d_Viruses;-_Duplodnaviria;k_Heunggongvirae;p_Uroviricota;c_Caudoviricetes;-_unclassified Caudoviricetes;s_Caudoviricetes sp.
CEVC01076147.1	744				1	0	Not-determined	NA	No	Synechococcus phage Bellamy	2023996	no rank	1	d_Viruses;-_Duplodnaviria;k_Heunggongvirae;p_Uroviricota;c_Caudoviricetes;f_Kyanoviridae;g_Bellamyvirus;s_Bellamyvirus bellamy;-_Synechococcus phage Bellamy
CEVC01076180.1	1848				1	1	Low-quality	1.01	No	uncultured Mediterranean phage uvMED	1407671	species	1	d_Viruses;-_Duplodnaviria;k_Heunggongvirae;p_Uroviricota;c_Caudoviricetes;-_environmental samples;s_uncultured Mediterranean phage uvMED
CEVC01076294.1	619				2	0	Low-quality	0.44	No	uncultured Mediterranean phage uvMED	1407671	species	1	d_Viruses;-_Duplodnaviria;k_Heunggongvirae;p_Uroviricota;c_Caudoviricetes;-_environmental samples;s_uncultured Mediterranean phage uvMED
CEVC01076309.1	848				2	1	Low-quality	2	No	Cyanophage KBS-S-1A	889952	species	1	d_Viruses;-_Duplodnaviria;k_Heunggongvirae;p_Uroviricota;c_Caudoviricetes;f_Autographiviridae;-_unclassified Autographiviridae;s_Cyanophage KBS-S-1A
CEVC01076320.1	528				1	0	Not-determined	NA	No	unclassified Caudoviricetes	2788787	no rank	1	d_Viruses;-_Duplodnaviria;k_Heunggongvirae;p_Uroviricota;c_Caudoviricetes;-_unclassified Caudoviricetes
CEVC01076329.1	796				2	2	Low-quality	0.42	No	Caudoviricetes sp.	2832643	species	0.5	d_Viruses;-_Duplodnaviria;k_Heunggongvirae;p_Uroviricota;c_Caudoviricetes;-_unclassified Caudoviricetes;s_Caudoviricetes sp.
CEVC01076351.1	530				1	1	Low-quality	1.47	No	uncultured marine virus	186617	species	1	d_Viruses;-_environmental samples;s_uncultured marine virus
CEVC01076358.1	540				2	1	Low-quality	0.37	No	Kyanoviridae	2946160	family	1	d_Viruses;-_Duplodnaviria;k_Heunggongvirae;p_Uroviricota;c_Caudoviricetes;f_Kyanoviridae
CEVC01076408.1	586				1	1	Low-quality	0.76	No	uncultured Mediterranean phage uvMED	1407671	species	1	d_Viruses;-_Duplodnaviria;k_Heunggongvirae;p_Uroviricota;c_Caudoviricetes;-_environmental samples;s_uncultured Mediterranean phage uvMED
CEVC01076427.1	669				1	0	Not-determined	NA	No	Prokaryotic dsDNA virus sp.	2591644	species	1	d_Viruses;-_unclassified viruses;-_unclassified DNA viruses;-_unclassified dsDNA viruses;s_Prokaryotic dsDNA virus sp.
CEVC01076486.1	1300				4	4	Low-quality	0.73	No	Caudoviricetes	2731619	class	0.57	d_Viruses;-_Duplodnaviria;k_Heunggongvirae;p_Uroviricota;c_Caudoviricetes
CEVC01076681.1	551				2	2	Low-quality	0.27	No	uncultured marine virus	186617	species	1	d_Viruses;-_environmental samples;s_uncultured marine virus
CEVC01076727.1	8013				7	2	Low-quality	0.72	Yes	Chrysochromulina ericina virus	455364	species	1	d_Viruses;-_Varidnaviria;k_Bamfordvirae;p_Nucleocytoviricota;c_Megaviricetes;o_Algavirales;f_Phycodnaviridae;-_unclassified Phycodnaviridae;s_Chrysochromulina ericina virus
CEVC01076740.1	3654				5	2	Low-quality	1.94	No	Kyanoviridae	2946160	family	0.66	d_Viruses;-_Duplodnaviria;k_Heunggongvirae;p_Uroviricota;c_Caudoviricetes;f_Kyanoviridae
CEVC01076941.1	565				1	0	Not-determined	NA	No	Prochlorococcus phage P-SSM2	268746	no rank	1	d_Viruses;-_Duplodnaviria;k_Heunggongvirae;p_Uroviricota;c_Caudoviricetes;f_Kyanoviridae;g_Salacisavirus;s_Salacisavirus pssm2;-_Prochlorococcus phage P-SSM2
CEVC01076969.1	5017				3	1	Low-quality	0.58	Yes	Chrysochromulina ericina virus	455364	species	0.5	d_Viruses;-_Varidnaviria;k_Bamfordvirae;p_Nucleocytoviricota;c_Megaviricetes;o_Algavirales;f_Phycodnaviridae;-_unclassified Phycodnaviridae;s_Chrysochromulina ericina virus
CEVC01077031.1	2106				5	1	Low-quality	5.91	No	uncultured Mediterranean phage uvMED	1407671	species	0.97	d_Viruses;-_Duplodnaviria;k_Heunggongvirae;p_Uroviricota;c_Caudoviricetes;-_environmental samples;s_uncultured Mediterranean phage uvMED
CEVC01077243.1	2890				4	2	Low-quality	3.57	No	Synechococcus phage DSL-LC03	3058961	species	0.96	d_Viruses;-_Duplodnaviria;k_Heunggongvirae;p_Uroviricota;c_Caudoviricetes;f_Kyanoviridae;-_unclassified Kyanoviridae;s_Synechococcus phage DSL-LC03
CEVC01077331.1	822				1	1	Low-quality	1.97	No	uncultured marine virus	186617	species	0.5	d_Viruses;-_environmental samples;s_uncultured marine virus
CEVC01077367.1	536				3	0	Low-quality	0.97	No	Roseobacter phage CRP-207	2873404	species	1	d_Viruses;-_Duplodnaviria;k_Heunggongvirae;p_Uroviricota;c_Caudoviricetes;-_unclassified Caudoviricetes;s_Roseobacter phage CRP-207
CEVC01077368.1	655				2	1	Low-quality	1.76	No	Caudoviricetes	2731619	class	0.91	d_Viruses;-_Duplodnaviria;k_Heunggongvirae;p_Uroviricota;c_Caudoviricetes
CEVC01077398.1	625				2	1	Low-quality	0.33	No	unclassified Kyanoviridae	2960609	no rank	1	d_Viruses;-_Duplodnaviria;k_Heunggongvirae;p_Uroviricota;c_Caudoviricetes;f_Kyanoviridae;-_unclassified Kyanoviridae
CEVC01077429.1	566				1	1	Low-quality	0.31	No	Viruses	10239	superkingdom	1	d_Viruses
CEVC01077585.1	702				2	0	Low-quality	2.03	No	uncultured Mediterranean phage uvMED	1407671	species	1	d_Viruses;-_Duplodnaviria;k_Heunggongvirae;p_Uroviricota;c_Caudoviricetes;-_environmental samples;s_uncultured Mediterranean phage uvMED
CEVC01077668.1	1271				3	2	Low-quality	0.69	No	Kyanoviridae	2946160	family	0.53	d_Viruses;-_Duplodnaviria;k_Heunggongvirae;p_Uroviricota;c_Caudoviricetes;f_Kyanoviridae
CEVC01077776.1	707				4	4	Low-quality	0.37	No	Caudoviricetes	2731619	class	1	d_Viruses;-_Duplodnaviria;k_Heunggongvirae;p_Uroviricota;c_Caudoviricetes
CEVC01077822.1	1403				2	0	Not-determined	NA	No	Synechococcus phage Bellamy	2023996	no rank	1	d_Viruses;-_Duplodnaviria;k_Heunggongvirae;p_Uroviricota;c_Caudoviricetes;f_Kyanoviridae;g_Bellamyvirus;s_Bellamyvirus bellamy;-_Synechococcus phage Bellamy
CEVC01077879.1	1011				2	0	Low-quality	0.46	No	Prochlorococcus phage P-TIM68	1542477	no rank	1	d_Viruses;-_Duplodnaviria;k_Heunggongvirae;p_Uroviricota;c_Caudoviricetes;f_Kyanoviridae;g_Haifavirus;s_Haifavirus tim68;-_Prochlorococcus phage P-TIM68
CEVC01077889.1	731				1	0	Not-determined	NA	No	Atlauavirus	2733092	genus	1	d_Viruses;-_Duplodnaviria;k_Heunggongvirae;p_Uroviricota;c_Caudoviricetes;f_Kyanoviridae;g_Atlauavirus
CEVC01078018.1	549				1	1	Low-quality	0.25	No	Prochlorococcus phage P-SSM7	445688	no rank	1	d_Viruses;-_Duplodnaviria;k_Heunggongvirae;p_Uroviricota;c_Caudoviricetes;f_Kyanoviridae;g_Palaemonvirus;s_Palaemonvirus pssm7;-_Prochlorococcus phage P-SSM7
CEVC01078039.1	3029				8	6	Low-quality	1.65	No	Synechococcus phage Bellamy	2023996	no rank	0.98	d_Viruses;-_Duplodnaviria;k_Heunggongvirae;p_Uroviricota;c_Caudoviricetes;f_Kyanoviridae;g_Bellamyvirus;s_Bellamyvirus bellamy;-_Synechococcus phage Bellamy
CEVC01078084.1	618				2	2	Low-quality	0.27	No	unclassified Kyanoviridae	2960609	no rank	1	d_Viruses;-_Duplodnaviria;k_Heunggongvirae;p_Uroviricota;c_Caudoviricetes;f_Kyanoviridae;-_unclassified Kyanoviridae
CEVC01078104.1	568				1	1	Low-quality	0.32	No	uncultured Mediterranean phage uvMED	1407671	species	1	d_Viruses;-_Duplodnaviria;k_Heunggongvirae;p_Uroviricota;c_Caudoviricetes;-_environmental samples;s_uncultured Mediterranean phage uvMED
CEVC01078117.1	778				1	1	Low-quality	0.76	No	uncultured Mediterranean phage uvMED	1407671	species	1	d_Viruses;-_Duplodnaviria;k_Heunggongvirae;p_Uroviricota;c_Caudoviricetes;-_environmental samples;s_uncultured Mediterranean phage uvMED
CEVC01078169.1	802				4	0	Low-quality	2.14	No	uncultured Mediterranean phage uvMED	1407671	species	1	d_Viruses;-_Duplodnaviria;k_Heunggongvirae;p_Uroviricota;c_Caudoviricetes;-_environmental samples;s_uncultured Mediterranean phage uvMED
CEVC01078281.1	837				1	0	Low-quality	0.45	No	Prochlorococcus phage P-TIM68	1542477	no rank	1	d_Viruses;-_Duplodnaviria;k_Heunggongvirae;p_Uroviricota;c_Caudoviricetes;f_Kyanoviridae;g_Haifavirus;s_Haifavirus tim68;-_Prochlorococcus phage P-TIM68
CEVC01078302.1	3421				2	0	Not-determined	NA	No	Prokaryotic dsDNA virus sp.	2591644	species	1	d_Viruses;-_unclassified viruses;-_unclassified DNA viruses;-_unclassified dsDNA viruses;s_Prokaryotic dsDNA virus sp.
CEVC01078359.1	1681				2	2	Low-quality	0.86	No	Synechococcus phage S-SM2	444860	no rank	0.94	d_Viruses;-_Duplodnaviria;k_Heunggongvirae;p_Uroviricota;c_Caudoviricetes;f_Kyanoviridae;g_Nilusvirus;s_Nilusvirus ssm2;-_Synechococcus phage S-SM2
CEVC01078495.1	1968				5	5	Low-quality	0.95	No	Bellamyvirus sp.	2821411	species	1	d_Viruses;-_Duplodnaviria;k_Heunggongvirae;p_Uroviricota;c_Caudoviricetes;f_Kyanoviridae;g_Bellamyvirus;-_unclassified Bellamyvirus;s_Bellamyvirus sp.
CEVC01078532.1	738				2	1	Low-quality	1.29	No	environmental samples	186616	no rank	1	d_Viruses;-_environmental samples
CEVC01078593.1	868				2	2	Low-quality	1.01	No	Caudoviricetes sp.	2832643	species	0.92	d_Viruses;-_Duplodnaviria;k_Heunggongvirae;p_Uroviricota;c_Caudoviricetes;-_unclassified Caudoviricetes;s_Caudoviricetes sp.
CEVC01078617.1	6657				10	6	Low-quality	3.57	No	Synechococcus phage Bellamy	2023996	no rank	0.97	d_Viruses;-_Duplodnaviria;k_Heunggongvirae;p_Uroviricota;c_Caudoviricetes;f_Kyanoviridae;g_Bellamyvirus;s_Bellamyvirus bellamy;-_Synechococcus phage Bellamy
CEVC01078670.1	902				2	0	Low-quality	2.36	No	uncultured Mediterranean phage uvMED	1407671	species	1	d_Viruses;-_Duplodnaviria;k_Heunggongvirae;p_Uroviricota;c_Caudoviricetes;-_environmental samples;s_uncultured Mediterranean phage uvMED
CEVC01078758.1	628				2	2	Low-quality	0.36	No	Synechococcus phage Bellamy	2023996	no rank	1	d_Viruses;-_Duplodnaviria;k_Heunggongvirae;p_Uroviricota;c_Caudoviricetes;f_Kyanoviridae;g_Bellamyvirus;s_Bellamyvirus bellamy;-_Synechococcus phage Bellamy
CEVC01078762.1	515				2	1	Low-quality	0.27	No	Pelagibacter phage Mosig EXVC030M	2759214	species	0.93	d_Viruses;-_Duplodnaviria;k_Heunggongvirae;p_Uroviricota;c_Caudoviricetes;f_Kyanoviridae;-_unclassified Kyanoviridae;s_Pelagibacter phage Mosig EXVC030M
CEVC01078763.1	2180				3	3	Low-quality	1.22	No	uncultured Mediterranean phage uvMED	1407671	species	1	d_Viruses;-_Duplodnaviria;k_Heunggongvirae;p_Uroviricota;c_Caudoviricetes;-_environmental samples;s_uncultured Mediterranean phage uvMED
CEVC01078809.1	641				2	1	Low-quality	1.7	No	uncultured marine virus	186617	species	1	d_Viruses;-_environmental samples;s_uncultured marine virus
CEVC01078851.1	2155				1	0	Not-determined	NA	No	Lipsvirus	2948803	genus	1	d_Viruses;-_Duplodnaviria;k_Heunggongvirae;p_Uroviricota;c_Caudoviricetes;f_Kyanoviridae;g_Lipsvirus
CEVC01078938.1	4470				6	5	Low-quality	2.41	No	Caudoviricetes	2731619	class	0.65	d_Viruses;-_Duplodnaviria;k_Heunggongvirae;p_Uroviricota;c_Caudoviricetes
CEVC01078978.1	2523				3	1	Low-quality	0.81	No	uncultured Caudovirales phage	2100421	species	0.5	d_Viruses;-_Duplodnaviria;k_Heunggongvirae;p_Uroviricota;c_Caudoviricetes;-_environmental samples;s_uncultured Caudovirales phage
CEVC01079122.1	792				3	0	Low-quality	1.65	No	uncultured virus	340016	species	1	d_Viruses;-_environmental samples;s_uncultured virus
CEVC01079200.1	648				1	0	Not-determined	NA	No	Prochlorococcus phage P-TIM68	1542477	no rank	1	d_Viruses;-_Duplodnaviria;k_Heunggongvirae;p_Uroviricota;c_Caudoviricetes;f_Kyanoviridae;g_Haifavirus;s_Haifavirus tim68;-_Prochlorococcus phage P-TIM68
CEVC01079201.1	1217				3	2	Low-quality	0.67	No	Synechococcus phage Bellamy	2023996	no rank	0.85	d_Viruses;-_Duplodnaviria;k_Heunggongvirae;p_Uroviricota;c_Caudoviricetes;f_Kyanoviridae;g_Bellamyvirus;s_Bellamyvirus bellamy;-_Synechococcus phage Bellamy
CEVC01079229.1	515				1	1	Low-quality	0.2	No	uncultured Mediterranean phage uvMED	1407671	species	1	d_Viruses;-_Duplodnaviria;k_Heunggongvirae;p_Uroviricota;c_Caudoviricetes;-_environmental samples;s_uncultured Mediterranean phage uvMED
CEVC01079239.1	875				2	0	Low-quality	0.45	No	Caudoviricetes	2731619	class	0.99	d_Viruses;-_Duplodnaviria;k_Heunggongvirae;p_Uroviricota;c_Caudoviricetes
CEVC01079272.1	523				1	1	Low-quality	0.28	No	Eurybiavirus	2733104	genus	1	d_Viruses;-_Duplodnaviria;k_Heunggongvirae;p_Uroviricota;c_Caudoviricetes;g_Eurybiavirus
CEVC01079418.1	1681				5	4	Low-quality	0.88	No	Caudoviricetes	2731619	class	0.53	d_Viruses;-_Duplodnaviria;k_Heunggongvirae;p_Uroviricota;c_Caudoviricetes
CEVC01079496.1	2312				3	3	Low-quality	1.02	No	Kyanoviridae	2946160	family	1	d_Viruses;-_Duplodnaviria;k_Heunggongvirae;p_Uroviricota;c_Caudoviricetes;f_Kyanoviridae
CEVC01079510.1	508				3	1	Low-quality	0.28	No	Viruses	10239	superkingdom	1	d_Viruses
CEVC01079559.1	1991				5	0	Not-determined	NA	No	Caudoviricetes sp.	2832643	species	1	d_Viruses;-_Duplodnaviria;k_Heunggongvirae;p_Uroviricota;c_Caudoviricetes;-_unclassified Caudoviricetes;s_Caudoviricetes sp.
CEVC01079611.1	870				5	1	Low-quality	0.45	No	uncultured marine virus	186617	species	0.83	d_Viruses;-_environmental samples;s_uncultured marine virus
CEVC01079625.1	826				3	1	Low-quality	0.52	No	Kyanoviridae	2946160	family	1	d_Viruses;-_Duplodnaviria;k_Heunggongvirae;p_Uroviricota;c_Caudoviricetes;f_Kyanoviridae
CEVC01079672.1	1066				2	0	Not-determined	NA	No	uncultured marine virus	186617	species	1	d_Viruses;-_environmental samples;s_uncultured marine virus
CEVC01079683.1	597				1	1	Low-quality	0.27	No	uncultured Mediterranean phage uvMED	1407671	species	1	d_Viruses;-_Duplodnaviria;k_Heunggongvirae;p_Uroviricota;c_Caudoviricetes;-_environmental samples;s_uncultured Mediterranean phage uvMED
CEVC01079750.1	810				2	2	Low-quality	0.45	No	Synechococcus phage S-SM2	444860	no rank	0.92	d_Viruses;-_Duplodnaviria;k_Heunggongvirae;p_Uroviricota;c_Caudoviricetes;f_Kyanoviridae;g_Nilusvirus;s_Nilusvirus ssm2;-_Synechococcus phage S-SM2
CEVC01079783.1	4760				9	2	Low-quality	2.78	No	uncultured Caudovirales phage	2100421	species	1	d_Viruses;-_Duplodnaviria;k_Heunggongvirae;p_Uroviricota;c_Caudoviricetes;-_environmental samples;s_uncultured Caudovirales phage
CEVC01079784.1	1127				2	0	Low-quality	3.41	No	uncultured Mediterranean phage uvMED	1407671	species	0.5	d_Viruses;-_Duplodnaviria;k_Heunggongvirae;p_Uroviricota;c_Caudoviricetes;-_environmental samples;s_uncultured Mediterranean phage uvMED
CEVC01079901.1	645				3	3	Low-quality	0.36	No	Kyanoviridae	2946160	family	1	d_Viruses;-_Duplodnaviria;k_Heunggongvirae;p_Uroviricota;c_Caudoviricetes;f_Kyanoviridae
CEVC01079943.1	606				1	0	Not-determined	NA	No	Mimiviridae sp. ChoanoV1	2596887	species	0.62	d_Viruses;-_Varidnaviria;k_Bamfordvirae;p_Nucleocytoviricota;c_Megaviricetes;o_Imitervirales;f_Schizomimiviridae;-_unclassified Schizomimiviridae;s_Mimiviridae sp. ChoanoV1
CEVC01079956.1	507				2	0	Low-quality	1.44	No	uncultured Mediterranean phage uvMED	1407671	species	1	d_Viruses;-_Duplodnaviria;k_Heunggongvirae;p_Uroviricota;c_Caudoviricetes;-_environmental samples;s_uncultured Mediterranean phage uvMED
CEVC01080008.1	681				2	0	Not-determined	NA	No	Kyanoviridae	2946160	family	1	d_Viruses;-_Duplodnaviria;k_Heunggongvirae;p_Uroviricota;c_Caudoviricetes;f_Kyanoviridae
CEVC01080042.1	617				3	1	Low-quality	1.74	No	Caudoviricetes	2731619	class	0.96	d_Viruses;-_Duplodnaviria;k_Heunggongvirae;p_Uroviricota;c_Caudoviricetes
CEVC01080123.1	572				1	1	Low-quality	0.23	No	Eurybiavirus	2733104	genus	1	d_Viruses;-_Duplodnaviria;k_Heunggongvirae;p_Uroviricota;c_Caudoviricetes;g_Eurybiavirus
CEVC01080128.1	1262				3	0	Not-determined	NA	No	Chrysochromulina ericina virus	455364	species	1	d_Viruses;-_Varidnaviria;k_Bamfordvirae;p_Nucleocytoviricota;c_Megaviricetes;o_Algavirales;f_Phycodnaviridae;-_unclassified Phycodnaviridae;s_Chrysochromulina ericina virus
CEVC01080180.1	667				2	1	Low-quality	1.92	No	Pelagibacter phage HTVC034P	2796520	species	0.94	d_Viruses;-_Duplodnaviria;k_Heunggongvirae;p_Uroviricota;c_Caudoviricetes;-_unclassified Caudoviricetes;s_Pelagibacter phage HTVC034P
CEVC01080253.1	848				1	0	Not-determined	NA	No	Chrysochromulina ericina virus	455364	species	1	d_Viruses;-_Varidnaviria;k_Bamfordvirae;p_Nucleocytoviricota;c_Megaviricetes;o_Algavirales;f_Phycodnaviridae;-_unclassified Phycodnaviridae;s_Chrysochromulina ericina virus
CEVC01080317.1	747				1	0	Not-determined	NA	No	Caudoviricetes sp.	2832643	species	1	d_Viruses;-_Duplodnaviria;k_Heunggongvirae;p_Uroviricota;c_Caudoviricetes;-_unclassified Caudoviricetes;s_Caudoviricetes sp.
CEVC01080359.1	877				1	0	Not-determined	NA	No	Prochlorococcus phage P-TIM68	1542477	no rank	1	d_Viruses;-_Duplodnaviria;k_Heunggongvirae;p_Uroviricota;c_Caudoviricetes;f_Kyanoviridae;g_Haifavirus;s_Haifavirus tim68;-_Prochlorococcus phage P-TIM68
CEVC01080373.1	542				1	0	Not-determined	NA	No	Prochlorococcus phage P-TIM68	1542477	no rank	1	d_Viruses;-_Duplodnaviria;k_Heunggongvirae;p_Uroviricota;c_Caudoviricetes;f_Kyanoviridae;g_Haifavirus;s_Haifavirus tim68;-_Prochlorococcus phage P-TIM68
CEVC01080396.1	688				1	0	Low-quality	1.25	No	uncultured marine virus	186617	species	1	d_Viruses;-_environmental samples;s_uncultured marine virus
CEVC01080612.1	920				2	0	Low-quality	0.47	No	Synechococcus phage S-SSM7	445686	no rank	1	d_Viruses;-_Duplodnaviria;k_Heunggongvirae;p_Uroviricota;c_Caudoviricetes;f_Kyanoviridae;g_Lipsvirus;s_Lipsvirus ssm7;-_Synechococcus phage S-SSM7
CEVC01080621.1	504				2	0	Low-quality	0.83	No	uncultured virus	340016	species	0.98	d_Viruses;-_environmental samples;s_uncultured virus
CEVC01080629.1	1622				4	0	Low-quality	3.67	No	uncultured Mediterranean phage	1868660	species	1	d_Viruses;-_environmental samples;s_uncultured Mediterranean phage
CEVC01080685.1	2001				5	3	Low-quality	1.05	No	Caudoviricetes	2731619	class	1	d_Viruses;-_Duplodnaviria;k_Heunggongvirae;p_Uroviricota;c_Caudoviricetes
CEVC01080758.1	1021				2	1	Low-quality	0.57	No	Synechococcus phage Bellamy	2023996	no rank	0.91	d_Viruses;-_Duplodnaviria;k_Heunggongvirae;p_Uroviricota;c_Caudoviricetes;f_Kyanoviridae;g_Bellamyvirus;s_Bellamyvirus bellamy;-_Synechococcus phage Bellamy
CEVC01080826.1	909				1	1	Low-quality	0.51	No	uncultured Mediterranean phage uvMED	1407671	species	1	d_Viruses;-_Duplodnaviria;k_Heunggongvirae;p_Uroviricota;c_Caudoviricetes;-_environmental samples;s_uncultured Mediterranean phage uvMED
CEVC01080864.1	3130				5	4	Low-quality	1.57	No	Eurybiavirus PHM2	2734108	species	0.6	d_Viruses;-_Duplodnaviria;k_Heunggongvirae;p_Uroviricota;c_Caudoviricetes;g_Eurybiavirus;s_Eurybiavirus PHM2
CEVC01081013.1	623				1	0	Low-quality	0.44	No	uncultured Mediterranean phage uvMED	1407671	species	0.98	d_Viruses;-_Duplodnaviria;k_Heunggongvirae;p_Uroviricota;c_Caudoviricetes;-_environmental samples;s_uncultured Mediterranean phage uvMED
CEVC01081016.1	986				3	0	Low-quality	1.09	No	Caudoviricetes sp.	2832643	species	1	d_Viruses;-_Duplodnaviria;k_Heunggongvirae;p_Uroviricota;c_Caudoviricetes;-_unclassified Caudoviricetes;s_Caudoviricetes sp.
CEVC01081156.1	1703				4	0	Low-quality	0.7	No	uncultured Caudovirales phage	2100421	species	1	d_Viruses;-_Duplodnaviria;k_Heunggongvirae;p_Uroviricota;c_Caudoviricetes;-_environmental samples;s_uncultured Caudovirales phage
CEVC01081195.1	2825				5	4	Low-quality	1.51	No	uncultured marine virus	186617	species	0.93	d_Viruses;-_environmental samples;s_uncultured marine virus
CEVC01081248.1	779				1	0	Low-quality	0.07	No	Chrysochromulina ericina virus	455364	species	1	d_Viruses;-_Varidnaviria;k_Bamfordvirae;p_Nucleocytoviricota;c_Megaviricetes;o_Algavirales;f_Phycodnaviridae;-_unclassified Phycodnaviridae;s_Chrysochromulina ericina virus
CEVC01081268.1	624				3	0	Low-quality	0.29	No	uncultured marine virus	186617	species	1	d_Viruses;-_environmental samples;s_uncultured marine virus
CEVC01081281.1	684				1	0	Low-quality	2.12	No	Caudoviricetes	2731619	class	1	d_Viruses;-_Duplodnaviria;k_Heunggongvirae;p_Uroviricota;c_Caudoviricetes
CEVC01081355.1	1087				3	3	Low-quality	0.59	No	Kyanoviridae	2946160	family	1	d_Viruses;-_Duplodnaviria;k_Heunggongvirae;p_Uroviricota;c_Caudoviricetes;f_Kyanoviridae
CEVC01081736.1	1003				6	1	Low-quality	0.53	No	uncultured marine virus	186617	species	0.57	d_Viruses;-_environmental samples;s_uncultured marine virus
CEVC01081887.1	595				2	0	Low-quality	0.33	No	Prochlorococcus phage P-TIM68	1542477	no rank	0.76	d_Viruses;-_Duplodnaviria;k_Heunggongvirae;p_Uroviricota;c_Caudoviricetes;f_Kyanoviridae;g_Haifavirus;s_Haifavirus tim68;-_Prochlorococcus phage P-TIM68
CEVC01082032.1	1477				3	2	Low-quality	0.32	No	Chrysochromulina ericina virus	455364	species	1	d_Viruses;-_Varidnaviria;k_Bamfordvirae;p_Nucleocytoviricota;c_Megaviricetes;o_Algavirales;f_Phycodnaviridae;-_unclassified Phycodnaviridae;s_Chrysochromulina ericina virus
CEVC01082438.1	1571				3	1	Low-quality	0.76	No	Aurunvirus	2733093	genus	1	d_Viruses;-_Duplodnaviria;k_Heunggongvirae;p_Uroviricota;c_Caudoviricetes;g_Aurunvirus
CEVC01082459.1	2509				4	1	Low-quality	1.41	No	Synechococcus phage S-CAM8	754038	no rank	0.67	d_Viruses;-_Duplodnaviria;k_Heunggongvirae;p_Uroviricota;c_Caudoviricetes;f_Kyanoviridae;g_Neritesvirus;s_Neritesvirus scam8;-_Synechococcus phage S-CAM8
CEVC01082547.1	1701				3	1	Low-quality	0.73	No	Lipsvirus	2948803	genus	0.97	d_Viruses;-_Duplodnaviria;k_Heunggongvirae;p_Uroviricota;c_Caudoviricetes;f_Kyanoviridae;g_Lipsvirus
CEVC01082807.1	7703				10	8	Low-quality	4.1	No	Kyanoviridae	2946160	family	0.78	d_Viruses;-_Duplodnaviria;k_Heunggongvirae;p_Uroviricota;c_Caudoviricetes;f_Kyanoviridae
CEVC01082897.1	882				1	1	Low-quality	1.64	No	unclassified Caudoviricetes	2788787	no rank	1	d_Viruses;-_Duplodnaviria;k_Heunggongvirae;p_Uroviricota;c_Caudoviricetes;-_unclassified Caudoviricetes
CEVC01082946.1	643				2	2	Low-quality	0.36	No	Synechococcus phage S-B43	2484638	species	0.9	d_Viruses;-_Duplodnaviria;k_Heunggongvirae;p_Uroviricota;c_Caudoviricetes;f_Kyanoviridae;-_unclassified Kyanoviridae;s_Synechococcus phage S-B43
CEVC01083065.1	798				2	0	Low-quality	1.1	No	Pelagibacter phage Mosig EXVC030M	2759214	species	0.5	d_Viruses;-_Duplodnaviria;k_Heunggongvirae;p_Uroviricota;c_Caudoviricetes;f_Kyanoviridae;-_unclassified Kyanoviridae;s_Pelagibacter phage Mosig EXVC030M
CEVC01083082.1	1333				3	2	Low-quality	2.06	No	uncultured Mediterranean phage uvMED	1407671	species	1	d_Viruses;-_Duplodnaviria;k_Heunggongvirae;p_Uroviricota;c_Caudoviricetes;-_environmental samples;s_uncultured Mediterranean phage uvMED
CEVC01083133.1	2820				8	4	Low-quality	1.55	No	Kyanoviridae	2946160	family	0.58	d_Viruses;-_Duplodnaviria;k_Heunggongvirae;p_Uroviricota;c_Caudoviricetes;f_Kyanoviridae
CEVC01083167.1	571				3	0	Low-quality	0.32	No	Bellamyvirus	2733096	genus	0.72	d_Viruses;-_Duplodnaviria;k_Heunggongvirae;p_Uroviricota;c_Caudoviricetes;f_Kyanoviridae;g_Bellamyvirus
CEVC01083173.1	2081				4	1	Low-quality	5.54	No	Prochlorococcus phage P-SCSP2	2914506	species	1	d_Viruses;-_Duplodnaviria;k_Heunggongvirae;p_Uroviricota;c_Caudoviricetes;f_Autographiviridae;-_unclassified Autographiviridae;s_Prochlorococcus phage P-SCSP2
CEVC01083190.1	13092				16	1	Low-quality	1.04	No	Imitervirales	2732554	order	1	d_Viruses;-_Varidnaviria;k_Bamfordvirae;p_Nucleocytoviricota;c_Megaviricetes;o_Imitervirales
CEVC01083313.1	1263				3	2	Low-quality	0.66	No	Viruses	10239	superkingdom	1	d_Viruses
CEVC01083482.1	1227				3	2	Low-quality	0.65	No	Prochlorococcus phage P-TIM68	1542477	no rank	1	d_Viruses;-_Duplodnaviria;k_Heunggongvirae;p_Uroviricota;c_Caudoviricetes;f_Kyanoviridae;g_Haifavirus;s_Haifavirus tim68;-_Prochlorococcus phage P-TIM68
CEVC01083535.1	1783				6	3	Low-quality	1.26	No	uncultured Mediterranean phage uvMED	1407671	species	0.87	d_Viruses;-_Duplodnaviria;k_Heunggongvirae;p_Uroviricota;c_Caudoviricetes;-_environmental samples;s_uncultured Mediterranean phage uvMED
CEVC01083556.1	663				1	1	Low-quality	0.15	No	uncultured Mediterranean phage uvMED	1407671	species	1	d_Viruses;-_Duplodnaviria;k_Heunggongvirae;p_Uroviricota;c_Caudoviricetes;-_environmental samples;s_uncultured Mediterranean phage uvMED
CEVC01083645.1	520				1	0	Low-quality	1.31	No	uncultured marine virus	186617	species	1	d_Viruses;-_environmental samples;s_uncultured marine virus
CEVC01083689.1	798				1	1	Low-quality	0.36	No	uncultured marine virus	186617	species	1	d_Viruses;-_environmental samples;s_uncultured marine virus
CEVC01083713.1	635				1	0	Not-determined	NA	No	uncultured Mediterranean phage uvMED	1407671	species	1	d_Viruses;-_Duplodnaviria;k_Heunggongvirae;p_Uroviricota;c_Caudoviricetes;-_environmental samples;s_uncultured Mediterranean phage uvMED
CEVC01083740.1	504				1	0	Not-determined	NA	No	Caudoviricetes sp.	2832643	species	1	d_Viruses;-_Duplodnaviria;k_Heunggongvirae;p_Uroviricota;c_Caudoviricetes;-_unclassified Caudoviricetes;s_Caudoviricetes sp.
CEVC01083784.1	669				2	0	Not-determined	NA	No	Synechococcus phage Bellamy	2023996	no rank	1	d_Viruses;-_Duplodnaviria;k_Heunggongvirae;p_Uroviricota;c_Caudoviricetes;f_Kyanoviridae;g_Bellamyvirus;s_Bellamyvirus bellamy;-_Synechococcus phage Bellamy
CEVC01083904.1	582				1	0	Low-quality	0.27	No	uncultured virus	340016	species	1	d_Viruses;-_environmental samples;s_uncultured virus
CEVC01083916.1	619				2	2	Low-quality	0.34	No	Synechococcus phage S-B43	2484638	species	1	d_Viruses;-_Duplodnaviria;k_Heunggongvirae;p_Uroviricota;c_Caudoviricetes;f_Kyanoviridae;-_unclassified Kyanoviridae;s_Synechococcus phage S-B43
CEVC01084040.1	819				3	0	Low-quality	1.52	No	Caudoviricetes	2731619	class	1	d_Viruses;-_Duplodnaviria;k_Heunggongvirae;p_Uroviricota;c_Caudoviricetes
CEVC01084055.1	1175				1	0	Low-quality	0.65	No	Synechococcus phage Bellamy	2023996	no rank	1	d_Viruses;-_Duplodnaviria;k_Heunggongvirae;p_Uroviricota;c_Caudoviricetes;f_Kyanoviridae;g_Bellamyvirus;s_Bellamyvirus bellamy;-_Synechococcus phage Bellamy
CEVC01084099.1	1372				3	2	Low-quality	3.42	No	Autographiviridae	2731643	family	1	d_Viruses;-_Duplodnaviria;k_Heunggongvirae;p_Uroviricota;c_Caudoviricetes;f_Autographiviridae
CEVC01084106.1	809				2	1	Low-quality	0.57	No	uncultured Mediterranean phage uvMED	1407671	species	1	d_Viruses;-_Duplodnaviria;k_Heunggongvirae;p_Uroviricota;c_Caudoviricetes;-_environmental samples;s_uncultured Mediterranean phage uvMED
CEVC01084333.1	964				2	0	Low-quality	0.76	No	Synechococcus phage S-T4	2268578	no rank	0.5	d_Viruses;-_Duplodnaviria;k_Heunggongvirae;p_Uroviricota;c_Caudoviricetes;f_Kyanoviridae;g_Tamkungvirus;s_Tamkungvirus ST4;-_Synechococcus phage S-T4
CEVC01084408.1	613				1	0	Low-quality	1.01	No	uncultured virus	340016	species	1	d_Viruses;-_environmental samples;s_uncultured virus
CEVC01084470.1	1127				1	1	Low-quality	0.59	No	Prochlorococcus phage P-SSM2	268746	no rank	1	d_Viruses;-_Duplodnaviria;k_Heunggongvirae;p_Uroviricota;c_Caudoviricetes;f_Kyanoviridae;g_Salacisavirus;s_Salacisavirus pssm2;-_Prochlorococcus phage P-SSM2
CEVC01084618.1	1794				1	1	Low-quality	0.99	No	Synechococcus phage S-SSM7	445686	no rank	1	d_Viruses;-_Duplodnaviria;k_Heunggongvirae;p_Uroviricota;c_Caudoviricetes;f_Kyanoviridae;g_Lipsvirus;s_Lipsvirus ssm7;-_Synechococcus phage S-SSM7
CEVC01084897.1	1324				1	0	Not-determined	NA	No	Imitervirales	2732554	order	1	d_Viruses;-_Varidnaviria;k_Bamfordvirae;p_Nucleocytoviricota;c_Megaviricetes;o_Imitervirales
CEVC01085070.1	4107				4	1	Low-quality	2.36	No	Cafeteria roenbergensis virus BV-PW1	693272	no rank	1	d_Viruses;-_Varidnaviria;k_Bamfordvirae;p_Nucleocytoviricota;c_Megaviricetes;o_Imitervirales;f_Mimiviridae;-_Aliimimivirinae;g_Rheavirus;s_Rheavirus sinusmexicani;-_Cafeteria roenbergensis virus;-_Cafeteria roenbergensis virus BV-PW1
CEVC01085179.1	1074				2	0	Low-quality	0.6	No	Caudoviricetes sp.	2832643	species	1	d_Viruses;-_Duplodnaviria;k_Heunggongvirae;p_Uroviricota;c_Caudoviricetes;-_unclassified Caudoviricetes;s_Caudoviricetes sp.
CEVC01085210.1	665				1	1	Not-determined	NA	No	uncultured virus	340016	species	1	d_Viruses;-_environmental samples;s_uncultured virus
CEVC01085211.1	5006				11	0	Not-determined	NA	No	uncultured virus	340016	species	1	d_Viruses;-_environmental samples;s_uncultured virus
CEVC01085213.1	5191				7	7	Low-quality	2.85	No	Eurybiavirus	2733104	genus	1	d_Viruses;-_Duplodnaviria;k_Heunggongvirae;p_Uroviricota;c_Caudoviricetes;g_Eurybiavirus
CEVC01085310.1	825				1	0	Low-quality	0.08	No	Chrysochromulina ericina virus	455364	species	1	d_Viruses;-_Varidnaviria;k_Bamfordvirae;p_Nucleocytoviricota;c_Megaviricetes;o_Algavirales;f_Phycodnaviridae;-_unclassified Phycodnaviridae;s_Chrysochromulina ericina virus
CEVC01085322.1	712				2	2	Low-quality	0.3	No	Caudoviricetes	2731619	class	1	d_Viruses;-_Duplodnaviria;k_Heunggongvirae;p_Uroviricota;c_Caudoviricetes
CEVC01085866.1	696				2	0	Not-determined	NA	No	uncultured Mediterranean phage uvMED	1407671	species	0.92	d_Viruses;-_Duplodnaviria;k_Heunggongvirae;p_Uroviricota;c_Caudoviricetes;-_environmental samples;s_uncultured Mediterranean phage uvMED
CEVC01085962.1	2859				2	2	Low-quality	10.21	No	uncultured Mediterranean phage uvMED	1407671	species	1	d_Viruses;-_Duplodnaviria;k_Heunggongvirae;p_Uroviricota;c_Caudoviricetes;-_environmental samples;s_uncultured Mediterranean phage uvMED
CEVC01086082.1	2524				4	4	Low-quality	1.39	No	Synechococcus phage Bellamy	2023996	no rank	1	d_Viruses;-_Duplodnaviria;k_Heunggongvirae;p_Uroviricota;c_Caudoviricetes;f_Kyanoviridae;g_Bellamyvirus;s_Bellamyvirus bellamy;-_Synechococcus phage Bellamy
CEVC01086167.1	652				1	1	Low-quality	0.29	No	Viruses	10239	superkingdom	1	d_Viruses
CEVC01086183.1	915				1	0	Not-determined	NA	No	uncultured Mediterranean phage uvMED	1407671	species	1	d_Viruses;-_Duplodnaviria;k_Heunggongvirae;p_Uroviricota;c_Caudoviricetes;-_environmental samples;s_uncultured Mediterranean phage uvMED
CEVC01086257.1	668				3	0	Not-determined	NA	No	uncultured marine virus	186617	species	0.56	d_Viruses;-_environmental samples;s_uncultured marine virus
CEVC01086296.1	936				2	1	Low-quality	1.98	No	uncultured Mediterranean phage uvMED	1407671	species	1	d_Viruses;-_Duplodnaviria;k_Heunggongvirae;p_Uroviricota;c_Caudoviricetes;-_environmental samples;s_uncultured Mediterranean phage uvMED
CEVC01086299.1	549				1	0	Low-quality	0.19	No	Salacisavirus pssm2	2734140	species	1	d_Viruses;-_Duplodnaviria;k_Heunggongvirae;p_Uroviricota;c_Caudoviricetes;f_Kyanoviridae;g_Salacisavirus;s_Salacisavirus pssm2
CEVC01086305.1	506				2	2	Low-quality	0.28	No	uncultured marine virus	186617	species	0.5	d_Viruses;-_environmental samples;s_uncultured marine virus
CEVC01086360.1	891				1	1	Low-quality	0.51	No	Kyanoviridae	2946160	family	1	d_Viruses;-_Duplodnaviria;k_Heunggongvirae;p_Uroviricota;c_Caudoviricetes;f_Kyanoviridae
CEVC01086376.1	823				1	0	Not-determined	NA	No	Synechococcus phage Bellamy	2023996	no rank	1	d_Viruses;-_Duplodnaviria;k_Heunggongvirae;p_Uroviricota;c_Caudoviricetes;f_Kyanoviridae;g_Bellamyvirus;s_Bellamyvirus bellamy;-_Synechococcus phage Bellamy
CEVC01086377.1	513				1	0	Not-determined	NA	No	Synechococcus phage Bellamy	2023996	no rank	1	d_Viruses;-_Duplodnaviria;k_Heunggongvirae;p_Uroviricota;c_Caudoviricetes;f_Kyanoviridae;g_Bellamyvirus;s_Bellamyvirus bellamy;-_Synechococcus phage Bellamy
CEVC01086563.1	703				1	1	Low-quality	1.84	No	unclassified Autographiviridae	2731990	no rank	1	d_Viruses;-_Duplodnaviria;k_Heunggongvirae;p_Uroviricota;c_Caudoviricetes;f_Autographiviridae;-_unclassified Autographiviridae
CEVC01086564.1	573				1	1	Low-quality	0.31	No	Synechococcus phage Bellamy	2023996	no rank	1	d_Viruses;-_Duplodnaviria;k_Heunggongvirae;p_Uroviricota;c_Caudoviricetes;f_Kyanoviridae;g_Bellamyvirus;s_Bellamyvirus bellamy;-_Synechococcus phage Bellamy
CEVC01086582.1	621				1	1	Low-quality	0.25	No	uncultured Mediterranean phage uvMED	1407671	species	1	d_Viruses;-_Duplodnaviria;k_Heunggongvirae;p_Uroviricota;c_Caudoviricetes;-_environmental samples;s_uncultured Mediterranean phage uvMED
CEVC01086662.1	1429				3	2	Low-quality	0.88	No	uncultured Mediterranean phage uvMED	1407671	species	0.52	d_Viruses;-_Duplodnaviria;k_Heunggongvirae;p_Uroviricota;c_Caudoviricetes;-_environmental samples;s_uncultured Mediterranean phage uvMED
CEVC01086705.1	1163				2	2	Low-quality	2.13	No	uncultured Mediterranean phage uvMED	1407671	species	1	d_Viruses;-_Duplodnaviria;k_Heunggongvirae;p_Uroviricota;c_Caudoviricetes;-_environmental samples;s_uncultured Mediterranean phage uvMED
CEVC01086788.1	612				1	0	Not-determined	NA	No	uncultured Mediterranean phage uvMED	1407671	species	1	d_Viruses;-_Duplodnaviria;k_Heunggongvirae;p_Uroviricota;c_Caudoviricetes;-_environmental samples;s_uncultured Mediterranean phage uvMED
CEVC01086793.1	949				2	1	Low-quality	0.5	No	uncultured marine virus	186617	species	0.5	d_Viruses;-_environmental samples;s_uncultured marine virus
CEVC01086808.1	583				1	1	Low-quality	0.14	No	Chrysochromulina ericina virus	455364	species	1	d_Viruses;-_Varidnaviria;k_Bamfordvirae;p_Nucleocytoviricota;c_Megaviricetes;o_Algavirales;f_Phycodnaviridae;-_unclassified Phycodnaviridae;s_Chrysochromulina ericina virus
CEVC01086909.1	6796				6	2	Low-quality	0.55	Yes	Megaviridae environmental sample	1737588	species	1	d_Viruses;-_Varidnaviria;k_Bamfordvirae;p_Nucleocytoviricota;c_Megaviricetes;o_Imitervirales;f_Mimiviridae;-_environmental samples;s_Megaviridae environmental sample
CEVC01086938.1	605				2	0	Low-quality	0.33	No	Eurybiavirus	2733104	genus	0.97	d_Viruses;-_Duplodnaviria;k_Heunggongvirae;p_Uroviricota;c_Caudoviricetes;g_Eurybiavirus
CEVC01087043.1	806				3	1	Low-quality	1.4	No	phage 023Pt_psg01	2945965	species	1	d_Viruses;-_Duplodnaviria;k_Heunggongvirae;p_Uroviricota;c_Caudoviricetes;-_unclassified Caudoviricetes;s_phage 023Pt_psg01
CEVC01087059.1	781				1	1	Low-quality	0.57	No	Caudoviricetes	2731619	class	1	d_Viruses;-_Duplodnaviria;k_Heunggongvirae;p_Uroviricota;c_Caudoviricetes
CEVC01087156.1	570				3	0	Low-quality	1.66	No	Pelagibacter phage EXVC031P Hodr	3029570	species	1	d_Viruses;-_Duplodnaviria;k_Heunggongvirae;p_Uroviricota;c_Caudoviricetes;-_unclassified Caudoviricetes;s_Pelagibacter phage EXVC031P Hodr
CEVC01087286.1	1630				3	1	Low-quality	0.79	No	uncultured Mediterranean phage uvMED	1407671	species	0.93	d_Viruses;-_Duplodnaviria;k_Heunggongvirae;p_Uroviricota;c_Caudoviricetes;-_environmental samples;s_uncultured Mediterranean phage uvMED
CEVC01087298.1	565				1	0	Not-determined	NA	No	Chrysochromulina ericina virus	455364	species	1	d_Viruses;-_Varidnaviria;k_Bamfordvirae;p_Nucleocytoviricota;c_Megaviricetes;o_Algavirales;f_Phycodnaviridae;-_unclassified Phycodnaviridae;s_Chrysochromulina ericina virus
CEVC01087489.1	576				2	1	Low-quality	1.02	No	uncultured marine virus	186617	species	0.96	d_Viruses;-_environmental samples;s_uncultured marine virus
CEVC01087499.1	670				1	1	Low-quality	1.05	No	Prokaryotic dsDNA virus sp.	2591644	species	1	d_Viruses;-_unclassified viruses;-_unclassified DNA viruses;-_unclassified dsDNA viruses;s_Prokaryotic dsDNA virus sp.
CEVC01087515.1	561				1	0	Low-quality	1.75	No	uncultured Mediterranean phage uvMED	1407671	species	1	d_Viruses;-_Duplodnaviria;k_Heunggongvirae;p_Uroviricota;c_Caudoviricetes;-_environmental samples;s_uncultured Mediterranean phage uvMED
CEVC01087864.1	561				2	2	Low-quality	0.96	No	uncultured Mediterranean phage uvMED	1407671	species	1	d_Viruses;-_Duplodnaviria;k_Heunggongvirae;p_Uroviricota;c_Caudoviricetes;-_environmental samples;s_uncultured Mediterranean phage uvMED
CEVC01088000.1	638				2	1	Low-quality	0.36	No	unclassified Kyanoviridae	2960609	no rank	1	d_Viruses;-_Duplodnaviria;k_Heunggongvirae;p_Uroviricota;c_Caudoviricetes;f_Kyanoviridae;-_unclassified Kyanoviridae
CEVC01088023.1	1319				2	2	Low-quality	0.73	No	Caudoviricetes	2731619	class	1	d_Viruses;-_Duplodnaviria;k_Heunggongvirae;p_Uroviricota;c_Caudoviricetes
CEVC01088119.1	1023				2	2	Low-quality	0.56	No	uncultured Mediterranean phage uvMED	1407671	species	1	d_Viruses;-_Duplodnaviria;k_Heunggongvirae;p_Uroviricota;c_Caudoviricetes;-_environmental samples;s_uncultured Mediterranean phage uvMED
CEVC01088171.1	554				1	0	Not-determined	NA	No	Synechococcus phage Bellamy	2023996	no rank	1	d_Viruses;-_Duplodnaviria;k_Heunggongvirae;p_Uroviricota;c_Caudoviricetes;f_Kyanoviridae;g_Bellamyvirus;s_Bellamyvirus bellamy;-_Synechococcus phage Bellamy
CEVC01088224.1	707				1	1	Low-quality	1.49	No	uncultured Mediterranean phage uvMED	1407671	species	1	d_Viruses;-_Duplodnaviria;k_Heunggongvirae;p_Uroviricota;c_Caudoviricetes;-_environmental samples;s_uncultured Mediterranean phage uvMED
CEVC01088233.1	784				1	0	Not-determined	NA	No	uncultured Mediterranean phage uvMED	1407671	species	1	d_Viruses;-_Duplodnaviria;k_Heunggongvirae;p_Uroviricota;c_Caudoviricetes;-_environmental samples;s_uncultured Mediterranean phage uvMED
CEVC01088263.1	631				3	1	Low-quality	1.03	No	uncultured marine virus	186617	species	1	d_Viruses;-_environmental samples;s_uncultured marine virus
CEVC01088417.1	602				1	0	Not-determined	NA	No	Mimiviridae sp. ChoanoV1	2596887	species	1	d_Viruses;-_Varidnaviria;k_Bamfordvirae;p_Nucleocytoviricota;c_Megaviricetes;o_Imitervirales;f_Schizomimiviridae;-_unclassified Schizomimiviridae;s_Mimiviridae sp. ChoanoV1
CEVC01088625.1	879				2	0	Not-determined	NA	No	uncultured Caudovirales phage	2100421	species	1	d_Viruses;-_Duplodnaviria;k_Heunggongvirae;p_Uroviricota;c_Caudoviricetes;-_environmental samples;s_uncultured Caudovirales phage
CEVC01088627.1	579				2	0	Not-determined	NA	No	Caudoviricetes sp.	2832643	species	1	d_Viruses;-_Duplodnaviria;k_Heunggongvirae;p_Uroviricota;c_Caudoviricetes;-_unclassified Caudoviricetes;s_Caudoviricetes sp.
CEVC01088641.1	1104				3	2	Low-quality	0.56	No	unclassified Kyanoviridae	2960609	no rank	1	d_Viruses;-_Duplodnaviria;k_Heunggongvirae;p_Uroviricota;c_Caudoviricetes;f_Kyanoviridae;-_unclassified Kyanoviridae
CEVC01088777.1	803				3	1	Low-quality	0.27	No	Caudoviricetes	2731619	class	1	d_Viruses;-_Duplodnaviria;k_Heunggongvirae;p_Uroviricota;c_Caudoviricetes
CEVC01088976.1	2329				2	0	Low-quality	3.62	No	uncultured virus	340016	species	0.96	d_Viruses;-_environmental samples;s_uncultured virus
CEVC01088984.1	2673				1	1	Low-quality	1.22	No	Caudoviricetes	2731619	class	1	d_Viruses;-_Duplodnaviria;k_Heunggongvirae;p_Uroviricota;c_Caudoviricetes
CEVC01089054.1	5992				9	6	Low-quality	2.57	No	uncultured Mediterranean phage uvMED	1407671	species	1	d_Viruses;-_Duplodnaviria;k_Heunggongvirae;p_Uroviricota;c_Caudoviricetes;-_environmental samples;s_uncultured Mediterranean phage uvMED
CEVC01089145.1	815				2	0	Not-determined	NA	No	uncultured marine virus	186617	species	1	d_Viruses;-_environmental samples;s_uncultured marine virus
CEVC01089225.1	1020				1	1	Low-quality	1.84	No	uncultured virus	340016	species	1	d_Viruses;-_environmental samples;s_uncultured virus
CEVC01089276.1	901				1	1	Low-quality	0.49	No	Prochlorococcus phage P-TIM68	1542477	no rank	1	d_Viruses;-_Duplodnaviria;k_Heunggongvirae;p_Uroviricota;c_Caudoviricetes;f_Kyanoviridae;g_Haifavirus;s_Haifavirus tim68;-_Prochlorococcus phage P-TIM68
CEVC01089286.1	1905				4	3	Low-quality	5.45	No	Caudoviricetes	2731619	class	0.97	d_Viruses;-_Duplodnaviria;k_Heunggongvirae;p_Uroviricota;c_Caudoviricetes
CEVC01089305.1	751				1	0	Not-determined	NA	No	Mimiviridae sp. ChoanoV1	2596887	species	1	d_Viruses;-_Varidnaviria;k_Bamfordvirae;p_Nucleocytoviricota;c_Megaviricetes;o_Imitervirales;f_Schizomimiviridae;-_unclassified Schizomimiviridae;s_Mimiviridae sp. ChoanoV1
CEVC01089401.1	620				2	1	Low-quality	0.28	No	Synechococcus phage DSL-LC02	3058947	species	1	d_Viruses;-_Duplodnaviria;k_Heunggongvirae;p_Uroviricota;c_Caudoviricetes;f_Kyanoviridae;-_unclassified Kyanoviridae;s_Synechococcus phage DSL-LC02
CEVC01089432.1	538				2	0	Not-determined	NA	No	Prochlorococcus phage P-TIM68	1542477	no rank	1	d_Viruses;-_Duplodnaviria;k_Heunggongvirae;p_Uroviricota;c_Caudoviricetes;f_Kyanoviridae;g_Haifavirus;s_Haifavirus tim68;-_Prochlorococcus phage P-TIM68
CEVC01089533.1	733				3	1	Low-quality	0.18	Yes	Viruses	10239	superkingdom	1	d_Viruses
CEVC01089629.1	1531				3	0	Low-quality	0.54	No	Prochlorococcus phage P-SSM2	268746	no rank	0.5	d_Viruses;-_Duplodnaviria;k_Heunggongvirae;p_Uroviricota;c_Caudoviricetes;f_Kyanoviridae;g_Salacisavirus;s_Salacisavirus pssm2;-_Prochlorococcus phage P-SSM2
CEVC01089756.1	1059				1	1	Low-quality	0.47	No	unclassified Kyanoviridae	2960609	no rank	1	d_Viruses;-_Duplodnaviria;k_Heunggongvirae;p_Uroviricota;c_Caudoviricetes;f_Kyanoviridae;-_unclassified Kyanoviridae
CEVC01089762.1	669				2	2	Low-quality	0.36	No	Kyanoviridae	2946160	family	0.92	d_Viruses;-_Duplodnaviria;k_Heunggongvirae;p_Uroviricota;c_Caudoviricetes;f_Kyanoviridae
CEVC01089857.1	739				2	0	Low-quality	0.4	No	Synechococcus phage S-H68	2545436	species	0.5	d_Viruses;-_Duplodnaviria;k_Heunggongvirae;p_Uroviricota;c_Caudoviricetes;f_Kyanoviridae;-_unclassified Kyanoviridae;s_Synechococcus phage S-H68
CEVC01089863.1	784				1	0	Not-determined	NA	No	uncultured marine virus	186617	species	1	d_Viruses;-_environmental samples;s_uncultured marine virus
CEVC01089995.1	4386				6	1	Low-quality	0.35	No	Megaviridae environmental sample	1737588	species	0.5	d_Viruses;-_Varidnaviria;k_Bamfordvirae;p_Nucleocytoviricota;c_Megaviricetes;o_Imitervirales;f_Mimiviridae;-_environmental samples;s_Megaviridae environmental sample
CEVC01090135.1	7585				4	3	Low-quality	17.14	No	uncultured Mediterranean phage uvMED	1407671	species	0.67	d_Viruses;-_Duplodnaviria;k_Heunggongvirae;p_Uroviricota;c_Caudoviricetes;-_environmental samples;s_uncultured Mediterranean phage uvMED
CEVC01090221.1	524				1	1	Low-quality	0.52	No	Caudoviricetes	2731619	class	1	d_Viruses;-_Duplodnaviria;k_Heunggongvirae;p_Uroviricota;c_Caudoviricetes
CEVC01090223.1	1205				4	0	Low-quality	0.66	No	Prokaryotic dsDNA virus sp.	2591644	species	1	d_Viruses;-_unclassified viruses;-_unclassified DNA viruses;-_unclassified dsDNA viruses;s_Prokaryotic dsDNA virus sp.
CEVC01090269.1	544				1	0	Not-determined	NA	No	Prochlorococcus phage P-TIM68	1542477	no rank	1	d_Viruses;-_Duplodnaviria;k_Heunggongvirae;p_Uroviricota;c_Caudoviricetes;f_Kyanoviridae;g_Haifavirus;s_Haifavirus tim68;-_Prochlorococcus phage P-TIM68
CEVC01090354.1	552				3	2	Low-quality	0.29	No	Cyanophage P-TIM40	1589733	no rank	1	d_Viruses;-_Duplodnaviria;k_Heunggongvirae;p_Uroviricota;c_Caudoviricetes;f_Kyanoviridae;g_Libanvirus;s_Libanvirus ptim40;-_Cyanophage P-TIM40
CEVC01090567.1	3411				5	2	Low-quality	0.41	Yes	Synechococcus phage Bellamy	2023996	no rank	0.97	d_Viruses;-_Duplodnaviria;k_Heunggongvirae;p_Uroviricota;c_Caudoviricetes;f_Kyanoviridae;g_Bellamyvirus;s_Bellamyvirus bellamy;-_Synechococcus phage Bellamy
CEVC01090569.1	935				2	2	Low-quality	0.51	No	uncultured Mediterranean phage	1868660	species	1	d_Viruses;-_environmental samples;s_uncultured Mediterranean phage
CEVC01090712.1	964				4	1	Low-quality	0.52	No	Caudoviricetes	2731619	class	0.67	d_Viruses;-_Duplodnaviria;k_Heunggongvirae;p_Uroviricota;c_Caudoviricetes
CEVC01090794.1	739				2	0	Low-quality	1.81	No	uncultured Mediterranean phage uvMED	1407671	species	1	d_Viruses;-_Duplodnaviria;k_Heunggongvirae;p_Uroviricota;c_Caudoviricetes;-_environmental samples;s_uncultured Mediterranean phage uvMED
CEVC01090797.1	867				1	0	Low-quality	2.08	No	uncultured Mediterranean phage uvMED	1407671	species	1	d_Viruses;-_Duplodnaviria;k_Heunggongvirae;p_Uroviricota;c_Caudoviricetes;-_environmental samples;s_uncultured Mediterranean phage uvMED
CEVC01090863.1	538				1	0	Low-quality	1.56	No	uncultured Mediterranean phage uvMED	1407671	species	1	d_Viruses;-_Duplodnaviria;k_Heunggongvirae;p_Uroviricota;c_Caudoviricetes;-_environmental samples;s_uncultured Mediterranean phage uvMED
CEVC01090906.1	9186				16	10	Low-quality	4.93	No	Viruses	10239	superkingdom	0.66	d_Viruses
CEVC01090913.1	2778				7	0	Low-quality	1.5	No	Prokaryotic dsDNA virus sp.	2591644	species	1	d_Viruses;-_unclassified viruses;-_unclassified DNA viruses;-_unclassified dsDNA viruses;s_Prokaryotic dsDNA virus sp.
CEVC01090927.1	724				1	1	Low-quality	0.4	No	Synechococcus phage S-CAM3	1883366	no rank	1	d_Viruses;-_Duplodnaviria;k_Heunggongvirae;p_Uroviricota;c_Caudoviricetes;f_Kyanoviridae;g_Charybdisvirus;s_Charybdisvirus scam3;-_Synechococcus phage S-CAM3
CEVC01090933.1	1266				3	1	Low-quality	0.48	No	Caudoviricetes	2731619	class	1	d_Viruses;-_Duplodnaviria;k_Heunggongvirae;p_Uroviricota;c_Caudoviricetes
CEVC01090994.1	1296				2	0	Low-quality	3.21	No	environmental samples	2100420	no rank	1	d_Viruses;-_Duplodnaviria;k_Heunggongvirae;p_Uroviricota;c_Caudoviricetes;-_environmental samples
CEVC01091114.1	825				1	0	Not-determined	NA	No	uncultured marine virus	186617	species	1	d_Viruses;-_environmental samples;s_uncultured marine virus
CEVC01091121.1	3266				3	3	Low-quality	1.76	No	Caudoviricetes	2731619	class	0.52	d_Viruses;-_Duplodnaviria;k_Heunggongvirae;p_Uroviricota;c_Caudoviricetes
CEVC01091133.1	946				2	1	Low-quality	2.66	No	uncultured Mediterranean phage uvMED	1407671	species	0.5	d_Viruses;-_Duplodnaviria;k_Heunggongvirae;p_Uroviricota;c_Caudoviricetes;-_environmental samples;s_uncultured Mediterranean phage uvMED
CEVC01091149.1	601				2	1	Low-quality	1.62	No	uncultured Mediterranean phage uvMED	1407671	species	1	d_Viruses;-_Duplodnaviria;k_Heunggongvirae;p_Uroviricota;c_Caudoviricetes;-_environmental samples;s_uncultured Mediterranean phage uvMED
CEVC01091178.1	1947				3	0	Not-determined	NA	No	Kyanoviridae	2946160	family	1	d_Viruses;-_Duplodnaviria;k_Heunggongvirae;p_Uroviricota;c_Caudoviricetes;f_Kyanoviridae
CEVC01091337.1	589				1	0	Not-determined	NA	No	uncultured marine virus	186617	species	1	d_Viruses;-_environmental samples;s_uncultured marine virus
CEVC01091399.1	549				1	1	Low-quality	0.12	No	uncultured Mediterranean phage uvMED	1407671	species	1	d_Viruses;-_Duplodnaviria;k_Heunggongvirae;p_Uroviricota;c_Caudoviricetes;-_environmental samples;s_uncultured Mediterranean phage uvMED
CEVC01091442.1	722				2	0	Not-determined	NA	No	uncultured marine virus	186617	species	1	d_Viruses;-_environmental samples;s_uncultured marine virus
CEVC01091494.1	6238				2	2	Low-quality	1.41	No	uncultured Caudovirales phage	2100421	species	1	d_Viruses;-_Duplodnaviria;k_Heunggongvirae;p_Uroviricota;c_Caudoviricetes;-_environmental samples;s_uncultured Caudovirales phage
CEVC01091518.1	659				2	0	Low-quality	0.37	No	Synechococcus phage S-T4	2268578	no rank	0.62	d_Viruses;-_Duplodnaviria;k_Heunggongvirae;p_Uroviricota;c_Caudoviricetes;f_Kyanoviridae;g_Tamkungvirus;s_Tamkungvirus ST4;-_Synechococcus phage S-T4
CEVC01091650.1	3392				3	3	Low-quality	1.84	No	Kyanoviridae	2946160	family	0.52	d_Viruses;-_Duplodnaviria;k_Heunggongvirae;p_Uroviricota;c_Caudoviricetes;f_Kyanoviridae
CEVC01091726.1	12888				9	7	Low-quality	5.91	No	Synechococcus phage S-T4	2268578	no rank	1	d_Viruses;-_Duplodnaviria;k_Heunggongvirae;p_Uroviricota;c_Caudoviricetes;f_Kyanoviridae;g_Tamkungvirus;s_Tamkungvirus ST4;-_Synechococcus phage S-T4
CEVC01091732.1	1402				3	0	Low-quality	0.65	No	Synechococcus phage Bellamy	2023996	no rank	1	d_Viruses;-_Duplodnaviria;k_Heunggongvirae;p_Uroviricota;c_Caudoviricetes;f_Kyanoviridae;g_Bellamyvirus;s_Bellamyvirus bellamy;-_Synechococcus phage Bellamy
CEVC01091753.1	2091				6	2	Low-quality	0.88	No	Kyanoviridae	2946160	family	0.67	d_Viruses;-_Duplodnaviria;k_Heunggongvirae;p_Uroviricota;c_Caudoviricetes;f_Kyanoviridae
CEVC01091761.1	643				1	1	Low-quality	1.04	No	Virus NIOZ-UU157	2763269	species	1	d_Viruses;-_unclassified viruses;s_Virus NIOZ-UU157
CEVC01091762.1	878				3	1	Low-quality	2.02	No	uncultured Mediterranean phage uvMED	1407671	species	1	d_Viruses;-_Duplodnaviria;k_Heunggongvirae;p_Uroviricota;c_Caudoviricetes;-_environmental samples;s_uncultured Mediterranean phage uvMED
CEVC01091941.1	561				1	1	Low-quality	0.25	No	Prochlorococcus phage P-TIM68	1542477	no rank	1	d_Viruses;-_Duplodnaviria;k_Heunggongvirae;p_Uroviricota;c_Caudoviricetes;f_Kyanoviridae;g_Haifavirus;s_Haifavirus tim68;-_Prochlorococcus phage P-TIM68
CEVC01091944.1	501				3	0	Low-quality	1.12	No	uncultured Mediterranean phage uvMED	1407671	species	1	d_Viruses;-_Duplodnaviria;k_Heunggongvirae;p_Uroviricota;c_Caudoviricetes;-_environmental samples;s_uncultured Mediterranean phage uvMED
CEVC01092107.1	657				2	1	Low-quality	0.36	No	Synechococcus phage S-SSM7	445686	no rank	1	d_Viruses;-_Duplodnaviria;k_Heunggongvirae;p_Uroviricota;c_Caudoviricetes;f_Kyanoviridae;g_Lipsvirus;s_Lipsvirus ssm7;-_Synechococcus phage S-SSM7
CEVC01092118.1	1546				3	0	Low-quality	0.72	No	Viruses	10239	superkingdom	0.67	d_Viruses
CEVC01092183.1	1038				2	1	Low-quality	2.19	No	uncultured Mediterranean phage uvMED	1407671	species	0.5	d_Viruses;-_Duplodnaviria;k_Heunggongvirae;p_Uroviricota;c_Caudoviricetes;-_environmental samples;s_uncultured Mediterranean phage uvMED
CEVC01092298.1	580				3	2	Low-quality	0.31	No	Synechococcus phage Bellamy	2023996	no rank	1	d_Viruses;-_Duplodnaviria;k_Heunggongvirae;p_Uroviricota;c_Caudoviricetes;f_Kyanoviridae;g_Bellamyvirus;s_Bellamyvirus bellamy;-_Synechococcus phage Bellamy
CEVC01092314.1	1586				2	2	Low-quality	0.87	No	uncultured Mediterranean phage uvMED	1407671	species	1	d_Viruses;-_Duplodnaviria;k_Heunggongvirae;p_Uroviricota;c_Caudoviricetes;-_environmental samples;s_uncultured Mediterranean phage uvMED
CEVC01092332.1	1373				4	2	Low-quality	1.38	No	Caudoviricetes	2731619	class	0.57	d_Viruses;-_Duplodnaviria;k_Heunggongvirae;p_Uroviricota;c_Caudoviricetes
CEVC01092336.1	923				2	2	Low-quality	0.49	No	Caudoviricetes sp.	2832643	species	0.5	d_Viruses;-_Duplodnaviria;k_Heunggongvirae;p_Uroviricota;c_Caudoviricetes;-_unclassified Caudoviricetes;s_Caudoviricetes sp.
CEVC01092430.1	1015				1	1	Low-quality	0.57	No	Caudoviricetes sp.	2832643	species	1	d_Viruses;-_Duplodnaviria;k_Heunggongvirae;p_Uroviricota;c_Caudoviricetes;-_unclassified Caudoviricetes;s_Caudoviricetes sp.
CEVC01092431.1	1015				1	1	Low-quality	0.57	No	Caudoviricetes sp.	2832643	species	1	d_Viruses;-_Duplodnaviria;k_Heunggongvirae;p_Uroviricota;c_Caudoviricetes;-_unclassified Caudoviricetes;s_Caudoviricetes sp.
CEVC01092486.1	685				1	1	Low-quality	1.98	No	uncultured Mediterranean phage uvMED	1407671	species	1	d_Viruses;-_Duplodnaviria;k_Heunggongvirae;p_Uroviricota;c_Caudoviricetes;-_environmental samples;s_uncultured Mediterranean phage uvMED
CEVC01092514.1	1245				2	2	Low-quality	0.68	No	Caudoviricetes	2731619	class	0.5	d_Viruses;-_Duplodnaviria;k_Heunggongvirae;p_Uroviricota;c_Caudoviricetes
CEVC01092535.1	734				2	2	Low-quality	0.42	No	Prochlorococcus phage P-TIM68	1542477	no rank	1	d_Viruses;-_Duplodnaviria;k_Heunggongvirae;p_Uroviricota;c_Caudoviricetes;f_Kyanoviridae;g_Haifavirus;s_Haifavirus tim68;-_Prochlorococcus phage P-TIM68
CEVC01092606.1	523				2	0	Low-quality	1.43	No	uncultured phage_MedDCM-OCT-S30-C28	2741076	no rank	1	d_Viruses;-_Duplodnaviria;k_Heunggongvirae;p_Uroviricota;c_Caudoviricetes;f_Autographiviridae;g_Fussvirus;s_Fussvirus S30C28;-_uncultured phage_MedDCM-OCT-S30-C28
CEVC01092613.1	1140				4	1	Low-quality	3.46	No	Prokaryotic dsDNA virus sp.	2591644	species	1	d_Viruses;-_unclassified viruses;-_unclassified DNA viruses;-_unclassified dsDNA viruses;s_Prokaryotic dsDNA virus sp.
CEVC01092671.1	523				2	0	Low-quality	0.29	No	Prokaryotic dsDNA virus sp.	2591644	species	1	d_Viruses;-_unclassified viruses;-_unclassified DNA viruses;-_unclassified dsDNA viruses;s_Prokaryotic dsDNA virus sp.
CEVC01092695.1	777				2	0	Low-quality	0.47	No	Eurybiavirus	2733104	genus	1	d_Viruses;-_Duplodnaviria;k_Heunggongvirae;p_Uroviricota;c_Caudoviricetes;g_Eurybiavirus
CEVC01092732.1	527				1	1	Low-quality	0.31	No	uncultured marine virus	186617	species	0.94	d_Viruses;-_environmental samples;s_uncultured marine virus
CEVC01093045.1	2248				2	0	Low-quality	5.74	No	uncultured Mediterranean phage uvMED	1407671	species	1	d_Viruses;-_Duplodnaviria;k_Heunggongvirae;p_Uroviricota;c_Caudoviricetes;-_environmental samples;s_uncultured Mediterranean phage uvMED
CEVC01093064.1	887				3	2	Low-quality	0.48	No	uncultured marine virus	186617	species	0.57	d_Viruses;-_environmental samples;s_uncultured marine virus
CEVC01093110.1	647				1	0	Low-quality	1.54	No	Caudoviricetes	2731619	class	1	d_Viruses;-_Duplodnaviria;k_Heunggongvirae;p_Uroviricota;c_Caudoviricetes
CEVC01093314.1	1283				6	4	Low-quality	0.69	No	Synechococcus phage S-SM2	444860	no rank	0.89	d_Viruses;-_Duplodnaviria;k_Heunggongvirae;p_Uroviricota;c_Caudoviricetes;f_Kyanoviridae;g_Nilusvirus;s_Nilusvirus ssm2;-_Synechococcus phage S-SM2
CEVC01093352.1	679				2	0	Not-determined	NA	No	Mimiviridae sp. ChoanoV1	2596887	species	0.51	d_Viruses;-_Varidnaviria;k_Bamfordvirae;p_Nucleocytoviricota;c_Megaviricetes;o_Imitervirales;f_Schizomimiviridae;-_unclassified Schizomimiviridae;s_Mimiviridae sp. ChoanoV1
CEVC01093370.1	640				2	2	Low-quality	0.35	No	Prochlorococcus phage P-SSM2	268746	no rank	0.5	d_Viruses;-_Duplodnaviria;k_Heunggongvirae;p_Uroviricota;c_Caudoviricetes;f_Kyanoviridae;g_Salacisavirus;s_Salacisavirus pssm2;-_Prochlorococcus phage P-SSM2
CEVC01093399.1	658				2	1	Low-quality	0.35	No	Viruses	10239	superkingdom	1	d_Viruses
CEVC01093474.1	720				2	1	Low-quality	0.28	No	Viruses	10239	superkingdom	1	d_Viruses
CEVC01093546.1	546				2	0	Not-determined	NA	No	Caudoviricetes	2731619	class	1	d_Viruses;-_Duplodnaviria;k_Heunggongvirae;p_Uroviricota;c_Caudoviricetes
CEVC01093622.1	1577				1	1	Low-quality	0.91	No	Synechococcus phage S-WAM2	1815522	no rank	0.97	d_Viruses;-_Duplodnaviria;k_Heunggongvirae;p_Uroviricota;c_Caudoviricetes;f_Kyanoviridae;g_Cymopoleiavirus;s_Cymopoleiavirus swam2;-_Synechococcus phage S-WAM2
CEVC01093640.1	524				2	1	Low-quality	0.23	No	Lipsvirus	2948803	genus	1	d_Viruses;-_Duplodnaviria;k_Heunggongvirae;p_Uroviricota;c_Caudoviricetes;f_Kyanoviridae;g_Lipsvirus
CEVC01093653.1	826				1	1	Low-quality	0.43	No	Synechococcus phage S-SSM7	445686	no rank	0.94	d_Viruses;-_Duplodnaviria;k_Heunggongvirae;p_Uroviricota;c_Caudoviricetes;f_Kyanoviridae;g_Lipsvirus;s_Lipsvirus ssm7;-_Synechococcus phage S-SSM7
CEVC01093756.1	581				2	1	Low-quality	0.31	No	Lipsvirus	2948803	genus	1	d_Viruses;-_Duplodnaviria;k_Heunggongvirae;p_Uroviricota;c_Caudoviricetes;f_Kyanoviridae;g_Lipsvirus
CEVC01093839.1	523				2	0	Not-determined	NA	No	Synechococcus phage Bellamy	2023996	no rank	1	d_Viruses;-_Duplodnaviria;k_Heunggongvirae;p_Uroviricota;c_Caudoviricetes;f_Kyanoviridae;g_Bellamyvirus;s_Bellamyvirus bellamy;-_Synechococcus phage Bellamy
CEVC01093927.1	2834				8	0	Not-determined	NA	No	Circular genetic element sp.	2202954	species	1	d_Viruses;-_unclassified viruses;s_Circular genetic element sp.
CEVC01093949.1	595				1	1	Low-quality	0.41	No	uncultured virus	340016	species	1	d_Viruses;-_environmental samples;s_uncultured virus
CEVC01094114.1	2533				5	2	Low-quality	7.7	No	Prokaryotic dsDNA virus sp.	2591644	species	1	d_Viruses;-_unclassified viruses;-_unclassified DNA viruses;-_unclassified dsDNA viruses;s_Prokaryotic dsDNA virus sp.
CEVC01094122.1	939				1	1	Low-quality	0.42	No	uncultured Mediterranean phage uvMED	1407671	species	1	d_Viruses;-_Duplodnaviria;k_Heunggongvirae;p_Uroviricota;c_Caudoviricetes;-_environmental samples;s_uncultured Mediterranean phage uvMED
CEVC01094233.1	793				3	2	Low-quality	0.44	No	Prochlorococcus phage P-HM1	445700	no rank	1	d_Viruses;-_Duplodnaviria;k_Heunggongvirae;p_Uroviricota;c_Caudoviricetes;g_Eurybiavirus;s_Eurybiavirus PHM2;-_Prochlorococcus phage P-HM1
CEVC01094274.1	610				1	1	Low-quality	0.39	No	uncultured Mediterranean phage uvMED	1407671	species	1	d_Viruses;-_Duplodnaviria;k_Heunggongvirae;p_Uroviricota;c_Caudoviricetes;-_environmental samples;s_uncultured Mediterranean phage uvMED
CEVC01094326.1	511				1	0	Not-determined	NA	No	uncultured Mediterranean phage uvMED	1407671	species	1	d_Viruses;-_Duplodnaviria;k_Heunggongvirae;p_Uroviricota;c_Caudoviricetes;-_environmental samples;s_uncultured Mediterranean phage uvMED
CEVC01094395.1	822				2	0	Not-determined	NA	No	uncultured marine virus	186617	species	1	d_Viruses;-_environmental samples;s_uncultured marine virus
CEVC01094445.1	624				1	0	Low-quality	0.46	No	Viruses	10239	superkingdom	1	d_Viruses
CEVC01094486.1	1252				2	2	Low-quality	0.72	No	uncultured Mediterranean phage uvMED	1407671	species	1	d_Viruses;-_Duplodnaviria;k_Heunggongvirae;p_Uroviricota;c_Caudoviricetes;-_environmental samples;s_uncultured Mediterranean phage uvMED
CEVC01094594.1	688				1	0	Not-determined	NA	No	uncultured Mediterranean phage	1868660	species	1	d_Viruses;-_environmental samples;s_uncultured Mediterranean phage
CEVC01094612.1	952				2	1	Low-quality	0.34	No	unclassified Klosneuvirinae	2788772	no rank	1	d_Viruses;-_Varidnaviria;k_Bamfordvirae;p_Nucleocytoviricota;c_Megaviricetes;o_Imitervirales;f_Mimiviridae;-_Klosneuvirinae;-_unclassified Klosneuvirinae
CEVC01094649.1	547				1	0	Low-quality	0.21	No	uncultured marine virus	186617	species	1	d_Viruses;-_environmental samples;s_uncultured marine virus
CEVC01094652.1	847				4	0	Low-quality	2.32	No	uncultured Mediterranean phage uvMED	1407671	species	0.9	d_Viruses;-_Duplodnaviria;k_Heunggongvirae;p_Uroviricota;c_Caudoviricetes;-_environmental samples;s_uncultured Mediterranean phage uvMED
CEVC01094782.1	552				1	0	Not-determined	NA	No	Caudoviricetes	2731619	class	1	d_Viruses;-_Duplodnaviria;k_Heunggongvirae;p_Uroviricota;c_Caudoviricetes
CEVC01094917.1	3262				5	4	Low-quality	1.52	No	uncultured Mediterranean phage uvMED	1407671	species	1	d_Viruses;-_Duplodnaviria;k_Heunggongvirae;p_Uroviricota;c_Caudoviricetes;-_environmental samples;s_uncultured Mediterranean phage uvMED
CEVC01094955.1	6895				19	14	Low-quality	3.72	No	Kyanoviridae	2946160	family	0.56	d_Viruses;-_Duplodnaviria;k_Heunggongvirae;p_Uroviricota;c_Caudoviricetes;f_Kyanoviridae
CEVC01094998.1	666				2	0	Not-determined	NA	No	uncultured marine virus	186617	species	1	d_Viruses;-_environmental samples;s_uncultured marine virus
CEVC01095055.1	1156				3	1	Low-quality	0.63	No	Lipsvirus	2948803	genus	0.51	d_Viruses;-_Duplodnaviria;k_Heunggongvirae;p_Uroviricota;c_Caudoviricetes;f_Kyanoviridae;g_Lipsvirus
CEVC01095077.1	695				4	2	Low-quality	0.38	No	Kyanoviridae	2946160	family	0.56	d_Viruses;-_Duplodnaviria;k_Heunggongvirae;p_Uroviricota;c_Caudoviricetes;f_Kyanoviridae
CEVC01095136.1	1342				5	0	Not-determined	NA	No	uncultured marine virus	186617	species	1	d_Viruses;-_environmental samples;s_uncultured marine virus
CEVC01095153.1	1286				3	0	Low-quality	0.71	No	Prochlorococcus phage P-HM2	445696	no rank	0.51	d_Viruses;-_Duplodnaviria;k_Heunggongvirae;p_Uroviricota;c_Caudoviricetes;g_Eurybiavirus;s_Eurybiavirus PHM2;-_Prochlorococcus phage P-HM2
CEVC01095225.1	774				1	1	Low-quality	0.34	No	Salacisavirus pssm2	2734140	species	1	d_Viruses;-_Duplodnaviria;k_Heunggongvirae;p_Uroviricota;c_Caudoviricetes;f_Kyanoviridae;g_Salacisavirus;s_Salacisavirus pssm2
CEVC01095307.1	1090				3	0	Low-quality	0.4	No	uncultured Caudovirales phage	2100421	species	1	d_Viruses;-_Duplodnaviria;k_Heunggongvirae;p_Uroviricota;c_Caudoviricetes;-_environmental samples;s_uncultured Caudovirales phage
CEVC01095327.1	712				2	1	Low-quality	1.73	No	uncultured Mediterranean phage uvMED	1407671	species	1	d_Viruses;-_Duplodnaviria;k_Heunggongvirae;p_Uroviricota;c_Caudoviricetes;-_environmental samples;s_uncultured Mediterranean phage uvMED
CEVC01095396.1	642				1	0	Low-quality	0.37	No	Synechococcus phage Bellamy	2023996	no rank	1	d_Viruses;-_Duplodnaviria;k_Heunggongvirae;p_Uroviricota;c_Caudoviricetes;f_Kyanoviridae;g_Bellamyvirus;s_Bellamyvirus bellamy;-_Synechococcus phage Bellamy
CEVC01095447.1	740				3	1	Low-quality	0.42	No	Synechococcus phage S-RIM2	687800	no rank	0.85	d_Viruses;-_Duplodnaviria;k_Heunggongvirae;p_Uroviricota;c_Caudoviricetes;f_Kyanoviridae;g_Nerrivikvirus;s_Nerrivikvirus srim2;-_Synechococcus phage S-RIM2
CEVC01095488.1	606				1	1	Low-quality	0.34	No	Eurybiavirus PHM2	2734108	species	0.64	d_Viruses;-_Duplodnaviria;k_Heunggongvirae;p_Uroviricota;c_Caudoviricetes;g_Eurybiavirus;s_Eurybiavirus PHM2
CEVC01095504.1	751				2	1	Low-quality	0.42	No	unclassified Kyanoviridae	2960609	no rank	0.92	d_Viruses;-_Duplodnaviria;k_Heunggongvirae;p_Uroviricota;c_Caudoviricetes;f_Kyanoviridae;-_unclassified Kyanoviridae
CEVC01095517.1	660				1	0	Not-determined	NA	No	Synechococcus phage Bellamy	2023996	no rank	1	d_Viruses;-_Duplodnaviria;k_Heunggongvirae;p_Uroviricota;c_Caudoviricetes;f_Kyanoviridae;g_Bellamyvirus;s_Bellamyvirus bellamy;-_Synechococcus phage Bellamy
CEVC01095537.1	615				2	1	Low-quality	0.19	Yes	uncultured marine virus	186617	species	0.94	d_Viruses;-_environmental samples;s_uncultured marine virus
CEVC01095544.1	1642				3	2	Low-quality	0.99	No	uncultured Mediterranean phage uvMED	1407671	species	1	d_Viruses;-_Duplodnaviria;k_Heunggongvirae;p_Uroviricota;c_Caudoviricetes;-_environmental samples;s_uncultured Mediterranean phage uvMED
CEVC01095555.1	1368				2	2	Low-quality	0.75	No	uncultured Mediterranean phage uvMED	1407671	species	0.5	d_Viruses;-_Duplodnaviria;k_Heunggongvirae;p_Uroviricota;c_Caudoviricetes;-_environmental samples;s_uncultured Mediterranean phage uvMED
CEVC01095637.1	920				1	1	Low-quality	0.41	No	Prochlorococcus phage P-HM2	445696	no rank	1	d_Viruses;-_Duplodnaviria;k_Heunggongvirae;p_Uroviricota;c_Caudoviricetes;g_Eurybiavirus;s_Eurybiavirus PHM2;-_Prochlorococcus phage P-HM2
CEVC01095669.1	648				1	0	Not-determined	NA	No	Mimiviridae sp. ChoanoV1	2596887	species	1	d_Viruses;-_Varidnaviria;k_Bamfordvirae;p_Nucleocytoviricota;c_Megaviricetes;o_Imitervirales;f_Schizomimiviridae;-_unclassified Schizomimiviridae;s_Mimiviridae sp. ChoanoV1
CEVC01095672.1	2637				2	2	Low-quality	5.08	No	uncultured Mediterranean phage uvMED	1407671	species	1	d_Viruses;-_Duplodnaviria;k_Heunggongvirae;p_Uroviricota;c_Caudoviricetes;-_environmental samples;s_uncultured Mediterranean phage uvMED
CEVC01095690.1	851				3	1	Low-quality	0.46	No	Viruses	10239	superkingdom	0.66	d_Viruses
CEVC01095806.1	2815				2	2	Low-quality	1.66	No	Caudoviricetes	2731619	class	1	d_Viruses;-_Duplodnaviria;k_Heunggongvirae;p_Uroviricota;c_Caudoviricetes
CEVC01096021.1	1113				3	1	Low-quality	0.46	No	Prochlorococcus phage P-SSM2	268746	no rank	1	d_Viruses;-_Duplodnaviria;k_Heunggongvirae;p_Uroviricota;c_Caudoviricetes;f_Kyanoviridae;g_Salacisavirus;s_Salacisavirus pssm2;-_Prochlorococcus phage P-SSM2
CEVC01096023.1	526				1	1	Low-quality	0.24	No	uncultured Mediterranean phage uvMED	1407671	species	1	d_Viruses;-_Duplodnaviria;k_Heunggongvirae;p_Uroviricota;c_Caudoviricetes;-_environmental samples;s_uncultured Mediterranean phage uvMED
CEVC01096097.1	2418				4	1	Low-quality	0.7	Yes	Viruses	10239	superkingdom	0.51	d_Viruses
CEVC01096220.1	1381				4	1	Low-quality	0.62	No	Synechococcus phage S-SSM7	445686	no rank	1	d_Viruses;-_Duplodnaviria;k_Heunggongvirae;p_Uroviricota;c_Caudoviricetes;f_Kyanoviridae;g_Lipsvirus;s_Lipsvirus ssm7;-_Synechococcus phage S-SSM7
CEVC01096297.1	820				1	0	Low-quality	1.55	No	Roseobacter phage CRP-738	2873409	species	1	d_Viruses;-_Duplodnaviria;k_Heunggongvirae;p_Uroviricota;c_Caudoviricetes;-_unclassified Caudoviricetes;s_Roseobacter phage CRP-738
CEVC01096324.1	2415				6	5	Low-quality	1.33	No	Eurybiavirus	2733104	genus	0.98	d_Viruses;-_Duplodnaviria;k_Heunggongvirae;p_Uroviricota;c_Caudoviricetes;g_Eurybiavirus
CEVC01096521.1	1159				3	1	Low-quality	0.61	No	Caudoviricetes	2731619	class	1	d_Viruses;-_Duplodnaviria;k_Heunggongvirae;p_Uroviricota;c_Caudoviricetes
CEVC01096532.1	726				2	2	Low-quality	0.34	No	Caudoviricetes sp.	2832643	species	0.94	d_Viruses;-_Duplodnaviria;k_Heunggongvirae;p_Uroviricota;c_Caudoviricetes;-_unclassified Caudoviricetes;s_Caudoviricetes sp.
CEVC01096618.1	11347				13	6	Low-quality	2.38	No	Megaviridae environmental sample	1737588	species	0.98	d_Viruses;-_Varidnaviria;k_Bamfordvirae;p_Nucleocytoviricota;c_Megaviricetes;o_Imitervirales;f_Mimiviridae;-_environmental samples;s_Megaviridae environmental sample
CEVC01096700.1	7166				8	6	Low-quality	3.88	No	Caudoviricetes	2731619	class	0.72	d_Viruses;-_Duplodnaviria;k_Heunggongvirae;p_Uroviricota;c_Caudoviricetes
CEVC01096712.1	550				1	0	Low-quality	1.63	No	uncultured marine virus	186617	species	1	d_Viruses;-_environmental samples;s_uncultured marine virus
CEVC01096776.1	940				1	1	Low-quality	0.42	No	unclassified Kyanoviridae	2960609	no rank	1	d_Viruses;-_Duplodnaviria;k_Heunggongvirae;p_Uroviricota;c_Caudoviricetes;f_Kyanoviridae;-_unclassified Kyanoviridae
CEVC01096794.1	15321				25	14	Low-quality	8.18	No	Phycodnaviridae	10501	family	0.6	d_Viruses;-_Varidnaviria;k_Bamfordvirae;p_Nucleocytoviricota;c_Megaviricetes;o_Algavirales;f_Phycodnaviridae
CEVC01096801.1	706				1	1	Not-determined	NA	No	Chrysochromulina ericina virus	455364	species	1	d_Viruses;-_Varidnaviria;k_Bamfordvirae;p_Nucleocytoviricota;c_Megaviricetes;o_Algavirales;f_Phycodnaviridae;-_unclassified Phycodnaviridae;s_Chrysochromulina ericina virus
CEVC01096886.1	570				1	0	Not-determined	NA	No	uncultured virus	340016	species	1	d_Viruses;-_environmental samples;s_uncultured virus
CEVC01096906.1	982				2	1	Low-quality	0.52	No	Caudoviricetes	2731619	class	1	d_Viruses;-_Duplodnaviria;k_Heunggongvirae;p_Uroviricota;c_Caudoviricetes
CEVC01096921.1	741				2	1	Low-quality	1.04	No	uncultured marine virus	186617	species	0.94	d_Viruses;-_environmental samples;s_uncultured marine virus
CEVC01097004.1	1355				1	0	Not-determined	NA	No	uncultured Mediterranean phage	1868660	species	0.73	d_Viruses;-_environmental samples;s_uncultured Mediterranean phage
CEVC01097021.1	901				1	1	Low-quality	0.47	No	Pelagibacter phage Mosig EXVC030M	2759214	species	1	d_Viruses;-_Duplodnaviria;k_Heunggongvirae;p_Uroviricota;c_Caudoviricetes;f_Kyanoviridae;-_unclassified Kyanoviridae;s_Pelagibacter phage Mosig EXVC030M
CEVC01097031.1	754				3	2	Low-quality	0.5	No	Caudoviricetes	2731619	class	1	d_Viruses;-_Duplodnaviria;k_Heunggongvirae;p_Uroviricota;c_Caudoviricetes
CEVC01097119.1	706				2	0	Not-determined	NA	No	Prokaryotic dsDNA virus sp.	2591644	species	1	d_Viruses;-_unclassified viruses;-_unclassified DNA viruses;-_unclassified dsDNA viruses;s_Prokaryotic dsDNA virus sp.
CEVC01097363.1	802				4	3	Low-quality	0.43	No	Kyanoviridae	2946160	family	0.61	d_Viruses;-_Duplodnaviria;k_Heunggongvirae;p_Uroviricota;c_Caudoviricetes;f_Kyanoviridae
CEVC01097419.1	638				1	1	Low-quality	0.28	No	Synechococcus phage S-WAM2	1815522	no rank	1	d_Viruses;-_Duplodnaviria;k_Heunggongvirae;p_Uroviricota;c_Caudoviricetes;f_Kyanoviridae;g_Cymopoleiavirus;s_Cymopoleiavirus swam2;-_Synechococcus phage S-WAM2
CEVC01097450.1	680				2	0	Not-determined	NA	No	uncultured Mediterranean phage uvMED	1407671	species	1	d_Viruses;-_Duplodnaviria;k_Heunggongvirae;p_Uroviricota;c_Caudoviricetes;-_environmental samples;s_uncultured Mediterranean phage uvMED
CEVC01097509.1	694				2	0	Not-determined	NA	No	Synechococcus phage S-SSM7	445686	no rank	0.5	d_Viruses;-_Duplodnaviria;k_Heunggongvirae;p_Uroviricota;c_Caudoviricetes;f_Kyanoviridae;g_Lipsvirus;s_Lipsvirus ssm7;-_Synechococcus phage S-SSM7
CEVC01097634.1	1306				1	0	Not-determined	NA	No	uncultured Mediterranean phage uvMED	1407671	species	1	d_Viruses;-_Duplodnaviria;k_Heunggongvirae;p_Uroviricota;c_Caudoviricetes;-_environmental samples;s_uncultured Mediterranean phage uvMED
CEVC01097840.1	1924				3	2	Low-quality	1.04	No	Pelagibacter phage Mosig EXVC030M	2759214	species	1	d_Viruses;-_Duplodnaviria;k_Heunggongvirae;p_Uroviricota;c_Caudoviricetes;f_Kyanoviridae;-_unclassified Kyanoviridae;s_Pelagibacter phage Mosig EXVC030M
CEVC01097890.1	513				2	2	Low-quality	0.25	No	unclassified Kyanoviridae	2960609	no rank	1	d_Viruses;-_Duplodnaviria;k_Heunggongvirae;p_Uroviricota;c_Caudoviricetes;f_Kyanoviridae;-_unclassified Kyanoviridae
CEVC01097933.1	3850				5	4	Low-quality	11.05	No	Caudoviricetes	2731619	class	0.67	d_Viruses;-_Duplodnaviria;k_Heunggongvirae;p_Uroviricota;c_Caudoviricetes
CEVC01098042.1	967				2	1	Low-quality	2.32	No	uncultured Mediterranean phage uvMED	1407671	species	1	d_Viruses;-_Duplodnaviria;k_Heunggongvirae;p_Uroviricota;c_Caudoviricetes;-_environmental samples;s_uncultured Mediterranean phage uvMED
CEVC01098247.1	555				1	0	Low-quality	0.31	No	Viruses	10239	superkingdom	1	d_Viruses
CEVC01098276.1	513				2	2	Low-quality	0.22	No	Kyanoviridae	2946160	family	1	d_Viruses;-_Duplodnaviria;k_Heunggongvirae;p_Uroviricota;c_Caudoviricetes;f_Kyanoviridae
CEVC01098294.1	555				1	0	Not-determined	NA	No	Viruses	10239	superkingdom	1	d_Viruses
CEVC01098346.1	686				1	0	Not-determined	NA	No	unclassified Kyanoviridae	2960609	no rank	1	d_Viruses;-_Duplodnaviria;k_Heunggongvirae;p_Uroviricota;c_Caudoviricetes;f_Kyanoviridae;-_unclassified Kyanoviridae
CEVC01098465.1	821				3	2	Low-quality	0.58	No	Pelagibacter phage Mosig EXVC030M	2759214	species	0.94	d_Viruses;-_Duplodnaviria;k_Heunggongvirae;p_Uroviricota;c_Caudoviricetes;f_Kyanoviridae;-_unclassified Kyanoviridae;s_Pelagibacter phage Mosig EXVC030M
CEVC01098566.1	1276				2	0	Low-quality	0.6	No	uncultured Mediterranean phage uvMED	1407671	species	1	d_Viruses;-_Duplodnaviria;k_Heunggongvirae;p_Uroviricota;c_Caudoviricetes;-_environmental samples;s_uncultured Mediterranean phage uvMED
CEVC01098672.1	3286				5	1	Low-quality	1.88	No	uncultured Mediterranean phage uvMED	1407671	species	0.5	d_Viruses;-_Duplodnaviria;k_Heunggongvirae;p_Uroviricota;c_Caudoviricetes;-_environmental samples;s_uncultured Mediterranean phage uvMED
CEVC01098683.1	591				3	0	Not-determined	NA	No	Salacisavirus pssm2	2734140	species	1	d_Viruses;-_Duplodnaviria;k_Heunggongvirae;p_Uroviricota;c_Caudoviricetes;f_Kyanoviridae;g_Salacisavirus;s_Salacisavirus pssm2
CEVC01098687.1	581				2	1	Low-quality	0.31	No	uncultured marine virus	186617	species	0.5	d_Viruses;-_environmental samples;s_uncultured marine virus
CEVC01098696.1	7071				8	2	Low-quality	19.54	No	uncultured Mediterranean phage uvMED	1407671	species	0.75	d_Viruses;-_Duplodnaviria;k_Heunggongvirae;p_Uroviricota;c_Caudoviricetes;-_environmental samples;s_uncultured Mediterranean phage uvMED
CEVC01098926.1	571				1	1	Low-quality	0.25	No	Caudoviricetes	2731619	class	1	d_Viruses;-_Duplodnaviria;k_Heunggongvirae;p_Uroviricota;c_Caudoviricetes
CEVC01098940.1	1413				5	0	Low-quality	0.76	No	Prokaryotic dsDNA virus sp.	2591644	species	1	d_Viruses;-_unclassified viruses;-_unclassified DNA viruses;-_unclassified dsDNA viruses;s_Prokaryotic dsDNA virus sp.
CEVC01099121.1	570				2	1	Low-quality	0.31	No	Prochlorococcus phage P-SSM2	268746	no rank	1	d_Viruses;-_Duplodnaviria;k_Heunggongvirae;p_Uroviricota;c_Caudoviricetes;f_Kyanoviridae;g_Salacisavirus;s_Salacisavirus pssm2;-_Prochlorococcus phage P-SSM2
CEVC01099201.1	1057				2	0	Not-determined	NA	No	uncultured virus	340016	species	1	d_Viruses;-_environmental samples;s_uncultured virus
CEVC01099240.1	954				1	0	Low-quality	0.47	No	Synechococcus phage SynMITS9220M01	2736186	species	0.92	d_Viruses;-_Duplodnaviria;k_Heunggongvirae;p_Uroviricota;c_Caudoviricetes;f_Kyanoviridae;-_unclassified Kyanoviridae;s_Synechococcus phage SynMITS9220M01
CEVC01099241.1	954				1	0	Low-quality	0.47	No	Synechococcus phage SynMITS9220M01	2736186	species	0.93	d_Viruses;-_Duplodnaviria;k_Heunggongvirae;p_Uroviricota;c_Caudoviricetes;f_Kyanoviridae;-_unclassified Kyanoviridae;s_Synechococcus phage SynMITS9220M01
CEVC01099277.1	594				1	1	Low-quality	0.33	No	Caudoviricetes	2731619	class	1	d_Viruses;-_Duplodnaviria;k_Heunggongvirae;p_Uroviricota;c_Caudoviricetes
CEVC01099399.1	668				2	1	Low-quality	0.36	No	Kyanoviridae	2946160	family	1	d_Viruses;-_Duplodnaviria;k_Heunggongvirae;p_Uroviricota;c_Caudoviricetes;f_Kyanoviridae
CEVC01099408.1	554				2	0	Low-quality	1.1	No	uncultured Mediterranean phage uvMED	1407671	species	1	d_Viruses;-_Duplodnaviria;k_Heunggongvirae;p_Uroviricota;c_Caudoviricetes;-_environmental samples;s_uncultured Mediterranean phage uvMED
CEVC01099461.1	910				1	0	Not-determined	NA	No	uncultured Mediterranean phage uvMED	1407671	species	1	d_Viruses;-_Duplodnaviria;k_Heunggongvirae;p_Uroviricota;c_Caudoviricetes;-_environmental samples;s_uncultured Mediterranean phage uvMED
CEVC01099463.1	910				1	1	Low-quality	0.5	No	Eurybiavirus	2733104	genus	1	d_Viruses;-_Duplodnaviria;k_Heunggongvirae;p_Uroviricota;c_Caudoviricetes;g_Eurybiavirus
CEVC01099493.1	957				4	1	Low-quality	2.02	No	uncultured Mediterranean phage uvMED	1407671	species	1	d_Viruses;-_Duplodnaviria;k_Heunggongvirae;p_Uroviricota;c_Caudoviricetes;-_environmental samples;s_uncultured Mediterranean phage uvMED
CEVC01099587.1	6702				9	6	Low-quality	12.58	No	unclassified Caudoviricetes	2788787	no rank	0.86	d_Viruses;-_Duplodnaviria;k_Heunggongvirae;p_Uroviricota;c_Caudoviricetes;-_unclassified Caudoviricetes
CEVC01099591.1	1301				3	3	Low-quality	3.02	No	uncultured Mediterranean phage uvMED	1407671	species	0.91	d_Viruses;-_Duplodnaviria;k_Heunggongvirae;p_Uroviricota;c_Caudoviricetes;-_environmental samples;s_uncultured Mediterranean phage uvMED
CEVC01099643.1	3259				5	1	Low-quality	3.6	No	Caudoviricetes	2731619	class	0.67	d_Viruses;-_Duplodnaviria;k_Heunggongvirae;p_Uroviricota;c_Caudoviricetes
CEVC01099658.1	773				4	0	Not-determined	NA	No	Prochlorococcus phage P-TIM68	1542477	no rank	0.69	d_Viruses;-_Duplodnaviria;k_Heunggongvirae;p_Uroviricota;c_Caudoviricetes;f_Kyanoviridae;g_Haifavirus;s_Haifavirus tim68;-_Prochlorococcus phage P-TIM68
CEVC01099753.1	1985				4	3	Low-quality	1.1	No	Prochlorococcus phage P-TIM68	1542477	no rank	1	d_Viruses;-_Duplodnaviria;k_Heunggongvirae;p_Uroviricota;c_Caudoviricetes;f_Kyanoviridae;g_Haifavirus;s_Haifavirus tim68;-_Prochlorococcus phage P-TIM68
CEVC01099798.1	881				2	0	Low-quality	0.44	No	Synechococcus phage Bellamy	2023996	no rank	1	d_Viruses;-_Duplodnaviria;k_Heunggongvirae;p_Uroviricota;c_Caudoviricetes;f_Kyanoviridae;g_Bellamyvirus;s_Bellamyvirus bellamy;-_Synechococcus phage Bellamy
CEVC01099822.1	612				1	1	Low-quality	0.31	No	Pelagibacter phage Mosig EXVC030M	2759214	species	1	d_Viruses;-_Duplodnaviria;k_Heunggongvirae;p_Uroviricota;c_Caudoviricetes;f_Kyanoviridae;-_unclassified Kyanoviridae;s_Pelagibacter phage Mosig EXVC030M
CEVC01099959.1	1052				2	0	Not-determined	NA	No	uncultured marine virus	186617	species	1	d_Viruses;-_environmental samples;s_uncultured marine virus
CEVC01100029.1	785				2	0	Low-quality	2.11	No	Caudoviricetes sp.	2832643	species	1	d_Viruses;-_Duplodnaviria;k_Heunggongvirae;p_Uroviricota;c_Caudoviricetes;-_unclassified Caudoviricetes;s_Caudoviricetes sp.
CEVC01100056.1	1744				2	1	Low-quality	0.92	No	Synechococcus phage S-SSM7	445686	no rank	0.5	d_Viruses;-_Duplodnaviria;k_Heunggongvirae;p_Uroviricota;c_Caudoviricetes;f_Kyanoviridae;g_Lipsvirus;s_Lipsvirus ssm7;-_Synechococcus phage S-SSM7
CEVC01100065.1	814				1	0	Low-quality	0.44	No	Synechococcus phage Bellamy	2023996	no rank	1	d_Viruses;-_Duplodnaviria;k_Heunggongvirae;p_Uroviricota;c_Caudoviricetes;f_Kyanoviridae;g_Bellamyvirus;s_Bellamyvirus bellamy;-_Synechococcus phage Bellamy
CEVC01100067.1	892				3	1	Low-quality	0.38	No	Viruses	10239	superkingdom	1	d_Viruses
CEVC01100085.1	779				1	1	Low-quality	0.35	No	Lipsvirus	2948803	genus	1	d_Viruses;-_Duplodnaviria;k_Heunggongvirae;p_Uroviricota;c_Caudoviricetes;f_Kyanoviridae;g_Lipsvirus
CEVC01100116.1	2473				4	0	Not-determined	NA	No	Viruses	10239	superkingdom	0.51	d_Viruses
CEVC01100185.1	3223				5	4	Low-quality	1.77	No	uncultured marine virus	186617	species	1	d_Viruses;-_environmental samples;s_uncultured marine virus
CEVC01100283.1	1509				3	1	Low-quality	1.85	No	Synechococcus phage Bellamy	2023996	no rank	1	d_Viruses;-_Duplodnaviria;k_Heunggongvirae;p_Uroviricota;c_Caudoviricetes;f_Kyanoviridae;g_Bellamyvirus;s_Bellamyvirus bellamy;-_Synechococcus phage Bellamy
CEVC01100345.1	647				4	1	Low-quality	0.56	No	Libanvirus sp.	2821413	species	1	d_Viruses;-_Duplodnaviria;k_Heunggongvirae;p_Uroviricota;c_Caudoviricetes;f_Kyanoviridae;g_Libanvirus;-_unclassified Libanvirus;s_Libanvirus sp.
CEVC01100450.1	1185				2	0	Low-quality	0.95	No	Prochlorococcus phage P-TIM68	1542477	no rank	0.5	d_Viruses;-_Duplodnaviria;k_Heunggongvirae;p_Uroviricota;c_Caudoviricetes;f_Kyanoviridae;g_Haifavirus;s_Haifavirus tim68;-_Prochlorococcus phage P-TIM68
CEVC01100468.1	510				2	0	Low-quality	1.51	No	uncultured marine virus	186617	species	1	d_Viruses;-_environmental samples;s_uncultured marine virus
CEVC01100504.1	682				1	1	Low-quality	0.27	No	Caudoviricetes	2731619	class	1	d_Viruses;-_Duplodnaviria;k_Heunggongvirae;p_Uroviricota;c_Caudoviricetes
CEVC01100621.1	549				2	1	Low-quality	1.26	No	Caudoviricetes	2731619	class	0.54	d_Viruses;-_Duplodnaviria;k_Heunggongvirae;p_Uroviricota;c_Caudoviricetes
CEVC01100725.1	1851				4	0	Low-quality	4.74	No	Caudoviricetes	2731619	class	0.99	d_Viruses;-_Duplodnaviria;k_Heunggongvirae;p_Uroviricota;c_Caudoviricetes
CEVC01100936.1	640				1	0	Not-determined	NA	No	uncultured Mediterranean phage uvMED	1407671	species	1	d_Viruses;-_Duplodnaviria;k_Heunggongvirae;p_Uroviricota;c_Caudoviricetes;-_environmental samples;s_uncultured Mediterranean phage uvMED
CEVC01100973.1	713				2	0	Low-quality	0.5	No	uncultured Mediterranean phage uvMED	1407671	species	1	d_Viruses;-_Duplodnaviria;k_Heunggongvirae;p_Uroviricota;c_Caudoviricetes;-_environmental samples;s_uncultured Mediterranean phage uvMED
CEVC01101005.1	520				3	0	Low-quality	0.83	No	uncultured virus	340016	species	1	d_Viruses;-_environmental samples;s_uncultured virus
CEVC01101093.1	571				2	0	Low-quality	0.3	No	Kyanoviridae	2946160	family	1	d_Viruses;-_Duplodnaviria;k_Heunggongvirae;p_Uroviricota;c_Caudoviricetes;f_Kyanoviridae
CEVC01101174.1	782				2	0	Low-quality	1.25	No	Virus NIOZ-UU157	2763269	species	1	d_Viruses;-_unclassified viruses;s_Virus NIOZ-UU157
CEVC01101196.1	1760				6	2	Low-quality	3.16	No	Roseobacter phage CRP-207	2873404	species	0.8	d_Viruses;-_Duplodnaviria;k_Heunggongvirae;p_Uroviricota;c_Caudoviricetes;-_unclassified Caudoviricetes;s_Roseobacter phage CRP-207
CEVC01101295.1	635				2	2	Low-quality	1.32	No	Prochlorococcus phage P-HM1	445700	no rank	1	d_Viruses;-_Duplodnaviria;k_Heunggongvirae;p_Uroviricota;c_Caudoviricetes;g_Eurybiavirus;s_Eurybiavirus PHM2;-_Prochlorococcus phage P-HM1
CEVC01101341.1	510				1	0	Not-determined	NA	No	Prochlorococcus phage P-TIM68	1542477	no rank	1	d_Viruses;-_Duplodnaviria;k_Heunggongvirae;p_Uroviricota;c_Caudoviricetes;f_Kyanoviridae;g_Haifavirus;s_Haifavirus tim68;-_Prochlorococcus phage P-TIM68
CEVC01101375.1	608				2	0	Not-determined	NA	No	uncultured Mediterranean phage uvMED	1407671	species	0.5	d_Viruses;-_Duplodnaviria;k_Heunggongvirae;p_Uroviricota;c_Caudoviricetes;-_environmental samples;s_uncultured Mediterranean phage uvMED
CEVC01101397.1	631				1	0	Not-determined	NA	No	uncultured Mediterranean phage	1868660	species	1	d_Viruses;-_environmental samples;s_uncultured Mediterranean phage
CEVC01101405.1	1214				4	2	Low-quality	2.65	No	Roseobacter phage CRP-207	2873404	species	0.5	d_Viruses;-_Duplodnaviria;k_Heunggongvirae;p_Uroviricota;c_Caudoviricetes;-_unclassified Caudoviricetes;s_Roseobacter phage CRP-207
CEVC01101414.1	566				1	1	Not-determined	NA	No	Prochlorococcus phage P-SSM2	268746	no rank	1	d_Viruses;-_Duplodnaviria;k_Heunggongvirae;p_Uroviricota;c_Caudoviricetes;f_Kyanoviridae;g_Salacisavirus;s_Salacisavirus pssm2;-_Prochlorococcus phage P-SSM2
CEVC01101475.1	1023				2	0	Not-determined	NA	No	Synechococcus phage Bellamy	2023996	no rank	0.5	d_Viruses;-_Duplodnaviria;k_Heunggongvirae;p_Uroviricota;c_Caudoviricetes;f_Kyanoviridae;g_Bellamyvirus;s_Bellamyvirus bellamy;-_Synechococcus phage Bellamy
CEVC01101691.1	542				2	0	Low-quality	0.57	No	Pelagibacter phage HTVC008M	1283076	species	1	d_Viruses;-_Duplodnaviria;k_Heunggongvirae;p_Uroviricota;c_Caudoviricetes;f_Kyanoviridae;-_unclassified Kyanoviridae;s_Pelagibacter phage HTVC008M
CEVC01101774.1	1161				5	3	Low-quality	0.65	No	Kyanoviridae	2946160	family	0.93	d_Viruses;-_Duplodnaviria;k_Heunggongvirae;p_Uroviricota;c_Caudoviricetes;f_Kyanoviridae
CEVC01101781.1	565				1	1	Low-quality	0.25	No	uncultured Mediterranean phage uvMED	1407671	species	1	d_Viruses;-_Duplodnaviria;k_Heunggongvirae;p_Uroviricota;c_Caudoviricetes;-_environmental samples;s_uncultured Mediterranean phage uvMED
CEVC01101811.1	1462				3	1	Low-quality	0.7	No	Viruses	10239	superkingdom	0.67	d_Viruses
CEVC01101828.1	519				1	0	Low-quality	0.3	No	Caudoviricetes	2731619	class	1	d_Viruses;-_Duplodnaviria;k_Heunggongvirae;p_Uroviricota;c_Caudoviricetes
CEVC01101937.1	667				3	0	Low-quality	1.72	No	Viruses	10239	superkingdom	1	d_Viruses
CEVC01101951.1	737				2	0	Not-determined	NA	No	Chrysochromulina ericina virus	455364	species	1	d_Viruses;-_Varidnaviria;k_Bamfordvirae;p_Nucleocytoviricota;c_Megaviricetes;o_Algavirales;f_Phycodnaviridae;-_unclassified Phycodnaviridae;s_Chrysochromulina ericina virus
CEVC01102017.1	669				1	1	Low-quality	0.28	No	uncultured Mediterranean phage uvMED	1407671	species	1	d_Viruses;-_Duplodnaviria;k_Heunggongvirae;p_Uroviricota;c_Caudoviricetes;-_environmental samples;s_uncultured Mediterranean phage uvMED
CEVC01102062.1	526				1	0	Not-determined	NA	No	uncultured marine virus	186617	species	1	d_Viruses;-_environmental samples;s_uncultured marine virus
CEVC01102144.1	864				2	1	Low-quality	0.69	No	Kanaloavirus sp.	2821414	species	1	d_Viruses;-_Duplodnaviria;k_Heunggongvirae;p_Uroviricota;c_Caudoviricetes;f_Kyanoviridae;g_Kanaloavirus;-_unclassified Kanaloavirus;s_Kanaloavirus sp.
CEVC01102188.1	1354				4	2	Low-quality	0.7	No	Caudoviricetes	2731619	class	0.96	d_Viruses;-_Duplodnaviria;k_Heunggongvirae;p_Uroviricota;c_Caudoviricetes
CEVC01102209.1	3918				9	3	Low-quality	1.61	Yes	uncultured virus	340016	species	1	d_Viruses;-_environmental samples;s_uncultured virus
CEVC01102333.1	1020				1	0	Low-quality	3.04	No	Prokaryotic dsDNA virus sp.	2591644	species	1	d_Viruses;-_unclassified viruses;-_unclassified DNA viruses;-_unclassified dsDNA viruses;s_Prokaryotic dsDNA virus sp.
CEVC01102555.1	1596				2	2	Low-quality	0.87	No	Caudoviricetes	2731619	class	0.95	d_Viruses;-_Duplodnaviria;k_Heunggongvirae;p_Uroviricota;c_Caudoviricetes
CEVC01102576.1	685				2	2	Low-quality	1.19	No	environmental samples	186616	no rank	1	d_Viruses;-_environmental samples
CEVC01102640.1	658				1	0	Low-quality	0.39	No	Synechococcus phage Bellamy	2023996	no rank	1	d_Viruses;-_Duplodnaviria;k_Heunggongvirae;p_Uroviricota;c_Caudoviricetes;f_Kyanoviridae;g_Bellamyvirus;s_Bellamyvirus bellamy;-_Synechococcus phage Bellamy
CEVC01102713.1	607				1	1	Low-quality	0.33	No	uncultured virus	340016	species	1	d_Viruses;-_environmental samples;s_uncultured virus
CEVC01102763.1	1094				2	0	Low-quality	2.39	No	uncultured Mediterranean phage uvDeep-CGR2-KM24-C165	1868686	species	1	d_Viruses;-_Duplodnaviria;k_Heunggongvirae;p_Uroviricota;c_Caudoviricetes;-_environmental samples;s_uncultured Mediterranean phage uvDeep-CGR2-KM24-C165
CEVC01102842.1	687				1	0	Not-determined	NA	No	Mimiviridae sp. ChoanoV1	2596887	species	1	d_Viruses;-_Varidnaviria;k_Bamfordvirae;p_Nucleocytoviricota;c_Megaviricetes;o_Imitervirales;f_Schizomimiviridae;-_unclassified Schizomimiviridae;s_Mimiviridae sp. ChoanoV1
CEVC01102940.1	611				2	0	Low-quality	0.35	No	Caudoviricetes	2731619	class	1	d_Viruses;-_Duplodnaviria;k_Heunggongvirae;p_Uroviricota;c_Caudoviricetes
CEVC01102963.1	36096				39	27	Low-quality	19.54	No	Caudoviricetes	2731619	class	0.84	d_Viruses;-_Duplodnaviria;k_Heunggongvirae;p_Uroviricota;c_Caudoviricetes
CEVC01103080.1	555				1	1	Low-quality	0.24	No	Caudoviricetes sp.	2832643	species	1	d_Viruses;-_Duplodnaviria;k_Heunggongvirae;p_Uroviricota;c_Caudoviricetes;-_unclassified Caudoviricetes;s_Caudoviricetes sp.
CEVC01103117.1	16828				21	3	Low-quality	38.11	No	uncultured Mediterranean phage uvMED	1407671	species	0.93	d_Viruses;-_Duplodnaviria;k_Heunggongvirae;p_Uroviricota;c_Caudoviricetes;-_environmental samples;s_uncultured Mediterranean phage uvMED
CEVC01103118.1	2496				5	0	Low-quality	5.65	No	uncultured Mediterranean phage uvMED	1407671	species	0.76	d_Viruses;-_Duplodnaviria;k_Heunggongvirae;p_Uroviricota;c_Caudoviricetes;-_environmental samples;s_uncultured Mediterranean phage uvMED
CEVC01103187.1	2738				2	0	Low-quality	6.96	No	Caudoviricetes	2731619	class	1	d_Viruses;-_Duplodnaviria;k_Heunggongvirae;p_Uroviricota;c_Caudoviricetes
CEVC01103191.1	630				1	1	Low-quality	0.27	No	Caudoviricetes sp.	2832643	species	1	d_Viruses;-_Duplodnaviria;k_Heunggongvirae;p_Uroviricota;c_Caudoviricetes;-_unclassified Caudoviricetes;s_Caudoviricetes sp.
CEVC01103201.1	544				1	0	Low-quality	0.29	No	Bellamyvirus sp.	2821411	species	1	d_Viruses;-_Duplodnaviria;k_Heunggongvirae;p_Uroviricota;c_Caudoviricetes;f_Kyanoviridae;g_Bellamyvirus;-_unclassified Bellamyvirus;s_Bellamyvirus sp.
CEVC01103251.1	664				2	1	Low-quality	0.36	No	Eurybiavirus PHM2	2734108	species	1	d_Viruses;-_Duplodnaviria;k_Heunggongvirae;p_Uroviricota;c_Caudoviricetes;g_Eurybiavirus;s_Eurybiavirus PHM2
CEVC01103256.1	571				1	0	Not-determined	NA	No	uncultured Mediterranean phage uvMED	1407671	species	1	d_Viruses;-_Duplodnaviria;k_Heunggongvirae;p_Uroviricota;c_Caudoviricetes;-_environmental samples;s_uncultured Mediterranean phage uvMED
CEVC01103295.1	1403				4	2	Low-quality	0.76	No	Eurybiavirus	2733104	genus	1	d_Viruses;-_Duplodnaviria;k_Heunggongvirae;p_Uroviricota;c_Caudoviricetes;g_Eurybiavirus
CEVC01103338.1	884				1	1	Low-quality	1.74	No	Roseobacter phage CRP-207	2873404	species	1	d_Viruses;-_Duplodnaviria;k_Heunggongvirae;p_Uroviricota;c_Caudoviricetes;-_unclassified Caudoviricetes;s_Roseobacter phage CRP-207
CEVC01103448.1	727				1	1	Low-quality	0.29	No	Synechococcus phage Bellamy	2023996	no rank	1	d_Viruses;-_Duplodnaviria;k_Heunggongvirae;p_Uroviricota;c_Caudoviricetes;f_Kyanoviridae;g_Bellamyvirus;s_Bellamyvirus bellamy;-_Synechococcus phage Bellamy
CEVC01103456.1	511				1	0	Low-quality	2.03	No	uncultured virus	340016	species	1	d_Viruses;-_environmental samples;s_uncultured virus
CEVC01103468.1	1823				3	2	Low-quality	0.98	No	Synechococcus phage Bellamy	2023996	no rank	1	d_Viruses;-_Duplodnaviria;k_Heunggongvirae;p_Uroviricota;c_Caudoviricetes;f_Kyanoviridae;g_Bellamyvirus;s_Bellamyvirus bellamy;-_Synechococcus phage Bellamy
CEVC01103533.1	961				1	0	Not-determined	NA	No	Caudoviricetes	2731619	class	1	d_Viruses;-_Duplodnaviria;k_Heunggongvirae;p_Uroviricota;c_Caudoviricetes
CEVC01103542.1	33217				45	8	Medium-quality	80.9	No	uncultured Mediterranean phage uvMED	1407671	species	0.67	d_Viruses;-_Duplodnaviria;k_Heunggongvirae;p_Uroviricota;c_Caudoviricetes;-_environmental samples;s_uncultured Mediterranean phage uvMED
CEVC01103583.1	718				1	1	Low-quality	1.73	No	uncultured Mediterranean phage uvMED	1407671	species	1	d_Viruses;-_Duplodnaviria;k_Heunggongvirae;p_Uroviricota;c_Caudoviricetes;-_environmental samples;s_uncultured Mediterranean phage uvMED
CEVC01103663.1	39064				52	31	Low-quality	20.21	No	Kyanoviridae	2946160	family	0.61	d_Viruses;-_Duplodnaviria;k_Heunggongvirae;p_Uroviricota;c_Caudoviricetes;f_Kyanoviridae
CEVC01103687.1	762				3	1	Low-quality	1.88	No	uncultured Mediterranean phage uvMED	1407671	species	1	d_Viruses;-_Duplodnaviria;k_Heunggongvirae;p_Uroviricota;c_Caudoviricetes;-_environmental samples;s_uncultured Mediterranean phage uvMED
CEVC01103715.1	533				1	0	Not-determined	NA	No	uncultured marine virus	186617	species	1	d_Viruses;-_environmental samples;s_uncultured marine virus
CEVC01103792.1	1123				1	0	Not-determined	NA	No	Synechococcus phage Bellamy	2023996	no rank	1	d_Viruses;-_Duplodnaviria;k_Heunggongvirae;p_Uroviricota;c_Caudoviricetes;f_Kyanoviridae;g_Bellamyvirus;s_Bellamyvirus bellamy;-_Synechococcus phage Bellamy
CEVC01103797.1	1095				1	1	Low-quality	0.55	No	Synechococcus phage Bellamy	2023996	no rank	1	d_Viruses;-_Duplodnaviria;k_Heunggongvirae;p_Uroviricota;c_Caudoviricetes;f_Kyanoviridae;g_Bellamyvirus;s_Bellamyvirus bellamy;-_Synechococcus phage Bellamy
CEVC01103809.1	1419				1	0	Not-determined	NA	No	Caudoviricetes	2731619	class	1	d_Viruses;-_Duplodnaviria;k_Heunggongvirae;p_Uroviricota;c_Caudoviricetes
CEVC01103814.1	11982				5	5	Low-quality	6.6	No	Caudoviricetes	2731619	class	1	d_Viruses;-_Duplodnaviria;k_Heunggongvirae;p_Uroviricota;c_Caudoviricetes
CEVC01103825.1	563				1	0	Not-determined	NA	No	uncultured Mediterranean phage uvMED	1407671	species	1	d_Viruses;-_Duplodnaviria;k_Heunggongvirae;p_Uroviricota;c_Caudoviricetes;-_environmental samples;s_uncultured Mediterranean phage uvMED
CEVC01104049.1	543				1	0	Not-determined	NA	No	Phaeocystis globosa virus	251749	species	1	d_Viruses;-_Varidnaviria;k_Bamfordvirae;p_Nucleocytoviricota;c_Megaviricetes;o_Algavirales;f_Phycodnaviridae;g_Prymnesiovirus;-_unclassified Prymnesiovirus;s_Phaeocystis globosa virus
CEVC01104063.1	727				1	1	Low-quality	0.29	No	Synechococcus phage Bellamy	2023996	no rank	1	d_Viruses;-_Duplodnaviria;k_Heunggongvirae;p_Uroviricota;c_Caudoviricetes;f_Kyanoviridae;g_Bellamyvirus;s_Bellamyvirus bellamy;-_Synechococcus phage Bellamy
CEVC01104182.1	603				1	1	Low-quality	0.33	No	Lipsvirus	2948803	genus	1	d_Viruses;-_Duplodnaviria;k_Heunggongvirae;p_Uroviricota;c_Caudoviricetes;f_Kyanoviridae;g_Lipsvirus
CEVC01104189.1	5466				19	3	Low-quality	2.73	No	Caudoviricetes	2731619	class	0.53	d_Viruses;-_Duplodnaviria;k_Heunggongvirae;p_Uroviricota;c_Caudoviricetes
CEVC01104222.1	1702				6	4	Low-quality	0.84	No	Synechococcus phage Bellamy	2023996	no rank	0.53	d_Viruses;-_Duplodnaviria;k_Heunggongvirae;p_Uroviricota;c_Caudoviricetes;f_Kyanoviridae;g_Bellamyvirus;s_Bellamyvirus bellamy;-_Synechococcus phage Bellamy
CEVC01104305.1	1286				1	0	Not-determined	NA	No	Lipsvirus	2948803	genus	1	d_Viruses;-_Duplodnaviria;k_Heunggongvirae;p_Uroviricota;c_Caudoviricetes;f_Kyanoviridae;g_Lipsvirus
CEVC01104318.1	669				2	1	Low-quality	2.06	No	uncultured Mediterranean phage uvMED	1407671	species	1	d_Viruses;-_Duplodnaviria;k_Heunggongvirae;p_Uroviricota;c_Caudoviricetes;-_environmental samples;s_uncultured Mediterranean phage uvMED
CEVC01104428.1	758				2	1	Low-quality	1.85	No	uncultured Mediterranean phage uvMED	1407671	species	1	d_Viruses;-_Duplodnaviria;k_Heunggongvirae;p_Uroviricota;c_Caudoviricetes;-_environmental samples;s_uncultured Mediterranean phage uvMED
CEVC01104659.1	1125				3	2	Low-quality	0.91	No	Synechococcus phage SynMITS9220M01	2736186	species	1	d_Viruses;-_Duplodnaviria;k_Heunggongvirae;p_Uroviricota;c_Caudoviricetes;f_Kyanoviridae;-_unclassified Kyanoviridae;s_Synechococcus phage SynMITS9220M01
CEVC01104757.1	3550				6	5	Low-quality	1.95	No	Synechococcus phage S-SM2	444860	no rank	0.63	d_Viruses;-_Duplodnaviria;k_Heunggongvirae;p_Uroviricota;c_Caudoviricetes;f_Kyanoviridae;g_Nilusvirus;s_Nilusvirus ssm2;-_Synechococcus phage S-SM2
CEVC01104791.1	816				1	0	Not-determined	NA	No	Phaeocystis globosa virus	251749	species	1	d_Viruses;-_Varidnaviria;k_Bamfordvirae;p_Nucleocytoviricota;c_Megaviricetes;o_Algavirales;f_Phycodnaviridae;g_Prymnesiovirus;-_unclassified Prymnesiovirus;s_Phaeocystis globosa virus
CEVC01104820.1	646				1	1	Low-quality	0.32	No	Pelagibacter phage Mosig EXVC030M	2759214	species	1	d_Viruses;-_Duplodnaviria;k_Heunggongvirae;p_Uroviricota;c_Caudoviricetes;f_Kyanoviridae;-_unclassified Kyanoviridae;s_Pelagibacter phage Mosig EXVC030M
CEVC01104827.1	1291				4	3	Low-quality	0.55	No	Prochlorococcus phage P-SSM2	268746	no rank	0.93	d_Viruses;-_Duplodnaviria;k_Heunggongvirae;p_Uroviricota;c_Caudoviricetes;f_Kyanoviridae;g_Salacisavirus;s_Salacisavirus pssm2;-_Prochlorococcus phage P-SSM2
CEVC01104830.1	1558				2	1	Low-quality	0.78	No	unclassified Kyanoviridae	2960609	no rank	1	d_Viruses;-_Duplodnaviria;k_Heunggongvirae;p_Uroviricota;c_Caudoviricetes;f_Kyanoviridae;-_unclassified Kyanoviridae
CEVC01105101.1	911				4	2	Low-quality	0.56	No	uncultured marine virus	186617	species	1	d_Viruses;-_environmental samples;s_uncultured marine virus
CEVC01105153.1	1292				4	1	Low-quality	3.74	No	environmental samples	2100420	no rank	0.97	d_Viruses;-_Duplodnaviria;k_Heunggongvirae;p_Uroviricota;c_Caudoviricetes;-_environmental samples
CEVC01105189.1	1592				6	3	Low-quality	4.33	No	uncultured Mediterranean phage uvMED	1407671	species	1	d_Viruses;-_Duplodnaviria;k_Heunggongvirae;p_Uroviricota;c_Caudoviricetes;-_environmental samples;s_uncultured Mediterranean phage uvMED
CEVC01105227.1	516				1	1	Low-quality	0.28	No	Caudoviricetes sp.	2832643	species	1	d_Viruses;-_Duplodnaviria;k_Heunggongvirae;p_Uroviricota;c_Caudoviricetes;-_unclassified Caudoviricetes;s_Caudoviricetes sp.
CEVC01105342.1	1307				2	1	Low-quality	0.65	No	Synechococcus phage S-SKS1	754042	no rank	0.5	d_Viruses;-_Duplodnaviria;k_Heunggongvirae;p_Uroviricota;c_Caudoviricetes;g_Llyrvirus;s_Llyrvirus SSKS1;-_Synechococcus phage S-SKS1
CEVC01105362.1	1131				1	1	Low-quality	0.66	No	Pelagibacter phage Mosig EXVC030M	2759214	species	1	d_Viruses;-_Duplodnaviria;k_Heunggongvirae;p_Uroviricota;c_Caudoviricetes;f_Kyanoviridae;-_unclassified Kyanoviridae;s_Pelagibacter phage Mosig EXVC030M
CEVC01105438.1	965				1	0	Not-determined	NA	No	uncultured virus	340016	species	1	d_Viruses;-_environmental samples;s_uncultured virus
CEVC01105473.1	720				2	0	Not-determined	NA	No	Synechococcus phage S-SKS1	754042	no rank	0.95	d_Viruses;-_Duplodnaviria;k_Heunggongvirae;p_Uroviricota;c_Caudoviricetes;g_Llyrvirus;s_Llyrvirus SSKS1;-_Synechococcus phage S-SKS1
CEVC01105485.1	618				2	0	Not-determined	NA	No	Prokaryotic dsDNA virus sp.	2591644	species	1	d_Viruses;-_unclassified viruses;-_unclassified DNA viruses;-_unclassified dsDNA viruses;s_Prokaryotic dsDNA virus sp.
CEVC01105630.1	2317				4	3	Low-quality	1.21	No	Caudoviricetes	2731619	class	1	d_Viruses;-_Duplodnaviria;k_Heunggongvirae;p_Uroviricota;c_Caudoviricetes
CEVC01105635.1	26665				10	8	Low-quality	11.66	No	Salacisavirus pssm2	2734140	species	1	d_Viruses;-_Duplodnaviria;k_Heunggongvirae;p_Uroviricota;c_Caudoviricetes;f_Kyanoviridae;g_Salacisavirus;s_Salacisavirus pssm2
CEVC01105690.1	2576				3	3	Low-quality	1.39	No	uncultured Mediterranean phage uvMED	1407671	species	1	d_Viruses;-_Duplodnaviria;k_Heunggongvirae;p_Uroviricota;c_Caudoviricetes;-_environmental samples;s_uncultured Mediterranean phage uvMED
CEVC01105727.1	529				1	1	Low-quality	0.63	No	uncultured marine virus	186617	species	1	d_Viruses;-_environmental samples;s_uncultured marine virus
CEVC01105733.1	704				1	1	Low-quality	0.32	No	Caudoviricetes	2731619	class	1	d_Viruses;-_Duplodnaviria;k_Heunggongvirae;p_Uroviricota;c_Caudoviricetes
CEVC01105761.1	690				1	0	Not-determined	NA	No	Autographiviridae	2731643	family	1	d_Viruses;-_Duplodnaviria;k_Heunggongvirae;p_Uroviricota;c_Caudoviricetes;f_Autographiviridae
CEVC01105779.1	1125				1	0	Not-determined	NA	No	Prokaryotic dsDNA virus sp.	2591644	species	1	d_Viruses;-_unclassified viruses;-_unclassified DNA viruses;-_unclassified dsDNA viruses;s_Prokaryotic dsDNA virus sp.
CEVC01105825.1	11623				8	3	Low-quality	5.27	No	uncultured marine virus	186617	species	0.6	d_Viruses;-_environmental samples;s_uncultured marine virus
CEVC01105914.1	3750				2	1	Low-quality	8.72	No	Caudoviricetes	2731619	class	1	d_Viruses;-_Duplodnaviria;k_Heunggongvirae;p_Uroviricota;c_Caudoviricetes
CEVC01105931.1	1683				2	1	Low-quality	4.69	No	Caudoviricetes	2731619	class	1	d_Viruses;-_Duplodnaviria;k_Heunggongvirae;p_Uroviricota;c_Caudoviricetes
CEVC01105948.1	3511				10	2	Low-quality	1.9	No	Prokaryotic dsDNA virus sp.	2591644	species	1	d_Viruses;-_unclassified viruses;-_unclassified DNA viruses;-_unclassified dsDNA viruses;s_Prokaryotic dsDNA virus sp.
CEVC01105971.1	918				2	0	Not-determined	NA	No	Viruses	10239	superkingdom	1	d_Viruses
CEVC01106101.1	2243				4	0	Low-quality	1.23	No	Prokaryotic dsDNA virus sp.	2591644	species	0.67	d_Viruses;-_unclassified viruses;-_unclassified DNA viruses;-_unclassified dsDNA viruses;s_Prokaryotic dsDNA virus sp.
CEVC01106233.1	1077				6	6	Low-quality	0.58	No	Kyanoviridae	2946160	family	0.6	d_Viruses;-_Duplodnaviria;k_Heunggongvirae;p_Uroviricota;c_Caudoviricetes;f_Kyanoviridae
CEVC01106352.1	843				1	0	Not-determined	NA	No	Eurybiavirus	2733104	genus	1	d_Viruses;-_Duplodnaviria;k_Heunggongvirae;p_Uroviricota;c_Caudoviricetes;g_Eurybiavirus
CEVC01106393.1	653				2	1	Low-quality	0.2	No	uncultured Mediterranean phage	1868660	species	1	d_Viruses;-_environmental samples;s_uncultured Mediterranean phage
CEVC01106476.1	1357				3	2	Low-quality	0.95	No	Pelagibacter phage Mosig EXVC030M	2759214	species	1	d_Viruses;-_Duplodnaviria;k_Heunggongvirae;p_Uroviricota;c_Caudoviricetes;f_Kyanoviridae;-_unclassified Kyanoviridae;s_Pelagibacter phage Mosig EXVC030M
CEVC01106601.1	518				1	1	Low-quality	0.29	No	uncultured Mediterranean phage uvMED	1407671	species	1	d_Viruses;-_Duplodnaviria;k_Heunggongvirae;p_Uroviricota;c_Caudoviricetes;-_environmental samples;s_uncultured Mediterranean phage uvMED
CEVC01106706.1	937				2	2	Low-quality	0.89	No	Kyanoviridae	2946160	family	1	d_Viruses;-_Duplodnaviria;k_Heunggongvirae;p_Uroviricota;c_Caudoviricetes;f_Kyanoviridae
CEVC01106946.1	1813				2	0	Low-quality	0.95	No	Kyanoviridae	2946160	family	0.57	d_Viruses;-_Duplodnaviria;k_Heunggongvirae;p_Uroviricota;c_Caudoviricetes;f_Kyanoviridae
CEVC01107081.1	851				3	1	Low-quality	0.44	No	Caudoviricetes sp.	2832643	species	1	d_Viruses;-_Duplodnaviria;k_Heunggongvirae;p_Uroviricota;c_Caudoviricetes;-_unclassified Caudoviricetes;s_Caudoviricetes sp.
CEVC01107102.1	2799				3	1	Low-quality	1.26	No	Phage C48C1	3053735	species	1	d_Viruses;-_Duplodnaviria;k_Heunggongvirae;p_Uroviricota;c_Caudoviricetes;f_Kyanoviridae;-_unclassified Kyanoviridae;s_Phage C48C1
CEVC01107220.1	2498				5	3	Low-quality	3.95	No	Viruses	10239	superkingdom	0.67	d_Viruses
CEVC01107226.1	792				2	1	Low-quality	0.06	No	Viruses	10239	superkingdom	1	d_Viruses
CEVC01107394.1	1600				3	0	Low-quality	2.06	No	uncultured marine virus	186617	species	1	d_Viruses;-_environmental samples;s_uncultured marine virus
CEVC01107509.1	1546				3	0	Not-determined	NA	No	Prochlorococcus phage P-TIM68	1542477	no rank	1	d_Viruses;-_Duplodnaviria;k_Heunggongvirae;p_Uroviricota;c_Caudoviricetes;f_Kyanoviridae;g_Haifavirus;s_Haifavirus tim68;-_Prochlorococcus phage P-TIM68
CEVC01107545.1	600				2	0	Low-quality	0.33	No	Prokaryotic dsDNA virus sp.	2591644	species	1	d_Viruses;-_unclassified viruses;-_unclassified DNA viruses;-_unclassified dsDNA viruses;s_Prokaryotic dsDNA virus sp.
CEVC01107681.1	661				2	0	Not-determined	NA	No	uncultured Mediterranean phage uvMED	1407671	species	1	d_Viruses;-_Duplodnaviria;k_Heunggongvirae;p_Uroviricota;c_Caudoviricetes;-_environmental samples;s_uncultured Mediterranean phage uvMED
CEVC01107788.1	505				2	2	Low-quality	0.17	No	Viruses	10239	superkingdom	1	d_Viruses
CEVC01107896.1	4801				8	4	Low-quality	2.72	No	Prokaryotic dsDNA virus sp.	2591644	species	1	d_Viruses;-_unclassified viruses;-_unclassified DNA viruses;-_unclassified dsDNA viruses;s_Prokaryotic dsDNA virus sp.
CEVC01107932.1	812				3	1	Low-quality	0.43	No	Eurybiavirus	2733104	genus	1	d_Viruses;-_Duplodnaviria;k_Heunggongvirae;p_Uroviricota;c_Caudoviricetes;g_Eurybiavirus
CEVC01107940.1	909				1	1	Low-quality	0.36	No	Prochlorococcus phage P-SSM2	268746	no rank	1	d_Viruses;-_Duplodnaviria;k_Heunggongvirae;p_Uroviricota;c_Caudoviricetes;f_Kyanoviridae;g_Salacisavirus;s_Salacisavirus pssm2;-_Prochlorococcus phage P-SSM2
CEVC01108017.1	956				1	0	Not-determined	NA	No	Synechococcus phage S-T4	2268578	no rank	1	d_Viruses;-_Duplodnaviria;k_Heunggongvirae;p_Uroviricota;c_Caudoviricetes;f_Kyanoviridae;g_Tamkungvirus;s_Tamkungvirus ST4;-_Synechococcus phage S-T4
CEVC01108183.1	1389				3	3	Low-quality	3.19	No	uncultured Mediterranean phage uvMED	1407671	species	1	d_Viruses;-_Duplodnaviria;k_Heunggongvirae;p_Uroviricota;c_Caudoviricetes;-_environmental samples;s_uncultured Mediterranean phage uvMED
CEVC01108285.1	762				1	0	Not-determined	NA	No	Viruses	10239	superkingdom	1	d_Viruses
CEVC01108288.1	1144				2	1	Low-quality	0.91	No	Prokaryotic dsDNA virus sp.	2591644	species	1	d_Viruses;-_unclassified viruses;-_unclassified DNA viruses;-_unclassified dsDNA viruses;s_Prokaryotic dsDNA virus sp.
CEVC01108334.1	1391				5	0	Low-quality	3.61	No	Prokaryotic dsDNA virus sp.	2591644	species	1	d_Viruses;-_unclassified viruses;-_unclassified DNA viruses;-_unclassified dsDNA viruses;s_Prokaryotic dsDNA virus sp.
CEVC01108390.1	641				2	0	Low-quality	1.55	No	Roseobacter phage CRP-5	2559284	species	0.5	d_Viruses;-_Duplodnaviria;k_Heunggongvirae;p_Uroviricota;c_Caudoviricetes;f_Zobellviridae;-_Cobavirinae;g_Veravirus;s_Roseobacter phage CRP-5
CEVC01108434.1	1084				3	0	Not-determined	NA	No	Viruses	10239	superkingdom	1	d_Viruses
CEVC01108478.1	4330				11	2	Low-quality	7.96	No	Viruses	10239	superkingdom	0.67	d_Viruses
CEVC01108492.1	4401				9	1	Low-quality	11.92	No	Prokaryotic dsDNA virus sp.	2591644	species	1	d_Viruses;-_unclassified viruses;-_unclassified DNA viruses;-_unclassified dsDNA viruses;s_Prokaryotic dsDNA virus sp.
CEVC01108571.1	3627				5	4	Low-quality	1.96	No	uncultured Mediterranean phage uvMED	1407671	species	0.98	d_Viruses;-_Duplodnaviria;k_Heunggongvirae;p_Uroviricota;c_Caudoviricetes;-_environmental samples;s_uncultured Mediterranean phage uvMED
CEVC01108617.1	1576				7	0	Low-quality	0.64	No	Synechococcus phage S-SRM01	2781608	species	1	d_Viruses;-_Duplodnaviria;k_Heunggongvirae;p_Uroviricota;c_Caudoviricetes;f_Kyanoviridae;-_unclassified Kyanoviridae;s_Synechococcus phage S-SRM01
CEVC01108704.1	544				1	1	Low-quality	0.29	No	Synechococcus phage Bellamy	2023996	no rank	1	d_Viruses;-_Duplodnaviria;k_Heunggongvirae;p_Uroviricota;c_Caudoviricetes;f_Kyanoviridae;g_Bellamyvirus;s_Bellamyvirus bellamy;-_Synechococcus phage Bellamy
CEVC01108803.1	862				1	0	Not-determined	NA	No	Prochlorococcus phage P-TIM68	1542477	no rank	1	d_Viruses;-_Duplodnaviria;k_Heunggongvirae;p_Uroviricota;c_Caudoviricetes;f_Kyanoviridae;g_Haifavirus;s_Haifavirus tim68;-_Prochlorococcus phage P-TIM68
CEVC01108995.1	1216				1	1	Low-quality	0.55	No	uncultured Mediterranean phage uvMED	1407671	species	1	d_Viruses;-_Duplodnaviria;k_Heunggongvirae;p_Uroviricota;c_Caudoviricetes;-_environmental samples;s_uncultured Mediterranean phage uvMED
CEVC01108998.1	659				2	0	Low-quality	0.39	No	Pelagibacter phage Mosig EXVC030M	2759214	species	1	d_Viruses;-_Duplodnaviria;k_Heunggongvirae;p_Uroviricota;c_Caudoviricetes;f_Kyanoviridae;-_unclassified Kyanoviridae;s_Pelagibacter phage Mosig EXVC030M
CEVC01109114.1	1183				2	0	Not-determined	NA	No	Bellamyvirus sp.	2821411	species	1	d_Viruses;-_Duplodnaviria;k_Heunggongvirae;p_Uroviricota;c_Caudoviricetes;f_Kyanoviridae;g_Bellamyvirus;-_unclassified Bellamyvirus;s_Bellamyvirus sp.
CEVC01109202.1	2109				1	1	Low-quality	0.94	No	Lipsvirus	2948803	genus	1	d_Viruses;-_Duplodnaviria;k_Heunggongvirae;p_Uroviricota;c_Caudoviricetes;f_Kyanoviridae;g_Lipsvirus
CEVC01109351.1	8153				9	2	Low-quality	18.47	No	uncultured Mediterranean phage uvMED	1407671	species	1	d_Viruses;-_Duplodnaviria;k_Heunggongvirae;p_Uroviricota;c_Caudoviricetes;-_environmental samples;s_uncultured Mediterranean phage uvMED
CEVC01109462.1	613				1	1	Low-quality	0.31	No	Synechococcus phage S-SKS1	754042	no rank	0.98	d_Viruses;-_Duplodnaviria;k_Heunggongvirae;p_Uroviricota;c_Caudoviricetes;g_Llyrvirus;s_Llyrvirus SSKS1;-_Synechococcus phage S-SKS1
CEVC01109544.1	594				1	1	Low-quality	0.31	No	Synechococcus phage Bellamy	2023996	no rank	1	d_Viruses;-_Duplodnaviria;k_Heunggongvirae;p_Uroviricota;c_Caudoviricetes;f_Kyanoviridae;g_Bellamyvirus;s_Bellamyvirus bellamy;-_Synechococcus phage Bellamy
CEVC01109565.1	560				1	1	Low-quality	0.4	No	Caudoviricetes sp.	2832643	species	1	d_Viruses;-_Duplodnaviria;k_Heunggongvirae;p_Uroviricota;c_Caudoviricetes;-_unclassified Caudoviricetes;s_Caudoviricetes sp.
CEVC01109649.1	535				1	0	Low-quality	1.76	No	uncultured Mediterranean phage uvMED	1407671	species	1	d_Viruses;-_Duplodnaviria;k_Heunggongvirae;p_Uroviricota;c_Caudoviricetes;-_environmental samples;s_uncultured Mediterranean phage uvMED
CEVC01109742.1	1307				3	0	Not-determined	NA	No	Synechococcus phage Bellamy	2023996	no rank	1	d_Viruses;-_Duplodnaviria;k_Heunggongvirae;p_Uroviricota;c_Caudoviricetes;f_Kyanoviridae;g_Bellamyvirus;s_Bellamyvirus bellamy;-_Synechococcus phage Bellamy
CEVC01109836.1	529				1	0	Low-quality	1.38	No	unclassified Caudoviricetes	2788787	no rank	1	d_Viruses;-_Duplodnaviria;k_Heunggongvirae;p_Uroviricota;c_Caudoviricetes;-_unclassified Caudoviricetes
CEVC01109872.1	2392				2	2	Low-quality	1.07	No	Synechococcus phage ACG-2014j	1493514	no rank	0.94	d_Viruses;-_Duplodnaviria;k_Heunggongvirae;p_Uroviricota;c_Caudoviricetes;f_Kyanoviridae;g_Potamoivirus;s_Potamoivirus tusconj;-_Synechococcus phage ACG-2014j
CEVC01109882.1	636				1	1	Low-quality	0.32	No	uncultured Mediterranean phage uvMED	1407671	species	1	d_Viruses;-_Duplodnaviria;k_Heunggongvirae;p_Uroviricota;c_Caudoviricetes;-_environmental samples;s_uncultured Mediterranean phage uvMED
CEVC01109910.1	501				2	0	Not-determined	NA	No	Prochlorococcus phage P-TIM68	1542477	no rank	1	d_Viruses;-_Duplodnaviria;k_Heunggongvirae;p_Uroviricota;c_Caudoviricetes;f_Kyanoviridae;g_Haifavirus;s_Haifavirus tim68;-_Prochlorococcus phage P-TIM68
CEVC01109990.1	838				1	1	Low-quality	0.33	No	Caudoviricetes	2731619	class	1	d_Viruses;-_Duplodnaviria;k_Heunggongvirae;p_Uroviricota;c_Caudoviricetes
CEVC01110043.1	933				2	1	Low-quality	0.49	No	Prochlorococcus phage P-TIM68	1542477	no rank	1	d_Viruses;-_Duplodnaviria;k_Heunggongvirae;p_Uroviricota;c_Caudoviricetes;f_Kyanoviridae;g_Haifavirus;s_Haifavirus tim68;-_Prochlorococcus phage P-TIM68
CEVC01110051.1	872				1	1	Low-quality	1.63	No	Prokaryotic dsDNA virus sp.	2591644	species	1	d_Viruses;-_unclassified viruses;-_unclassified DNA viruses;-_unclassified dsDNA viruses;s_Prokaryotic dsDNA virus sp.
CEVC01110072.1	2226				2	2	Low-quality	4.13	No	uncultured Mediterranean phage uvMED	1407671	species	1	d_Viruses;-_Duplodnaviria;k_Heunggongvirae;p_Uroviricota;c_Caudoviricetes;-_environmental samples;s_uncultured Mediterranean phage uvMED
CEVC01110296.1	631				3	2	Low-quality	0.33	No	Viruses	10239	superkingdom	0.61	d_Viruses
CEVC01110305.1	2528				2	0	Not-determined	NA	No	uncultured Mediterranean phage uvMED	1407671	species	1	d_Viruses;-_Duplodnaviria;k_Heunggongvirae;p_Uroviricota;c_Caudoviricetes;-_environmental samples;s_uncultured Mediterranean phage uvMED
CEVC01110406.1	3037				3	3	Low-quality	1.67	No	Caudoviricetes	2731619	class	0.52	d_Viruses;-_Duplodnaviria;k_Heunggongvirae;p_Uroviricota;c_Caudoviricetes
CEVC01110479.1	528				1	1	Low-quality	0.2	No	Bellamyvirus sp.	2821411	species	1	d_Viruses;-_Duplodnaviria;k_Heunggongvirae;p_Uroviricota;c_Caudoviricetes;f_Kyanoviridae;g_Bellamyvirus;-_unclassified Bellamyvirus;s_Bellamyvirus sp.
CEVC01110563.1	566				1	1	Low-quality	0.36	No	Synechococcus phage S-B05	2484637	species	1	d_Viruses;-_Duplodnaviria;k_Heunggongvirae;p_Uroviricota;c_Caudoviricetes;f_Kyanoviridae;-_unclassified Kyanoviridae;s_Synechococcus phage S-B05
CEVC01110637.1	1206				2	0	Not-determined	NA	No	uncultured Mediterranean phage	1868660	species	1	d_Viruses;-_environmental samples;s_uncultured Mediterranean phage
CEVC01110737.1	932				3	0	Not-determined	NA	No	Viruses	10239	superkingdom	0.56	d_Viruses
CEVC01110836.1	521				2	1	Low-quality	0.21	No	Eurybiavirus	2733104	genus	1	d_Viruses;-_Duplodnaviria;k_Heunggongvirae;p_Uroviricota;c_Caudoviricetes;g_Eurybiavirus
CEVC01110868.1	543				1	1	Low-quality	0.12	No	uncultured Mediterranean phage uvMED	1407671	species	1	d_Viruses;-_Duplodnaviria;k_Heunggongvirae;p_Uroviricota;c_Caudoviricetes;-_environmental samples;s_uncultured Mediterranean phage uvMED
CEVC01110937.1	1212				6	2	Low-quality	0.73	No	uncultured marine virus	186617	species	1	d_Viruses;-_environmental samples;s_uncultured marine virus
CEVC01110939.1	3162				5	3	Low-quality	1.56	No	Caudoviricetes	2731619	class	1	d_Viruses;-_Duplodnaviria;k_Heunggongvirae;p_Uroviricota;c_Caudoviricetes
CEVC01111011.1	821				2	0	Low-quality	0.46	No	Synechococcus phage S-CAM8	754038	no rank	1	d_Viruses;-_Duplodnaviria;k_Heunggongvirae;p_Uroviricota;c_Caudoviricetes;f_Kyanoviridae;g_Neritesvirus;s_Neritesvirus scam8;-_Synechococcus phage S-CAM8
CEVC01111128.1	1185				2	2	Low-quality	0.51	No	uncultured Mediterranean phage	1868660	species	1	d_Viruses;-_environmental samples;s_uncultured Mediterranean phage
CEVC01111132.1	1288				3	1	Low-quality	0.45	Yes	Caudoviricetes sp.	2832643	species	0.93	d_Viruses;-_Duplodnaviria;k_Heunggongvirae;p_Uroviricota;c_Caudoviricetes;-_unclassified Caudoviricetes;s_Caudoviricetes sp.
CEVC01111286.1	590				1	0	Not-determined	NA	No	uncultured Mediterranean phage uvMED	1407671	species	1	d_Viruses;-_Duplodnaviria;k_Heunggongvirae;p_Uroviricota;c_Caudoviricetes;-_environmental samples;s_uncultured Mediterranean phage uvMED
CEVC01111519.1	699				1	1	Low-quality	0.39	No	Viruses	10239	superkingdom	1	d_Viruses
CEVC01111555.1	663				2	2	Low-quality	0.3	No	uncultured Mediterranean phage	1868660	species	0.5	d_Viruses;-_environmental samples;s_uncultured Mediterranean phage
CEVC01111635.1	1535				2	2	Low-quality	0.89	No	Caudoviricetes	2731619	class	1	d_Viruses;-_Duplodnaviria;k_Heunggongvirae;p_Uroviricota;c_Caudoviricetes
CEVC01111800.1	508				1	0	Low-quality	1.44	No	Prokaryotic dsDNA virus sp.	2591644	species	1	d_Viruses;-_unclassified viruses;-_unclassified DNA viruses;-_unclassified dsDNA viruses;s_Prokaryotic dsDNA virus sp.
CEVC01111845.1	1051				2	1	Low-quality	0.73	No	Synechococcus virus S-PRM1	2100130	no rank	0.97	d_Viruses;-_Duplodnaviria;k_Heunggongvirae;p_Uroviricota;c_Caudoviricetes;f_Kyanoviridae;g_Makelovirus;s_Makelovirus prm1;-_Synechococcus virus S-PRM1
CEVC01111996.1	1122				2	0	Low-quality	0.65	No	uncultured Mediterranean phage uvMED	1407671	species	1	d_Viruses;-_Duplodnaviria;k_Heunggongvirae;p_Uroviricota;c_Caudoviricetes;-_environmental samples;s_uncultured Mediterranean phage uvMED
CEVC01112124.1	581				2	0	Not-determined	NA	No	Caudoviricetes sp.	2832643	species	1	d_Viruses;-_Duplodnaviria;k_Heunggongvirae;p_Uroviricota;c_Caudoviricetes;-_unclassified Caudoviricetes;s_Caudoviricetes sp.
CEVC01112293.1	1445				2	1	Low-quality	0.75	No	Vellamovirus	2733139	genus	0.97	d_Viruses;-_Duplodnaviria;k_Heunggongvirae;p_Uroviricota;c_Caudoviricetes;f_Kyanoviridae;g_Vellamovirus
CEVC01112516.1	546				3	0	Not-determined	NA	No	Prochlorococcus phage P-TIM68	1542477	no rank	1	d_Viruses;-_Duplodnaviria;k_Heunggongvirae;p_Uroviricota;c_Caudoviricetes;f_Kyanoviridae;g_Haifavirus;s_Haifavirus tim68;-_Prochlorococcus phage P-TIM68
CEVC01112589.1	639				1	0	Not-determined	NA	No	Synechococcus phage S-H9-1	2783674	species	1	d_Viruses;-_Duplodnaviria;k_Heunggongvirae;p_Uroviricota;c_Caudoviricetes;f_Kyanoviridae;g_Sedonavirus;-_unclassified Sedonavirus;s_Synechococcus phage S-H9-1
CEVC01112605.1	608				2	2	Low-quality	0.32	No	Caudoviricetes	2731619	class	0.74	d_Viruses;-_Duplodnaviria;k_Heunggongvirae;p_Uroviricota;c_Caudoviricetes
CEVC01112643.1	610				3	1	Low-quality	0.32	No	Viruses	10239	superkingdom	1	d_Viruses
CEVC01112656.1	581				1	0	Not-determined	NA	No	Pelagibacter phage HTVC008M	1283076	species	1	d_Viruses;-_Duplodnaviria;k_Heunggongvirae;p_Uroviricota;c_Caudoviricetes;f_Kyanoviridae;-_unclassified Kyanoviridae;s_Pelagibacter phage HTVC008M
CEVC01112699.1	827				3	0	Low-quality	0.45	No	Prokaryotic dsDNA virus sp.	2591644	species	1	d_Viruses;-_unclassified viruses;-_unclassified DNA viruses;-_unclassified dsDNA viruses;s_Prokaryotic dsDNA virus sp.
CEVC01112715.1	553				2	1	Not-determined	NA	No	Viruses	10239	superkingdom	1	d_Viruses
CEVC01112745.1	1326				1	1	Low-quality	3.7	No	uncultured Mediterranean phage uvMED	1407671	species	1	d_Viruses;-_Duplodnaviria;k_Heunggongvirae;p_Uroviricota;c_Caudoviricetes;-_environmental samples;s_uncultured Mediterranean phage uvMED
CEVC01113019.1	693				2	0	Not-determined	NA	No	uncultured marine virus	186617	species	1	d_Viruses;-_environmental samples;s_uncultured marine virus
CEVC01113069.1	611				1	1	Low-quality	1.63	No	Caudoviricetes	2731619	class	1	d_Viruses;-_Duplodnaviria;k_Heunggongvirae;p_Uroviricota;c_Caudoviricetes
CEVC01113070.1	508				2	1	Low-quality	0.81	No	Virus NIOZ-UU157	2763269	species	1	d_Viruses;-_unclassified viruses;s_Virus NIOZ-UU157
CEVC01113114.1	510				1	0	Not-determined	NA	No	Chrysochromulina ericina virus	455364	species	1	d_Viruses;-_Varidnaviria;k_Bamfordvirae;p_Nucleocytoviricota;c_Megaviricetes;o_Algavirales;f_Phycodnaviridae;-_unclassified Phycodnaviridae;s_Chrysochromulina ericina virus
CEVC01113148.1	563				1	0	Not-determined	NA	No	Prochlorococcus phage P-HM1	445700	no rank	1	d_Viruses;-_Duplodnaviria;k_Heunggongvirae;p_Uroviricota;c_Caudoviricetes;g_Eurybiavirus;s_Eurybiavirus PHM2;-_Prochlorococcus phage P-HM1
CEVC01113248.1	2048				2	1	Low-quality	5.09	No	Autographiviridae	2731643	family	1	d_Viruses;-_Duplodnaviria;k_Heunggongvirae;p_Uroviricota;c_Caudoviricetes;f_Autographiviridae
CEVC01113270.1	598				1	0	Low-quality	0.82	No	Eurybiavirus	2733104	genus	1	d_Viruses;-_Duplodnaviria;k_Heunggongvirae;p_Uroviricota;c_Caudoviricetes;g_Eurybiavirus
CEVC01113332.1	946				3	1	Low-quality	2.54	No	Prochlorococcus phage P-SCSP2	2914506	species	1	d_Viruses;-_Duplodnaviria;k_Heunggongvirae;p_Uroviricota;c_Caudoviricetes;f_Autographiviridae;-_unclassified Autographiviridae;s_Prochlorococcus phage P-SCSP2
CEVC01113393.1	529				2	2	Low-quality	0.31	No	Synechococcus phage S-SM2	444860	no rank	1	d_Viruses;-_Duplodnaviria;k_Heunggongvirae;p_Uroviricota;c_Caudoviricetes;f_Kyanoviridae;g_Nilusvirus;s_Nilusvirus ssm2;-_Synechococcus phage S-SM2
CEVC01113418.1	1342				2	0	Low-quality	0.58	No	Cyanophage S-SSM6a	682650	species	1	d_Viruses;-_Duplodnaviria;k_Heunggongvirae;p_Uroviricota;c_Caudoviricetes;f_Kyanoviridae;g_Lipsvirus;-_unclassified Lipsvirus;s_Cyanophage S-SSM6a
CEVC01113451.1	636				2	2	Low-quality	1.42	No	environmental samples	2100420	no rank	1	d_Viruses;-_Duplodnaviria;k_Heunggongvirae;p_Uroviricota;c_Caudoviricetes;-_environmental samples
CEVC01113475.1	1799				3	0	Not-determined	NA	No	Prokaryotic dsDNA virus sp.	2591644	species	1	d_Viruses;-_unclassified viruses;-_unclassified DNA viruses;-_unclassified dsDNA viruses;s_Prokaryotic dsDNA virus sp.
CEVC01113501.1	2052				2	2	Low-quality	1.06	No	Synechococcus phage S-H9-1	2783674	species	0.5	d_Viruses;-_Duplodnaviria;k_Heunggongvirae;p_Uroviricota;c_Caudoviricetes;f_Kyanoviridae;g_Sedonavirus;-_unclassified Sedonavirus;s_Synechococcus phage S-H9-1
CEVC01113504.1	502				1	1	Low-quality	0.04	No	Chrysochromulina ericina virus	455364	species	1	d_Viruses;-_Varidnaviria;k_Bamfordvirae;p_Nucleocytoviricota;c_Megaviricetes;o_Algavirales;f_Phycodnaviridae;-_unclassified Phycodnaviridae;s_Chrysochromulina ericina virus
CEVC01113508.1	518				1	1	Low-quality	0.11	No	Chrysochromulina ericina virus	455364	species	1	d_Viruses;-_Varidnaviria;k_Bamfordvirae;p_Nucleocytoviricota;c_Megaviricetes;o_Algavirales;f_Phycodnaviridae;-_unclassified Phycodnaviridae;s_Chrysochromulina ericina virus
CEVC01113521.1	2580				3	2	Low-quality	6.97	No	uncultured Mediterranean phage uvMED	1407671	species	1	d_Viruses;-_Duplodnaviria;k_Heunggongvirae;p_Uroviricota;c_Caudoviricetes;-_environmental samples;s_uncultured Mediterranean phage uvMED
CEVC01113684.1	510				1	0	Low-quality	0.28	No	Caudoviricetes	2731619	class	1	d_Viruses;-_Duplodnaviria;k_Heunggongvirae;p_Uroviricota;c_Caudoviricetes
CEVC01113795.1	789				1	1	Low-quality	0.34	No	uncultured Mediterranean phage uvMED	1407671	species	1	d_Viruses;-_Duplodnaviria;k_Heunggongvirae;p_Uroviricota;c_Caudoviricetes;-_environmental samples;s_uncultured Mediterranean phage uvMED
CEVC01113826.1	937				1	0	Not-determined	NA	No	Lipsvirus	2948803	genus	1	d_Viruses;-_Duplodnaviria;k_Heunggongvirae;p_Uroviricota;c_Caudoviricetes;f_Kyanoviridae;g_Lipsvirus
CEVC01113834.1	722				3	0	Low-quality	1.71	No	Pelagibacter phage HTVC103P	2686458	species	1	d_Viruses;-_Duplodnaviria;k_Heunggongvirae;p_Uroviricota;c_Caudoviricetes;-_unclassified Caudoviricetes;s_Pelagibacter phage HTVC103P
CEVC01113869.1	674				1	0	Not-determined	NA	No	Kyanoviridae	2946160	family	1	d_Viruses;-_Duplodnaviria;k_Heunggongvirae;p_Uroviricota;c_Caudoviricetes;f_Kyanoviridae
CEVC01113899.1	511				2	2	Low-quality	0.28	No	uncultured Mediterranean phage uvMED	1407671	species	1	d_Viruses;-_Duplodnaviria;k_Heunggongvirae;p_Uroviricota;c_Caudoviricetes;-_environmental samples;s_uncultured Mediterranean phage uvMED
CEVC01113908.1	6553				6	0	Low-quality	11.98	No	Roseobacter phage CRP-207	2873404	species	0.5	d_Viruses;-_Duplodnaviria;k_Heunggongvirae;p_Uroviricota;c_Caudoviricetes;-_unclassified Caudoviricetes;s_Roseobacter phage CRP-207
CEVC01114022.1	552				1	1	Low-quality	0.22	No	Prochlorococcus phage P-HM1	445700	no rank	1	d_Viruses;-_Duplodnaviria;k_Heunggongvirae;p_Uroviricota;c_Caudoviricetes;g_Eurybiavirus;s_Eurybiavirus PHM2;-_Prochlorococcus phage P-HM1
CEVC01114027.1	519				2	1	Low-quality	0.29	No	Kyanoviridae	2946160	family	0.72	d_Viruses;-_Duplodnaviria;k_Heunggongvirae;p_Uroviricota;c_Caudoviricetes;f_Kyanoviridae
CEVC01114092.1	744				1	1	Low-quality	0.42	No	uncultured Mediterranean phage uvMED	1407671	species	1	d_Viruses;-_Duplodnaviria;k_Heunggongvirae;p_Uroviricota;c_Caudoviricetes;-_environmental samples;s_uncultured Mediterranean phage uvMED
CEVC01114182.1	752				2	1	Low-quality	1.27	No	Caudoviricetes	2731619	class	1	d_Viruses;-_Duplodnaviria;k_Heunggongvirae;p_Uroviricota;c_Caudoviricetes
CEVC01114241.1	503				1	0	Not-determined	NA	No	uncultured Mediterranean phage	1868660	species	1	d_Viruses;-_environmental samples;s_uncultured Mediterranean phage
CEVC01114300.1	1075				2	0	Not-determined	NA	No	Viruses	10239	superkingdom	1	d_Viruses
CEVC01114323.1	849				1	0	Low-quality	0.7	No	Pelagibacter phage HTVC008M	1283076	species	1	d_Viruses;-_Duplodnaviria;k_Heunggongvirae;p_Uroviricota;c_Caudoviricetes;f_Kyanoviridae;-_unclassified Kyanoviridae;s_Pelagibacter phage HTVC008M
CEVC01114400.1	1384				1	1	Low-quality	0.62	No	Prochlorococcus phage P-TIM68	1542477	no rank	1	d_Viruses;-_Duplodnaviria;k_Heunggongvirae;p_Uroviricota;c_Caudoviricetes;f_Kyanoviridae;g_Haifavirus;s_Haifavirus tim68;-_Prochlorococcus phage P-TIM68
CEVC01114527.1	534				1	0	Low-quality	0.28	No	uncultured Mediterranean phage	1868660	species	0.58	d_Viruses;-_environmental samples;s_uncultured Mediterranean phage
CEVC01114599.1	613				1	1	Low-quality	0.33	No	Caudoviricetes sp.	2832643	species	1	d_Viruses;-_Duplodnaviria;k_Heunggongvirae;p_Uroviricota;c_Caudoviricetes;-_unclassified Caudoviricetes;s_Caudoviricetes sp.
CEVC01114912.1	2488				4	1	Low-quality	4.96	No	Caudoviricetes	2731619	class	1	d_Viruses;-_Duplodnaviria;k_Heunggongvirae;p_Uroviricota;c_Caudoviricetes
CEVC01115002.1	1107				4	4	Low-quality	0.6	No	Kyanoviridae	2946160	family	0.73	d_Viruses;-_Duplodnaviria;k_Heunggongvirae;p_Uroviricota;c_Caudoviricetes;f_Kyanoviridae
CEVC01115143.1	595				1	0	Not-determined	NA	No	Synechococcus phage S-EIVl	1468179	species	1	d_Viruses;-_Duplodnaviria;k_Heunggongvirae;p_Uroviricota;c_Caudoviricetes;-_unclassified Caudoviricetes;s_Synechococcus phage S-EIVl
CEVC01115170.1	1787				3	3	Low-quality	0.8	No	Lipsvirus	2948803	genus	0.97	d_Viruses;-_Duplodnaviria;k_Heunggongvirae;p_Uroviricota;c_Caudoviricetes;f_Kyanoviridae;g_Lipsvirus
CEVC01115272.1	871				1	1	Low-quality	0.39	No	Eurybiavirus	2733104	genus	1	d_Viruses;-_Duplodnaviria;k_Heunggongvirae;p_Uroviricota;c_Caudoviricetes;g_Eurybiavirus
CEVC01115283.1	636				2	0	Low-quality	1.72	No	uncultured Mediterranean phage uvMED	1407671	species	1	d_Viruses;-_Duplodnaviria;k_Heunggongvirae;p_Uroviricota;c_Caudoviricetes;-_environmental samples;s_uncultured Mediterranean phage uvMED
CEVC01115368.1	722				5	3	Low-quality	2	No	Prochlorococcus phage P-SCSP2	2914506	species	0.59	d_Viruses;-_Duplodnaviria;k_Heunggongvirae;p_Uroviricota;c_Caudoviricetes;f_Autographiviridae;-_unclassified Autographiviridae;s_Prochlorococcus phage P-SCSP2
CEVC01115391.1	1913				1	1	Low-quality	4.19	No	uncultured Mediterranean phage uvMED	1407671	species	1	d_Viruses;-_Duplodnaviria;k_Heunggongvirae;p_Uroviricota;c_Caudoviricetes;-_environmental samples;s_uncultured Mediterranean phage uvMED
CEVC01115423.1	565				1	0	Low-quality	0.76	No	unclassified Kyanoviridae	2960609	no rank	1	d_Viruses;-_Duplodnaviria;k_Heunggongvirae;p_Uroviricota;c_Caudoviricetes;f_Kyanoviridae;-_unclassified Kyanoviridae
CEVC01115551.1	570				1	0	Low-quality	0.31	No	Synechococcus phage ACG-2014h	1340810	no rank	0.91	d_Viruses;-_Duplodnaviria;k_Heunggongvirae;p_Uroviricota;c_Caudoviricetes;f_Kyanoviridae;g_Sedonavirus;s_Sedonavirus tusconh;-_Synechococcus phage ACG-2014h
CEVC01115623.1	1112				3	1	Low-quality	0.5	No	Caudoviricetes	2731619	class	0.67	d_Viruses;-_Duplodnaviria;k_Heunggongvirae;p_Uroviricota;c_Caudoviricetes
CEVC01115674.1	4560				6	2	Low-quality	2.04	No	Prochlorococcus phage P-SSM2	268746	no rank	1	d_Viruses;-_Duplodnaviria;k_Heunggongvirae;p_Uroviricota;c_Caudoviricetes;f_Kyanoviridae;g_Salacisavirus;s_Salacisavirus pssm2;-_Prochlorococcus phage P-SSM2
CEVC01115675.1	5276				6	2	Low-quality	2.36	No	Prochlorococcus phage P-SSM2	268746	no rank	1	d_Viruses;-_Duplodnaviria;k_Heunggongvirae;p_Uroviricota;c_Caudoviricetes;f_Kyanoviridae;g_Salacisavirus;s_Salacisavirus pssm2;-_Prochlorococcus phage P-SSM2
CEVC01115679.1	559				1	0	Not-determined	NA	No	Mimiviridae	549779	family	1	d_Viruses;-_Varidnaviria;k_Bamfordvirae;p_Nucleocytoviricota;c_Megaviricetes;o_Imitervirales;f_Mimiviridae
CEVC01115807.1	835				1	0	Not-determined	NA	No	uncultured Mediterranean phage uvMED	1407671	species	1	d_Viruses;-_Duplodnaviria;k_Heunggongvirae;p_Uroviricota;c_Caudoviricetes;-_environmental samples;s_uncultured Mediterranean phage uvMED
CEVC01115832.1	533				1	0	Not-determined	NA	No	Mimiviridae sp. ChoanoV1	2596887	species	1	d_Viruses;-_Varidnaviria;k_Bamfordvirae;p_Nucleocytoviricota;c_Megaviricetes;o_Imitervirales;f_Schizomimiviridae;-_unclassified Schizomimiviridae;s_Mimiviridae sp. ChoanoV1
CEVC01115934.1	918				2	0	Not-determined	NA	No	Mimiviridae sp. ChoanoV1	2596887	species	1	d_Viruses;-_Varidnaviria;k_Bamfordvirae;p_Nucleocytoviricota;c_Megaviricetes;o_Imitervirales;f_Schizomimiviridae;-_unclassified Schizomimiviridae;s_Mimiviridae sp. ChoanoV1
CEVC01116116.1	926				1	0	Not-determined	NA	No	uncultured Mediterranean phage uvMED	1407671	species	1	d_Viruses;-_Duplodnaviria;k_Heunggongvirae;p_Uroviricota;c_Caudoviricetes;-_environmental samples;s_uncultured Mediterranean phage uvMED
CEVC01116204.1	612				1	0	Low-quality	0.42	No	Cyanophage S-RIM50	687803	no rank	0.93	d_Viruses;-_Duplodnaviria;k_Heunggongvirae;p_Uroviricota;c_Caudoviricetes;f_Kyanoviridae;g_Neptunevirus;s_Neptunevirus srim50;-_Cyanophage S-RIM50
CEVC01116586.1	6647				8	6	Low-quality	2.85	No	Synechococcus phage S-SSM7	445686	no rank	0.71	d_Viruses;-_Duplodnaviria;k_Heunggongvirae;p_Uroviricota;c_Caudoviricetes;f_Kyanoviridae;g_Lipsvirus;s_Lipsvirus ssm7;-_Synechococcus phage S-SSM7
CEVC01116678.1	505				1	0	Not-determined	NA	No	Caudoviricetes sp.	2832643	species	1	d_Viruses;-_Duplodnaviria;k_Heunggongvirae;p_Uroviricota;c_Caudoviricetes;-_unclassified Caudoviricetes;s_Caudoviricetes sp.
CEVC01116718.1	569				2	0	Not-determined	NA	No	uncultured Mediterranean phage uvMED	1407671	species	1	d_Viruses;-_Duplodnaviria;k_Heunggongvirae;p_Uroviricota;c_Caudoviricetes;-_environmental samples;s_uncultured Mediterranean phage uvMED
CEVC01116803.1	16491				29	13	Low-quality	8.83	No	Phycodnaviridae	10501	family	0.57	d_Viruses;-_Varidnaviria;k_Bamfordvirae;p_Nucleocytoviricota;c_Megaviricetes;o_Algavirales;f_Phycodnaviridae
CEVC01116814.1	616				1	0	Low-quality	0.34	No	Eurybiavirus	2733104	genus	1	d_Viruses;-_Duplodnaviria;k_Heunggongvirae;p_Uroviricota;c_Caudoviricetes;g_Eurybiavirus
CEVC01116828.1	2176				5	2	Low-quality	1.17	No	Caudoviricetes	2731619	class	0.99	d_Viruses;-_Duplodnaviria;k_Heunggongvirae;p_Uroviricota;c_Caudoviricetes
CEVC01116831.1	1133				5	3	Low-quality	0.67	No	Caudoviricetes sp.	2832643	species	0.65	d_Viruses;-_Duplodnaviria;k_Heunggongvirae;p_Uroviricota;c_Caudoviricetes;-_unclassified Caudoviricetes;s_Caudoviricetes sp.
CEVC01116877.1	1468				1	0	Not-determined	NA	No	uncultured marine virus	186617	species	1	d_Viruses;-_environmental samples;s_uncultured marine virus
CEVC01116903.1	597				2	2	Low-quality	1.01	No	uncultured marine virus	186617	species	0.92	d_Viruses;-_environmental samples;s_uncultured marine virus
CEVC01116989.1	592				2	1	Low-quality	0.24	No	Synechococcus phage Bellamy	2023996	no rank	1	d_Viruses;-_Duplodnaviria;k_Heunggongvirae;p_Uroviricota;c_Caudoviricetes;f_Kyanoviridae;g_Bellamyvirus;s_Bellamyvirus bellamy;-_Synechococcus phage Bellamy
CEVC01116991.1	747				2	0	Not-determined	NA	No	uncultured Mediterranean phage	1868660	species	1	d_Viruses;-_environmental samples;s_uncultured Mediterranean phage
CEVC01117044.1	603				1	1	Low-quality	0.33	No	Lipsvirus	2948803	genus	1	d_Viruses;-_Duplodnaviria;k_Heunggongvirae;p_Uroviricota;c_Caudoviricetes;f_Kyanoviridae;g_Lipsvirus
CEVC01117079.1	523				1	0	Not-determined	NA	No	uncultured virus	340016	species	1	d_Viruses;-_environmental samples;s_uncultured virus
CEVC01117131.1	872				2	0	Not-determined	NA	No	uncultured marine virus	186617	species	1	d_Viruses;-_environmental samples;s_uncultured marine virus
CEVC01117365.1	681				1	1	Low-quality	0.05	No	uncultured Mediterranean phage	1868660	species	1	d_Viruses;-_environmental samples;s_uncultured Mediterranean phage
CEVC01117377.1	18466				17	2	Low-quality	9.99	No	Prokaryotic dsDNA virus sp.	2591644	species	0.92	d_Viruses;-_unclassified viruses;-_unclassified DNA viruses;-_unclassified dsDNA viruses;s_Prokaryotic dsDNA virus sp.
CEVC01117392.1	869				1	1	Low-quality	1.62	No	unclassified Caudoviricetes	2788787	no rank	1	d_Viruses;-_Duplodnaviria;k_Heunggongvirae;p_Uroviricota;c_Caudoviricetes;-_unclassified Caudoviricetes
CEVC01117550.1	570				2	0	Low-quality	0.36	No	Caudoviricetes	2731619	class	1	d_Viruses;-_Duplodnaviria;k_Heunggongvirae;p_Uroviricota;c_Caudoviricetes
CEVC01117574.1	589				1	0	Not-determined	NA	No	Synechococcus phage Bellamy	2023996	no rank	1	d_Viruses;-_Duplodnaviria;k_Heunggongvirae;p_Uroviricota;c_Caudoviricetes;f_Kyanoviridae;g_Bellamyvirus;s_Bellamyvirus bellamy;-_Synechococcus phage Bellamy
CEVC01117601.1	642				1	0	Not-determined	NA	No	Iridovirus LCIVAC01	2506607	species	1	d_Viruses;-_Varidnaviria;k_Bamfordvirae;p_Nucleocytoviricota;c_Megaviricetes;o_Pimascovirales;f_Iridoviridae;-_unclassified Iridoviridae;s_Iridovirus LCIVAC01
CEVC01117671.1	1374				4	3	Low-quality	0.74	No	uncultured Mediterranean phage uvMED	1407671	species	0.51	d_Viruses;-_Duplodnaviria;k_Heunggongvirae;p_Uroviricota;c_Caudoviricetes;-_environmental samples;s_uncultured Mediterranean phage uvMED
CEVC01117714.1	527				3	0	Low-quality	0.29	No	Prochlorococcus phage P-TIM68	1542477	no rank	0.97	d_Viruses;-_Duplodnaviria;k_Heunggongvirae;p_Uroviricota;c_Caudoviricetes;f_Kyanoviridae;g_Haifavirus;s_Haifavirus tim68;-_Prochlorococcus phage P-TIM68
CEVC01117884.1	1293				3	3	Low-quality	4.26	No	uncultured Mediterranean phage uvMED	1407671	species	1	d_Viruses;-_Duplodnaviria;k_Heunggongvirae;p_Uroviricota;c_Caudoviricetes;-_environmental samples;s_uncultured Mediterranean phage uvMED
CEVC01117938.1	600				1	0	Low-quality	1.11	No	Caudoviricetes	2731619	class	1	d_Viruses;-_Duplodnaviria;k_Heunggongvirae;p_Uroviricota;c_Caudoviricetes
CEVC01117955.1	601				1	1	Low-quality	0.14	No	uncultured Mediterranean phage uvMED	1407671	species	1	d_Viruses;-_Duplodnaviria;k_Heunggongvirae;p_Uroviricota;c_Caudoviricetes;-_environmental samples;s_uncultured Mediterranean phage uvMED
CEVC01118000.1	763				3	0	Not-determined	NA	No	Synechococcus phage S-SM2	444860	no rank	1	d_Viruses;-_Duplodnaviria;k_Heunggongvirae;p_Uroviricota;c_Caudoviricetes;f_Kyanoviridae;g_Nilusvirus;s_Nilusvirus ssm2;-_Synechococcus phage S-SM2
CEVC01118135.1	1748				4	2	Low-quality	5.09	No	uncultured Mediterranean phage uvMED	1407671	species	0.5	d_Viruses;-_Duplodnaviria;k_Heunggongvirae;p_Uroviricota;c_Caudoviricetes;-_environmental samples;s_uncultured Mediterranean phage uvMED
CEVC01118245.1	2079				2	0	Not-determined	NA	No	uncultured Mediterranean phage	1868660	species	1	d_Viruses;-_environmental samples;s_uncultured Mediterranean phage
CEVC01118333.1	640				2	1	Low-quality	0.35	No	Kyanoviridae	2946160	family	1	d_Viruses;-_Duplodnaviria;k_Heunggongvirae;p_Uroviricota;c_Caudoviricetes;f_Kyanoviridae
CEVC01118337.1	1178				1	1	Low-quality	0.64	No	Caudoviricetes sp.	2832643	species	1	d_Viruses;-_Duplodnaviria;k_Heunggongvirae;p_Uroviricota;c_Caudoviricetes;-_unclassified Caudoviricetes;s_Caudoviricetes sp.
CEVC01118418.1	573				2	1	Low-quality	0.66	No	Bellamyvirus	2733096	genus	1	d_Viruses;-_Duplodnaviria;k_Heunggongvirae;p_Uroviricota;c_Caudoviricetes;f_Kyanoviridae;g_Bellamyvirus
CEVC01118463.1	672				1	0	Low-quality	0.37	No	Eurybiavirus	2733104	genus	1	d_Viruses;-_Duplodnaviria;k_Heunggongvirae;p_Uroviricota;c_Caudoviricetes;g_Eurybiavirus
CEVC01118516.1	2413				5	0	Not-determined	NA	No	uncultured Mediterranean phage uvMED	1407671	species	1	d_Viruses;-_Duplodnaviria;k_Heunggongvirae;p_Uroviricota;c_Caudoviricetes;-_environmental samples;s_uncultured Mediterranean phage uvMED
CEVC01118563.1	2552				2	2	Low-quality	5.67	No	Tangaroavirus	2731981	genus	1	d_Viruses;-_Duplodnaviria;k_Heunggongvirae;p_Uroviricota;c_Caudoviricetes;f_Autographiviridae;g_Tangaroavirus
CEVC01118775.1	1933				4	3	Low-quality	1.02	No	Synechococcus phage S-SM2	444860	no rank	0.51	d_Viruses;-_Duplodnaviria;k_Heunggongvirae;p_Uroviricota;c_Caudoviricetes;f_Kyanoviridae;g_Nilusvirus;s_Nilusvirus ssm2;-_Synechococcus phage S-SM2
CEVC01118835.1	3951				8	0	Low-quality	4.6	No	uncultured marine virus	186617	species	1	d_Viruses;-_environmental samples;s_uncultured marine virus
CEVC01118882.1	853				1	0	Low-quality	0.39	No	Caudoviricetes	2731619	class	1	d_Viruses;-_Duplodnaviria;k_Heunggongvirae;p_Uroviricota;c_Caudoviricetes
CEVC01118893.1	551				2	1	Low-quality	1.51	No	Caudoviricetes sp.	2832643	species	1	d_Viruses;-_Duplodnaviria;k_Heunggongvirae;p_Uroviricota;c_Caudoviricetes;-_unclassified Caudoviricetes;s_Caudoviricetes sp.
CEVC01118923.1	2243				4	3	Low-quality	1.19	No	Pelagibacter phage Mosig EXVC030M	2759214	species	0.67	d_Viruses;-_Duplodnaviria;k_Heunggongvirae;p_Uroviricota;c_Caudoviricetes;f_Kyanoviridae;-_unclassified Kyanoviridae;s_Pelagibacter phage Mosig EXVC030M
CEVC01119014.1	510				2	0	Not-determined	NA	No	Viruses	10239	superkingdom	0.74	d_Viruses
CEVC01119136.1	501				1	1	Low-quality	0.22	No	uncultured marine virus	186617	species	1	d_Viruses;-_environmental samples;s_uncultured marine virus
CEVC01119202.1	544				1	1	Low-quality	1.7	No	Caudoviricetes	2731619	class	1	d_Viruses;-_Duplodnaviria;k_Heunggongvirae;p_Uroviricota;c_Caudoviricetes
CEVC01119329.1	500				1	0	Low-quality	0.13	No	Megaviridae environmental sample	1737588	species	1	d_Viruses;-_Varidnaviria;k_Bamfordvirae;p_Nucleocytoviricota;c_Megaviricetes;o_Imitervirales;f_Mimiviridae;-_environmental samples;s_Megaviridae environmental sample
CEVC01119336.1	1338				2	1	Low-quality	0.74	No	uncultured marine virus	186617	species	1	d_Viruses;-_environmental samples;s_uncultured marine virus
CEVC01119339.1	662				2	0	Not-determined	NA	No	Prokaryotic dsDNA virus sp.	2591644	species	1	d_Viruses;-_unclassified viruses;-_unclassified DNA viruses;-_unclassified dsDNA viruses;s_Prokaryotic dsDNA virus sp.
CEVC01119403.1	713				3	0	Low-quality	2.09	No	Pelagibacter phage EXVC031P Hodr	3029570	species	1	d_Viruses;-_Duplodnaviria;k_Heunggongvirae;p_Uroviricota;c_Caudoviricetes;-_unclassified Caudoviricetes;s_Pelagibacter phage EXVC031P Hodr
CEVC01119418.1	510				1	0	Not-determined	NA	No	uncultured Mediterranean phage uvMED	1407671	species	1	d_Viruses;-_Duplodnaviria;k_Heunggongvirae;p_Uroviricota;c_Caudoviricetes;-_environmental samples;s_uncultured Mediterranean phage uvMED
CEVC01119458.1	664				1	0	Low-quality	1.79	No	uncultured Mediterranean phage uvMED	1407671	species	1	d_Viruses;-_Duplodnaviria;k_Heunggongvirae;p_Uroviricota;c_Caudoviricetes;-_environmental samples;s_uncultured Mediterranean phage uvMED
CEVC01119460.1	605				2	1	Low-quality	1.3	No	Prokaryotic dsDNA virus sp.	2591644	species	1	d_Viruses;-_unclassified viruses;-_unclassified DNA viruses;-_unclassified dsDNA viruses;s_Prokaryotic dsDNA virus sp.
CEVC01119502.1	1822				8	5	Low-quality	0.96	No	Caudoviricetes	2731619	class	0.9	d_Viruses;-_Duplodnaviria;k_Heunggongvirae;p_Uroviricota;c_Caudoviricetes
CEVC01119552.1	518				3	0	Low-quality	1.64	No	uncultured Mediterranean phage uvMED	1407671	species	1	d_Viruses;-_Duplodnaviria;k_Heunggongvirae;p_Uroviricota;c_Caudoviricetes;-_environmental samples;s_uncultured Mediterranean phage uvMED
CEVC01119602.1	579				3	1	Low-quality	1.54	No	Caudoviricetes	2731619	class	1	d_Viruses;-_Duplodnaviria;k_Heunggongvirae;p_Uroviricota;c_Caudoviricetes
CEVC01119651.1	946				3	0	Low-quality	0.51	No	uncultured virus	340016	species	0.92	d_Viruses;-_environmental samples;s_uncultured virus
CEVC01119674.1	553				1	0	Not-determined	NA	No	Lipsvirus	2948803	genus	1	d_Viruses;-_Duplodnaviria;k_Heunggongvirae;p_Uroviricota;c_Caudoviricetes;f_Kyanoviridae;g_Lipsvirus
CEVC01119694.1	563				2	1	Low-quality	1.35	No	Autographiviridae	2731643	family	1	d_Viruses;-_Duplodnaviria;k_Heunggongvirae;p_Uroviricota;c_Caudoviricetes;f_Autographiviridae
CEVC01119754.1	1603				3	1	Low-quality	3.82	No	uncultured Mediterranean phage uvMED	1407671	species	0.5	d_Viruses;-_Duplodnaviria;k_Heunggongvirae;p_Uroviricota;c_Caudoviricetes;-_environmental samples;s_uncultured Mediterranean phage uvMED
CEVC01119872.1	9798				5	4	Low-quality	4.21	No	Synechococcus phage S-SSM7	445686	no rank	0.67	d_Viruses;-_Duplodnaviria;k_Heunggongvirae;p_Uroviricota;c_Caudoviricetes;f_Kyanoviridae;g_Lipsvirus;s_Lipsvirus ssm7;-_Synechococcus phage S-SSM7
CEVC01119900.1	729				2	1	Low-quality	2	No	uncultured marine virus	186617	species	0.93	d_Viruses;-_environmental samples;s_uncultured marine virus
CEVC01119905.1	629				4	0	Low-quality	1.88	No	Caudoviricetes	2731619	class	0.63	d_Viruses;-_Duplodnaviria;k_Heunggongvirae;p_Uroviricota;c_Caudoviricetes
CEVC01119965.1	2529				2	0	Not-determined	NA	No	Synechococcus phage S-SM2	444860	no rank	1	d_Viruses;-_Duplodnaviria;k_Heunggongvirae;p_Uroviricota;c_Caudoviricetes;f_Kyanoviridae;g_Nilusvirus;s_Nilusvirus ssm2;-_Synechococcus phage S-SM2
CEVC01119986.1	4591				7	7	Low-quality	12.61	No	uncultured Mediterranean phage uvMED	1407671	species	1	d_Viruses;-_Duplodnaviria;k_Heunggongvirae;p_Uroviricota;c_Caudoviricetes;-_environmental samples;s_uncultured Mediterranean phage uvMED
CEVC01120002.1	502				1	0	Not-determined	NA	No	Prochlorococcus phage P-TIM68	1542477	no rank	1	d_Viruses;-_Duplodnaviria;k_Heunggongvirae;p_Uroviricota;c_Caudoviricetes;f_Kyanoviridae;g_Haifavirus;s_Haifavirus tim68;-_Prochlorococcus phage P-TIM68
CEVC01120005.1	1120				1	1	Low-quality	0.06	No	uncultured Mediterranean phage uvMED	1407671	species	1	d_Viruses;-_Duplodnaviria;k_Heunggongvirae;p_Uroviricota;c_Caudoviricetes;-_environmental samples;s_uncultured Mediterranean phage uvMED
CEVC01120048.1	565				2	0	Not-determined	NA	No	Prokaryotic dsDNA virus sp.	2591644	species	1	d_Viruses;-_unclassified viruses;-_unclassified DNA viruses;-_unclassified dsDNA viruses;s_Prokaryotic dsDNA virus sp.
CEVC01120067.1	1005				1	0	Low-quality	2.06	No	Roseobacter phage CRP-345	2873407	species	1	d_Viruses;-_Duplodnaviria;k_Heunggongvirae;p_Uroviricota;c_Caudoviricetes;-_unclassified Caudoviricetes;s_Roseobacter phage CRP-345
CEVC01120121.1	1248				4	2	Low-quality	0.68	No	Synechococcus phage S-SM2	444860	no rank	0.78	d_Viruses;-_Duplodnaviria;k_Heunggongvirae;p_Uroviricota;c_Caudoviricetes;f_Kyanoviridae;g_Nilusvirus;s_Nilusvirus ssm2;-_Synechococcus phage S-SM2
CEVC01120156.1	858				2	0	Low-quality	0.5	No	Pelagibacter phage Mosig EXVC030M	2759214	species	0.97	d_Viruses;-_Duplodnaviria;k_Heunggongvirae;p_Uroviricota;c_Caudoviricetes;f_Kyanoviridae;-_unclassified Kyanoviridae;s_Pelagibacter phage Mosig EXVC030M
CEVC01120237.1	703				1	1	Low-quality	0.28	No	Viruses	10239	superkingdom	1	d_Viruses
CEVC01120253.1	562				1	1	Low-quality	1.69	No	Caudoviricetes	2731619	class	1	d_Viruses;-_Duplodnaviria;k_Heunggongvirae;p_Uroviricota;c_Caudoviricetes
CEVC01120308.1	915				2	1	Low-quality	0.51	No	uncultured marine virus	186617	species	1	d_Viruses;-_environmental samples;s_uncultured marine virus
CEVC01120325.1	2588				6	4	Low-quality	1.39	No	Prochlorococcus phage P-TIM68	1542477	no rank	1	d_Viruses;-_Duplodnaviria;k_Heunggongvirae;p_Uroviricota;c_Caudoviricetes;f_Kyanoviridae;g_Haifavirus;s_Haifavirus tim68;-_Prochlorococcus phage P-TIM68
CEVC01120498.1	651				1	0	Low-quality	0.44	No	Synechococcus phage S-H68	2545436	species	1	d_Viruses;-_Duplodnaviria;k_Heunggongvirae;p_Uroviricota;c_Caudoviricetes;f_Kyanoviridae;-_unclassified Kyanoviridae;s_Synechococcus phage S-H68
CEVC01120582.1	936				2	0	Not-determined	NA	No	uncultured marine virus	186617	species	1	d_Viruses;-_environmental samples;s_uncultured marine virus
CEVC01120638.1	537				2	2	Low-quality	0.28	No	Prochlorococcus phage P-SSM2	268746	no rank	1	d_Viruses;-_Duplodnaviria;k_Heunggongvirae;p_Uroviricota;c_Caudoviricetes;f_Kyanoviridae;g_Salacisavirus;s_Salacisavirus pssm2;-_Prochlorococcus phage P-SSM2
CEVC01120640.1	842				3	2	Low-quality	2.35	No	uncultured marine virus	186617	species	1	d_Viruses;-_environmental samples;s_uncultured marine virus
CEVC01120646.1	545				1	1	Low-quality	0.22	No	Caudoviricetes sp.	2832643	species	1	d_Viruses;-_Duplodnaviria;k_Heunggongvirae;p_Uroviricota;c_Caudoviricetes;-_unclassified Caudoviricetes;s_Caudoviricetes sp.
CEVC01120648.1	1199				2	1	Low-quality	0.66	No	uncultured Caudovirales phage	2100421	species	1	d_Viruses;-_Duplodnaviria;k_Heunggongvirae;p_Uroviricota;c_Caudoviricetes;-_environmental samples;s_uncultured Caudovirales phage
CEVC01120675.1	823				3	3	Low-quality	0.48	No	Synechococcus phage S-SM2	444860	no rank	0.93	d_Viruses;-_Duplodnaviria;k_Heunggongvirae;p_Uroviricota;c_Caudoviricetes;f_Kyanoviridae;g_Nilusvirus;s_Nilusvirus ssm2;-_Synechococcus phage S-SM2
CEVC01120834.1	808				1	0	Not-determined	NA	No	Paramecium bursaria Chlorella virus FR483	399781	no rank	1	d_Viruses;-_Varidnaviria;k_Bamfordvirae;p_Nucleocytoviricota;c_Megaviricetes;o_Algavirales;f_Phycodnaviridae;g_Chlorovirus;s_Paramecium bursaria Chlorella virus A1;-_Paramecium bursaria Chlorella virus FR483
CEVC01120868.1	1998				2	0	Low-quality	1.18	No	uncultured Mediterranean phage	1868660	species	1	d_Viruses;-_environmental samples;s_uncultured Mediterranean phage
CEVC01120876.1	1248				3	3	Low-quality	0.69	No	Eurybiavirus	2733104	genus	0.98	d_Viruses;-_Duplodnaviria;k_Heunggongvirae;p_Uroviricota;c_Caudoviricetes;g_Eurybiavirus
CEVC01121005.1	561				2	0	Low-quality	1.61	No	uncultured Mediterranean phage uvMED	1407671	species	1	d_Viruses;-_Duplodnaviria;k_Heunggongvirae;p_Uroviricota;c_Caudoviricetes;-_environmental samples;s_uncultured Mediterranean phage uvMED
CEVC01121040.1	965				4	2	Low-quality	0.52	No	Synechococcus phage S-SSM5	445685	no rank	0.92	d_Viruses;-_Duplodnaviria;k_Heunggongvirae;p_Uroviricota;c_Caudoviricetes;f_Kyanoviridae;g_Glaucusvirus;s_Glaucusvirus ssm5;-_Synechococcus phage S-SSM5
CEVC01121078.1	2102				1	1	Low-quality	5.39	No	environmental samples	2100420	no rank	1	d_Viruses;-_Duplodnaviria;k_Heunggongvirae;p_Uroviricota;c_Caudoviricetes;-_environmental samples
CEVC01121123.1	1148				1	1	Low-quality	0.51	No	Eurybiavirus	2733104	genus	1	d_Viruses;-_Duplodnaviria;k_Heunggongvirae;p_Uroviricota;c_Caudoviricetes;g_Eurybiavirus
CEVC01121145.1	594				2	0	Low-quality	0.33	No	Prochlorococcus phage MED4-213	889956	no rank	0.96	d_Viruses;-_Duplodnaviria;k_Heunggongvirae;p_Uroviricota;c_Caudoviricetes;g_Eurybiavirus;s_Eurybiavirus MED4213;-_Prochlorococcus phage MED4-213
CEVC01121164.1	642				2	1	Low-quality	0.33	No	Caudoviricetes sp.	2832643	species	1	d_Viruses;-_Duplodnaviria;k_Heunggongvirae;p_Uroviricota;c_Caudoviricetes;-_unclassified Caudoviricetes;s_Caudoviricetes sp.
CEVC01121284.1	673				2	0	Not-determined	NA	No	Synechococcus phage S-CBM2	351708	species	1	d_Viruses;-_Duplodnaviria;k_Heunggongvirae;p_Uroviricota;c_Caudoviricetes;f_Kyanoviridae;-_unclassified Kyanoviridae;s_Synechococcus phage S-CBM2
CEVC01121342.1	508				1	0	Not-determined	NA	No	Prochlorococcus phage P-TIM68	1542477	no rank	1	d_Viruses;-_Duplodnaviria;k_Heunggongvirae;p_Uroviricota;c_Caudoviricetes;f_Kyanoviridae;g_Haifavirus;s_Haifavirus tim68;-_Prochlorococcus phage P-TIM68
CEVC01121410.1	1585				3	1	Low-quality	3.58	No	Caudoviricetes	2731619	class	0.95	d_Viruses;-_Duplodnaviria;k_Heunggongvirae;p_Uroviricota;c_Caudoviricetes
CEVC01121460.1	2714				3	2	Low-quality	1.89	No	Pelagibacter phage Mosig EXVC030M	2759214	species	1	d_Viruses;-_Duplodnaviria;k_Heunggongvirae;p_Uroviricota;c_Caudoviricetes;f_Kyanoviridae;-_unclassified Kyanoviridae;s_Pelagibacter phage Mosig EXVC030M
CEVC01121673.1	546				1	0	Not-determined	NA	No	Synechococcus phage Bellamy	2023996	no rank	1	d_Viruses;-_Duplodnaviria;k_Heunggongvirae;p_Uroviricota;c_Caudoviricetes;f_Kyanoviridae;g_Bellamyvirus;s_Bellamyvirus bellamy;-_Synechococcus phage Bellamy
CEVC01121708.1	626				2	0	Low-quality	0.25	No	uncultured marine virus	186617	species	1	d_Viruses;-_environmental samples;s_uncultured marine virus
CEVC01121716.1	709				2	0	Not-determined	NA	No	Synechococcus phage S-SCSM1	2588487	no rank	1	d_Viruses;-_Duplodnaviria;k_Heunggongvirae;p_Uroviricota;c_Caudoviricetes;f_Kyanoviridae;g_Zhoulongquanvirus;s_Zhoulongquanvirus esscess;-_Synechococcus phage S-SCSM1
CEVC01121920.1	750				2	0	Not-determined	NA	No	Megaviridae environmental sample	1737588	species	1	d_Viruses;-_Varidnaviria;k_Bamfordvirae;p_Nucleocytoviricota;c_Megaviricetes;o_Imitervirales;f_Mimiviridae;-_environmental samples;s_Megaviridae environmental sample
CEVC01121932.1	5300				5	4	Low-quality	2.5	No	Kyanoviridae	2946160	family	0.67	d_Viruses;-_Duplodnaviria;k_Heunggongvirae;p_Uroviricota;c_Caudoviricetes;f_Kyanoviridae
CEVC01121961.1	6034				13	10	Low-quality	3.32	No	Kyanoviridae	2946160	family	0.51	d_Viruses;-_Duplodnaviria;k_Heunggongvirae;p_Uroviricota;c_Caudoviricetes;f_Kyanoviridae
CEVC01122132.1	735				1	1	Low-quality	0.33	No	unclassified Kanaloavirus	2752548	no rank	1	d_Viruses;-_Duplodnaviria;k_Heunggongvirae;p_Uroviricota;c_Caudoviricetes;f_Kyanoviridae;g_Kanaloavirus;-_unclassified Kanaloavirus
CEVC01122176.1	1053				2	2	Low-quality	0.66	No	uncultured Mediterranean phage uvMED	1407671	species	1	d_Viruses;-_Duplodnaviria;k_Heunggongvirae;p_Uroviricota;c_Caudoviricetes;-_environmental samples;s_uncultured Mediterranean phage uvMED
CEVC01122199.1	2116				4	3	Low-quality	1.16	No	Pelagibacter phage Mosig EXVC030M	2759214	species	0.99	d_Viruses;-_Duplodnaviria;k_Heunggongvirae;p_Uroviricota;c_Caudoviricetes;f_Kyanoviridae;-_unclassified Kyanoviridae;s_Pelagibacter phage Mosig EXVC030M
CEVC01122222.1	1349				3	2	Low-quality	0.6	No	Synechococcus phage S-SM2	444860	no rank	0.66	d_Viruses;-_Duplodnaviria;k_Heunggongvirae;p_Uroviricota;c_Caudoviricetes;f_Kyanoviridae;g_Nilusvirus;s_Nilusvirus ssm2;-_Synechococcus phage S-SM2
CEVC01122250.1	3153				1	1	Low-quality	1.69	No	uncultured Mediterranean phage uvMED	1407671	species	1	d_Viruses;-_Duplodnaviria;k_Heunggongvirae;p_Uroviricota;c_Caudoviricetes;-_environmental samples;s_uncultured Mediterranean phage uvMED
CEVC01122298.1	513				2	0	Low-quality	0.36	No	uncultured Mediterranean phage uvMED	1407671	species	0.97	d_Viruses;-_Duplodnaviria;k_Heunggongvirae;p_Uroviricota;c_Caudoviricetes;-_environmental samples;s_uncultured Mediterranean phage uvMED
CEVC01122366.1	3360				4	4	Low-quality	1.85	No	Synechococcus phage S-SSM7	445686	no rank	1	d_Viruses;-_Duplodnaviria;k_Heunggongvirae;p_Uroviricota;c_Caudoviricetes;f_Kyanoviridae;g_Lipsvirus;s_Lipsvirus ssm7;-_Synechococcus phage S-SSM7
CEVC01122370.1	837				2	0	Low-quality	0.43	No	uncultured marine virus	186617	species	1	d_Viruses;-_environmental samples;s_uncultured marine virus
CEVC01122447.1	698				2	1	Low-quality	0.34	No	Caudoviricetes	2731619	class	1	d_Viruses;-_Duplodnaviria;k_Heunggongvirae;p_Uroviricota;c_Caudoviricetes
CEVC01122478.1	528				4	3	Low-quality	0.28	No	Caudoviricetes	2731619	class	1	d_Viruses;-_Duplodnaviria;k_Heunggongvirae;p_Uroviricota;c_Caudoviricetes
CEVC01122488.1	972				1	1	Low-quality	0.43	No	uncultured Mediterranean phage uvMED	1407671	species	1	d_Viruses;-_Duplodnaviria;k_Heunggongvirae;p_Uroviricota;c_Caudoviricetes;-_environmental samples;s_uncultured Mediterranean phage uvMED
CEVC01122523.1	33226				24	8	Medium-quality	63.92	No	uncultured virus	340016	species	0.63	d_Viruses;-_environmental samples;s_uncultured virus
CEVC01122524.1	1961				2	2	Low-quality	3.26	No	uncultured virus	340016	species	1	d_Viruses;-_environmental samples;s_uncultured virus
CEVC01122537.1	1131				2	2	Low-quality	1.43	No	uncultured marine virus	186617	species	1	d_Viruses;-_environmental samples;s_uncultured marine virus
CEVC01122550.1	1099				5	2	Low-quality	0.6	No	Kyanoviridae	2946160	family	0.72	d_Viruses;-_Duplodnaviria;k_Heunggongvirae;p_Uroviricota;c_Caudoviricetes;f_Kyanoviridae
CEVC01122557.1	925				4	1	Low-quality	0.86	No	Prokaryotic dsDNA virus sp.	2591644	species	1	d_Viruses;-_unclassified viruses;-_unclassified DNA viruses;-_unclassified dsDNA viruses;s_Prokaryotic dsDNA virus sp.
CEVC01122588.1	540				1	1	Low-quality	0.87	No	uncultured marine virus	186617	species	1	d_Viruses;-_environmental samples;s_uncultured marine virus
CEVC01122597.1	657				2	0	Not-determined	NA	No	uncultured Mediterranean phage uvMED	1407671	species	1	d_Viruses;-_Duplodnaviria;k_Heunggongvirae;p_Uroviricota;c_Caudoviricetes;-_environmental samples;s_uncultured Mediterranean phage uvMED
CEVC01122621.1	747				1	0	Low-quality	0.41	No	Eurybiavirus	2733104	genus	1	d_Viruses;-_Duplodnaviria;k_Heunggongvirae;p_Uroviricota;c_Caudoviricetes;g_Eurybiavirus
CEVC01122643.1	549				1	0	Low-quality	0.35	No	Brizovirus	2733098	genus	1	d_Viruses;-_Duplodnaviria;k_Heunggongvirae;p_Uroviricota;c_Caudoviricetes;f_Kyanoviridae;g_Brizovirus
CEVC01122735.1	1135				5	4	Low-quality	0.59	No	Synechococcus phage S-SM2	444860	no rank	0.81	d_Viruses;-_Duplodnaviria;k_Heunggongvirae;p_Uroviricota;c_Caudoviricetes;f_Kyanoviridae;g_Nilusvirus;s_Nilusvirus ssm2;-_Synechococcus phage S-SM2
CEVC01122849.1	638				1	1	Low-quality	0.34	No	Eurybiavirus PHM2	2734108	species	1	d_Viruses;-_Duplodnaviria;k_Heunggongvirae;p_Uroviricota;c_Caudoviricetes;g_Eurybiavirus;s_Eurybiavirus PHM2
CEVC01123047.1	630				1	1	Low-quality	0.25	No	uncultured marine virus	186617	species	1	d_Viruses;-_environmental samples;s_uncultured marine virus
CEVC01123084.1	3065				2	0	Not-determined	NA	No	uncultured marine virus	186617	species	1	d_Viruses;-_environmental samples;s_uncultured marine virus
CEVC01123122.1	507				1	0	Low-quality	0.26	No	Synechococcus phage Bellamy	2023996	no rank	1	d_Viruses;-_Duplodnaviria;k_Heunggongvirae;p_Uroviricota;c_Caudoviricetes;f_Kyanoviridae;g_Bellamyvirus;s_Bellamyvirus bellamy;-_Synechococcus phage Bellamy
CEVC01123173.1	754				1	0	Not-determined	NA	No	Salacisavirus pssm2	2734140	species	1	d_Viruses;-_Duplodnaviria;k_Heunggongvirae;p_Uroviricota;c_Caudoviricetes;f_Kyanoviridae;g_Salacisavirus;s_Salacisavirus pssm2
CEVC01123268.1	840				2	1	Low-quality	0.43	No	uncultured Mediterranean phage uvMED	1407671	species	1	d_Viruses;-_Duplodnaviria;k_Heunggongvirae;p_Uroviricota;c_Caudoviricetes;-_environmental samples;s_uncultured Mediterranean phage uvMED
CEVC01123305.1	856				2	1	Low-quality	2.18	No	Prokaryotic dsDNA virus sp.	2591644	species	1	d_Viruses;-_unclassified viruses;-_unclassified DNA viruses;-_unclassified dsDNA viruses;s_Prokaryotic dsDNA virus sp.
CEVC01123330.1	597				1	1	Low-quality	0.78	No	Pelagibacter phage HTVC008M	1283076	species	1	d_Viruses;-_Duplodnaviria;k_Heunggongvirae;p_Uroviricota;c_Caudoviricetes;f_Kyanoviridae;-_unclassified Kyanoviridae;s_Pelagibacter phage HTVC008M
CEVC01123383.1	654				1	1	Low-quality	0.96	No	uncultured phage MedDCM-OCT-S05-C113	743555	species	1	d_Viruses;-_Duplodnaviria;k_Heunggongvirae;p_Uroviricota;c_Caudoviricetes;-_environmental samples;s_uncultured phage MedDCM-OCT-S05-C113
CEVC01123416.1	871				3	0	Not-determined	NA	No	uncultured Mediterranean phage uvMED	1407671	species	1	d_Viruses;-_Duplodnaviria;k_Heunggongvirae;p_Uroviricota;c_Caudoviricetes;-_environmental samples;s_uncultured Mediterranean phage uvMED
CEVC01123517.1	1446				3	2	Low-quality	3.89	No	uncultured marine virus	186617	species	1	d_Viruses;-_environmental samples;s_uncultured marine virus
CEVC01123518.1	549				2	0	Not-determined	NA	No	uncultured marine virus	186617	species	1	d_Viruses;-_environmental samples;s_uncultured marine virus
CEVC01123576.1	2743				3	0	Low-quality	4.25	No	uncultured Mediterranean phage	1868660	species	1	d_Viruses;-_environmental samples;s_uncultured Mediterranean phage
CEVC01123686.1	506				2	1	Low-quality	0.21	No	Eurybiavirus	2733104	genus	1	d_Viruses;-_Duplodnaviria;k_Heunggongvirae;p_Uroviricota;c_Caudoviricetes;g_Eurybiavirus
CEVC01123794.1	843				1	0	Not-determined	NA	No	Prokaryotic dsDNA virus sp.	2591644	species	1	d_Viruses;-_unclassified viruses;-_unclassified DNA viruses;-_unclassified dsDNA viruses;s_Prokaryotic dsDNA virus sp.
CEVC01123865.1	3866				5	4	Low-quality	2	No	Kyanoviridae	2946160	family	0.8	d_Viruses;-_Duplodnaviria;k_Heunggongvirae;p_Uroviricota;c_Caudoviricetes;f_Kyanoviridae
CEVC01123874.1	510				1	1	Not-determined	NA	No	Pelagibacter phage HTVC309P	3072840	species	1	d_Viruses;-_Duplodnaviria;k_Heunggongvirae;p_Uroviricota;c_Caudoviricetes;f_Autographiviridae;-_unclassified Autographiviridae;s_Pelagibacter phage HTVC309P
CEVC01123976.1	1006				1	1	Low-quality	0.45	No	Prochlorococcus phage P-TIM68	1542477	no rank	1	d_Viruses;-_Duplodnaviria;k_Heunggongvirae;p_Uroviricota;c_Caudoviricetes;f_Kyanoviridae;g_Haifavirus;s_Haifavirus tim68;-_Prochlorococcus phage P-TIM68
CEVC01124059.1	579				3	0	Not-determined	NA	No	Prokaryotic dsDNA virus sp.	2591644	species	1	d_Viruses;-_unclassified viruses;-_unclassified DNA viruses;-_unclassified dsDNA viruses;s_Prokaryotic dsDNA virus sp.
CEVC01124063.1	3236				12	6	Low-quality	1.39	No	Lipsvirus	2948803	genus	0.98	d_Viruses;-_Duplodnaviria;k_Heunggongvirae;p_Uroviricota;c_Caudoviricetes;f_Kyanoviridae;g_Lipsvirus
CEVC01124170.1	893				1	0	Not-determined	NA	No	uncultured virus	340016	species	1	d_Viruses;-_environmental samples;s_uncultured virus
CEVC01124195.1	612				1	0	Low-quality	0.34	No	Pelagibacter phage Mosig EXVC030M	2759214	species	1	d_Viruses;-_Duplodnaviria;k_Heunggongvirae;p_Uroviricota;c_Caudoviricetes;f_Kyanoviridae;-_unclassified Kyanoviridae;s_Pelagibacter phage Mosig EXVC030M
CEVC01124211.1	9396				10	10	Low-quality	5.15	No	Viruses	10239	superkingdom	0.68	d_Viruses
CEVC01124242.1	534				1	1	Low-quality	0.29	No	uncultured Mediterranean phage	1868660	species	1	d_Viruses;-_environmental samples;s_uncultured Mediterranean phage
CEVC01124365.1	533				2	1	Low-quality	0.96	No	uncultured Mediterranean phage uvMED	1407671	species	1	d_Viruses;-_Duplodnaviria;k_Heunggongvirae;p_Uroviricota;c_Caudoviricetes;-_environmental samples;s_uncultured Mediterranean phage uvMED
CEVC01124406.1	588				1	0	Low-quality	0.23	No	Synechococcus phage Bellamy	2023996	no rank	1	d_Viruses;-_Duplodnaviria;k_Heunggongvirae;p_Uroviricota;c_Caudoviricetes;f_Kyanoviridae;g_Bellamyvirus;s_Bellamyvirus bellamy;-_Synechococcus phage Bellamy
CEVC01124443.1	505				2	0	Not-determined	NA	No	uncultured Mediterranean phage uvMED	1407671	species	1	d_Viruses;-_Duplodnaviria;k_Heunggongvirae;p_Uroviricota;c_Caudoviricetes;-_environmental samples;s_uncultured Mediterranean phage uvMED
CEVC01124492.1	518				2	0	Low-quality	0.29	No	Ronodorvirus ssm4	2845939	species	0.92	d_Viruses;-_Duplodnaviria;k_Heunggongvirae;p_Uroviricota;c_Caudoviricetes;f_Kyanoviridae;g_Ronodorvirus;s_Ronodorvirus ssm4
CEVC01124526.1	680				1	0	Not-determined	NA	No	uncultured Mediterranean phage uvMED	1407671	species	1	d_Viruses;-_Duplodnaviria;k_Heunggongvirae;p_Uroviricota;c_Caudoviricetes;-_environmental samples;s_uncultured Mediterranean phage uvMED
CEVC01124582.1	519				1	0	Low-quality	0.29	No	Caudoviricetes	2731619	class	1	d_Viruses;-_Duplodnaviria;k_Heunggongvirae;p_Uroviricota;c_Caudoviricetes
CEVC01124655.1	1627				2	0	Not-determined	NA	No	uncultured marine virus	186617	species	0.5	d_Viruses;-_environmental samples;s_uncultured marine virus
CEVC01124684.1	648				1	1	Low-quality	1.99	No	uncultured Mediterranean phage uvMED	1407671	species	1	d_Viruses;-_Duplodnaviria;k_Heunggongvirae;p_Uroviricota;c_Caudoviricetes;-_environmental samples;s_uncultured Mediterranean phage uvMED
CEVC01124735.1	1309				1	1	Low-quality	0.58	No	Synechococcus phage S-WAM2	1815522	no rank	1	d_Viruses;-_Duplodnaviria;k_Heunggongvirae;p_Uroviricota;c_Caudoviricetes;f_Kyanoviridae;g_Cymopoleiavirus;s_Cymopoleiavirus swam2;-_Synechococcus phage S-WAM2
CEVC01124772.1	586				2	0	Low-quality	0.71	No	uncultured marine virus	186617	species	1	d_Viruses;-_environmental samples;s_uncultured marine virus
CEVC01124794.1	587				2	1	Low-quality	0.32	No	Synechococcus phage Bellamy	2023996	no rank	0.5	d_Viruses;-_Duplodnaviria;k_Heunggongvirae;p_Uroviricota;c_Caudoviricetes;f_Kyanoviridae;g_Bellamyvirus;s_Bellamyvirus bellamy;-_Synechococcus phage Bellamy
CEVC01124824.1	564				1	0	Not-determined	NA	No	unclassified Kyanoviridae	2960609	no rank	1	d_Viruses;-_Duplodnaviria;k_Heunggongvirae;p_Uroviricota;c_Caudoviricetes;f_Kyanoviridae;-_unclassified Kyanoviridae
CEVC01124825.1	621				2	0	Not-determined	NA	No	uncultured marine virus	186617	species	1	d_Viruses;-_environmental samples;s_uncultured marine virus
CEVC01124854.1	1567				2	0	Not-determined	NA	No	Mimiviridae sp. ChoanoV1	2596887	species	1	d_Viruses;-_Varidnaviria;k_Bamfordvirae;p_Nucleocytoviricota;c_Megaviricetes;o_Imitervirales;f_Schizomimiviridae;-_unclassified Schizomimiviridae;s_Mimiviridae sp. ChoanoV1
CEVC01124949.1	820				2	0	Not-determined	NA	No	Chrysochromulina ericina virus	455364	species	1	d_Viruses;-_Varidnaviria;k_Bamfordvirae;p_Nucleocytoviricota;c_Megaviricetes;o_Algavirales;f_Phycodnaviridae;-_unclassified Phycodnaviridae;s_Chrysochromulina ericina virus
CEVC01124984.1	662				1	0	Not-determined	NA	No	Prochlorococcus phage MED4-213	889956	no rank	1	d_Viruses;-_Duplodnaviria;k_Heunggongvirae;p_Uroviricota;c_Caudoviricetes;g_Eurybiavirus;s_Eurybiavirus MED4213;-_Prochlorococcus phage MED4-213
CEVC01125117.1	659				1	0	Low-quality	0.69	No	uncultured virus	340016	species	1	d_Viruses;-_environmental samples;s_uncultured virus
CEVC01125143.1	550				1	1	Low-quality	0.26	No	Synechococcus phage S-SSM7	445686	no rank	1	d_Viruses;-_Duplodnaviria;k_Heunggongvirae;p_Uroviricota;c_Caudoviricetes;f_Kyanoviridae;g_Lipsvirus;s_Lipsvirus ssm7;-_Synechococcus phage S-SSM7
CEVC01125165.1	541				1	0	Not-determined	NA	No	uncultured Mediterranean phage uvMED	1407671	species	1	d_Viruses;-_Duplodnaviria;k_Heunggongvirae;p_Uroviricota;c_Caudoviricetes;-_environmental samples;s_uncultured Mediterranean phage uvMED
CEVC01125202.1	883				1	0	Low-quality	0.54	No	Synechococcus phage S-B68	2545437	species	1	d_Viruses;-_Duplodnaviria;k_Heunggongvirae;p_Uroviricota;c_Caudoviricetes;f_Kyanoviridae;-_unclassified Kyanoviridae;s_Synechococcus phage S-B68
CEVC01125244.1	587				3	1	Low-quality	0.25	No	Lipsvirus	2948803	genus	1	d_Viruses;-_Duplodnaviria;k_Heunggongvirae;p_Uroviricota;c_Caudoviricetes;f_Kyanoviridae;g_Lipsvirus
CEVC01125348.1	1608				3	0	Low-quality	1.06	No	Pelagibacter phage Mosig EXVC030M	2759214	species	1	d_Viruses;-_Duplodnaviria;k_Heunggongvirae;p_Uroviricota;c_Caudoviricetes;f_Kyanoviridae;-_unclassified Kyanoviridae;s_Pelagibacter phage Mosig EXVC030M
CEVC01125373.1	780				2	0	Low-quality	0.16	No	Phaeocystis globosa virus	251749	species	1	d_Viruses;-_Varidnaviria;k_Bamfordvirae;p_Nucleocytoviricota;c_Megaviricetes;o_Algavirales;f_Phycodnaviridae;g_Prymnesiovirus;-_unclassified Prymnesiovirus;s_Phaeocystis globosa virus
CEVC01125374.1	957				3	3	Low-quality	0.5	No	Eurybiavirus	2733104	genus	0.85	d_Viruses;-_Duplodnaviria;k_Heunggongvirae;p_Uroviricota;c_Caudoviricetes;g_Eurybiavirus
CEVC01125448.1	524				2	0	Low-quality	0.88	No	uncultured marine virus	186617	species	1	d_Viruses;-_environmental samples;s_uncultured marine virus
CEVC01125560.1	511				2	0	Low-quality	1.31	No	Viruses	10239	superkingdom	1	d_Viruses
CEVC01125616.1	766				1	1	Low-quality	0.3	No	Eurybiavirus	2733104	genus	1	d_Viruses;-_Duplodnaviria;k_Heunggongvirae;p_Uroviricota;c_Caudoviricetes;g_Eurybiavirus
CEVC01125672.1	550				2	2	Low-quality	0.3	No	Synechococcus phage S-SKS1	754042	no rank	1	d_Viruses;-_Duplodnaviria;k_Heunggongvirae;p_Uroviricota;c_Caudoviricetes;g_Llyrvirus;s_Llyrvirus SSKS1;-_Synechococcus phage S-SKS1
CEVC01125733.1	2305				3	3	Low-quality	1.24	No	Viruses	10239	superkingdom	0.98	d_Viruses
CEVC01125751.1	551				1	0	Not-determined	NA	No	Megaviridae environmental sample	1737588	species	1	d_Viruses;-_Varidnaviria;k_Bamfordvirae;p_Nucleocytoviricota;c_Megaviricetes;o_Imitervirales;f_Mimiviridae;-_environmental samples;s_Megaviridae environmental sample
CEVC01125765.1	602				2	0	Low-quality	0.24	No	unclassified Kyanoviridae	2960609	no rank	1	d_Viruses;-_Duplodnaviria;k_Heunggongvirae;p_Uroviricota;c_Caudoviricetes;f_Kyanoviridae;-_unclassified Kyanoviridae
CEVC01125766.1	1306				1	0	Not-determined	NA	No	uncultured Mediterranean phage uvMED	1407671	species	1	d_Viruses;-_Duplodnaviria;k_Heunggongvirae;p_Uroviricota;c_Caudoviricetes;-_environmental samples;s_uncultured Mediterranean phage uvMED
CEVC01125794.1	525				3	0	Not-determined	NA	No	Viruses	10239	superkingdom	1	d_Viruses
CEVC01125807.1	504				2	0	Low-quality	1.28	No	environmental samples	2100420	no rank	1	d_Viruses;-_Duplodnaviria;k_Heunggongvirae;p_Uroviricota;c_Caudoviricetes;-_environmental samples
CEVC01126363.1	650				1	1	Low-quality	0.25	No	unclassified Kyanoviridae	2960609	no rank	1	d_Viruses;-_Duplodnaviria;k_Heunggongvirae;p_Uroviricota;c_Caudoviricetes;f_Kyanoviridae;-_unclassified Kyanoviridae
CEVC01126375.1	539				2	1	Low-quality	1.54	No	uncultured Mediterranean phage uvMED	1407671	species	1	d_Viruses;-_Duplodnaviria;k_Heunggongvirae;p_Uroviricota;c_Caudoviricetes;-_environmental samples;s_uncultured Mediterranean phage uvMED
CEVC01126418.1	1618				3	0	Not-determined	NA	No	uncultured Mediterranean phage uvMED	1407671	species	1	d_Viruses;-_Duplodnaviria;k_Heunggongvirae;p_Uroviricota;c_Caudoviricetes;-_environmental samples;s_uncultured Mediterranean phage uvMED
CEVC01126486.1	731				1	0	Low-quality	1.14	No	uncultured marine virus	186617	species	1	d_Viruses;-_environmental samples;s_uncultured marine virus
CEVC01126488.1	650				2	2	Low-quality	0.37	No	Viruses	10239	superkingdom	1	d_Viruses
CEVC01126592.1	687				2	1	Low-quality	0.06	No	Mimiviridae sp. ChoanoV1	2596887	species	1	d_Viruses;-_Varidnaviria;k_Bamfordvirae;p_Nucleocytoviricota;c_Megaviricetes;o_Imitervirales;f_Schizomimiviridae;-_unclassified Schizomimiviridae;s_Mimiviridae sp. ChoanoV1
CEVC01126597.1	1149				2	0	Low-quality	1.76	No	Prokaryotic dsDNA virus sp.	2591644	species	1	d_Viruses;-_unclassified viruses;-_unclassified DNA viruses;-_unclassified dsDNA viruses;s_Prokaryotic dsDNA virus sp.
CEVC01126602.1	511				2	0	Not-determined	NA	No	uncultured Mediterranean phage uvMED	1407671	species	1	d_Viruses;-_Duplodnaviria;k_Heunggongvirae;p_Uroviricota;c_Caudoviricetes;-_environmental samples;s_uncultured Mediterranean phage uvMED
CEVC01126652.1	662				1	1	Low-quality	1.64	No	Autographiviridae	2731643	family	1	d_Viruses;-_Duplodnaviria;k_Heunggongvirae;p_Uroviricota;c_Caudoviricetes;f_Autographiviridae
CEVC01126737.1	1009				2	2	Low-quality	0.85	No	Caudoviricetes	2731619	class	1	d_Viruses;-_Duplodnaviria;k_Heunggongvirae;p_Uroviricota;c_Caudoviricetes
CEVC01126812.1	560				3	2	Low-quality	0.66	No	Eurybiavirus	2733104	genus	0.97	d_Viruses;-_Duplodnaviria;k_Heunggongvirae;p_Uroviricota;c_Caudoviricetes;g_Eurybiavirus
CEVC01126832.1	762				1	0	Low-quality	0.42	No	Prokaryotic dsDNA virus sp.	2591644	species	1	d_Viruses;-_unclassified viruses;-_unclassified DNA viruses;-_unclassified dsDNA viruses;s_Prokaryotic dsDNA virus sp.
CEVC01126894.1	1282				1	1	Low-quality	0.51	No	uncultured Mediterranean phage uvMED	1407671	species	1	d_Viruses;-_Duplodnaviria;k_Heunggongvirae;p_Uroviricota;c_Caudoviricetes;-_environmental samples;s_uncultured Mediterranean phage uvMED
CEVC01126899.1	18374				21	6	Low-quality	9.6	No	Prokaryotic dsDNA virus sp.	2591644	species	1	d_Viruses;-_unclassified viruses;-_unclassified DNA viruses;-_unclassified dsDNA viruses;s_Prokaryotic dsDNA virus sp.
CEVC01126970.1	1631				3	1	Low-quality	2.1	No	uncultured Mediterranean phage uvMED	1407671	species	1	d_Viruses;-_Duplodnaviria;k_Heunggongvirae;p_Uroviricota;c_Caudoviricetes;-_environmental samples;s_uncultured Mediterranean phage uvMED
CEVC01127059.1	716				1	1	Low-quality	0.32	No	Lipsvirus	2948803	genus	1	d_Viruses;-_Duplodnaviria;k_Heunggongvirae;p_Uroviricota;c_Caudoviricetes;f_Kyanoviridae;g_Lipsvirus
CEVC01127071.1	680				1	1	Low-quality	0.06	No	Chrysochromulina ericina virus	455364	species	1	d_Viruses;-_Varidnaviria;k_Bamfordvirae;p_Nucleocytoviricota;c_Megaviricetes;o_Algavirales;f_Phycodnaviridae;-_unclassified Phycodnaviridae;s_Chrysochromulina ericina virus
CEVC01127111.1	702				2	1	Low-quality	1.27	No	Caudoviricetes	2731619	class	1	d_Viruses;-_Duplodnaviria;k_Heunggongvirae;p_Uroviricota;c_Caudoviricetes
CEVC01127129.1	886				2	0	Not-determined	NA	No	Prochlorococcus phage P-SSM2	268746	no rank	1	d_Viruses;-_Duplodnaviria;k_Heunggongvirae;p_Uroviricota;c_Caudoviricetes;f_Kyanoviridae;g_Salacisavirus;s_Salacisavirus pssm2;-_Prochlorococcus phage P-SSM2
CEVC01127142.1	2388				4	3	Low-quality	1.3	No	Viruses	10239	superkingdom	0.52	d_Viruses
CEVC01127345.1	766				2	0	Not-determined	NA	No	Yasminevirus sp. GU-2018	2420051	no rank	1	d_Viruses;-_Varidnaviria;k_Bamfordvirae;p_Nucleocytoviricota;c_Megaviricetes;o_Imitervirales;f_Mimiviridae;-_Klosneuvirinae;g_Yasminevirus;s_Yasminevirus saudimassiliense;-_Yasminevirus sp. GU-2018
CEVC01127391.1	1206				3	0	Low-quality	0.85	No	Pelagibacter phage Mosig EXVC030M	2759214	species	0.5	d_Viruses;-_Duplodnaviria;k_Heunggongvirae;p_Uroviricota;c_Caudoviricetes;f_Kyanoviridae;-_unclassified Kyanoviridae;s_Pelagibacter phage Mosig EXVC030M
CEVC01127402.1	541				1	0	Not-determined	NA	No	Prokaryotic dsDNA virus sp.	2591644	species	1	d_Viruses;-_unclassified viruses;-_unclassified DNA viruses;-_unclassified dsDNA viruses;s_Prokaryotic dsDNA virus sp.
CEVC01127464.1	520				2	1	Low-quality	0.21	No	Viruses	10239	superkingdom	1	d_Viruses
CEVC01127599.1	535				2	0	Low-quality	0.67	No	uncultured marine virus	186617	species	1	d_Viruses;-_environmental samples;s_uncultured marine virus
CEVC01127704.1	640				1	0	Low-quality	0.23	No	uncultured Mediterranean phage uvMED	1407671	species	1	d_Viruses;-_Duplodnaviria;k_Heunggongvirae;p_Uroviricota;c_Caudoviricetes;-_environmental samples;s_uncultured Mediterranean phage uvMED
[truncated: 37,594 more rows]
