# Supplementary material for: Entourage: all-in-one sequence analysis software for genome assembly, virus detection, virus discovery, and intrasample variation profiling
Source: BMC Bioinformatics. 2024 Jun 24;25:222. doi: 10.1186/s12859-024-05846-y (PMC11197340; doi:10.1186/s12859-024-05846-y)
Supplement: Supplementary file 4 — Additional file4: Report outputs generated by Entourage’s intrasample variation profiling module from the analysis of SARS-CoV-2 from a chronic COVID-19 patient (sample P01A0207) published by Wang et al., containing 2 tables. These include (i) nucleotide variant profiles of all sites, and (ii) nucleotide variant profiles of polymorphic sites only. [file 12859_2024_5846_MOESM4_ESM.xlsx]

## Sheet: All_site_profiles
Wang et al. dataset
Nucleotide variant profiles of all sites
CHR	POS	REF	DEP	BASEQ	MAPQ	A	T	C	G	INS	DEL	N	f_A	f_T	f_C	f_G	f_INS	f_DEL	f_N	r_A	r_T	r_C	r_G	r_INS	r_DEL	r_N	rel_A	rel_T	rel_C	rel_G	rel_INS	rel_DEL	rel_N	rel_MINORS	rel_supported_MINORS	P_SB	correctedP_SB	INS_TYPES:(f,r)
SRR13616017_contig12	1	N	0	9	9	0	0	0	0	0	0	0	0	0	0	0	0	0	0	0	0	0	0	0	0	0	0	0	0	0	0	0	0	0	0
SRR13616017_contig12	2	N	0	9	9	0	0	0	0	0	0	0	0	0	0	0	0	0	0	0	0	0	0	0	0	0	0	0	0	0	0	0	0	0	0
SRR13616017_contig12	3	N	0	9	9	0	0	0	0	0	0	0	0	0	0	0	0	0	0	0	0	0	0	0	0	0	0	0	0	0	0	0	0	0	0
SRR13616017_contig12	4	N	0	9	9	0	0	0	0	0	0	0	0	0	0	0	0	0	0	0	0	0	0	0	0	0	0	0	0	0	0	0	0	0	0
SRR13616017_contig12	5	A	9	36	60	9	0	0	0	0	0	0	3	0	0	0	0	0	0	6	0	0	0	0	0	0	1	0	0	0	0	0	0	0	0	0.317311	1
SRR13616017_contig12	6	A	15	36	60	15	0	0	0	0	0	0	2	0	0	0	0	0	0	13	0	0	0	0	0	0	1	0	0	0	0	0	0	0	0	0.0045087	1
SRR13616017_contig12	7	G	16	36	60	0	0	0	16	0	0	0	0	0	0	3	0	0	0	0	0	0	13	0	0	0	0	0	0	1	0	0	0	0	0	0.0124193	1
SRR13616017_contig12	8	G	13	36	60	0	0	0	13	0	0	0	0	0	0	2	0	0	0	0	0	0	11	0	0	0	0	0	0	1	0	0	0	0	0	0.0125549	1
SRR13616017_contig12	9	T	15	36	60	0	15	0	0	0	0	0	0	3	0	0	0	0	0	0	12	0	0	0	0	0	0	1	0	0	0	0	0	0	0	0.0201368	1
SRR13616017_contig12	10	T	14	37	60	0	14	0	0	0	0	0	0	3	0	0	0	0	0	0	11	0	0	0	0	0	0	1	0	0	0	0	0	0	0	0.0325094	1
SRR13616017_contig12	11	T	16	36	60	0	16	0	0	0	0	0	0	3	0	0	0	0	0	0	13	0	0	0	0	0	0	1	0	0	0	0	0	0	0	0.0124193	1
SRR13616017_contig12	12	A	22	36	60	22	0	0	0	0	0	0	10	0	0	0	0	0	0	12	0	0	0	0	0	0	1	0	0	0	0	0	0	0	0	0.669815	1
SRR13616017_contig12	13	T	80	36	60	0	80	0	0	0	0	0	0	67	0	0	0	0	0	0	13	0	0	0	0	0	0	1	0	0	0	0	0	0	0	1.56633e-09	4.67988e-05
SRR13616017_contig12	14	A	138	36	60	137	1	0	0	0	0	0	126	1	0	0	0	0	0	11	0	0	0	0	0	0	0.9928	0.0072	0	0	0	0	0	0.0072	0	1	1
SRR13616017_contig12	15	C	201	36	60	0	0	201	0	0	0	0	0	0	190	0	0	0	0	0	0	11	0	0	0	0	0	0	1	0	0	0	0	0	0	1.52406e-36	4.5536e-32
SRR13616017_contig12	16	C	468	36	60	0	0	468	0	0	0	0	0	0	458	0	0	0	0	0	0	10	0	0	0	0	0	0	1	0	0	0	0	0	0	2.88511e-95	8.62015e-91
SRR13616017_contig12	17	T	1680	37	60	10	1669	0	1	0	0	0	10	1660	0	1	0	0	0	0	9	0	0	0	0	0	0.006	0.9935	0	0.0006	0	0	0	0.0065	0.006	0.970622	1
SRR13616017_contig12	18	T	1702	36	60	6	1696	0	0	0	0	0	6	1680	0	0	0	0	0	0	16	0	0	0	0	0	0.0035	0.9965	0	0	0	0	0	0.0035	0	1	1
SRR13616017_contig12	19	C	2188	36	60	0	1	2187	0	0	0	0	0	1	2169	0	0	0	0	0	0	18	0	0	0	0	0	0.0005	0.9995	0	0	0	0	0.0005	0	1	1
SRR13616017_contig12	20	C	2441	36	60	0	2	2438	1	0	0	0	0	2	2422	1	0	0	0	0	0	16	0	0	0	0	0	0.0008	0.9988	0.0004	0	0	0	0.0012	0	0.99014	1
SRR13616017_contig12	21	C	2834	36	60	0	1	2833	0	0	0	0	0	1	2816	0	0	0	0	0	0	17	0	0	0	0	0	0.0004	0.9996	0	0	0	0	0.0004	0	1	1
SRR13616017_contig12	22	A	3062	36	60	3030	21	0	11	0	0	0	3011	21	0	11	0	0	0	19	0	0	0	0	0	0	0.9895	0.0069	0	0.0036	0	0	0	0.0105	0.0105	0.903972	1
SRR13616017_contig12	23	G	3135	36	60	2	0	1	3132	0	0	0	2	0	1	3112	0	0	0	0	0	0	20	0	0	0	0.0006	0	0.0003	0.999	0	0	0	0.001	0	0.990406	1
SRR13616017_contig12	24	G	2877	36	60	1	0	0	2876	0	0	0	1	0	0	2857	0	0	0	0	0	0	19	0	0	0	0.0003	0	0	0.9997	0	0	0	0.0003	0	1	1
SRR13616017_contig12	25	T	3368	36	60	2	3366	0	0	0	0	0	2	3343	0	0	0	0	0	0	23	0	0	0	0	0	0.0006	0.9994	0	0	0	0	0	0.0006	0	1	1
SRR13616017_contig12	26	A	3793	36	60	3775	18	0	0	0	0	0	3752	18	0	0	0	0	0	23	0	0	0	0	0	0	0.9953	0.0047	0	0	0	0	0	0.0047	0.0047	1	1
SRR13616017_contig12	27	A	3817	36	60	3805	12	0	0	0	0	0	3784	12	0	0	0	0	0	21	0	0	0	0	0	0	0.9969	0.0031	0	0	0	0	0	0.0031	0.0031	1	1
SRR13616017_contig12	28	C	3745	36	60	1	16	3728	0	0	0	0	1	16	3705	0	0	0	0	0	0	23	0	0	0	0	0.0003	0.0043	0.9955	0	0	0	0	0.0045	0.0043	0.948603	1
SRR13616017_contig12	29	A	4746	36	60	4694	42	0	10	0	0	0	4672	42	0	10	0	0	0	22	0	0	0	0	0	0	0.989	0.0088	0	0.0021	0	0	0	0.011	0.011	0.884772	1
SRR13616017_contig12	30	A	5024	36	60	4991	27	0	0	0	6	0	4969	27	0	0	0	6	0	22	0	0	0	0	0	0	0.9934	0.0054	0	0	0	0.0012	0	0.0066	0.0054	0.929554	1
SRR13616017_contig12	31	A	5335	36	60	5313	16	0	0	0	6	0	5289	16	0	0	0	6	0	24	0	0	0	0	0	0	0.9959	0.003	0	0	0	0.0011	0	0.0041	0.003	0.951311	1
SRR13616017_contig12	32	C	5335	36	60	0	2	5326	1	0	6	0	0	2	5309	1	0	6	0	0	0	17	0	0	0	0	0	0.0004	0.9983	0.0002	0	0.0011	0	0.0017	0	0.99871	1
SRR13616017_contig12	33	C	5540	36	60	0	6	5528	0	0	6	0	0	6	5502	0	0	6	0	0	0	26	0	0	0	0	0	0.0011	0.9978	0	0	0.0011	0	0.0022	0	0.972045	1
SRR13616017_contig12	34	A	6068	36	60	6050	18	0	0	0	0	0	6026	18	0	0	0	0	0	24	0	0	0	0	0	0	0.997	0.003	0	0	0	0	0	0.003	0.003	1	1
SRR13616017_contig12	35	A	5973	36	60	5951	22	0	0	0	0	0	5929	22	0	0	0	0	0	22	0	0	0	0	0	0	0.9963	0.0037	0	0	0	0	0	0.0037	0.0037	1	1
SRR13616017_contig12	36	C	5952	36	60	0	6	5945	1	0	0	0	0	6	5914	1	0	0	0	0	0	31	0	0	0	0	0	0.001	0.9988	0.0002	0	0	0	0.0012	0	0.981821	1
SRR13616017_contig12	37	C	6657	36	60	0	2	6655	0	0	0	0	0	2	6620	0	0	0	0	0	0	35	0	0	0	0	0	0.0003	0.9997	0	0	0	0	0.0003	0	1	1
SRR13616017_contig12	38	A	6921	37	60	6908	13	0	0	0	0	0	6868	13	0	0	0	0	0	40	0	0	0	0	0	0	0.9981	0.0019	0	0	0	0	0	0.0019	0.0019	1	1
SRR13616017_contig12	39	A	6897	37	60	6893	4	0	0	0	0	0	6854	4	0	0	0	0	0	39	0	0	0	0	0	0	0.9994	0.0006	0	0	0	0	0	0.0006	0	1	1
SRR13616017_contig12	40	C	6884	36	60	0	2	6882	0	0	0	0	0	2	6839	0	0	0	0	0	0	43	0	0	0	0	0	0.0003	0.9997	0	0	0	0	0.0003	0	1	1
SRR13616017_contig12	41	T	7471	37	60	1	7466	0	1	0	3	0	1	7410	0	1	0	3	0	0	56	0	0	0	0	0	0.0001	0.9993	0	0.0001	0	0.0004	0	0.0007	0	0.998068	1
SRR13616017_contig12	42	T	7464	37	60	2	7462	0	0	0	0	0	2	7398	0	0	0	0	0	0	64	0	0	0	0	0	0.0003	0.9997	0	0	0	0	0	0.0003	0	1	1
SRR13616017_contig12	43	T	7132	36	60	0	7132	0	0	0	0	0	0	7074	0	0	0	0	0	0	58	0	0	0	0	0	0	1	0	0	0	0	0	0	0	0	0
SRR13616017_contig12	44	C	7107	36	60	0	5	7094	0	0	8	0	0	5	7035	0	0	8	0	0	0	59	0	0	0	0	0	0.0007	0.9982	0	0	0.0011	0	0.0018	0	0.946947	1
SRR13616017_contig12	45	G	6889	36	60	3	1	1	6884	0	0	0	3	1	1	6821	0	0	0	0	0	0	63	0	0	0	0.0004	0.0001	0.0001	0.9993	0	0	0	0.0007	0	0.997397	1
SRR13616017_contig12	46	A	5709	36	60	5700	8	1	0	0	0	0	5635	8	1	0	0	0	0	65	0	0	0	0	0	0	0.9984	0.0014	0.0002	0	0	0	0	0.0016	0	0.949417	1
SRR13616017_contig12	47	T	7695	37	60	4	7691	0	0	0	0	0	3	7633	0	0	0	0	0	1	58	0	0	0	0	0	0.0005	0.9995	0	0	0	0	0	0.0005	0	0.0071241	1
SRR13616017_contig12	48	C	7345	37	60	0	4	7340	1	0	0	0	0	4	7279	1	0	0	0	0	0	61	0	0	0	0	0	0.0005	0.9993	0.0001	0	0	0	0.0007	0	0.979267	1
SRR13616017_contig12	49	T	7900	37	60	0	7900	0	0	0	0	0	0	7842	0	0	0	0	0	0	58	0	0	0	0	0	0	1	0	0	0	0	0	0	0	0	0
SRR13616017_contig12	50	C	7562	37	60	0	2	7559	1	0	0	0	0	2	7485	1	0	0	0	0	0	74	0	0	0	0	0	0.0003	0.9996	0.0001	0	0	0	0.0004	0	0.98528	1
SRR13616017_contig12	51	T	7815	37	60	2	7813	0	0	0	0	0	2	7737	0	0	0	0	0	0	76	0	0	0	0	0	0.0003	0.9997	0	0	0	0	0	0.0003	0	1	1
SRR13616017_contig12	52	T	7949	37	60	2	7947	0	0	0	0	0	2	7869	0	0	0	0	0	0	78	0	0	0	0	0	0.0003	0.9997	0	0	0	0	0	0.0003	0	1	1
SRR13616017_contig12	53	G	8062	37	60	2	0	4	8056	0	0	0	2	0	4	7976	0	0	0	0	0	0	80	0	0	0	0.0002	0	0.0005	0.9993	0	0	0	0.0007	0	0.970358	1
SRR13616017_contig12	54	T	7475	37	60	2	7471	1	1	0	0	0	2	7390	1	1	0	0	0	0	81	0	0	0	0	0	0.0003	0.9995	0.0001	0.0001	0	0	0	0.0005	0	0.99759	1
SRR13616017_contig12	55	A	7871	37	60	7861	9	0	1	0	0	0	7781	9	0	1	0	0	0	80	0	0	0	0	0	0	0.9987	0.0011	0	0.0001	0	0	0	0.0013	0	0.949892	1
SRR13616017_contig12	56	G	7647	37	60	0	0	5	7642	0	0	0	0	0	5	7563	0	0	0	0	0	0	79	0	0	0	0	0	0.0007	0.9993	0	0	0	0.0007	0	1	1
SRR13616017_contig12	57	A	6981	36	60	6976	4	0	1	0	0	0	6896	4	0	1	0	0	0	80	0	0	0	0	0	0	0.9993	0.0006	0	0.0001	0	0	0	0.0007	0	0.971414	1
SRR13616017_contig12	58	T	8160	37	60	0	8160	0	0	0	0	0	0	8081	0	0	0	0	0	0	79	0	0	0	0	0	0	1	0	0	0	0	0	0	0	0	0
SRR13616017_contig12	59	C	8111	37	60	1	16	8094	0	0	0	0	1	16	8009	0	0	0	0	0	0	85	0	0	0	0	0.0001	0.002	0.9979	0	0	0	0	0.0021	0.002	0.91374	1
SRR13616017_contig12	60	T	8550	37	60	0	8549	1	0	0	0	0	0	8456	1	0	0	0	0	0	93	0	0	0	0	0	0	0.9999	0.0001	0	0	0	0	0.0001	0	1	1
SRR13616017_contig12	61	G	8427	37	60	4	0	9	8414	0	0	0	4	0	9	8321	0	0	0	0	0	0	93	0	0	0	0.0005	0	0.0011	0.9985	0	0	0	0.0015	0	0.92993	1
SRR13616017_contig12	62	T	7724	37	60	9	7714	0	1	0	0	0	9	7621	0	1	0	0	0	0	93	0	0	0	0	0	0.0012	0.9987	0	0.0001	0	0	0	0.0013	0	0.940809	1
SRR13616017_contig12	63	T	8397	37	60	1	8385	2	0	0	9	0	1	8268	2	0	0	9	0	0	117	0	0	0	0	0	0.0001	0.9986	0.0002	0	0	0.0011	0	0.0014	0	0.98231	1
SRR13616017_contig12	64	C	8535	37	60	10	5	8511	0	0	9	0	10	5	8392	0	0	9	0	0	0	119	0	0	0	0	0.0012	0.0006	0.9972	0	0	0.0011	0	0.0028	0.0012	0.952277	1
SRR13616017_contig12	65	T	9090	37	60	2	9088	0	0	0	0	0	2	8958	0	0	0	0	0	0	130	0	0	0	0	0	0.0002	0.9998	0	0	0	0	0	0.0002	0	1	1
SRR13616017_contig12	66	C	8624	37	60	12	5	8606	1	0	0	0	12	5	8468	1	0	0	0	0	0	138	0	0	0	0	0.0014	0.0006	0.9979	0.0001	0	0	0	0.0021	0.0014	0.961278	1
SRR13616017_contig12	67	T	9086	37	60	1	9084	1	0	0	0	0	1	8940	1	0	0	0	0	0	144	0	0	0	0	0	0.0001	0.9998	0.0001	0	0	0	0	0.0002	0	0.984022	1
SRR13616017_contig12	68	A	8870	38	60	8860	10	0	0	0	0	0	8683	10	0	0	0	0	0	177	0	0	0	0	0	0	0.9989	0.0011	0	0	0	0	0	0.0011	0.0011	1	1
SRR13616017_contig12	69	A	8153	37	60	8147	5	0	1	0	0	0	7974	5	0	1	0	0	0	173	0	0	0	0	0	0	0.9993	0.0006	0	0.0001	0	0	0	0.0007	0	0.936987	1
SRR13616017_contig12	70	A	8441	37	60	8428	13	0	0	0	0	0	8248	13	0	0	0	0	0	180	0	0	0	0	0	0	0.9985	0.0015	0	0	0	0	0	0.0015	0.0015	1	1
SRR13616017_contig12	71	C	8587	37	60	19	6	8562	0	0	0	0	19	6	8382	0	0	0	0	0	0	180	0	0	0	0	0.0022	0.0007	0.9971	0	0	0	0	0.0029	0.0022	0.76459	1
SRR13616017_contig12	72	G	8307	38	60	3	1	2	8301	0	0	0	3	1	2	8081	0	0	0	0	0	0	220	0	0	0	0.0004	0.0001	0.0002	0.9993	0	0	0	0.0007	0	0.983278	1
SRR13616017_contig12	73	A	7462	37	60	7454	8	0	0	0	0	0	7215	8	0	0	0	0	0	239	0	0	0	0	0	0	0.9989	0.0011	0	0	0	0	0	0.0011	0	1	1
SRR13616017_contig12	74	A	8921	39	60	8911	10	0	0	0	0	0	8574	10	0	0	0	0	0	337	0	0	0	0	0	0	0.9989	0.0011	0	0	0	0	0	0.0011	0.0011	1	1
SRR13616017_contig12	75	C	9054	40	60	0	18	9034	2	0	0	0	0	18	8552	2	0	0	0	0	0	482	0	0	0	0	0	0.002	0.9978	0.0002	0	0	0	0.0022	0.002	0.56919	1
SRR13616017_contig12	76	T	8976	41	60	1	8962	10	0	0	3	0	1	8349	10	0	0	3	0	0	613	0	0	0	0	0	0.0001	0.9984	0.0011	0	0	0.0003	0	0.0016	0.0011	0.794528	1
SRR13616017_contig12	77	T	8886	42	60	2	8884	0	0	0	0	0	2	8075	0	0	0	0	0	0	809	0	0	0	0	0	0.0002	0.9998	0	0	0	0	0	0.0002	0	1	1
SRR13616017_contig12	78	T	8355	43	60	2	8352	0	1	0	0	0	2	7510	0	1	0	0	0	0	842	0	0	0	0	0	0.0002	0.9996	0	0.0001	0	0	0	0.0004	0	0.845211	1
SRR13616017_contig12	79	A	9135	42	60	9115	20	0	0	0	0	0	8284	20	0	0	0	0	0	831	0	0	0	0	0	0	0.9978	0.0022	0	0	0	0	0	0.0022	0.0022	0.304394	1
SRR13616017_contig12	80	A	8705	43	60	8699	6	0	0	0	0	0	7823	6	0	0	0	0	0	876	0	0	0	0	0	0	0.9993	0.0007	0	0	0	0	0	0.0007	0	0.887953	1
SRR13616017_contig12	81	A	8701	43	60	8697	4	0	0	1	0	0	7817	4	0	0	0	0	0	880	0	0	0	1	0	0	0.9995	0.0005	0	0	0.0001	0	0	0.0006	0	0.00942725	1	AT:(0,1)
SRR13616017_contig12	82	A	8942	43	60	8935	6	0	1	0	0	0	8047	6	0	1	0	0	0	888	0	0	0	0	0	0	0.9992	0.0007	0	0.0001	0	0	0	0.0008	0	0.679636	1
SRR13616017_contig12	83	T	9096	43	60	3	9093	0	0	0	0	0	3	8204	0	0	0	0	0	0	889	0	0	0	0	0	0.0003	0.9997	0	0	0	0	0	0.0003	0	1	1
SRR13616017_contig12	84	C	8888	43	60	0	4	8882	2	0	0	0	0	3	7999	2	0	0	0	0	1	883	0	0	0	0	0	0.0005	0.9993	0.0002	0	0	0	0.0007	0	0.539785	1
SRR13616017_contig12	85	T	9377	44	60	2	9375	0	0	0	0	0	2	8431	0	0	0	0	0	0	944	0	0	0	0	0	0.0002	0.9998	0	0	0	0	0	0.0002	0	1	1
SRR13616017_contig12	86	G	9135	44	60	1	0	9	9125	0	0	0	1	0	9	8143	0	0	0	0	0	0	982	0	0	0	0.0001	0	0.001	0.9989	0	0	0	0.0011	0	0.547227	1
SRR13616017_contig12	87	T	8635	46	60	9	8626	0	0	0	0	0	7	7433	0	0	0	0	0	2	1193	0	0	0	0	0	0.001	0.999	0	0	0	0	0	0.001	0	0.805845	1
SRR13616017_contig12	88	G	9375	45	60	0	0	2	9373	0	0	0	0	0	2	8153	0	0	0	0	0	0	1220	0	0	0	0	0	0.0002	0.9998	0	0	0	0.0002	0	1	1
SRR13616017_contig12	89	T	8731	46	60	4	8727	0	0	0	0	0	4	7454	0	0	0	0	0	0	1273	0	0	0	0	0	0.0005	0.9995	0	0	0	0	0	0.0005	0	0.906133	1
SRR13616017_contig12	90	G	9395	46	60	2	1	19	9373	0	0	0	2	1	19	8063	0	0	0	0	0	0	1310	0	0	0	0.0002	0.0001	0.002	0.9977	0	0	0	0.0023	0.002	0.311418	1
SRR13616017_contig12	91	G	8599	46	60	5	2	1	8591	0	0	0	5	2	1	7246	0	0	0	0	0	0	1345	0	0	0	0.0006	0.0002	0.0001	0.9991	0	0	0	0.0009	0	0.685806	1
SRR13616017_contig12	92	C	9390	46	60	0	26	9364	0	0	0	0	0	24	7938	0	0	0	0	0	2	1426	0	0	0	0	0	0.0028	0.9972	0	0	0	0	0.0028	0.0028	0.426506	1
SRR13616017_contig12	93	T	10208	46	60	2	10197	4	5	0	0	0	2	8726	3	5	0	0	0	0	1471	1	0	0	0	0	0.0002	0.9989	0.0004	0.0005	0	0	0	0.0011	0	0.672479	1
SRR13616017_contig12	94	G	10858	46	60	11	0	3	10844	0	0	0	7	0	3	9297	0	0	0	4	0	0	1547	0	0	0	0.001	0	0.0003	0.9987	0	0	0	0.0013	0.001	0.0870474	1
SRR13616017_contig12	95	T	10345	45	60	6	10338	1	0	0	0	0	6	8844	0	0	0	0	0	0	1494	1	0	0	0	0	0.0006	0.9993	0.0001	0	0	0	0	0.0007	0	0.0312216	1
SRR13616017_contig12	96	C	10627	46	60	0	20	10606	1	0	0	0	0	19	9050	1	0	0	0	0	1	1556	0	0	0	0	0	0.0019	0.998	0.0001	0	0	0	0.002	0.0019	0.435019	1
SRR13616017_contig12	97	A	11178	46	60	11151	27	0	0	0	0	0	9605	27	0	0	0	0	0	1546	0	0	0	0	0	0	0.9976	0.0024	0	0	0	0	0	0.0024	0.0024	0.0710438	1
SRR13616017_contig12	98	C	11630	45	60	0	1	11628	1	0	0	0	0	1	10071	1	0	0	0	0	0	1557	0	0	0	0	0	0.0001	0.9998	0.0001	0	0	0	0.0002	0	0.856759	1
SRR13616017_contig12	99	T	11953	44	60	4	11948	1	0	0	0	0	3	10451	1	0	0	0	0	1	1497	0	0	0	0	0	0.0003	0.9996	0.0001	0	0	0	0	0.0004	0	0.700965	1
SRR13616017_contig12	100	C	11870	45	60	0	3	11867	0	0	0	0	0	3	10310	0	0	0	0	0	0	1557	0	0	0	0	0	0.0003	0.9997	0	0	0	0	0.0003	0	1	1
SRR13616017_contig12	101	G	10999	45	60	3	2	2	10992	0	0	0	3	2	2	9427	0	0	0	0	0	0	1565	0	0	0	0.0003	0.0002	0.0002	0.9994	0	0	0	0.0006	0	0.76214	1
SRR13616017_contig12	102	G	10427	45	60	8	2	0	10417	0	0	0	6	2	0	8892	0	0	0	2	0	0	1525	0	0	0	0.0008	0.0002	0	0.999	0	0	0	0.001	0	0.597603	1
SRR13616017_contig12	103	C	11237	45	60	0	12	11222	3	0	0	0	0	10	9662	3	0	0	0	0	2	1560	0	0	0	0	0	0.0011	0.9987	0.0003	0	0	0	0.0013	0.0011	0.755381	1
SRR13616017_contig12	104	T	12236	45	60	3	12231	1	1	0	0	0	3	10681	0	1	0	0	0	0	1550	1	0	0	0	0	0.0002	0.9996	0.0001	0.0001	0	0	0	0.0004	0	0.0583387	1
SRR13616017_contig12	105	G	12076	45	60	12	0	1	12063	0	0	0	9	0	1	10503	0	0	0	3	0	0	1560	0	0	0	0.001	0	0.0001	0.9989	0	0	0	0.0011	0.001	0.427817	1
SRR13616017_contig12	106	C	11655	45	60	0	33	11621	1	0	0	0	0	31	10053	1	0	0	0	0	2	1568	0	0	0	0	0	0.0028	0.9971	0.0001	0	0	0	0.0029	0.0028	0.424195	1
SRR13616017_contig12	107	A	11888	45	60	11880	8	0	0	0	0	0	10311	8	0	0	0	0	0	1569	0	0	0	0	0	0	0.9993	0.0007	0	0	0	0	0	0.0007	0	0.561362	1
SRR13616017_contig12	108	T	12276	45	60	1	12275	0	0	0	0	0	1	10713	0	0	0	0	0	0	1562	0	0	0	0	0	0.0001	0.9999	0	0	0	0	0	0.0001	0	1	1
SRR13616017_contig12	109	G	12631	45	60	6	1	0	12624	0	0	0	5	1	0	11057	0	0	0	1	0	0	1567	0	0	0	0.0005	0.0001	0	0.9994	0	0	0	0.0006	0	0.886233	1
SRR13616017_contig12	110	C	12484	45	60	0	7	12474	3	0	0	0	0	4	10911	3	0	0	0	0	3	1563	0	0	0	0	0	0.0006	0.9992	0.0002	0	0	0	0.0008	0	0.0429449	1
SRR13616017_contig12	111	T	13122	44	60	1	13114	7	0	0	0	0	1	11556	6	0	0	0	0	0	1558	1	0	0	0	0	0.0001	0.9994	0.0005	0	0	0	0	0.0006	0	0.916907	1
SRR13616017_contig12	112	T	12622	45	60	3	12616	1	2	0	0	0	2	11042	1	2	0	0	0	1	1574	0	0	0	0	0	0.0002	0.9995	0.0001	0.0002	0	0	0	0.0005	0	0.654295	1
SRR13616017_contig12	113	A	12392	44	60	12369	23	0	0	0	0	0	10782	22	0	0	0	0	0	1587	1	0	0	0	0	0	0.9981	0.0019	0	0	0	0	0	0.0019	0.0019	0.366129	1
SRR13616017_contig12	114	G	12861	44	60	1	0	5	12855	0	0	0	1	0	5	11242	0	0	0	0	0	0	1613	0	0	0	0.0001	0	0.0004	0.9995	0	0	0	0.0005	0	0.650242	1
SRR13616017_contig12	115	T	12555	44	60	2	12552	1	0	0	0	0	2	10900	1	0	0	0	0	0	1652	0	0	0	0	0	0.0002	0.9998	0.0001	0	0	0	0	0.0002	0	0.796657	1
SRR13616017_contig12	116	G	12679	44	60	5	1	2	12671	0	0	0	5	1	2	10975	0	0	0	0	0	0	1696	0	0	0	0.0004	0.0001	0.0002	0.9994	0	0	0	0.0006	0	0.744349	1
SRR13616017_contig12	117	C	11823	43	60	0	10	11813	0	0	0	0	0	9	9871	0	0	0	0	0	1	1942	0	0	0	0	0	0.0008	0.9992	0	0	0	0	0.0008	0.0008	0.902563	1
SRR13616017_contig12	118	A	11579	42	60	11569	10	0	0	0	0	0	9744	10	0	0	0	0	0	1825	0	0	0	0	0	0	0.9991	0.0009	0	0	0	0	0	0.0009	0.0009	0.350134	1
SRR13616017_contig12	119	C	11810	42	60	1	5	11803	1	0	0	0	1	5	9718	1	0	0	0	0	0	2085	0	0	0	0	0.0001	0.0004	0.9994	0.0001	0	0	0	0.0006	0	0.681887	1
SRR13616017_contig12	120	T	11842	41	60	5	11837	0	0	0	0	0	2	10063	0	0	0	0	0	3	1774	0	0	0	0	0	0.0004	0.9996	0	0	0	0	0	0.0004	0	0.028414	1
SRR13616017_contig12	121	C	11825	41	60	0	8	11813	4	0	0	0	0	6	9607	4	0	0	0	0	2	2206	0	0	0	0	0	0.0007	0.999	0.0003	0	0	0	0.001	0	0.568548	1
SRR13616017_contig12	122	A	11581	41	60	11572	8	0	1	0	0	0	9376	8	0	1	0	0	0	2196	0	0	0	0	0	0	0.9992	0.0007	0	0.0001	0	0	0	0.0008	0	0.348619	1
SRR13616017_contig12	123	C	11802	41	60	0	8	11790	4	0	0	0	0	6	9536	1	0	0	0	0	2	2254	3	0	0	0	0	0.0007	0.999	0.0003	0	0	0	0.001	0	0.016199	1
SRR13616017_contig12	124	G	11253	41	60	9	0	2	11242	0	0	0	8	0	2	9058	0	0	0	1	0	0	2184	0	0	0	0.0008	0	0.0002	0.999	0	0	0	0.001	0	0.644208	1
SRR13616017_contig12	125	C	11688	41	60	0	2	11684	2	0	0	0	0	2	9300	1	0	0	0	0	0	2384	1	0	0	0	0	0.0002	0.9997	0.0002	0	0	0	0.0003	0	0.451298	1
SRR13616017_contig12	126	A	11369	41	60	11360	9	0	0	0	0	0	8859	9	0	0	0	0	0	2501	0	0	0	0	0	0	0.9992	0.0008	0	0	0	0	0	0.0008	0	0.233534	1
SRR13616017_contig12	127	G	11784	41	60	6	0	0	11778	0	0	0	6	0	0	9204	0	0	0	0	0	0	2574	0	0	0	0.0005	0	0	0.9995	0	0	0	0.0005	0	0.423065	1
SRR13616017_contig12	128	T	11480	41	60	4	11474	1	1	0	0	0	3	8775	1	1	0	0	0	1	2699	0	0	0	0	0	0.0003	0.9995	0.0001	0.0001	0	0	0	0.0005	0	0.891841	1
SRR13616017_contig12	129	A	11767	40	60	11761	5	1	0	0	0	0	8851	4	0	0	0	0	0	2910	1	1	0	0	0	0	0.9995	0.0004	0.0001	0	0	0	0	0.0005	0	0.21209	1
SRR13616017_contig12	130	T	11582	40	60	5	11577	0	0	0	0	0	1	8474	0	0	0	0	0	4	3103	0	0	0	0	0	0.0004	0.9996	0	0	0	0	0	0.0004	0	0.0292997	1
SRR13616017_contig12	131	A	11657	40	60	11648	7	1	1	0	0	0	8433	7	1	1	0	0	0	3215	0	0	0	0	0	0	0.9992	0.0006	0.0001	0.0001	0	0	0	0.0008	0	0.329935	1
SRR13616017_contig12	132	A	11437	39	60	11425	10	1	1	0	0	0	8229	10	1	1	0	0	0	3196	0	0	0	0	0	0	0.999	0.0009	0.0001	0.0001	0	0	0	0.001	0.0009	0.198565	1
SRR13616017_contig12	133	T	11475	39	60	1	11474	0	0	0	0	0	0	8304	0	0	0	0	0	1	3170	0	0	0	0	0	0.0001	0.9999	0	0	0	0	0	0.0001	0	0.616955	1
SRR13616017_contig12	134	T	11535	39	60	1	11532	1	1	0	0	0	0	8235	0	1	0	0	0	1	3297	1	0	0	0	0	0.0001	0.9997	0.0001	0.0001	0	0	0	0.0003	0	0.145109	1
SRR13616017_contig12	135	A	11550	39	60	11537	13	0	0	0	0	0	8289	13	0	0	0	0	0	3248	0	0	0	0	0	0	0.9989	0.0011	0	0	0	0	0	0.0011	0.0011	0.051431	1
SRR13616017_contig12	136	A	10870	39	60	10864	5	1	0	0	0	0	7620	5	1	0	0	0	0	3244	0	0	0	0	0	0	0.9994	0.0005	0.0001	0	0	0	0	0.0006	0	0.27891	1
SRR13616017_contig12	137	T	11383	38	60	6	11375	0	2	0	0	0	1	7925	0	2	0	0	0	5	3450	0	0	0	0	0	0.0005	0.9993	0	0.0002	0	0	0	0.0007	0	0.0120262	1
SRR13616017_contig12	138	A	11091	38	60	11081	7	1	2	0	0	0	7724	7	1	1	0	0	0	3357	0	0	1	0	0	0	0.9991	0.0006	0.0001	0.0002	0	0	0	0.0009	0	0.278781	1
SRR13616017_contig12	139	A	10784	38	60	10774	10	0	0	0	0	0	7599	10	0	0	0	0	0	3175	0	0	0	0	0	0	0.9991	0.0009	0	0	0	0	0	0.0009	0.0009	0.0897732	1
SRR13616017_contig12	140	C	11034	38	60	0	13	11016	5	0	0	0	0	7	7714	2	0	0	0	0	6	3302	3	0	0	0	0	0.0012	0.9984	0.0005	0	0	0	0.0016	0.0012	0.152526	1
SRR13616017_contig12	141	T	11618	38	60	10	11608	0	0	0	0	0	2	8213	0	0	0	0	0	8	3395	0	0	0	0	0	0.0009	0.9991	0	0	0	0	0	0.0009	0.0009	0.00148543	1
SRR13616017_contig12	142	A	11512	38	60	11488	24	0	0	0	0	0	8315	23	0	0	0	0	0	3173	1	0	0	0	0	0	0.9979	0.0021	0	0	0	0	0	0.0021	0.0021	0.0192917	1
SRR13616017_contig12	143	A	11470	38	60	11456	12	1	1	0	0	0	8051	11	0	1	0	0	0	3405	1	1	0	0	0	0	0.9988	0.001	0.0001	0.0001	0	0	0	0.0012	0.001	0.143771	1
SRR13616017_contig12	144	T	11367	38	60	4	11358	0	0	0	5	0	0	7985	0	0	0	0	0	4	3373	0	0	0	5	0	0.0004	0.9992	0	0	0	0.0004	0	0.0008	0	2.4106e-05	0.720239
SRR13616017_contig12	145	T	11620	38	60	4	11611	0	0	0	5	0	2	8130	0	0	0	0	0	2	3481	0	0	0	5	0	0.0003	0.9992	0	0	0	0.0004	0	0.0008	0	0.00200419	1
SRR13616017_contig12	146	A	11592	38	60	11582	10	0	0	0	0	0	8251	10	0	0	0	0	0	3331	0	0	0	0	0	0	0.9991	0.0009	0	0	0	0	0	0.0009	0.0009	0.0970457	1
SRR13616017_contig12	147	C	11790	38	60	0	52	11736	2	0	0	0	0	44	8303	1	0	0	0	0	8	3433	1	0	0	0	0	0.0044	0.9954	0.0002	0	0	0	0.0046	0.0044	0.0729839	1
SRR13616017_contig12	148	T	11956	38	60	8	11943	0	0	0	5	0	2	8557	0	0	0	5	0	6	3386	0	0	0	0	0	0.0007	0.9989	0	0	0	0.0004	0	0.0011	0	0.00513831	1
SRR13616017_contig12	149	G	11734	38	60	5	0	8	11706	0	15	0	5	0	3	8362	0	15	0	0	0	5	3344	0	0	0	0.0004	0	0.0007	0.9976	0	0.0013	0	0.0024	0.0013	0.00581111	1
SRR13616017_contig12	150	T	10816	37	60	7	10807	2	0	0	0	0	4	7843	2	0	0	0	0	3	2964	0	0	0	0	0	0.0006	0.9992	0.0002	0	0	0	0	0.0008	0	0.450933	1
SRR13616017_contig12	151	C	11357	37	60	0	5	11350	2	0	0	0	0	1	8157	1	0	0	0	0	4	3193	1	0	0	0	0	0.0004	0.9994	0.0002	0	0	0	0.0006	0	0.0284657	1
SRR13616017_contig12	152	G	11336	37	60	10	1	2	11323	0	0	0	8	1	2	8019	0	0	0	2	0	0	3304	0	0	0	0.0009	0.0001	0.0002	0.9989	0	0	0	0.0011	0.0009	0.649685	1
SRR13616017_contig12	153	T	10883	37	60	5	10878	0	0	0	0	0	3	7610	0	0	0	0	0	2	3268	0	0	0	0	0	0.0005	0.9995	0	0	0	0	0	0.0005	0	1	1
SRR13616017_contig12	154	T	9879	37	60	15	9860	0	4	0	0	0	7	6466	0	4	0	0	0	8	3394	0	0	0	0	0	0.0015	0.9981	0	0.0004	0	0	0	0.0019	0.0015	0.106764	1
SRR13616017_contig12	155	G	11607	37	60	5	0	3	11599	0	0	0	3	0	1	8180	0	0	0	2	0	2	3419	0	0	0	0.0004	0	0.0003	0.9993	0	0	0	0.0007	0	0.322934	1
SRR13616017_contig12	156	A	9831	37	60	9815	13	2	1	0	0	0	6465	13	2	1	0	0	0	3350	0	0	0	0	0	0	0.9984	0.0013	0.0002	0.0001	0	0	0	0.0016	0.0013	0.0404963	1
SRR13616017_contig12	157	C	11976	37	60	1	5	11967	3	0	0	0	1	4	8422	2	0	0	0	0	1	3545	1	0	0	0	0.0001	0.0004	0.9992	0.0003	0	0	0	0.0008	0	0.881935	1
SRR13616017_contig12	158	A	12079	37	60	12049	29	1	0	0	0	0	8499	28	1	0	0	0	0	3550	1	0	0	0	0	0	0.9975	0.0024	0.0001	0	0	0	0	0.0025	0.0024	0.00726421	1
SRR13616017_contig12	159	G	11871	37	60	16	4	2	11849	0	0	0	13	4	2	8377	0	0	0	3	0	0	3472	0	0	0	0.0013	0.0003	0.0002	0.9981	0	0	0	0.0019	0.0013	0.341579	1
SRR13616017_contig12	160	G	11486	37	60	5	1	3	11477	0	0	0	5	1	3	8116	0	0	0	0	0	0	3361	0	0	0	0.0004	0.0001	0.0003	0.9992	0	0	0	0.0008	0	0.292627	1
SRR13616017_contig12	161	A	10528	37	60	10512	16	0	0	0	0	0	7122	13	0	0	0	0	0	3390	3	0	0	0	0	0	0.9985	0.0015	0	0	0	0	0	0.0015	0.0015	0.375184	1
SRR13616017_contig12	162	C	12254	37	60	0	13	12237	4	0	0	0	0	13	8729	1	0	0	0	0	0	3508	3	0	0	0	0	0.0011	0.9986	0.0003	0	0	0	0.0014	0.0011	0.00898138	1
SRR13616017_contig12	163	A	11932	37	60	11922	10	0	0	0	0	0	8792	9	0	0	0	0	0	3130	1	0	0	0	0	0	0.9992	0.0008	0	0	0	0	0	0.0008	0.0008	0.418923	1
SRR13616017_contig12	164	C	12260	37	60	0	5	12253	2	0	0	0	0	4	8901	0	0	0	0	0	1	3352	2	0	0	0	0	0.0004	0.9994	0.0002	0	0	0	0.0006	0	0.0656958	1
SRR13616017_contig12	165	G	12106	37	60	3	0	1	12102	0	0	0	3	0	0	8708	0	0	0	0	0	1	3394	0	0	0	0.0002	0	0.0001	0.9997	0	0	0	0.0003	0	0.154506	1
SRR13616017_contig12	166	A	11282	37	60	11262	16	3	1	0	0	0	7771	14	3	0	0	0	0	3491	2	0	1	0	0	0	0.9982	0.0014	0.0003	0.0001	0	0	0	0.0018	0.0014	0.105353	1
SRR13616017_contig12	167	G	12688	37	60	10	0	2	12676	0	0	0	10	0	1	9275	0	0	0	0	0	1	3401	0	0	0	0.0008	0	0.0002	0.9991	0	0	0	0.0009	0.0008	0.121631	1
SRR13616017_contig12	168	T	12359	37	60	10	12349	0	0	0	0	0	2	8894	0	0	0	0	0	8	3455	0	0	0	0	0	0.0008	0.9992	0	0	0	0	0	0.0008	0.0008	0.000934997	1
SRR13616017_contig12	169	A	12808	37	60	12777	31	0	0	0	0	0	9463	29	0	0	0	0	0	3314	2	0	0	0	0	0	0.9976	0.0024	0	0	0	0	0	0.0024	0.0024	0.0232967	1
SRR13616017_contig12	170	A	12287	37	60	12274	13	0	0	0	0	0	9144	11	0	0	0	0	0	3130	2	0	0	0	0	0	0.9989	0.0011	0	0	0	0	0	0.0011	0.0011	0.604356	1
SRR13616017_contig12	171	C	12439	37	60	0	5	12432	2	0	0	0	0	5	9169	1	0	0	0	0	0	3263	1	0	0	0	0	0.0004	0.9994	0.0002	0	0	0	0.0006	0	0.306911	1
SRR13616017_contig12	172	T	12277	37	60	21	12169	87	0	0	0	0	10	9410	2	0	0	0	0	11	2759	85	0	0	0	0	0.0017	0.9912	0.0071	0	0	0	0	0.0088	0.0088	4.60154e-62	1.37485e-57
SRR13616017_contig12	173	C	12252	37	60	0	5	12243	4	0	0	0	0	4	9253	3	0	0	0	0	1	2990	1	0	0	0	0	0.0004	0.9993	0.0003	0	0	0	0.0007	0	0.973516	1
SRR13616017_contig12	174	G	11791	37	60	6	11	1	11764	0	9	0	5	11	0	8853	0	9	0	1	0	1	2911	0	0	0	0.0005	0.0009	0.0001	0.9977	0	0.0008	0	0.0023	0.0009	0.0434196	1
SRR13616017_contig12	175	T	10536	36	60	29	10437	64	6	0	0	0	3	8235	0	1	0	0	0	26	2202	64	5	0	0	0	0.0028	0.9906	0.0061	0.0006	0	0	0	0.0094	0.0088	5.66091e-70	1.69137e-65
SRR13616017_contig12	176	C	10904	37	60	7	10	10866	21	0	0	0	0	2	8447	18	0	0	0	7	8	2419	3	0	0	0	0.0006	0.0009	0.9965	0.0019	0	0	0	0.0035	0.0028	1.29922e-09	3.8818e-05
SRR13616017_contig12	177	T	11748	37	60	19	11714	9	6	0	0	0	1	9613	0	0	0	0	0	18	2101	9	6	0	0	0	0.0016	0.9971	0.0008	0.0005	0	0	0	0.0029	0.0016	8.81406e-31	2.63346e-26
SRR13616017_contig12	178	A	10262	37	60	10245	17	0	0	0	0	0	8164	11	0	0	0	0	0	2081	6	0	0	0	0	0	0.9983	0.0017	0	0	0	0	0	0.0017	0.0017	0.217999	1
SRR13616017_contig12	179	T	11152	37	60	3	11148	0	1	0	0	0	0	9239	0	1	0	0	0	3	1909	0	0	0	0	0	0.0003	0.9996	0	0.0001	0	0	0	0.0004	0	0.000639958	1
SRR13616017_contig12	180	C	11177	37	60	1	6	11169	1	0	0	0	1	4	9279	1	0	0	0	0	2	1890	0	0	0	0	0.0001	0.0005	0.9993	0.0001	0	0	0	0.0007	0	0.669363	1
SRR13616017_contig12	181	T	11524	37	60	32	11490	1	1	0	0	0	27	9533	0	1	0	0	0	5	1957	1	0	0	0	0	0.0028	0.997	0.0001	0.0001	0	0	0	0.003	0.0028	0.163155	1
SRR13616017_contig12	182	T	11187	37	60	7	11179	1	0	0	0	0	4	9387	0	0	0	0	0	3	1792	1	0	0	0	0	0.0006	0.9993	0.0001	0	0	0	0	0.0007	0	0.0113046	1
SRR13616017_contig12	183	C	11090	37	60	0	13	11075	2	0	0	0	0	11	9161	1	0	0	0	0	2	1914	1	0	0	0	0	0.0012	0.9986	0.0002	0	0	0	0.0014	0.0012	0.465333	1
SRR13616017_contig12	184	T	11567	37	60	14	11553	0	0	0	0	0	3	9614	0	0	0	0	0	11	1939	0	0	0	0	0	0.0012	0.9988	0	0	0	0	0	0.0012	0.0012	6.08838e-09	0.000181909
SRR13616017_contig12	185	G	11123	37	60	10	0	3	11110	0	0	0	9	0	2	9285	0	0	0	1	0	1	1825	0	0	0	0.0009	0	0.0003	0.9988	0	0	0	0.0012	0.0009	0.629543	1
SRR13616017_contig12	186	C	10472	37	60	0	11	10457	4	0	0	0	0	7	8692	1	0	0	0	0	4	1765	3	0	0	0	0	0.0011	0.9986	0.0004	0	0	0	0.0014	0.0011	0.00186492	1
SRR13616017_contig12	187	A	9303	37	60	9275	21	0	7	0	0	0	7734	20	0	5	0	0	0	1541	1	0	2	0	0	0	0.997	0.0023	0	0.0008	0	0	0	0.003	0.0023	0.24025	1
SRR13616017_contig12	188	G	10569	37	60	9	1	1	10558	0	0	0	7	1	1	9118	0	0	0	2	0	0	1440	0	0	0	0.0009	0.0001	0.0001	0.999	0	0	0	0.001	0	0.830655	1
SRR13616017_contig12	189	G	9523	37	60	7	0	4	9512	0	0	0	4	0	4	8219	0	0	0	3	0	0	1293	0	0	0	0.0007	0	0.0004	0.9988	0	0	0	0.0012	0	0.0571159	1
SRR13616017_contig12	190	C	9808	37	60	0	4	9802	2	0	0	0	0	3	8592	2	0	0	0	0	1	1210	0	0	0	0	0	0.0004	0.9994	0.0002	0	0	0	0.0006	0	0.646132	1
SRR13616017_contig12	191	T	10061	37	60	37	9952	45	27	0	0	0	2	8920	1	2	0	0	0	35	1032	44	25	0	0	0	0.0037	0.9892	0.0045	0.0027	0	0	0	0.0108	0.0108	1.54343e-168	4.61147e-164
SRR13616017_contig12	192	G	9600	37	60	5	0	2	9593	0	0	0	5	0	1	8544	0	0	0	0	0	1	1049	0	0	0	0.0005	0	0.0002	0.9993	0	0	0	0.0007	0	0.153591	1
SRR13616017_contig12	193	C	6669	36	60	1	2	6657	9	0	0	0	1	2	5654	8	0	0	0	0	0	1003	1	0	0	0	0.0001	0.0003	0.9982	0.0013	0	0	0	0.0018	0	0.886777	1
SRR13616017_contig12	194	T	8240	37	60	6	8227	7	0	0	0	0	4	7371	0	0	0	0	0	2	856	7	0	0	0	0	0.0007	0.9984	0.0008	0	0	0	0	0.0016	0	1.99848e-14	5.97105e-10
SRR13616017_contig12	195	T	8753	37	60	2	8746	5	0	0	0	0	0	7814	1	0	0	0	0	2	932	4	0	0	0	0	0.0002	0.9992	0.0006	0	0	0	0	0.0008	0	8.45987e-10	2.52764e-05
SRR13616017_contig12	196	A	8273	37	60	8254	13	0	6	0	0	0	7395	13	0	6	0	0	0	859	0	0	0	0	0	0	0.9977	0.0016	0	0.0007	0	0	0	0.0023	0.0016	0.3318	1
SRR13616017_contig12	197	C	8258	37	60	0	14	8242	2	0	0	0	0	14	7285	2	0	0	0	0	0	957	0	0	0	0	0	0.0017	0.9981	0.0002	0	0	0	0.0019	0.0017	0.349707	1
SRR13616017_contig12	198	G	7176	37	60	5	0	3	7168	0	0	0	4	0	3	6127	0	0	0	1	0	0	1041	0	0	0	0.0007	0	0.0004	0.9989	0	0	0	0.0011	0	0.729573	1
SRR13616017_contig12	199	G	7089	37	60	5	1	2	7081	0	0	0	4	1	1	6034	0	0	0	1	0	1	1047	0	0	0	0.0007	0.0001	0.0003	0.9989	0	0	0	0.0011	0	0.522648	1
SRR13616017_contig12	200	T	7051	37	60	4	7042	0	1	0	4	0	3	5962	0	1	0	4	0	1	1080	0	0	0	0	0	0.0006	0.9987	0	0.0001	0	0.0006	0	0.0013	0	0.754541	1
SRR13616017_contig12	201	T	8483	40	60	3	8474	1	1	0	4	0	2	5838	1	1	0	4	0	1	2636	0	0	0	0	0	0.0004	0.9989	0.0001	0.0001	0	0.0005	0	0.0011	0	0.606536	1
SRR13616017_contig12	202	T	8740	40	60	1	8739	0	0	0	0	0	0	6276	0	0	0	0	0	1	2463	0	0	0	0	0	0.0001	0.9999	0	0	0	0	0	0.0001	0	0.627879	1
SRR13616017_contig12	203	C	10623	43	60	0	17	10606	0	0	0	0	0	9	5645	0	0	0	0	0	8	4961	0	0	0	0	0	0.0016	0.9984	0	0	0	0	0.0016	0.0016	1	1
SRR13616017_contig12	204	G	10843	43	60	8	0	2	10833	0	0	0	4	0	0	5557	0	0	0	4	0	2	5276	0	0	0	0.0007	0	0.0002	0.9991	0	0	0	0.0009	0	0.347947	1
SRR13616017_contig12	205	T	10405	43	60	6	10396	3	0	0	0	0	0	5286	2	0	0	0	0	6	5110	1	0	0	0	0	0.0006	0.9991	0.0003	0	0	0	0	0.0009	0	0.0386887	1
SRR13616017_contig12	206	C	11113	44	60	1	9	11099	4	0	0	0	0	2	4774	2	0	0	0	1	7	6325	2	0	0	0	0.0001	0.0008	0.9987	0.0004	0	0	0	0.0013	0	0.489867	1
SRR13616017_contig12	207	C	12016	44	60	6	9	12000	1	0	0	0	4	3	5358	0	0	0	0	2	6	6642	1	0	0	0	0.0005	0.0007	0.9987	0.0001	0	0	0	0.0013	0	0.484412	1
SRR13616017_contig12	208	G	12833	44	60	15	0	0	12818	0	0	0	11	0	0	5054	0	0	0	4	0	0	7764	0	0	0	0.0012	0	0	0.9988	0	0	0	0.0012	0.0012	0.0154931	1
SRR13616017_contig12	209	T	12584	44	60	8	12576	0	0	0	0	0	2	4484	0	0	0	0	0	6	8092	0	0	0	0	0	0.0006	0.9994	0	0	0	0	0	0.0006	0	0.794998	1
SRR13616017_contig12	210	G	13863	45	60	9	0	2	13852	0	0	0	2	0	1	4713	0	0	0	7	0	1	9139	0	0	0	0.0006	0	0.0001	0.9992	0	0	0	0.0008	0	0.675127	1
SRR13616017_contig12	211	T	13430	44	60	8	13420	2	0	0	0	0	0	4214	0	0	0	0	0	8	9206	2	0	0	0	0	0.0006	0.9993	0.0001	0	0	0	0	0.0007	0	0.101475	1
SRR13616017_contig12	212	T	13739	45	60	7	13727	5	0	0	0	0	3	4574	2	0	0	0	0	4	9153	3	0	0	0	0	0.0005	0.9991	0.0004	0	0	0	0	0.0009	0	0.824273	1
SRR13616017_contig12	213	G	13634	44	60	12	0	0	13622	0	0	0	5	0	0	4619	0	0	0	7	0	0	9003	0	0	0	0.0009	0	0	0.9991	0	0	0	0.0009	0.0009	0.792997	1
SRR13616017_contig12	214	C	13742	44	60	1	19	13720	2	0	0	0	1	7	4502	0	0	0	0	0	12	9218	2	0	0	0	0.0001	0.0014	0.9984	0.0001	0	0	0	0.0016	0.0014	0.367066	1
SRR13616017_contig12	215	A	13510	44	60	13498	6	1	5	0	0	0	4279	6	0	3	0	0	0	9219	0	1	2	0	0	0	0.9991	0.0004	0.0001	0.0004	0	0	0	0.0009	0	0.001637	1
SRR13616017_contig12	216	G	13347	44	60	7	0	0	13340	0	0	0	5	0	0	4649	0	0	0	2	0	0	8691	0	0	0	0.0005	0	0	0.9995	0	0	0	0.0005	0	0.102348	1
SRR13616017_contig12	217	C	13202	44	60	1	5	13194	2	0	0	0	0	0	4481	2	0	0	0	1	5	8713	0	0	0	0	0.0001	0.0004	0.9994	0.0002	0	0	0	0.0006	0	0.0727	1
SRR13616017_contig12	218	C	14051	44	60	0	6	14044	1	0	0	0	0	1	4704	1	0	0	0	0	5	9340	0	0	0	0	0	0.0004	0.9995	0.0001	0	0	0	0.0005	0	0.253046	1
SRR13616017_contig12	219	G	13747	44	60	8	0	1	13738	0	0	0	1	0	1	4256	0	0	0	7	0	0	9482	0	0	0	0.0006	0	0.0001	0.9993	0	0	0	0.0007	0	0.173274	1
SRR13616017_contig12	220	A	13592	43	60	13586	5	0	1	0	0	0	3810	2	0	0	0	0	0	9776	3	0	1	0	0	0	0.9996	0.0004	0	0.0001	0	0	0	0.0004	0	0.689398	1
SRR13616017_contig12	221	T	11373	43	60	11	11361	1	0	0	0	0	0	4483	0	0	0	0	0	11	6878	1	0	0	0	0	0.001	0.9989	0.0001	0	0	0	0	0.0011	0.001	0.0200798	1
SRR13616017_contig12	222	C	14251	44	60	0	7	14243	1	0	0	0	0	0	4386	0	0	0	0	0	7	9857	1	0	0	0	0	0.0005	0.9994	0.0001	0	0	0	0.0006	0	0.168738	1
SRR13616017_contig12	223	A	14467	43	60	14459	8	0	0	0	0	0	4404	5	0	0	0	0	0	10055	3	0	0	0	0	0	0.9994	0.0006	0	0	0	0	0	0.0006	0	0.11316	1
SRR13616017_contig12	224	T	12627	43	60	7	12609	11	0	0	0	0	0	4363	0	0	0	0	0	7	8246	11	0	0	0	0	0.0006	0.9986	0.0009	0	0	0	0	0.0014	0.0009	0.0085797	1
SRR13616017_contig12	225	C	13723	43	60	0	12	13710	1	0	0	0	0	2	4231	0	0	0	0	0	10	9479	1	0	0	0	0	0.0009	0.9991	0.0001	0	0	0	0.0009	0.0009	0.454192	1
SRR13616017_contig12	226	A	14583	43	60	14572	10	0	1	0	0	0	4292	9	0	0	0	0	0	10280	1	0	1	0	0	0	0.9992	0.0007	0	0.0001	0	0	0	0.0008	0.0007	0.00012127	1
SRR13616017_contig12	227	G	13740	43	60	7	0	1	13732	0	0	0	1	0	1	4416	0	0	0	6	0	0	9316	0	0	0	0.0005	0	0.0001	0.9994	0	0	0	0.0006	0	0.208605	1
SRR13616017_contig12	228	C	14017	43	60	0	6	13998	1	0	12	0	0	0	4400	0	0	0	0	0	6	9598	1	0	12	0	0	0.0004	0.9986	0.0001	0	0.0009	0	0.0014	0.0009	0.0334854	1
SRR13616017_contig12	229	A	13680	43	60	13656	6	5	1	0	12	0	4526	4	0	0	0	0	0	9130	2	5	1	0	12	0	0.9982	0.0004	0.0004	0.0001	0	0.0009	0	0.0018	0.0009	0.0176034	1
SRR13616017_contig12	230	C	14052	43	60	0	7	14045	0	0	0	0	0	1	4477	0	0	0	0	0	6	9568	0	0	0	0	0	0.0005	0.9995	0	0	0	0	0.0005	0	0.553271	1
SRR13616017_contig12	231	A	14038	43	60	14026	12	0	0	0	0	0	4472	11	0	0	0	0	0	9554	1	0	0	0	0	0	0.9991	0.0009	0	0	0	0	0	0.0009	0.0009	3.62237e-05	1
SRR13616017_contig12	232	T	12694	43	60	3	12687	0	4	0	0	0	0	4403	0	4	0	0	0	3	8284	0	0	0	0	0	0.0002	0.9994	0	0.0003	0	0	0	0.0006	0	0.010473	1
SRR13616017_contig12	233	C	13336	43	60	0	5	13330	1	0	0	0	0	2	4281	0	0	0	0	0	3	9049	1	0	0	0	0	0.0004	0.9996	0.0001	0	0	0	0.0004	0	0.735042	1
SRR13616017_contig12	234	T	14019	43	60	10	14008	0	1	0	0	0	0	4424	0	0	0	0	0	10	9584	0	1	0	0	0	0.0007	0.9992	0	0.0001	0	0	0	0.0008	0.0007	0.0790326	1
SRR13616017_contig12	235	A	13987	42	60	13962	8	1	16	0	0	0	4246	5	0	0	0	0	0	9716	3	1	16	0	0	0	0.9982	0.0006	0.0001	0.0011	0	0	0	0.0018	0.0011	0.0101002	1
SRR13616017_contig12	236	G	13363	42	60	6	0	0	13357	0	0	0	1	0	0	4056	0	0	0	5	0	0	9301	0	0	0	0.0004	0	0	0.9996	0	0	0	0.0004	0	0.775187	1
SRR13616017_contig12	237	G	13231	42	60	6	0	2	13223	0	0	0	2	0	2	4010	0	0	0	4	0	0	9213	0	0	0	0.0005	0	0.0002	0.9994	0	0	0	0.0006	0	0.0993215	1
SRR13616017_contig12	238	T	13094	42	60	17	13068	1	8	0	0	0	3	3871	0	0	0	0	0	14	9197	1	8	0	0	0	0.0013	0.998	0.0001	0.0006	0	0	0	0.002	0.0013	0.175285	1
SRR13616017_contig12	239	T	12904	42	60	9	12882	13	0	0	0	0	1	4197	6	0	0	0	0	8	8685	7	0	0	0	0	0.0007	0.9983	0.001	0	0	0	0	0.0017	0.001	0.225483	1
SRR13616017_contig12	240	T	12229	41	60	12	12205	7	0	0	5	0	0	4036	0	0	0	0	0	12	8169	7	0	0	5	0	0.001	0.998	0.0006	0	0	0.0004	0	0.002	0.001	0.00792967	1
SRR13616017_contig12	241	C	13273	41	60	0	47	13219	2	0	5	0	0	6	3868	1	0	0	0	0	41	9351	1	0	5	0	0	0.0035	0.9959	0.0002	0	0.0004	0	0.0041	0.0035	0.0343998	1
SRR13616017_contig12	242	G	12858	41	60	6	0	8	12844	0	0	0	2	0	3	3698	0	0	0	4	0	5	9146	0	0	0	0.0005	0	0.0006	0.9989	0	0	0	0.0011	0	0.836998	1
SRR13616017_contig12	243	T	11602	40	60	20	11579	3	0	0	0	0	3	3622	0	0	0	0	0	17	7957	3	0	0	0	0	0.0017	0.998	0.0003	0	0	0	0	0.002	0.0017	0.147554	1
SRR13616017_contig12	244	C	11432	40	60	1	7	11423	1	0	0	0	0	2	3563	1	0	0	0	1	5	7860	0	0	0	0	0.0001	0.0006	0.9992	0.0001	0	0	0	0.0008	0	0.443362	1
SRR13616017_contig12	245	C	12529	40	60	0	12	12514	3	0	0	0	0	2	3782	0	0	0	0	0	10	8732	3	0	0	0	0	0.001	0.9988	0.0002	0	0	0	0.0012	0.001	0.309836	1
SRR13616017_contig12	246	G	13264	40	60	11	1	2	13250	0	0	0	3	1	1	3529	0	0	0	8	0	1	9721	0	0	0	0.0008	0.0001	0.0002	0.9989	0	0	0	0.0011	0.0008	0.345652	1
SRR13616017_contig12	247	G	12534	40	60	5	1	4	12524	0	0	0	2	1	3	3117	0	0	0	3	0	1	9407	0	0	0	0.0004	0.0001	0.0003	0.9992	0	0	0	0.0008	0	0.0294241	1
SRR13616017_contig12	248	G	13005	40	60	3	0	2	13000	0	0	0	3	0	2	3397	0	0	0	0	0	0	9603	0	0	0	0.0002	0	0.0002	0.9996	0	0	0	0.0004	0	0.000859128	1
SRR13616017_contig12	249	T	13424	40	60	7	13416	0	1	0	0	0	0	3370	0	0	0	0	0	7	10046	0	1	0	0	0	0.0005	0.9994	0	0.0001	0	0	0	0.0006	0	0.261438	1
SRR13616017_contig12	250	G	13701	40	60	9	0	6	13686	0	0	0	3	0	1	3671	0	0	0	6	0	5	10015	0	0	0	0.0007	0	0.0004	0.9989	0	0	0	0.0011	0	0.775049	1
SRR13616017_contig12	251	T	13467	40	60	9	13457	1	0	0	0	0	0	3322	0	0	0	0	0	9	10135	1	0	0	0	0	0.0007	0.9993	0.0001	0	0	0	0	0.0007	0	0.194276	1
SRR13616017_contig12	252	G	13682	40	60	6	0	5	13660	0	11	0	2	0	2	3438	0	0	0	4	0	3	10222	0	11	0	0.0004	0	0.0004	0.9984	0	0.0008	0	0.0016	0.0008	0.212606	1
SRR13616017_contig12	253	A	12290	39	60	12278	10	0	2	0	0	0	2496	4	0	1	0	0	0	9782	6	0	1	0	0	0	0.999	0.0008	0	0.0002	0	0	0	0.001	0.0008	0.176376	1
SRR13616017_contig12	254	C	13414	40	60	4	7	13403	0	0	0	0	0	4	3202	0	0	0	0	4	3	10201	0	0	0	0	0.0003	0.0005	0.9992	0	0	0	0	0.0008	0	0.0636073	1
SRR13616017_contig12	255	C	14422	41	60	0	9	14411	2	0	0	0	0	4	3224	0	0	0	0	0	5	11187	2	0	0	0	0	0.0006	0.9992	0.0001	0	0	0	0.0008	0	0.212332	1
SRR13616017_contig12	256	G	15175	41	60	8	0	2	15165	0	0	0	0	0	0	2918	0	0	0	8	0	2	12247	0	0	0	0.0005	0	0.0001	0.9993	0	0	0	0.0007	0	0.303879	1
SRR13616017_contig12	257	A	14734	41	60	14705	2	0	1	0	26	0	2575	1	0	0	0	6	0	12130	1	0	1	0	20	0	0.998	0.0001	0	0.0001	0	0.0018	0	0.002	0.0018	0.526389	1
SRR13616017_contig12	258	A	15617	41	60	15614	2	1	0	0	0	0	2841	2	0	0	0	0	0	12773	0	1	0	0	0	0	0.9998	0.0001	0.0001	0	0	0	0	0.0002	0	0.0100029	1
SRR13616017_contig12	259	A	15761	41	60	15757	2	1	1	0	0	0	2756	1	0	0	0	0	0	13001	1	1	1	0	0	0	0.9997	0.0001	0.0001	0.0001	0	0	0	0.0003	0	0.595883	1
SRR13616017_contig12	260	G	15109	40	60	6	0	4	15098	0	1	0	0	0	0	2402	0	1	0	6	0	4	12696	0	0	0	0.0004	0	0.0003	0.9993	0	0.0001	0	0.0007	0	0.0664041	1
SRR13616017_contig12	261	G	15228	40	60	8	0	1	15219	0	0	0	1	0	0	2406	0	0	0	7	0	1	12813	0	0	0	0.0005	0	0.0001	0.9994	0	0	0	0.0006	0	0.880934	1
SRR13616017_contig12	262	T	15822	40	60	13	15808	1	0	0	0	0	0	2381	0	0	0	0	0	13	13427	1	0	0	0	0	0.0008	0.9991	0.0001	0	0	0	0	0.0009	0.0008	0.289063	1
SRR13616017_contig12	263	A	15919	40	60	15913	4	0	2	0	0	0	2520	1	0	1	0	0	0	13393	3	0	1	0	0	0	0.9996	0.0003	0	0.0001	0	0	0	0.0004	0	0.367466	1
SRR13616017_contig12	264	A	16131	39	60	16126	5	0	0	0	0	0	2218	0	0	0	0	0	0	13908	5	0	0	0	0	0	0.9997	0.0003	0	0	0	0	0	0.0003	0	0.807598	1
SRR13616017_contig12	265	G	15644	39	60	5	0	1	15638	0	0	0	1	0	0	2027	0	0	0	4	0	1	13611	0	0	0	0.0003	0	0.0001	0.9996	0	0	0	0.0004	0	0.831775	1
SRR13616017_contig12	266	A	15882	39	60	15880	2	0	0	0	0	0	1958	1	0	0	0	0	0	13922	1	0	0	0	0	0	0.9999	0.0001	0	0	0	0	0	0.0001	0	0.585941	1
SRR13616017_contig12	267	T	15797	39	60	18	15778	1	0	0	0	0	1	2123	1	0	0	0	0	17	13655	0	0	0	0	0	0.0011	0.9988	0.0001	0	0	0	0	0.0012	0.0011	0.0247474	1
SRR13616017_contig12	268	G	15793	39	60	11	0	2	15780	0	0	0	0	0	1	2214	0	0	0	11	0	1	13566	0	0	0	0.0007	0	0.0001	0.9992	0	0	0	0.0008	0.0007	0.139361	1
SRR13616017_contig12	269	G	15221	38	60	5	0	1	15215	0	0	0	2	0	0	1947	0	0	0	3	0	1	13268	0	0	0	0.0003	0	0.0001	0.9996	0	0	0	0.0004	0	0.177303	1
SRR13616017_contig12	270	A	14951	38	60	14936	11	0	4	0	0	0	1872	3	0	0	0	0	0	13064	8	0	4	0	0	0	0.999	0.0007	0	0.0003	0	0	0	0.001	0.0007	0.252729	1
SRR13616017_contig12	271	G	15815	38	60	8	0	3	15804	0	0	0	1	0	1	2185	0	0	0	7	0	2	13619	0	0	0	0.0005	0	0.0002	0.9993	0	0	0	0.0007	0	0.615779	1
SRR13616017_contig12	272	A	15765	38	60	15756	6	0	3	0	0	0	1760	3	0	0	0	0	0	13996	3	0	3	0	0	0	0.9994	0.0004	0	0.0002	0	0	0	0.0006	0	0.00872837	1
SRR13616017_contig12	273	G	15603	38	60	9	1	1	15592	0	0	0	0	0	1	2298	0	0	0	9	1	0	13294	0	0	0	0.0006	0.0001	0.0001	0.9993	0	0	0	0.0007	0	0.0571714	1
SRR13616017_contig12	274	C	14190	38	60	1	15	14172	2	0	0	0	0	0	2220	0	0	0	0	1	15	11952	2	0	0	0	0.0001	0.0011	0.9987	0.0001	0	0	0	0.0013	0.0011	0.341759	1
SRR13616017_contig12	275	C	15849	38	60	8	7	15831	3	1	0	0	2	0	2316	0	0	0	0	6	7	13515	3	1	0	0	0.0005	0.0004	0.9989	0.0002	0.0001	0	0	0.0012	0	0.63138	1	CAA:(0,1)
SRR13616017_contig12	276	T	15322	38	60	14	15294	10	4	0	0	0	0	1949	0	0	0	0	0	14	13345	10	4	0	0	0	0.0009	0.9982	0.0007	0.0003	0	0	0	0.0018	0.0016	0.252093	1
SRR13616017_contig12	277	T	16471	38	60	10	16449	12	0	0	0	0	0	2338	0	0	0	0	0	10	14111	12	0	0	0	0	0.0006	0.9987	0.0007	0	0	0	0	0.0013	0.0013	0.161678	1
SRR13616017_contig12	278	G	15737	38	60	6	0	4	15727	0	0	0	1	0	0	2436	0	0	0	5	0	4	13291	0	0	0	0.0004	0	0.0003	0.9994	0	0	0	0.0006	0	0.690917	1
SRR13616017_contig12	279	T	13602	37	60	14	13587	1	0	0	0	0	0	2212	0	0	0	0	0	14	11375	1	0	0	0	0	0.001	0.9989	0.0001	0	0	0	0	0.0011	0.001	0.232667	1
SRR13616017_contig12	280	C	13777	37	60	0	21	13753	3	0	0	0	0	1	2248	0	0	0	0	0	20	11505	3	0	0	0	0	0.0015	0.9983	0.0002	0	0	0	0.0017	0.0015	0.266451	1
SRR13616017_contig12	281	C	14075	37	60	3	4	14065	3	0	0	0	0	0	2260	0	0	0	0	3	4	11805	3	0	0	0	0.0002	0.0003	0.9993	0.0002	0	0	0	0.0007	0	0.590408	1
SRR13616017_contig12	282	C	15881	38	60	3	3	15871	4	0	0	0	0	0	2360	0	0	0	0	3	3	13511	4	0	0	0	0.0002	0.0002	0.9994	0.0003	0	0	0	0.0006	0	0.626639	1
SRR13616017_contig12	283	T	15876	38	60	18	15858	0	0	0	0	0	0	2348	0	0	0	0	0	18	13510	0	0	0	0	0	0.0011	0.9989	0	0	0	0	0	0.0011	0.0011	0.150896	1
SRR13616017_contig12	284	G	15868	38	60	10	7	2	15849	0	0	0	1	0	0	2357	0	0	0	9	7	2	13492	0	0	0	0.0006	0.0004	0.0001	0.9988	0	0	0	0.0012	0.0006	0.623856	1
SRR13616017_contig12	285	G	15404	37	60	5	1	5	15393	0	0	0	2	1	0	2098	0	0	0	3	0	5	13295	0	0	0	0.0003	0.0001	0.0003	0.9993	0	0	0	0.0007	0	0.0179611	1
SRR13616017_contig12	286	T	15566	37	60	32	15520	9	0	0	5	0	1	2230	0	0	0	0	0	31	13290	9	0	0	5	0	0.0021	0.997	0.0006	0	0	0.0003	0	0.003	0.0021	0.130936	1
SRR13616017_contig12	287	T	15020	37	60	24	14995	1	0	0	0	0	0	2271	0	0	0	0	0	24	12724	1	0	0	0	0	0.0016	0.9983	0.0001	0	0	0	0	0.0017	0.0016	0.10749	1
SRR13616017_contig12	288	T	12407	37	60	19	12386	1	1	0	0	0	0	2369	0	0	0	0	0	19	10017	1	1	0	0	0	0.0015	0.9983	0.0001	0.0001	0	0	0	0.0017	0.0015	0.174417	1
SRR13616017_contig12	289	C	15643	37	60	0	5	15637	1	0	0	0	0	0	2298	0	0	0	0	0	5	13339	1	0	0	0	0	0.0003	0.9996	0.0001	0	0	0	0.0004	0	0.596428	1
SRR13616017_contig12	290	A	15972	37	60	15963	7	0	2	0	0	0	2306	2	0	2	0	0	0	13657	5	0	0	0	0	0	0.9994	0.0004	0	0.0001	0	0	0	0.0006	0	0.00153491	1
SRR13616017_contig12	291	A	14820	37	60	14811	9	0	0	0	0	0	2214	3	0	0	0	0	0	12597	6	0	0	0	0	0	0.9994	0.0006	0	0	0	0	0	0.0006	0	0.280821	1
SRR13616017_contig12	292	C	15645	37	60	0	9	15630	6	0	0	0	0	1	2391	0	0	0	0	0	8	13239	6	0	0	0	0	0.0006	0.999	0.0004	0	0	0	0.001	0	0.547426	1
SRR13616017_contig12	293	G	15966	37	60	14	0	0	15952	0	0	0	2	0	0	2391	0	0	0	12	0	0	13561	0	0	0	0.0009	0	0	0.9991	0	0	0	0.0009	0.0009	1	1
SRR13616017_contig12	294	A	16662	37	60	16652	10	0	0	0	0	0	2321	9	0	0	0	0	0	14331	1	0	0	0	0	0	0.9994	0.0006	0	0	0	0	0	0.0006	0.0006	9.34814e-11	2.79304e-06
SRR13616017_contig12	295	G	16351	37	60	5	0	2	16344	0	0	0	0	0	1	2840	0	0	0	5	0	1	13504	0	0	0	0.0003	0	0.0001	0.9996	0	0	0	0.0004	0	0.281634	1
SRR13616017_contig12	296	A	15838	37	60	15825	6	0	1	0	6	0	2540	2	0	0	0	0	0	13285	4	0	1	0	6	0	0.9992	0.0004	0	0.0001	0	0.0004	0	0.0008	0	0.44561	1
SRR13616017_contig12	297	A	16034	37	60	16025	7	0	2	0	0	0	2660	2	0	1	0	0	0	13365	5	0	1	0	0	0	0.9994	0.0004	0	0.0001	0	0	0	0.0006	0	0.311233	1
SRR13616017_contig12	298	A	15815	37	60	15803	11	1	0	0	0	0	2560	3	0	0	0	0	0	13243	8	1	0	0	0	0	0.9992	0.0007	0.0001	0	0	0	0	0.0008	0.0007	0.552677	1
SRR13616017_contig12	299	A	15046	37	60	15029	17	0	0	0	0	0	2603	2	0	0	0	0	0	12426	15	0	0	0	0	0	0.9989	0.0011	0	0	0	0	0	0.0011	0.0011	0.776161	1
SRR13616017_contig12	300	C	16102	37	60	0	22	16078	2	0	0	0	0	2	2988	0	0	0	0	0	20	13090	2	0	0	0	0	0.0014	0.9985	0.0001	0	0	0	0.0015	0.0014	0.413621	1
SRR13616017_contig12	301	A	13257	37	60	13233	24	0	0	0	0	0	3083	3	0	0	0	0	0	10150	21	0	0	0	0	0	0.9982	0.0018	0	0	0	0	0	0.0018	0.0018	0.313042	1
SRR13616017_contig12	302	C	13605	37	60	1	5	13597	2	0	0	0	0	1	3079	0	0	0	0	1	4	10518	2	0	0	0	0.0001	0.0004	0.9994	0.0001	0	0	0	0.0006	0	0.825895	1
SRR13616017_contig12	303	A	10901	37	60	10880	10	11	0	0	0	0	2992	3	0	0	0	0	0	7888	7	11	0	0	0	0	0.9981	0.0009	0.001	0	0	0	0	0.0019	0.0019	0.122295	1
SRR13616017_contig12	304	C	10544	37	60	1	10	10533	0	0	0	0	0	2	2974	0	0	0	0	1	8	7559	0	0	0	0	0.0001	0.0009	0.999	0	0	0	0	0.001	0.0009	0.694991	1
SRR13616017_contig12	305	G	9315	37	60	23	0	0	9292	0	0	0	3	0	0	3023	0	0	0	20	0	0	6269	0	0	0	0.0025	0	0	0.9975	0	0	0	0.0025	0.0025	0.0766435	1
SRR13616017_contig12	306	T	8259	37	60	11	7646	583	19	0	0	0	0	2872	1	0	0	0	0	11	4774	582	19	0	0	0	0.0013	0.9258	0.0706	0.0023	0	0	0	0.0742	0.0742	1.5701e-75	4.69114e-71
SRR13616017_contig12	307	C	8136	37	60	0	3	8131	2	0	0	0	0	1	3003	0	0	0	0	0	2	5128	2	0	0	0	0	0.0004	0.9994	0.0002	0	0	0	0.0006	0	0.552207	1
SRR13616017_contig12	308	C	8466	38	60	0	4	8462	0	0	0	0	0	1	3109	0	0	0	0	0	3	5353	0	0	0	0	0	0.0005	0.9995	0	0	0	0	0.0005	0	1	1
SRR13616017_contig12	309	A	8289	38	60	8000	74	91	124	0	0	0	3143	1	0	0	0	0	0	4857	73	91	124	0	0	0	0.9651	0.0089	0.011	0.015	0	0	0	0.0349	0.0349	1.02345e-38	3.05786e-34
SRR13616017_contig12	310	A	7101	38	60	7086	10	2	3	0	0	0	3067	4	0	0	0	0	0	4019	6	2	3	0	0	0	0.9979	0.0014	0.0003	0.0004	0	0	0	0.0021	0.0014	0.27736	1
SRR13616017_contig12	311	C	7733	38	60	0	5	7727	1	0	0	0	0	0	3524	1	0	0	0	0	5	4203	0	0	0	0	0	0.0006	0.9992	0.0001	0	0	0	0.0008	0	0.0677528	1
SRR13616017_contig12	312	T	7015	38	60	3	7011	1	0	0	0	0	1	3712	0	0	0	0	0	2	3299	1	0	0	0	0	0.0004	0.9994	0.0001	0	0	0	0	0.0006	0	0.452128	1
SRR13616017_contig12	313	C	7947	39	60	0	19	7928	0	0	0	0	0	0	3430	0	0	0	0	0	19	4498	0	0	0	0	0	0.0024	0.9976	0	0	0	0	0.0024	0.0024	0.000355536	1
SRR13616017_contig12	314	A	8298	39	60	8293	5	0	0	0	0	0	3409	5	0	0	0	0	0	4884	0	0	0	0	0	0	0.9994	0.0006	0	0	0	0	0	0.0006	0	0.0263673	1
SRR13616017_contig12	315	G	7886	39	60	3	0	0	7883	0	0	0	1	0	0	3290	0	0	0	2	0	0	4593	0	0	0	0.0004	0	0	0.9996	0	0	0	0.0004	0	1	1
SRR13616017_contig12	316	T	7787	39	60	3	7767	12	5	0	0	0	1	3301	0	0	0	0	0	2	4466	12	5	0	0	0	0.0004	0.9974	0.0015	0.0006	0	0	0	0.0026	0.0015	0.00546689	1
SRR13616017_contig12	317	T	7621	38	60	9	7612	0	0	0	0	0	2	3197	0	0	0	0	0	7	4415	0	0	0	0	0	0.0012	0.9988	0	0	0	0	0	0.0012	0	0.38781	1
SRR13616017_contig12	318	T	8036	39	60	5	8031	0	0	0	0	0	0	3430	0	0	0	0	0	5	4601	0	0	0	0	0	0.0006	0.9994	0	0	0	0	0	0.0006	0	0.13941	1
SRR13616017_contig12	319	G	7887	38	60	2	1	0	7884	0	0	0	2	0	0	3473	0	0	0	0	1	0	4411	0	0	0	0.0003	0.0001	0	0.9996	0	0	0	0.0004	0	0.189461	1
SRR13616017_contig12	320	C	7124	38	60	0	2	7120	2	0	0	0	0	1	2926	0	0	0	0	0	1	4194	2	0	0	0	0	0.0003	0.9994	0.0003	0	0	0	0.0006	0	0.481742	1
SRR13616017_contig12	321	C	7746	39	60	3	4	7739	0	0	0	0	0	2	3318	0	0	0	0	3	2	4421	0	0	0	0	0.0004	0.0005	0.9991	0	0	0	0	0.0009	0	0.311282	1
SRR13616017_contig12	322	T	8072	39	60	4	8059	9	0	0	0	0	0	3540	0	0	0	0	0	4	4519	9	0	0	0	0	0.0005	0.9984	0.0011	0	0	0	0	0.0016	0	0.0061863	1
SRR13616017_contig12	323	G	8176	39	60	1	0	2	8173	0	0	0	1	0	1	3478	0	0	0	0	0	1	4695	0	0	0	0.0001	0	0.0002	0.9996	0	0	0	0.0004	0	0.497846	1
SRR13616017_contig12	324	T	7766	39	60	5	7753	0	0	0	8	0	0	3152	0	0	0	0	0	5	4601	0	0	0	8	0	0.0006	0.9983	0	0	0	0.001	0	0.0017	0	0.0117038	1
SRR13616017_contig12	325	T	7846	39	60	7	7839	0	0	0	0	0	1	3497	0	0	0	0	0	6	4342	0	0	0	0	0	0.0009	0.9991	0	0	0	0	0	0.0009	0	0.217563	1
SRR13616017_contig12	326	T	7919	39	60	7	7890	22	0	0	0	0	0	3408	22	0	0	0	0	7	4482	0	0	0	0	0	0.0009	0.9963	0.0028	0	0	0	0	0.0037	0.0028	3.77032e-08	0.0011265
SRR13616017_contig12	327	T	8204	39	60	6	8197	1	0	0	0	0	0	3345	0	0	0	0	0	6	4852	1	0	0	0	0	0.0007	0.9991	0.0001	0	0	0	0	0.0009	0	0.0896803	1
SRR13616017_contig12	328	A	7950	38	60	7941	8	0	1	0	0	0	3607	4	0	1	0	0	0	4334	4	0	0	0	0	0	0.9989	0.001	0	0.0001	0	0	0	0.0011	0	0.530281	1
SRR13616017_contig12	329	C	8323	39	60	0	4	8317	2	0	0	0	0	2	3425	0	0	0	0	0	2	4892	2	0	0	0	0	0.0005	0.9993	0.0002	0	0	0	0.0007	0	0.46565	1
SRR13616017_contig12	330	A	8408	39	60	8398	4	0	6	0	0	0	3352	4	0	4	0	0	0	5046	0	0	2	0	0	0	0.9988	0.0005	0	0.0007	0	0	0	0.0012	0	0.0202328	1
SRR13616017_contig12	331	G	8213	39	60	4	6	0	8203	0	0	0	2	4	0	3375	0	0	0	2	2	0	4828	0	0	0	0.0005	0.0007	0	0.9988	0	0	0	0.0012	0	0.418623	1
SRR13616017_contig12	332	G	7863	38	60	14	0	0	7849	0	0	0	1	0	0	3105	0	0	0	13	0	0	4744	0	0	0	0.0018	0	0	0.9982	0	0	0	0.0018	0.0018	0.0274319	1
SRR13616017_contig12	333	T	7203	38	60	5	7197	1	0	0	0	0	0	3166	0	0	0	0	0	5	4031	1	0	0	0	0	0.0007	0.9992	0.0001	0	0	0	0	0.0008	0	0.0949221	1
SRR13616017_contig12	334	T	7244	38	60	4	7240	0	0	0	0	0	0	3608	0	0	0	0	0	4	3632	0	0	0	0	0	0.0006	0.9994	0	0	0	0	0	0.0006	0	0.135518	1
SRR13616017_contig12	335	C	8212	38	60	0	4	8208	0	0	0	0	0	0	3609	0	0	0	0	0	4	4599	0	0	0	0	0	0.0005	0.9995	0	0	0	0	0.0005	0	0.204962	1
SRR13616017_contig12	336	G	8014	38	60	4	0	0	8010	0	0	0	2	0	0	3506	0	0	0	2	0	0	4504	0	0	0	0.0005	0	0	0.9995	0	0	0	0.0005	0	1	1
SRR13616017_contig12	337	C	8332	38	60	1	9	8321	1	0	0	0	1	3	3733	0	0	0	0	0	6	4588	1	0	0	0	0.0001	0.0011	0.9987	0.0001	0	0	0	0.0013	0	0.470612	1
SRR13616017_contig12	338	G	8522	38	60	2	0	1	8519	0	0	0	1	0	1	3895	0	0	0	1	0	0	4624	0	0	0	0.0002	0	0.0001	0.9996	0	0	0	0.0004	0	0.548345	1
SRR13616017_contig12	339	A	7358	37	60	7350	8	0	0	0	0	0	3149	6	0	0	0	0	0	4201	2	0	0	0	0	0	0.9989	0.0011	0	0	0	0	0	0.0011	0	0.139036	1
SRR13616017_contig12	340	C	8690	38	60	0	5	8684	1	0	0	0	0	3	4041	1	0	0	0	0	2	4643	0	0	0	0	0	0.0006	0.9993	0.0001	0	0	0	0.0007	0	0.469385	1
SRR13616017_contig12	341	G	8752	38	60	3	6	0	8743	0	0	0	1	6	0	4123	0	0	0	2	0	0	4620	0	0	0	0.0003	0.0007	0	0.999	0	0	0	0.001	0	0.0309717	1
SRR13616017_contig12	342	T	8434	38	60	6	8425	3	0	0	0	0	2	3723	0	0	0	0	0	4	4702	3	0	0	0	0	0.0007	0.9989	0.0004	0	0	0	0	0.0011	0	0.264406	1
SRR13616017_contig12	343	G	8822	38	60	5	10	0	8807	0	0	0	3	10	0	4170	0	0	0	2	0	0	4637	0	0	0	0.0006	0.0011	0	0.9983	0	0	0	0.0017	0.0011	0.00330688	1
SRR13616017_contig12	344	C	8827	38	60	0	2	8825	0	0	0	0	0	1	4097	0	0	0	0	0	1	4728	0	0	0	0	0	0.0002	0.9998	0	0	0	0	0.0002	0	1	1
SRR13616017_contig12	345	T	8121	37	60	5	8116	0	0	0	0	0	0	4332	0	0	0	0	0	5	3784	0	0	0	0	0	0.0006	0.9994	0	0	0	0	0	0.0006	0	0.0519785	1
SRR13616017_contig12	346	C	8820	38	60	0	40	8778	2	0	0	0	0	14	4176	0	0	0	0	0	26	4602	2	0	0	0	0	0.0045	0.9952	0.0002	0	0	0	0.0048	0.0045	0.114484	1
SRR13616017_contig12	347	G	8946	38	60	4	0	1	8941	0	0	0	2	0	0	4226	0	0	0	2	0	1	4715	0	0	0	0.0004	0	0.0001	0.9994	0	0	0	0.0006	0	0.635007	1
SRR13616017_contig12	348	T	8782	38	60	15	8756	11	0	0	0	0	3	3877	0	0	0	0	0	12	4879	11	0	0	0	0	0.0017	0.997	0.0013	0	0	0	0	0.003	0.003	0.00213713	1
SRR13616017_contig12	349	A	8885	38	60	8882	3	0	0	0	0	0	4338	2	0	0	0	0	0	4544	1	0	0	0	0	0	0.9997	0.0003	0	0	0	0	0	0.0003	0	0.968109	1
SRR13616017_contig12	350	C	8841	38	60	0	2	8838	1	0	0	0	0	0	4092	1	0	0	0	0	2	4746	0	0	0	0	0	0.0002	0.9997	0.0001	0	0	0	0.0003	0	0.236432	1
SRR13616017_contig12	351	G	8568	38	60	13	0	0	8555	0	0	0	2	0	0	4149	0	0	0	11	0	0	4406	0	0	0	0.0015	0	0	0.9985	0	0	0	0.0015	0.0015	0.0349031	1
SRR13616017_contig12	352	T	8300	38	60	28	8139	122	11	0	0	0	1	3656	0	0	0	0	0	27	4483	122	11	0	0	0	0.0034	0.9806	0.0147	0.0013	0	0	0	0.0194	0.0194	4.3083e-27	1.28723e-22
SRR13616017_contig12	353	G	8499	38	60	26	1	0	8472	0	0	0	10	1	0	4193	0	0	0	16	0	0	4279	0	0	0	0.0031	0.0001	0	0.9968	0	0	0	0.0032	0.0031	0.319257	1
SRR13616017_contig12	354	G	6929	37	60	5	1	0	6923	0	0	0	5	0	0	3266	0	0	0	0	1	0	3657	0	0	0	0.0007	0.0001	0	0.9991	0	0	0	0.0009	0	0.038998	1
SRR13616017_contig12	355	C	6696	37	60	26	6	6642	22	0	0	0	0	2	3780	1	0	0	0	26	4	2862	21	0	0	0	0.0039	0.0009	0.9919	0.0033	0	0	0	0.0081	0.0072	6.82418e-13	2.03893e-08
SRR13616017_contig12	356	T	5912	38	60	39	5839	10	24	0	0	0	0	4167	1	0	0	0	0	39	1672	9	24	0	0	0	0.0066	0.9877	0.0017	0.0041	0	0	0	0.0123	0.0123	1.11738e-36	3.33852e-32
SRR13616017_contig12	357	T	5826	38	60	1	5825	0	0	0	0	0	1	4155	0	0	0	0	0	0	1670	0	0	0	0	0	0.0002	0.9998	0	0	0	0	0	0.0002	0	1	1
SRR13616017_contig12	358	T	5529	38	60	1	5528	0	0	0	0	0	0	3826	0	0	0	0	0	1	1702	0	0	0	0	0	0.0002	0.9998	0	0	0	0	0	0.0002	0	0.67749	1
SRR13616017_contig12	359	G	5898	38	60	2	0	0	5896	0	0	0	1	0	0	4307	0	0	0	1	0	0	1589	0	0	0	0.0003	0	0	0.9997	0	0	0	0.0003	0	1	1
SRR13616017_contig12	360	G	5555	38	60	9	0	1	5545	0	0	0	0	0	1	3841	0	0	0	9	0	0	1704	0	0	0	0.0016	0	0.0002	0.9982	0	0	0	0.0018	0	3.26212e-05	0.974655
SRR13616017_contig12	361	A	4796	37	60	4790	2	0	4	0	0	0	3002	2	0	3	0	0	0	1788	0	0	1	0	0	0	0.9987	0.0004	0	0.0008	0	0	0	0.0013	0	0.484302	1
SRR13616017_contig12	362	G	5875	38	60	1	1	0	5873	0	0	0	0	1	0	4254	0	0	0	1	0	0	1619	0	0	0	0.0002	0.0002	0	0.9997	0	0	0	0.0003	0	0.222301	1
SRR13616017_contig12	363	A	5044	37	60	5034	2	0	8	0	0	0	3549	2	0	0	0	0	0	1485	0	0	8	0	0	0	0.998	0.0004	0	0.0016	0	0	0	0.002	0	4.79053e-05	1
SRR13616017_contig12	364	C	5933	38	60	0	1	5932	0	0	0	0	0	1	4404	0	0	0	0	0	0	1528	0	0	0	0	0	0.0002	0.9998	0	0	0	0	0.0002	0	1	1
SRR13616017_contig12	365	T	5787	38	60	2	5777	8	0	0	0	0	0	4641	0	0	0	0	0	2	1136	8	0	0	0	0	0.0003	0.9983	0.0014	0	0	0	0	0.0017	0	1.55197e-09	4.63697e-05
SRR13616017_contig12	366	C	5803	38	60	0	1	5799	3	0	0	0	0	1	4459	2	0	0	0	0	0	1340	1	0	0	0	0	0.0002	0.9993	0.0005	0	0	0	0.0007	0	0.787789	1
SRR13616017_contig12	367	C	6063	38	60	1	1	6059	2	0	0	0	1	0	4593	1	0	0	0	0	1	1466	1	0	0	0	0.0002	0.0002	0.9993	0.0003	0	0	0	0.0007	0	0.243143	1
SRR13616017_contig12	368	G	5987	37	60	3	11	2	5971	0	0	0	3	11	2	4543	0	0	0	0	0	0	1428	0	0	0	0.0005	0.0018	0.0003	0.9973	0	0	0	0.0027	0.0018	0.169972	1
SRR13616017_contig12	369	T	5867	37	60	1	5862	4	0	0	0	0	0	4374	0	0	0	0	0	1	1488	4	0	0	0	0	0.0002	0.9991	0.0007	0	0	0	0	0.0009	0	0.000655294	1
SRR13616017_contig12	370	G	6309	37	60	4	1	2	6302	0	0	0	3	1	2	4848	0	0	0	1	0	0	1454	0	0	0	0.0006	0.0002	0.0003	0.9989	0	0	0	0.0011	0	0.823482	1
SRR13616017_contig12	371	G	5332	37	60	1	0	0	5331	0	0	0	1	0	0	3908	0	0	0	0	0	0	1423	0	0	0	0.0002	0	0	0.9998	0	0	0	0.0002	0	1	1
SRR13616017_contig12	372	A	5234	37	60	5224	1	0	9	0	0	0	3726	1	0	0	0	0	0	1498	0	0	9	0	0	0	0.9981	0.0002	0	0.0017	0	0	0	0.0019	0	1.17845e-05	0.352097
SRR13616017_contig12	373	G	6136	37	60	4	0	0	6132	0	0	0	3	0	0	4686	0	0	0	1	0	0	1446	0	0	0	0.0007	0	0	0.9993	0	0	0	0.0007	0	1	1
SRR13616017_contig12	374	G	5479	37	60	0	1	8	5470	0	0	0	0	1	2	4111	0	0	0	0	0	6	1359	0	0	0	0	0.0002	0.0015	0.9984	0	0	0	0.0016	0	0.00393807	1
SRR13616017_contig12	375	A	5224	37	60	5218	4	0	2	0	0	0	3755	4	0	2	0	0	0	1463	0	0	0	0	0	0	0.9989	0.0008	0	0.0004	0	0	0	0.0011	0	0.310889	1
SRR13616017_contig12	376	G	6007	37	60	0	1	2	6004	0	0	0	0	0	2	4610	0	0	0	0	1	0	1394	0	0	0	0	0.0002	0.0003	0.9995	0	0	0	0.0005	0	0.141485	1
SRR13616017_contig12	377	G	5867	37	60	0	2	1	5864	0	0	0	0	2	1	4488	0	0	0	0	0	0	1376	0	0	0	0	0.0003	0.0002	0.9995	0	0	0	0.0005	0	0.631397	1
SRR13616017_contig12	378	T	5446	37	60	2	5443	1	0	0	0	0	2	4269	0	0	0	0	0	0	1174	1	0	0	0	0	0.0004	0.9994	0.0002	0	0	0	0	0.0006	0	0.123363	1
SRR13616017_contig12	379	C	6106	37	60	0	2	6101	3	0	0	0	0	2	4671	1	0	0	0	0	0	1430	2	0	0	0	0	0.0003	0.9992	0.0005	0	0	0	0.0008	0	0.154577	1
SRR13616017_contig12	380	T	6356	37	60	1	6355	0	0	0	0	0	1	5076	0	0	0	0	0	0	1279	0	0	0	0	0	0.0002	0.9998	0	0	0	0	0	0.0002	0	1	1
SRR13616017_contig12	381	T	5900	37	60	3	5896	0	1	0	0	0	0	4465	0	1	0	0	0	3	1431	0	0	0	0	0	0.0005	0.9993	0	0.0002	0	0	0	0.0007	0	0.00795472	1
SRR13616017_contig12	382	A	6516	37	60	6500	8	0	8	0	0	0	5031	8	0	8	0	0	0	1469	0	0	0	0	0	0	0.9975	0.0012	0	0.0012	0	0	0	0.0025	0	0.0968837	1
SRR13616017_contig12	383	T	6094	37	60	0	6093	1	0	0	0	0	0	5036	1	0	0	0	0	0	1057	0	0	0	0	0	0	0.9998	0.0002	0	0	0	0	0.0002	0	1	1
SRR13616017_contig12	384	C	6470	37	60	0	1	6469	0	0	0	0	0	1	5021	0	0	0	0	0	0	1448	0	0	0	0	0	0.0002	0.9998	0	0	0	0	0.0002	0	1	1
SRR13616017_contig12	385	A	6346	37	60	6342	4	0	0	0	0	0	4847	4	0	0	0	0	0	1495	0	0	0	0	0	0	0.9994	0.0006	0	0	0	0	0	0.0006	0	0.602137	1
SRR13616017_contig12	386	G	6393	37	60	3	0	1	6389	0	0	0	2	0	1	4923	0	0	0	1	0	0	1466	0	0	0	0.0005	0	0.0002	0.9994	0	0	0	0.0006	0	0.786294	1
SRR13616017_contig12	387	A	5380	37	60	5377	0	0	3	0	0	0	3735	0	0	2	0	0	0	1642	0	0	1	0	0	0	0.9994	0	0	0.0006	0	0	0	0.0006	0	1	1
SRR13616017_contig12	388	G	6341	38	60	3	0	2	6336	0	0	0	3	0	2	4693	0	0	0	0	0	0	1643	0	0	0	0.0005	0	0.0003	0.9992	0	0	0	0.0008	0	0.416863	1
SRR13616017_contig12	389	G	6119	39	60	4	0	13	6102	0	0	0	0	0	13	4314	0	0	0	4	0	0	1788	0	0	0	0.0007	0	0.0021	0.9972	0	0	0	0.0028	0.0021	0.000541291	1
SRR13616017_contig12	390	C	6745	40	60	0	2	6743	0	0	0	0	0	1	4718	0	0	0	0	0	1	2025	0	0	0	0	0	0.0003	0.9997	0	0	0	0	0.0003	0	1	1
SRR13616017_contig12	391	A	6786	40	60	6783	2	0	1	0	0	0	4765	2	0	1	0	0	0	2018	0	0	0	0	0	0	0.9996	0.0003	0	0.0001	0	0	0	0.0004	0	0.529862	1
SRR13616017_contig12	392	C	6896	40	60	0	17	6878	1	0	0	0	0	9	4706	0	0	0	0	0	8	2172	1	0	0	0	0	0.0025	0.9974	0.0001	0	0	0	0.0026	0.0025	0.132566	1
SRR13616017_contig12	393	G	6919	40	60	12	0	0	6907	0	0	0	10	0	0	4774	0	0	0	2	0	0	2133	0	0	0	0.0017	0	0	0.9983	0	0	0	0.0017	0.0017	0.451814	1
SRR13616017_contig12	394	T	6084	39	60	5	6079	0	0	0	0	0	4	4540	0	0	0	0	0	1	1539	0	0	0	0	0	0.0008	0.9992	0	0	0	0	0	0.0008	0	1	1
SRR13616017_contig12	395	C	7226	40	60	0	1	7225	0	0	0	0	0	0	4953	0	0	0	0	0	1	2272	0	0	0	0	0	0.0001	0.9999	0	0	0	0	0.0001	0	0.689603	1
SRR13616017_contig12	396	A	7543	40	60	7533	6	0	4	0	0	0	5168	6	0	4	0	0	0	2365	0	0	0	0	0	0	0.9987	0.0008	0	0.0005	0	0	0	0.0013	0	0.101598	1
SRR13616017_contig12	397	A	7183	40	60	7182	0	0	1	0	0	0	4951	0	0	0	0	0	0	2231	0	0	1	0	0	0	0.9999	0	0	0.0001	0	0	0	0.0001	0	0.682545	1
SRR13616017_contig12	398	C	7410	40	60	0	2	7407	1	0	0	0	0	1	5059	1	0	0	0	0	1	2348	0	0	0	0	0	0.0003	0.9996	0.0001	0	0	0	0.0004	0	0.679269	1
SRR13616017_contig12	399	A	7645	40	60	7637	8	0	0	0	0	0	5137	8	0	0	0	0	0	2500	0	0	0	0	0	0	0.999	0.001	0	0	0	0	0	0.001	0	0.110572	1
SRR13616017_contig12	400	T	7350	39	60	1	7348	1	0	0	0	0	0	5114	1	0	0	0	0	1	2234	0	0	0	0	0	0.0001	0.9997	0.0001	0	0	0	0	0.0003	0	0.255938	1
SRR13616017_contig12	401	C	7419	39	60	0	2	7417	0	0	0	0	0	2	4979	0	0	0	0	0	0	2438	0	0	0	0	0	0.0003	0.9997	0	0	0	0	0.0003	0	0.812866	1
SRR13616017_contig12	402	T	7869	39	60	1	7868	0	0	0	0	0	0	5243	0	0	0	0	0	1	2625	0	0	0	0	0	0.0001	0.9999	0	0	0	0	0	0.0001	0	0.724339	1
SRR13616017_contig12	403	T	8089	40	60	3	8086	0	0	0	0	0	0	4929	0	0	0	0	0	3	3157	0	0	0	0	0	0.0004	0.9996	0	0	0	0	0	0.0004	0	0.115993	1
SRR13616017_contig12	404	A	8419	41	60	8418	1	0	0	0	0	0	5156	1	0	0	0	0	0	3262	0	0	0	0	0	0	0.9999	0.0001	0	0	0	0	0	0.0001	0	1	1
SRR13616017_contig12	405	A	8067	41	60	8065	2	0	0	0	0	0	4851	1	0	0	0	0	0	3214	1	0	0	0	0	0	0.9998	0.0002	0	0	0	0	0	0.0002	0	1	1
SRR13616017_contig12	406	A	7943	41	60	7942	1	0	0	0	0	0	4609	1	0	0	0	0	0	3333	0	0	0	0	0	0	0.9999	0.0001	0	0	0	0	0	0.0001	0	1	1
SRR13616017_contig12	407	G	8019	41	60	4	0	0	8015	0	0	0	3	0	0	4784	0	0	0	1	0	0	3231	0	0	0	0.0005	0	0	0.9995	0	0	0	0.0005	0	0.908944	1
SRR13616017_contig12	408	A	7638	41	60	7637	1	0	0	0	0	0	4323	0	0	0	0	0	0	3314	1	0	0	0	0	0	0.9999	0.0001	0	0	0	0	0	0.0001	0	0.894079	1
SRR13616017_contig12	409	T	8271	41	60	2	8267	2	0	0	0	0	0	4916	0	0	0	0	0	2	3351	2	0	0	0	0	0.0002	0.9995	0.0002	0	0	0	0	0.0005	0	0.053292	1
SRR13616017_contig12	410	G	7965	41	60	2	1	0	7962	0	0	0	0	1	0	4727	0	0	0	2	0	0	3235	0	0	0	0.0003	0.0001	0	0.9996	0	0	0	0.0004	0	0.164788	1
SRR13616017_contig12	411	G	7195	41	60	2	0	2	7191	0	0	0	2	0	2	3810	0	0	0	0	0	0	3381	0	0	0	0.0003	0	0.0003	0.9994	0	0	0	0.0006	0	0.169665	1
SRR13616017_contig12	412	C	7804	41	60	0	3	7801	0	0	0	0	0	1	4223	0	0	0	0	0	2	3578	0	0	0	0	0	0.0004	0.9996	0	0	0	0	0.0004	0	0.885936	1
SRR13616017_contig12	413	A	7303	41	60	7282	3	5	13	0	0	0	4508	3	0	0	0	0	0	2774	0	5	13	0	0	0	0.9971	0.0004	0.0007	0.0018	0	0	0	0.0029	0.0018	8.51288e-07	0.0254348
SRR13616017_contig12	414	C	7449	41	60	0	2	7447	0	0	0	0	0	1	4587	0	0	0	0	0	1	2860	0	0	0	0	0	0.0003	0.9997	0	0	0	0	0.0003	0	1	1
SRR13616017_contig12	415	T	7641	41	60	9	7631	0	1	0	0	0	0	4630	0	0	0	0	0	9	3001	0	1	0	0	0	0.0012	0.9987	0	0.0001	0	0	0	0.0013	0	0.000453484	1
SRR13616017_contig12	416	T	7770	41	60	4	7750	16	0	0	0	0	4	4712	16	0	0	0	0	0	3038	0	0	0	0	0	0.0005	0.9974	0.0021	0	0	0	0	0.0026	0.0021	0.00160171	1
SRR13616017_contig12	417	G	7920	41	60	1	0	0	7919	0	0	0	1	0	0	4963	0	0	0	0	0	0	2956	0	0	0	0.0001	0	0	0.9999	0	0	0	0.0001	0	1	1
SRR13616017_contig12	418	T	6900	40	60	3	6894	3	0	0	0	0	1	3817	0	0	0	0	0	2	3077	3	0	0	0	0	0.0004	0.9991	0.0004	0	0	0	0	0.0009	0	0.116074	1
SRR13616017_contig12	419	G	7685	41	60	1	0	1	7683	0	0	0	1	0	1	4695	0	0	0	0	0	0	2988	0	0	0	0.0001	0	0.0001	0.9997	0	0	0	0.0003	0	0.529238	1
SRR13616017_contig12	420	G	6694	40	60	0	1	0	6693	0	0	0	0	1	0	4069	0	0	0	0	0	0	2624	0	0	0	0	0.0001	0	0.9999	0	0	0	0.0001	0	1	1
SRR13616017_contig12	421	C	7672	40	60	1	2	7669	0	0	0	0	0	1	4822	0	0	0	0	1	1	2847	0	0	0	0	0.0001	0.0003	0.9996	0	0	0	0	0.0004	0	0.399495	1
SRR13616017_contig12	422	T	7586	41	60	10	7565	2	9	0	0	0	2	5109	2	0	0	0	0	8	2456	0	9	0	0	0	0.0013	0.9972	0.0003	0.0012	0	0	0	0.0028	0.0013	1.47488e-06	0.0440666
SRR13616017_contig12	423	T	7635	40	60	0	7633	0	0	0	2	0	0	5052	0	0	0	1	0	0	2581	0	0	0	1	0	0	0.9997	0	0	0	0.0003	0	0.0003	0	1	1
SRR13616017_contig12	424	A	7759	41	60	7754	3	0	0	0	2	0	5056	3	0	0	0	1	0	2698	0	0	0	0	1	0	0.9994	0.0004	0	0	0	0.0003	0	0.0006	0	0.405637	1
SRR13616017_contig12	425	G	7609	40	60	2	0	3	7604	0	0	0	2	0	3	4933	0	0	0	0	0	0	2671	0	0	0	0.0003	0	0.0004	0.9993	0	0	0	0.0007	0	0.258423	1
SRR13616017_contig12	426	T	7823	40	60	0	7822	1	0	0	0	0	0	5094	0	0	0	0	0	0	2728	1	0	0	0	0	0	0.9999	0.0001	0	0	0	0	0.0001	0	0.751112	1
SRR13616017_contig12	427	A	7947	40	60	7926	7	0	14	0	0	0	5095	7	0	13	0	0	0	2831	0	0	1	0	0	0	0.9974	0.0009	0	0.0018	0	0	0	0.0026	0.0018	0.0119492	1
SRR13616017_contig12	428	G	7829	41	60	1	8	0	7820	0	0	0	0	8	0	5071	0	0	0	1	0	0	2749	0	0	0	0.0001	0.001	0	0.9989	0	0	0	0.0011	0	0.0454771	1
SRR13616017_contig12	429	A	7484	40	60	7480	4	0	0	0	0	0	4590	3	0	0	0	0	0	2890	1	0	0	0	0	0	0.9995	0.0005	0	0	0	0	0	0.0005	0	0.962999	1
SRR13616017_contig12	430	A	7877	40	60	7876	1	0	0	0	0	0	5033	1	0	0	0	0	0	2843	0	0	0	0	0	0	0.9999	0.0001	0	0	0	0	0	0.0001	0	1	1
SRR13616017_contig12	431	G	8032	40	60	6	0	1	8025	0	0	0	5	0	1	5244	0	0	0	1	0	0	2781	0	0	0	0.0007	0	0.0001	0.9991	0	0	0	0.0009	0	0.49987	1
SRR13616017_contig12	432	T	7673	40	60	7	7666	0	0	0	0	0	7	4872	0	0	0	0	0	0	2794	0	0	0	0	0	0.0009	0.9991	0	0	0	0	0	0.0009	0	0.107367	1
SRR13616017_contig12	433	T	8016	40	60	2	8013	1	0	0	0	0	1	5240	0	0	0	0	0	1	2773	1	0	0	0	0	0.0002	0.9996	0.0001	0	0	0	0	0.0004	0	0.350249	1
SRR13616017_contig12	434	G	8333	40	60	0	1	1	8331	0	0	0	0	1	1	5483	0	0	0	0	0	0	2848	0	0	0	0	0.0001	0.0001	0.9998	0	0	0	0.0002	0	0.594902	1
SRR13616017_contig12	435	A	7791	39	60	7742	3	0	0	0	46	0	4889	3	0	0	0	6	0	2853	0	0	0	0	40	0	0.9937	0.0004	0	0	0	0.0059	0	0.0063	0.0059	8.63127e-12	2.57885e-07
SRR13616017_contig12	436	A	8420	39	60	8386	4	0	0	0	30	0	5580	3	0	0	0	4	0	2806	1	0	0	0	26	0	0.996	0.0005	0	0	0	0.0036	0	0.004	0.0036	5.49549e-09	0.000164194
SRR13616017_contig12	437	A	7854	39	60	7850	3	0	0	0	1	0	5349	2	0	0	0	0	0	2501	1	0	0	0	1	0	0.9995	0.0004	0	0	0	0.0001	0	0.0005	0	0.342819	1
SRR13616017_contig12	438	A	8183	39	60	8180	2	0	0	0	1	0	5289	2	0	0	0	0	0	2891	0	0	0	0	1	0	0.9996	0.0002	0	0	0	0.0001	0	0.0004	0	0.231922	1
SRR13616017_contig12	439	A	7801	39	60	7798	2	0	1	0	0	0	5056	2	0	1	0	0	0	2742	0	0	0	0	0	0	0.9996	0.0003	0	0.0001	0	0	0	0.0004	0	0.443384	1
SRR13616017_contig12	440	G	6234	38	60	4	7	5	6217	0	1	0	1	0	0	5167	0	0	0	3	7	5	1050	0	1	0	0.0006	0.0011	0.0008	0.9973	0	0.0002	0	0.0027	0	6.16909e-15	1.8432e-10
SRR13616017_contig12	441	G	7661	39	60	4	0	0	7657	0	0	0	1	0	0	4875	0	0	0	3	0	0	2782	0	0	0	0.0005	0	0	0.9995	0	0	0	0.0005	0	0.276841	1
SRR13616017_contig12	442	C	8055	39	60	0	2	8053	0	0	0	0	0	2	5102	0	0	0	0	0	0	2951	0	0	0	0	0	0.0002	0.9998	0	0	0	0	0.0002	0	0.732672	1
SRR13616017_contig12	443	G	8266	39	60	5	0	0	8261	0	0	0	4	0	0	5265	0	0	0	1	0	0	2996	0	0	0	0.0006	0	0	0.9994	0	0	0	0.0006	0	0.770962	1
SRR13616017_contig12	444	T	7986	38	60	1	7909	14	0	0	62	0	0	5018	14	0	0	26	0	1	2891	0	0	0	36	0	0.0001	0.9904	0.0018	0	0	0.0078	0	0.0096	0.0095	6.21393e-05	1
SRR13616017_contig12	445	T	5296	38	60	18	5247	11	20	0	0	0	18	2324	11	20	0	0	0	0	2923	0	0	0	0	0	0.0034	0.9907	0.0021	0.0038	0	0	0	0.0093	0.0093	3.7372e-13	1.1166e-08
SRR13616017_contig12	446	T	8174	38	60	3	8170	1	0	0	0	0	1	5164	1	0	0	0	0	2	3006	0	0	0	0	0	0.0004	0.9995	0.0001	0	0	0	0	0.0005	0	0.420407	1
SRR13616017_contig12	447	T	8579	39	60	1	8578	0	0	0	0	0	0	5408	0	0	0	0	0	1	3170	0	0	0	0	0	0.0001	0.9999	0	0	0	0	0	0.0001	0	0.787074	1
SRR13616017_contig12	448	G	8794	39	60	0	0	0	8794	0	0	0	0	0	0	5692	0	0	0	0	0	0	3102	0	0	0	0	0	0	1	0	0	0	0	0	6.59693e-168	1.97103e-163
SRR13616017_contig12	449	C	7899	38	60	0	8	7890	1	0	0	0	0	6	5076	1	0	0	0	0	2	2814	0	0	0	0	0	0.001	0.9989	0.0001	0	0	0	0.0011	0	0.621777	1
SRR13616017_contig12	450	C	8709	39	60	2	1	8704	2	0	0	0	1	0	5436	1	0	0	0	1	1	3268	1	0	0	0	0.0002	0.0001	0.9994	0.0002	0	0	0	0.0006	0	0.587674	1
SRR13616017_contig12	451	T	8291	39	60	4	8285	1	1	0	0	0	0	6086	1	1	0	0	0	4	2199	0	0	0	0	0	0.0005	0.9993	0.0001	0.0001	0	0	0	0.0007	0	0.00817108	1
SRR13616017_contig12	452	C	9298	39	60	0	6	9291	1	0	0	0	0	5	5874	1	0	0	0	0	1	3417	0	0	0	0	0	0.0006	0.9992	0.0001	0	0	0	0.0008	0	0.443849	1
SRR13616017_contig12	453	A	9297	39	60	9293	4	0	0	0	0	0	5779	4	0	0	0	0	0	3514	0	0	0	0	0	0	0.9996	0.0004	0	0	0	0	0	0.0004	0	0.296641	1
SRR13616017_contig12	454	A	8711	39	60	8706	5	0	0	0	0	0	5425	5	0	0	0	0	0	3281	0	0	0	0	0	0	0.9994	0.0006	0	0	0	0	0	0.0006	0	0.201587	1
SRR13616017_contig12	455	C	9685	39	60	0	5	9679	1	0	0	0	0	2	6038	1	0	0	0	0	3	3641	0	0	0	0	0	0.0005	0.9994	0.0001	0	0	0	0.0006	0	0.433863	1
SRR13616017_contig12	456	T	9622	39	60	2	9620	0	0	0	0	0	0	6170	0	0	0	0	0	2	3450	0	0	0	0	0	0.0002	0.9998	0	0	0	0	0	0.0002	0	0.248627	1
SRR13616017_contig12	457	T	9805	40	60	2	9803	0	0	0	0	0	0	6108	0	0	0	0	0	2	3695	0	0	0	0	0	0.0002	0.9998	0	0	0	0	0	0.0002	0	0.276428	1
SRR13616017_contig12	458	G	9850	39	60	3	0	19	9828	0	0	0	3	0	10	6127	0	0	0	0	0	9	3701	0	0	0	0.0003	0	0.0019	0.9978	0	0	0	0.0022	0.0019	0.275975	1
SRR13616017_contig12	459	A	7757	39	60	7741	16	0	0	0	0	0	4283	16	0	0	0	0	0	3458	0	0	0	0	0	0	0.9979	0.0021	0	0	0	0	0	0.0021	0.0021	0.000839483	1
SRR13616017_contig12	460	A	9378	39	60	9374	4	0	0	0	0	0	5675	3	0	0	0	0	0	3699	1	0	0	0	0	0	0.9996	0.0004	0	0	0	0	0	0.0004	0	0.936255	1
SRR13616017_contig12	461	C	10058	40	60	1	3	10054	0	0	0	0	0	3	5958	0	0	0	0	1	0	4096	0	0	0	0	0.0001	0.0003	0.9996	0	0	0	0	0.0004	0	0.1723	1
SRR13616017_contig12	462	A	9831	40	60	9828	3	0	0	0	0	0	5576	3	0	0	0	0	0	4252	0	0	0	0	0	0	0.9997	0.0003	0	0	0	0	0	0.0003	0	0.352602	1
SRR13616017_contig12	463	G	10149	40	60	2	0	0	10147	0	0	0	1	0	0	6020	0	0	0	1	0	0	4127	0	0	0	0.0002	0	0	0.9998	0	0	0	0.0002	0	1	1
SRR13616017_contig12	464	C	9117	39	60	0	1	9115	1	0	0	0	0	1	5461	0	0	0	0	0	0	3654	1	0	0	0	0	0.0001	0.9998	0.0001	0	0	0	0.0002	0	0.338989	1
SRR13616017_contig12	465	C	9734	40	60	1	4	9728	1	0	0	0	0	4	5743	0	0	0	0	1	0	3985	1	0	0	0	0.0001	0.0004	0.9994	0.0001	0	0	0	0.0006	0	0.12949	1
SRR13616017_contig12	466	C	10306	40	60	2	2	10301	1	0	0	0	1	1	5798	1	0	0	0	1	1	4503	0	0	0	0	0.0002	0.0002	0.9995	0.0001	0	0	0	0.0005	0	0.839667	1
SRR13616017_contig12	467	T	10340	40	60	2	10333	4	1	0	0	0	0	5751	3	0	0	0	0	2	4582	1	1	0	0	0	0.0002	0.9993	0.0004	0.0001	0	0	0	0.0007	0	0.224059	1
SRR13616017_contig12	468	A	10241	39	60	10232	9	0	0	0	0	0	5572	8	0	0	0	0	0	4660	1	0	0	0	0	0	0.9991	0.0009	0	0	0	0	0	0.0009	0	0.0821116	1
SRR13616017_contig12	469	T	10447	40	60	3	10444	0	0	0	0	0	2	5370	0	0	0	0	0	1	5074	0	0	0	0	0	0.0003	0.9997	0	0	0	0	0	0.0003	0	1	1
SRR13616017_contig12	470	G	10620	40	60	5	0	2	10613	0	0	0	4	0	2	5345	0	0	0	1	0	0	5268	0	0	0	0.0005	0	0.0002	0.9993	0	0	0	0.0007	0	0.155227	1
SRR13616017_contig12	471	T	10423	40	60	4	10418	1	0	0	0	0	2	4890	0	0	0	0	0	2	5528	1	0	0	0	0	0.0004	0.9995	0.0001	0	0	0	0	0.0005	0	0.637754	1
SRR13616017_contig12	472	G	10811	40	60	19	0	2	10790	0	0	0	13	0	2	5277	0	0	0	6	0	0	5513	0	0	0	0.0018	0	0.0002	0.9981	0	0	0	0.0019	0.0018	0.0830507	1
SRR13616017_contig12	473	T	9542	39	60	9	9532	1	0	0	0	0	3	4745	1	0	0	0	0	6	4787	0	0	0	0	0	0.0009	0.999	0.0001	0	0	0	0	0.001	0	0.371166	1
SRR13616017_contig12	474	T	9046	39	60	7	9038	1	0	0	0	0	2	5136	1	0	0	0	0	5	3902	0	0	0	0	0	0.0008	0.9991	0.0001	0	0	0	0	0.0009	0	0.219123	1
SRR13616017_contig12	475	C	10824	40	60	0	4	10820	0	0	0	0	0	3	5171	0	0	0	0	0	1	5649	0	0	0	0	0	0.0004	0.9996	0	0	0	0	0.0004	0	0.556109	1
SRR13616017_contig12	476	A	11189	40	60	11175	12	0	2	0	0	0	5411	12	0	2	0	0	0	5764	0	0	0	0	0	0	0.9987	0.0011	0	0.0002	0	0	0	0.0013	0.0011	0.000583342	1
SRR13616017_contig12	477	T	10357	39	60	3	10351	3	0	0	0	0	3	5572	2	0	0	0	0	0	4779	1	0	0	0	0	0.0003	0.9994	0.0003	0	0	0	0	0.0006	0	0.250216	1
SRR13616017_contig12	478	C	11035	40	60	0	9	11025	1	0	0	0	0	9	5412	1	0	0	0	0	0	5613	0	0	0	0	0	0.0008	0.9991	0.0001	0	0	0	0.0009	0	0.00562334	1
SRR13616017_contig12	479	A	10920	39	60	10905	15	0	0	0	0	0	5602	15	0	0	0	0	0	5303	0	0	0	0	0	0	0.9986	0.0014	0	0	0	0	0	0.0014	0.0014	0.000452717	1
SRR13616017_contig12	480	A	7706	38	60	7671	20	13	2	0	0	0	4907	7	0	0	0	0	0	2764	13	13	2	0	0	0	0.9955	0.0026	0.0017	0.0003	0	0	0	0.0045	0.0043	2.29542e-07	0.00685824
SRR13616017_contig12	481	A	10756	39	60	10750	6	0	0	0	0	0	5371	5	0	0	0	0	0	5379	1	0	0	0	0	0	0.9994	0.0006	0	0	0	0	0	0.0006	0	0.220199	1
SRR13616017_contig12	482	C	11042	39	60	0	5	11036	1	0	0	0	0	4	5481	1	0	0	0	0	1	5555	0	0	0	0	0	0.0005	0.9995	0.0001	0	0	0	0.0005	0	0.240202	1
SRR13616017_contig12	483	G	11013	39	60	3	0	1	11009	0	0	0	2	0	1	5547	0	0	0	1	0	0	5462	0	0	0	0.0003	0	0.0001	0.9996	0	0	0	0.0004	0	0.521415	1
SRR13616017_contig12	484	T	10949	39	60	7	10942	0	0	0	0	0	1	5353	0	0	0	0	0	6	5589	0	0	0	0	0	0.0006	0.9994	0	0	0	0	0	0.0006	0	0.145825	1
SRR13616017_contig12	485	T	9566	38	60	4	9503	59	0	0	0	0	2	4809	0	0	0	0	0	2	4694	59	0	0	0	0	0.0004	0.9934	0.0062	0	0	0	0	0.0066	0.0062	9.05433e-14	2.70525e-09
SRR13616017_contig12	486	C	10746	39	60	0	6	10737	3	0	0	0	0	4	5426	0	0	0	0	0	2	5311	3	0	0	0	0	0.0006	0.9992	0.0003	0	0	0	0.0008	0	0.158071	1
SRR13616017_contig12	487	G	10587	39	60	15	0	0	10572	0	0	0	0	0	0	5192	0	0	0	15	0	0	5380	0	0	0	0.0014	0	0	0.9986	0	0	0	0.0014	0.0014	0.000394577	1
SRR13616017_contig12	488	G	10072	39	60	19	1	2	10050	0	0	0	3	0	2	4898	0	0	0	16	1	0	5152	0	0	0	0.0019	0.0001	0.0002	0.9978	0	0	0	0.0022	0.0019	0.0102232	1
SRR13616017_contig12	489	A	9959	39	60	9955	0	0	1	0	3	0	4778	0	0	1	0	0	0	5177	0	0	0	0	3	0	0.9996	0	0	0.0001	0	0.0003	0	0.0004	0	0.145729	1
SRR13616017_contig12	490	T	10182	40	60	12	10107	43	20	0	0	0	0	5296	0	1	0	0	0	12	4811	43	19	0	0	0	0.0012	0.9926	0.0042	0.002	0	0	0	0.0074	0.0074	8.53021e-17	2.54866e-12
SRR13616017_contig12	491	G	10528	40	60	6	1	1	10520	0	0	0	4	1	1	5844	0	0	0	2	0	0	4676	0	0	0	0.0006	0.0001	0.0001	0.9992	0	0	0	0.0008	0	0.593485	1
SRR13616017_contig12	492	C	10701	39	60	0	5	10695	1	0	0	0	0	3	6004	0	0	0	0	0	2	4691	1	0	0	0	0	0.0005	0.9994	0.0001	0	0	0	0.0006	0	0.519415	1
SRR13616017_contig12	493	T	9512	38	60	9	9484	18	1	0	0	0	7	6086	3	1	0	0	0	2	3398	15	0	0	0	0	0.0009	0.9971	0.0019	0.0001	0	0	0	0.0029	0.0019	0.000285211	1
SRR13616017_contig12	494	C	10656	39	60	0	26	10625	5	0	0	0	0	11	5841	3	0	0	0	0	15	4784	2	0	0	0	0	0.0024	0.9971	0.0005	0	0	0	0.0029	0.0024	0.420514	1
SRR13616017_contig12	495	G	10522	39	60	4	0	13	10505	0	0	0	2	0	1	5635	0	0	0	2	0	12	4870	0	0	0	0.0004	0	0.0012	0.9984	0	0	0	0.0016	0.0012	0.00400103	1
SRR13616017_contig12	496	A	9167	38	60	9163	4	0	0	0	0	0	4663	3	0	0	0	0	0	4500	1	0	0	0	0	0	0.9996	0.0004	0	0	0	0	0	0.0004	0	0.64252	1
SRR13616017_contig12	497	A	10198	38	60	10194	3	0	1	0	0	0	5431	3	0	1	0	0	0	4763	0	0	0	0	0	0	0.9996	0.0003	0	0.0001	0	0	0	0.0004	0	0.173184	1
SRR13616017_contig12	498	C	10720	39	60	0	30	10688	2	0	0	0	0	5	5766	1	0	0	0	0	25	4922	1	0	0	0	0	0.0028	0.997	0.0002	0	0	0	0.003	0.0028	0.000231351	1
SRR13616017_contig12	499	T	10559	39	60	7	10551	1	0	0	0	0	1	5923	0	0	0	0	0	6	4628	1	0	0	0	0	0.0007	0.9992	0.0001	0	0	0	0	0.0008	0	0.0438631	1
SRR13616017_contig12	500	G	10581	39	60	12	0	1	10568	0	0	0	4	0	1	5895	0	0	0	8	0	0	4673	0	0	0	0.0011	0	0.0001	0.9988	0	0	0	0.0012	0.0011	0.197695	1
SRR13616017_contig12	501	C	10287	39	60	0	3	10283	1	0	0	0	0	2	5402	1	0	0	0	0	1	4881	0	0	0	0	0	0.0003	0.9996	0.0001	0	0	0	0.0004	0	0.564514	1
SRR13616017_contig12	502	A	9688	39	60	9670	6	0	12	0	0	0	5302	5	0	0	0	0	0	4368	1	0	12	0	0	0	0.9981	0.0006	0	0.0012	0	0	0	0.0019	0.0012	0.000258512	1
SRR13616017_contig12	503	C	9179	39	60	0	3	9173	3	0	0	0	0	1	5298	1	0	0	0	0	2	3875	2	0	0	0	0	0.0003	0.9993	0.0003	0	0	0	0.0007	0	0.480521	1
SRR13616017_contig12	504	C	9280	39	60	1	6	9260	0	0	13	0	1	2	5496	0	0	13	0	0	4	3764	0	0	0	0	0.0001	0.0006	0.9978	0	0	0.0014	0	0.0022	0.0014	0.0103616	1
SRR13616017_contig12	505	T	9128	39	60	36	9031	22	1	0	38	0	1	5728	0	1	0	38	0	35	3303	22	0	0	0	0	0.0039	0.9894	0.0024	0.0001	0	0.0042	0	0.0106	0.0105	2.12986e-24	6.36359e-20
SRR13616017_contig12	506	C	9489	39	60	0	1	9454	2	0	32	0	0	1	5552	0	0	32	0	0	0	3902	2	0	0	0	0	0.0001	0.9963	0.0002	0	0.0034	0	0.0037	0.0034	9.55659e-06	0.285532
SRR13616017_contig12	507	A	9646	39	60	9615	6	0	0	0	25	0	5655	6	0	0	0	25	0	3960	0	0	0	0	0	0	0.9968	0.0006	0	0	0	0.0026	0	0.0032	0.0026	1.98018e-05	0.591637
SRR13616017_contig12	508	T	9568	39	60	13	9492	15	7	0	41	0	0	5619	1	0	0	32	0	13	3873	14	7	0	9	0	0.0014	0.9921	0.0016	0.0007	0	0.0043	0	0.0079	0.0072	1.33139e-10	3.97794e-06
SRR13616017_contig12	509	G	8927	39	60	1	1	1	8883	0	41	0	1	0	1	5400	0	32	0	0	1	0	3483	0	9	0	0.0001	0.0001	0.0001	0.9951	0	0.0046	0	0.0049	0.0046	0.0936144	1
SRR13616017_contig12	510	G	8053	39	60	5	1	6	7916	0	125	0	3	1	5	4669	0	65	0	2	0	1	3247	0	60	0	0.0006	0.0001	0.0007	0.983	0	0.0155	0	0.017	0.0155	0.323983	1
SRR13616017_contig12	511	T	8314	39	60	4	8201	9	0	0	100	0	2	5285	1	0	0	40	0	2	2916	8	0	0	60	0	0.0005	0.9864	0.0011	0	0	0.012	0	0.0136	0.012	4.64881e-08	0.00138897
SRR13616017_contig12	512	C	8890	39	60	0	5	8784	0	0	101	0	0	3	5352	0	0	41	0	0	2	3432	0	0	60	0	0	0.0006	0.9881	0	0	0.0114	0	0.0119	0.0114	0.000174331	1
SRR13616017_contig12	513	A	9136	39	60	9027	8	0	0	0	101	0	5556	8	0	0	0	41	0	3471	0	0	0	0	60	0	0.9881	0.0009	0	0	0	0.0111	0	0.0119	0.0111	7.73066e-06	0.230977
SRR13616017_contig12	514	T	8920	39	60	9	8809	0	1	0	101	0	0	5371	0	1	0	41	0	9	3438	0	0	0	60	0	0.001	0.9876	0	0.0001	0	0.0113	0	0.0124	0.0113	5.41231e-07	0.0161709
SRR13616017_contig12	515	G	8886	38	60	1	0	3	8763	0	119	0	1	0	2	5356	0	55	0	0	0	1	3407	0	64	0	0.0001	0	0.0003	0.9862	0	0.0134	0	0.0138	0.0134	0.00874349	1
SRR13616017_contig12	516	T	8600	38	60	4	8425	0	0	0	171	0	1	5052	0	0	0	94	0	3	3373	0	0	0	77	0	0.0005	0.9797	0	0	0	0.0199	0	0.0203	0.0199	0.152462	1
SRR13616017_contig12	517	T	8939	38	60	4	8763	1	0	0	171	0	1	5284	1	0	0	94	0	3	3479	0	0	0	77	0	0.0004	0.9803	0.0001	0	0	0.0191	0	0.0197	0.0191	0.193831	1
SRR13616017_contig12	518	A	9038	38	60	8854	6	0	0	0	178	0	5368	6	0	0	0	98	0	3486	0	0	0	0	80	0	0.9796	0.0007	0	0	0	0.0197	0	0.0204	0.0197	0.0454937	1
SRR13616017_contig12	519	T	8658	38	60	1	8410	0	0	0	247	0	0	5160	0	0	0	147	0	1	3250	0	0	0	100	0	0.0001	0.9714	0	0	0	0.0285	0	0.0286	0.0285	0.381588	1
SRR13616017_contig12	520	G	8731	38	60	1	0	1	8482	0	247	0	1	0	1	5118	0	147	0	0	0	0	3364	0	100	0	0.0001	0	0.0001	0.9715	0	0.0283	0	0.0285	0.0283	0.709295	1
SRR13616017_contig12	521	G	7998	37	60	2	0	1	7790	0	205	0	2	0	1	4426	0	115	0	0	0	0	3364	0	90	0	0.0003	0	0.0001	0.974	0	0.0256	0	0.026	0.0256	0.508073	1
SRR13616017_contig12	522	T	8441	38	60	4	8232	0	0	0	205	0	1	4924	0	0	0	115	0	3	3308	0	0	0	90	0	0.0005	0.9752	0	0	0	0.0243	0	0.0248	0.0243	0.206681	1
SRR13616017_contig12	523	T	8349	38	60	4	8169	0	0	0	176	0	2	4767	0	0	0	108	0	2	3402	0	0	0	68	0	0.0005	0.9784	0	0	0	0.0211	0	0.0216	0.0211	0.684295	1
SRR13616017_contig12	524	G	8859	38	60	0	0	1	8826	0	32	0	0	0	1	5330	0	7	0	0	0	0	3496	0	25	0	0	0	0.0001	0.9963	0	0.0036	0	0.0037	0.0036	3.69989e-05	1
SRR13616017_contig12	525	A	7057	37	60	7047	7	0	2	0	1	0	3417	6	0	2	0	1	0	3630	1	0	0	0	0	0	0.9986	0.001	0	0.0003	0	0.0001	0	0.0014	0	0.0699984	1
SRR13616017_contig12	526	G	8570	38	60	3	0	0	8567	0	0	0	0	0	0	5140	0	0	0	3	0	0	3427	0	0	0	0.0004	0	0	0.9996	0	0	0	0.0004	0	0.125681	1
SRR13616017_contig12	527	C	8456	38	60	0	12	8444	0	0	0	0	0	9	5097	0	0	0	0	0	3	3347	0	0	0	0	0	0.0014	0.9986	0	0	0	0	0.0014	0.0014	0.458894	1
SRR13616017_contig12	528	T	8670	38	60	3	8666	0	1	0	0	0	2	5433	0	1	0	0	0	1	3233	0	0	0	0	0	0.0003	0.9995	0	0.0001	0	0	0	0.0005	0	0.735196	1
SRR13616017_contig12	529	G	8842	38	60	3	0	1	8838	0	0	0	2	0	0	5484	0	0	0	1	0	1	3354	0	0	0	0.0003	0	0.0001	0.9995	0	0	0	0.0005	0	0.435611	1
SRR13616017_contig12	530	G	8099	37	60	6	1	2	8090	0	0	0	5	1	2	4772	0	0	0	1	0	0	3318	0	0	0	0.0007	0.0001	0.0002	0.9989	0	0	0	0.0011	0	0.313922	1
SRR13616017_contig12	531	T	8063	37	60	5	8041	17	0	0	0	0	2	4625	1	0	0	0	0	3	3416	16	0	0	0	0	0.0006	0.9973	0.0021	0	0	0	0	0.0027	0.0021	7.06255e-05	1
SRR13616017_contig12	532	A	8418	38	60	8410	8	0	0	0	0	0	4998	8	0	0	0	0	0	3412	0	0	0	0	0	0	0.999	0.001	0	0	0	0	0	0.001	0	0.0481588	1
SRR13616017_contig12	533	G	8394	37	60	5	0	4	8385	0	0	0	4	0	4	5163	0	0	0	1	0	0	3222	0	0	0	0.0006	0	0.0005	0.9989	0	0	0	0.0011	0	0.200732	1
SRR13616017_contig12	534	C	8352	37	60	0	4	8339	9	0	0	0	0	4	4966	9	0	0	0	0	0	3373	0	0	0	0	0	0.0005	0.9984	0.0011	0	0	0	0.0016	0	0.012152	1
SRR13616017_contig12	535	A	8533	37	60	8520	13	0	0	0	0	0	5071	13	0	0	0	0	0	3449	0	0	0	0	0	0	0.9985	0.0015	0	0	0	0	0	0.0015	0.0015	0.00716271	1
SRR13616017_contig12	536	G	8688	37	60	3	0	1	8684	0	0	0	3	0	1	5322	0	0	0	0	0	0	3362	0	0	0	0.0003	0	0.0001	0.9995	0	0	0	0.0005	0	0.282785	1
SRR13616017_contig12	537	A	7682	37	60	7657	8	16	1	0	0	0	4318	8	0	1	0	0	0	3339	0	16	0	0	0	0	0.9967	0.001	0.0021	0.0001	0	0	0	0.0033	0.0021	4.34839e-06	0.129921
SRR13616017_contig12	538	A	8328	37	60	8321	6	0	1	0	0	0	5206	6	0	0	0	0	0	3115	0	0	1	0	0	0	0.9992	0.0007	0	0.0001	0	0	0	0.0008	0	0.0720385	1
SRR13616017_contig12	539	C	8937	37	60	0	4	8932	1	0	0	0	0	2	5616	1	0	0	0	0	2	3316	0	0	0	0	0	0.0004	0.9994	0.0001	0	0	0	0.0006	0	0.645812	1
SRR13616017_contig12	540	T	8031	37	60	6	8025	0	0	0	0	0	3	5700	0	0	0	0	0	3	2325	0	0	0	0	0	0.0007	0.9993	0	0	0	0	0	0.0007	0	0.493485	1
SRR13616017_contig12	541	C	8657	37	60	0	3	8653	1	0	0	0	0	2	5192	0	0	0	0	0	1	3461	1	0	0	0	0	0.0003	0.9995	0.0001	0	0	0	0.0005	0	0.459433	1
SRR13616017_contig12	542	G	8496	37	60	1	0	3	8492	0	0	0	1	0	3	5044	0	0	0	0	0	0	3448	0	0	0	0.0001	0	0.0004	0.9995	0	0	0	0.0005	0	0.254939	1
SRR13616017_contig12	543	A	8112	37	60	8095	7	0	10	0	0	0	4702	6	0	10	0	0	0	3393	1	0	0	0	0	0	0.9979	0.0009	0	0.0012	0	0	0	0.0021	0.0012	0.00911064	1
SRR13616017_contig12	544	A	8743	37	60	8727	13	3	0	0	0	0	5061	12	3	0	0	0	0	3666	1	0	0	0	0	0	0.9982	0.0015	0.0003	0	0	0	0	0.0018	0.0015	0.0146611	1
SRR13616017_contig12	545	G	8932	37	60	2	1	1	8928	0	0	0	1	1	1	5317	0	0	0	1	0	0	3611	0	0	0	0.0002	0.0001	0.0001	0.9996	0	0	0	0.0004	0	0.697589	1
SRR13616017_contig12	546	G	8236	37	60	4	1	1	8230	0	0	0	2	1	1	4680	0	0	0	2	0	0	3550	0	0	0	0.0005	0.0001	0.0001	0.9993	0	0	0	0.0007	0	0.660787	1
SRR13616017_contig12	547	C	9546	38	60	0	1	9544	1	0	0	0	0	0	5582	0	0	0	0	0	1	3962	1	0	0	0	0	0.0001	0.9998	0.0001	0	0	0	0.0002	0	0.244517	1
SRR13616017_contig12	548	A	9802	38	60	9795	7	0	0	0	0	0	5817	6	0	0	0	0	0	3978	1	0	0	0	0	0	0.9993	0.0007	0	0	0	0	0	0.0007	0	0.301636	1
SRR13616017_contig12	549	T	9340	37	60	1	9337	0	2	0	0	0	0	5795	0	2	0	0	0	1	3542	0	0	0	0	0	0.0001	0.9997	0	0.0002	0	0	0	0.0003	0	0.239483	1
SRR13616017_contig12	550	T	8305	37	60	7	8298	0	0	0	0	0	3	5565	0	0	0	0	0	4	2733	0	0	0	0	0	0.0008	0.9992	0	0	0	0	0	0.0008	0	0.337185	1
SRR13616017_contig12	551	C	9492	37	60	0	2	9489	1	0	0	0	0	2	5563	1	0	0	0	0	0	3926	0	0	0	0	0	0.0002	0.9997	0.0001	0	0	0	0.0003	0	0.347023	1
SRR13616017_contig12	552	A	9217	37	60	9208	8	0	1	0	0	0	5253	8	0	1	0	0	0	3955	0	0	0	0	0	0	0.999	0.0009	0	0.0001	0	0	0	0.001	0	0.0338582	1
SRR13616017_contig12	553	G	9478	37	60	7	0	1	9470	0	0	0	4	0	1	5721	0	0	0	3	0	0	3749	0	0	0	0.0007	0	0.0001	0.9992	0	0	0	0.0008	0	0.709432	1
SRR13616017_contig12	554	T	9804	39	60	11	9784	9	0	0	0	0	3	5354	0	0	0	0	0	8	4430	9	0	0	0	0	0.0011	0.998	0.0009	0	0	0	0	0.002	0.0011	0.000828436	1
SRR13616017_contig12	555	A	9677	39	60	9670	6	0	1	0	0	0	5309	5	0	0	0	0	0	4361	1	0	1	0	0	0	0.9993	0.0006	0	0.0001	0	0	0	0.0007	0	0.204349	1
SRR13616017_contig12	556	C	9718	39	60	0	17	9701	0	0	0	0	0	8	4972	0	0	0	0	0	9	4729	0	0	0	0	0	0.0017	0.9983	0	0	0	0	0.0017	0.0017	0.918125	1
SRR13616017_contig12	557	G	10728	41	60	2	1	2	10723	0	0	0	0	1	1	4528	0	0	0	2	0	1	6195	0	0	0	0.0002	0.0001	0.0002	0.9995	0	0	0	0.0005	0	0.410575	1
SRR13616017_contig12	558	G	10539	41	60	2	1	1	10535	0	0	0	0	1	0	4443	0	0	0	2	0	1	6092	0	0	0	0.0002	0.0001	0.0001	0.9996	0	0	0	0.0004	0	0.313182	1
SRR13616017_contig12	559	T	9868	40	60	5	9769	94	0	0	0	0	0	4661	0	0	0	0	0	5	5108	94	0	0	0	0	0.0005	0.99	0.0095	0	0	0	0	0.01	0.0095	3.64435e-20	1.08886e-15
SRR13616017_contig12	560	C	11013	41	60	0	3	11009	1	0	0	0	0	3	4715	0	0	0	0	0	0	6294	1	0	0	0	0	0.0003	0.9996	0.0001	0	0	0	0.0004	0	0.0928819	1
SRR13616017_contig12	561	G	11155	41	60	8	0	0	11147	0	0	0	4	0	0	4770	0	0	0	4	0	0	6377	0	0	0	0.0007	0	0	0.9993	0	0	0	0.0007	0	0.956537	1
SRR13616017_contig12	562	T	10895	41	60	4	10882	9	0	0	0	0	2	4285	0	0	0	0	0	2	6597	9	0	0	0	0	0.0004	0.9988	0.0008	0	0	0	0	0.0012	0	0.0489789	1
SRR13616017_contig12	563	A	11297	42	60	11290	4	0	3	0	0	0	4661	3	0	2	0	0	0	6629	1	0	1	0	0	0	0.9994	0.0004	0	0.0003	0	0	0	0.0006	0	0.263007	1
SRR13616017_contig12	564	G	11669	42	60	6	0	1	11662	0	0	0	0	0	0	4911	0	0	0	6	0	1	6751	0	0	0	0.0005	0	0.0001	0.9994	0	0	0	0.0006	0	0.0784765	1
SRR13616017_contig12	565	T	11288	42	60	13	11251	18	6	0	0	0	4	4507	0	0	0	0	0	9	6744	18	6	0	0	0	0.0012	0.9967	0.0016	0.0005	0	0	0	0.0033	0.0027	0.000905495	1
SRR13616017_contig12	566	G	11586	42	60	0	1	0	11585	0	0	0	0	0	0	4948	0	0	0	0	1	0	6637	0	0	0	0	0.0001	0	0.9999	0	0	0	0.0001	0	1	1
SRR13616017_contig12	567	G	11422	42	60	32	1	0	11389	0	0	0	1	0	0	4745	0	0	0	31	1	0	6644	0	0	0	0.0028	0.0001	0	0.9971	0	0	0	0.0029	0.0028	4.05664e-05	1
SRR13616017_contig12	568	T	11654	42	60	5	11548	71	30	0	0	0	0	4978	0	0	0	0	0	5	6570	71	30	0	0	0	0.0004	0.9909	0.0061	0.0026	0	0	0	0.0091	0.0087	3.44692e-17	1.02987e-12
SRR13616017_contig12	569	G	11885	42	60	2	0	0	11882	0	1	0	0	0	0	5542	0	1	0	2	0	0	6340	0	0	0	0.0002	0	0	0.9997	0	0.0001	0	0.0003	0	0.235484	1
SRR13616017_contig12	570	A	9388	41	60	9361	12	0	14	0	1	0	3286	11	0	0	0	1	0	6075	1	0	14	0	0	0	0.9971	0.0013	0	0.0015	0	0.0001	0	0.0029	0.0028	8.40325e-06	0.251072
SRR13616017_contig12	571	G	11187	42	60	1	0	1	11185	0	0	0	0	0	1	5539	0	0	0	1	0	0	5646	0	0	0	0.0001	0	0.0001	0.9998	0	0	0	0.0002	0	0.367812	1
SRR13616017_contig12	572	A	10002	41	60	9998	3	1	0	0	0	0	4360	1	0	0	0	0	0	5638	2	1	0	0	0	0	0.9996	0.0003	0.0001	0	0	0	0	0.0004	0	0.63701	1
SRR13616017_contig12	573	C	11123	42	60	0	3	11117	3	0	0	0	0	2	5389	0	0	0	0	0	1	5728	3	0	0	0	0	0.0003	0.9995	0.0003	0	0	0	0.0005	0	0.199921	1
SRR13616017_contig12	574	A	11576	41	60	11558	18	0	0	0	0	0	6095	17	0	0	0	0	0	5463	1	0	0	0	0	0	0.9984	0.0016	0	0	0	0	0	0.0016	0.0016	0.000947089	1
SRR13616017_contig12	575	C	11942	41	60	0	12	11926	4	0	0	0	0	3	6147	0	0	0	0	0	9	5779	4	0	0	0	0	0.001	0.9987	0.0003	0	0	0	0.0013	0.001	0.0220376	1
SRR13616017_contig12	576	T	11948	41	60	2	11946	0	0	1	0	0	0	6269	0	0	1	0	0	2	5677	0	0	0	0	0	0.0002	0.9998	0	0	0.0001	0	0	0.0003	0	0.210769	1	TAA:(1,0)
SRR13616017_contig12	577	T	12262	41	60	7	12253	2	0	0	0	0	1	6083	2	0	0	0	0	6	6170	0	0	0	0	0	0.0006	0.9993	0.0002	0	0	0	0	0.0007	0	0.0630115	1
SRR13616017_contig12	578	G	12016	41	60	4	0	0	12012	0	0	0	3	0	0	6000	0	0	0	1	0	0	6012	0	0	0	0.0003	0	0	0.9997	0	0	0	0.0003	0	0.615845	1
SRR13616017_contig12	579	G	11519	41	60	3	1	4	11511	0	0	0	3	0	1	5398	0	0	0	0	1	3	6113	0	0	0	0.0003	0.0001	0.0003	0.9993	0	0	0	0.0007	0	0.168151	1
SRR13616017_contig12	580	T	12414	41	60	6	12403	0	5	0	0	0	0	5970	0	1	0	0	0	6	6433	0	4	0	0	0	0.0005	0.9991	0	0.0004	0	0	0	0.0009	0	0.0280465	1
SRR13616017_contig12	581	G	12355	41	60	1	0	1	12353	0	0	0	0	0	0	6195	0	0	0	1	0	1	6158	0	0	0	0.0001	0	0.0001	0.9998	0	0	0	0.0002	0	0.365736	1
SRR13616017_contig12	582	T	10824	41	60	8	10809	6	1	0	0	0	1	5808	0	1	0	0	0	7	5001	6	0	0	0	0	0.0007	0.9986	0.0006	0.0001	0	0	0	0.0014	0	0.00406024	1
SRR13616017_contig12	583	C	11398	41	60	0	11	11385	2	0	0	0	0	4	5634	0	0	0	0	0	7	5751	2	0	0	0	0	0.001	0.9989	0.0002	0	0	0	0.0011	0.001	0.2573	1
SRR13616017_contig12	584	C	12639	41	60	11	8	12619	1	0	0	0	6	5	6169	1	0	0	0	5	3	6450	0	0	0	0	0.0009	0.0006	0.9984	0.0001	0	0	0	0.0016	0.0009	0.619677	1
SRR13616017_contig12	585	T	12268	41	60	10	12247	6	4	0	1	0	0	6338	2	1	0	0	0	10	5909	4	3	0	1	0	0.0008	0.9983	0.0005	0.0003	0	0.0001	0	0.0017	0.0008	0.00817722	1
SRR13616017_contig12	586	T	12441	41	60	11	12426	4	0	0	0	0	1	6083	2	0	0	0	0	10	6343	2	0	0	0	0	0.0009	0.9988	0.0003	0	0	0	0	0.0012	0.0009	0.030337	1
SRR13616017_contig12	587	G	12377	41	60	7	1	9	12360	0	0	0	3	1	1	6410	0	0	0	4	0	8	5950	0	0	0	0.0006	0.0001	0.0007	0.9986	0	0	0	0.0014	0	0.0676649	1
SRR13616017_contig12	588	T	11209	40	60	6	11188	14	1	0	0	0	2	5815	0	1	0	0	0	4	5373	14	0	0	0	0	0.0005	0.9981	0.0012	0.0001	0	0	0	0.0019	0.0012	0.000745658	1
SRR13616017_contig12	589	C	11073	40	60	0	5	11068	0	0	0	0	0	2	5911	0	0	0	0	0	3	5157	0	0	0	0	0	0.0005	0.9995	0	0	0	0	0.0005	0	0.878834	1
SRR13616017_contig12	590	C	10862	40	60	6	4	10852	0	0	0	0	0	4	5865	0	0	0	0	6	0	4987	0	0	0	0	0.0006	0.0004	0.9991	0	0	0	0	0.0009	0	0.00536325	1
SRR13616017_contig12	591	C	11798	40	60	4	8	11783	3	0	0	0	2	2	5985	1	0	0	0	2	6	5798	2	0	0	0	0.0003	0.0007	0.9987	0.0003	0	0	0	0.0013	0	0.476361	1
SRR13616017_contig12	592	T	10848	39	60	7	10835	6	0	0	0	0	2	5719	1	0	0	0	0	5	5116	5	0	0	0	0	0.0006	0.9988	0.0006	0	0	0	0	0.0012	0	0.0915968	1
SRR13616017_contig12	593	C	11812	39	60	0	10	11800	2	0	0	0	0	9	5511	0	0	0	0	0	1	6289	2	0	0	0	0	0.0008	0.999	0.0002	0	0	0	0.001	0.0008	0.00966213	1
SRR13616017_contig12	594	A	11951	39	60	11934	6	0	11	0	0	0	5554	2	0	0	0	0	0	6380	4	0	11	0	0	0	0.9986	0.0005	0	0.0009	0	0	0	0.0014	0.0009	0.00678507	1
SRR13616017_contig12	595	T	11999	39	60	4	11991	4	0	0	0	0	0	5494	0	0	0	0	0	4	6497	4	0	0	0	0	0.0003	0.9993	0.0003	0	0	0	0	0.0007	0	0.0340278	1
SRR13616017_contig12	596	G	11882	39	60	1	14	8	11859	0	0	0	1	14	4	5427	0	0	0	0	0	4	6432	0	0	0	0.0001	0.0012	0.0007	0.9981	0	0	0	0.0019	0.0012	0.000482058	1
SRR13616017_contig12	597	T	11566	39	60	8	11558	0	0	0	0	0	0	4940	0	0	0	0	0	8	6618	0	0	0	0	0	0.0007	0.9993	0	0	0	0	0	0.0007	0	0.0370186	1
SRR13616017_contig12	598	G	11986	39	60	5	0	1	11980	0	0	0	2	0	1	5691	0	0	0	3	0	0	6289	0	0	0	0.0004	0	0.0001	0.9995	0	0	0	0.0005	0	0.543902	1
SRR13616017_contig12	599	G	11154	39	60	3	2	1	11148	0	0	0	0	1	0	5131	0	0	0	3	1	1	6017	0	0	0	0.0003	0.0002	0.0001	0.9995	0	0	0	0.0005	0	0.330918	1
SRR13616017_contig12	600	G	11045	39	60	7	0	0	11038	0	0	0	4	0	0	5195	0	0	0	3	0	0	5843	0	0	0	0.0006	0	0	0.9994	0	0	0	0.0006	0	0.876585	1
SRR13616017_contig12	601	C	11422	39	60	1	19	11402	0	0	0	0	0	6	5491	0	0	0	0	1	13	5911	0	0	0	0	0.0001	0.0017	0.9982	0	0	0	0	0.0018	0.0017	0.221316	1
SRR13616017_contig12	602	G	11913	39	60	7	7	9	11890	0	0	0	3	0	0	5790	0	0	0	4	7	9	6100	0	0	0	0.0006	0.0006	0.0008	0.9981	0	0	0	0.0019	0	0.0016067	1
SRR13616017_contig12	603	A	11625	39	60	11615	7	0	0	0	3	0	5385	7	0	0	0	0	0	6230	0	0	0	0	3	0	0.9991	0.0006	0	0	0	0.0003	0	0.0009	0	0.00477445	1
SRR13616017_contig12	604	A	11891	39	60	11881	10	0	0	0	0	0	5807	7	0	0	0	0	0	6074	3	0	0	0	0	0	0.9992	0.0008	0	0	0	0	0	0.0008	0.0008	0.308059	1
SRR13616017_contig12	605	A	12369	39	60	12356	13	0	0	0	0	0	6087	13	0	0	0	0	0	6269	0	0	0	0	0	0	0.9989	0.0011	0	0	0	0	0	0.0011	0.0011	0.000726029	1
SRR13616017_contig12	606	T	12629	39	60	8	12621	0	0	0	0	0	4	6168	0	0	0	0	0	4	6453	0	0	0	0	0	0.0006	0.9994	0	0	0	0	0	0.0006	0	1	1
SRR13616017_contig12	607	A	12216	39	60	12211	5	0	0	0	0	0	6492	4	0	0	0	0	0	5719	1	0	0	0	0	0	0.9996	0.0004	0	0	0	0	0	0.0004	0	0.450812	1
SRR13616017_contig12	608	C	11236	38	60	1	3	11230	2	0	0	0	0	1	5994	1	0	0	0	1	2	5236	1	0	0	0	0.0001	0.0003	0.9995	0.0002	0	0	0	0.0005	0	0.650904	1
SRR13616017_contig12	609	C	12481	38	60	0	7	12474	0	0	0	0	0	5	6437	0	0	0	0	0	2	6037	0	0	0	0	0	0.0006	0.9994	0	0	0	0	0.0006	0	0.502196	1
SRR13616017_contig12	610	A	13040	39	60	13021	13	0	6	0	0	0	6547	13	0	4	0	0	0	6474	0	0	2	0	0	0	0.9985	0.001	0	0.0005	0	0	0	0.0015	0.001	0.00118106	1
SRR13616017_contig12	611	G	12951	38	60	3	1	1	12946	0	0	0	1	1	1	6771	0	0	0	2	0	0	6175	0	0	0	0.0002	0.0001	0.0001	0.9996	0	0	0	0.0004	0	0.520885	1
SRR13616017_contig12	612	T	12758	38	60	9	12747	1	1	0	0	0	4	6325	1	0	0	0	0	5	6422	0	1	0	0	0	0.0007	0.9991	0.0001	0.0001	0	0	0	0.0009	0	0.552604	1
SRR13616017_contig12	613	G	13085	38	60	3	1	2	13079	0	0	0	2	0	1	7005	0	0	0	1	1	1	6074	0	0	0	0.0002	0.0001	0.0002	0.9995	0	0	0	0.0005	0	0.712426	1
SRR13616017_contig12	614	G	12344	38	60	7	0	20	12317	0	0	0	2	0	0	6569	0	0	0	5	0	20	5748	0	0	0	0.0006	0	0.0016	0.9978	0	0	0	0.0022	0.0016	4.72683e-06	0.141228
SRR13616017_contig12	615	C	13452	38	60	0	6	13444	2	0	0	0	0	2	7060	0	0	0	0	0	4	6384	2	0	0	0	0	0.0004	0.9994	0.0001	0	0	0	0.0006	0	0.212733	1
SRR13616017_contig12	616	T	11573	37	60	11	11559	2	1	0	0	0	6	6199	2	1	0	0	0	5	5360	0	0	0	0	0	0.001	0.9988	0.0002	0.0001	0	0	0	0.0012	0.001	0.458015	1
SRR13616017_contig12	617	T	13543	38	60	4	13537	2	0	0	0	0	1	7392	1	0	0	0	0	3	6145	1	0	0	0	0	0.0003	0.9996	0.0001	0	0	0	0	0.0004	0	0.488948	1
SRR13616017_contig12	618	A	13554	38	60	13544	10	0	0	0	0	0	7485	9	0	0	0	0	0	6059	1	0	0	0	0	0	0.9993	0.0007	0	0	0	0	0	0.0007	0.0007	0.0587136	1
SRR13616017_contig12	619	C	13045	38	60	0	11	13033	1	0	0	0	0	6	7207	1	0	0	0	0	5	5826	0	0	0	0	0	0.0008	0.9991	0.0001	0	0	0	0.0009	0.0008	0.666687	1
SRR13616017_contig12	620	C	13616	38	60	0	4	13611	1	0	0	0	0	3	7286	1	0	0	0	0	1	6325	0	0	0	0	0	0.0003	0.9996	0.0001	0	0	0	0.0004	0	0.447346	1
SRR13616017_contig12	621	G	13243	38	60	12	0	1	13230	0	0	0	6	0	1	7604	0	0	0	6	0	0	5626	0	0	0	0.0009	0	0.0001	0.999	0	0	0	0.001	0.0009	0.602255	1
SRR13616017_contig12	622	C	14068	38	60	0	3	14063	2	0	0	0	0	2	7526	1	0	0	0	0	1	6537	1	0	0	0	0	0.0002	0.9996	0.0001	0	0	0	0.0004	0	0.896523	1
SRR13616017_contig12	623	A	13573	38	60	13564	8	0	1	0	0	0	6989	7	0	1	0	0	0	6575	1	0	0	0	0	0	0.9993	0.0006	0	0.0001	0	0	0	0.0007	0	0.0787626	1
SRR13616017_contig12	624	A	13067	38	60	13060	5	2	0	0	0	0	6677	5	1	0	0	0	0	6383	0	1	0	0	0	0	0.9995	0.0004	0.0002	0	0	0	0	0.0005	0	0.0916691	1
SRR13616017_contig12	625	G	14239	38	60	2	0	2	14232	0	3	0	1	0	1	7878	0	3	0	1	0	1	6354	0	0	0	0.0001	0	0.0001	0.9995	0	0.0002	0	0.0005	0	0.481508	1
SRR13616017_contig12	626	G	13761	38	60	2	0	2	13757	0	0	0	1	0	2	7529	0	0	0	1	0	0	6228	0	0	0	0.0001	0	0.0001	0.9997	0	0	0	0.0003	0	0.433377	1
SRR13616017_contig12	627	T	12500	37	60	7	12488	0	0	0	5	0	6	6430	0	0	0	0	0	1	6058	0	0	0	5	0	0.0006	0.999	0	0	0	0.0004	0	0.001	0	0.0136388	1
SRR13616017_contig12	628	T	12224	37	60	4	12214	1	0	0	5	0	0	7071	1	0	0	0	0	4	5143	0	0	0	5	0	0.0003	0.9992	0.0001	0	0	0.0004	0	0.0008	0	0.00444548	1
SRR13616017_contig12	629	C	13589	37	60	0	30	13552	2	0	5	0	0	12	7299	0	0	0	0	0	18	6253	2	0	5	0	0	0.0022	0.9973	0.0001	0	0.0004	0	0.0027	0.0022	0.0149712	1
SRR13616017_contig12	630	T	13344	37	60	10	13330	1	3	0	0	0	4	7255	0	3	0	0	0	6	6075	1	0	0	0	0	0.0007	0.999	0.0001	0.0002	0	0	0	0.001	0.0007	0.2083	1
SRR13616017_contig12	631	T	12833	37	60	8	12824	0	1	0	0	0	0	7326	0	1	0	0	0	8	5498	0	0	0	0	0	0.0006	0.9993	0	0.0001	0	0	0	0.0007	0	0.00334135	1
SRR13616017_contig12	632	C	13549	37	60	0	4	13542	3	0	0	0	0	2	7474	1	0	0	0	0	2	6068	2	0	0	0	0	0.0003	0.9995	0.0002	0	0	0	0.0005	0	0.732377	1
SRR13616017_contig12	633	T	13736	37	60	9	13727	0	0	0	0	0	3	7566	0	0	0	0	0	6	6161	0	0	0	0	0	0.0007	0.9993	0	0	0	0	0	0.0007	0	0.327927	1
SRR13616017_contig12	634	T	12411	37	60	7	12404	0	0	0	0	0	4	6480	0	0	0	0	0	3	5924	0	0	0	0	0	0.0006	0.9994	0	0	0	0	0	0.0006	0	1	1
SRR13616017_contig12	635	C	12788	37	60	0	13	12774	1	0	0	0	0	3	6705	0	0	0	0	0	10	6069	1	0	0	0	0	0.001	0.9989	0.0001	0	0	0	0.0011	0.001	0.0605624	1
SRR13616017_contig12	636	G	12799	37	60	6	0	4	12789	0	0	0	3	0	3	6534	0	0	0	3	0	1	6255	0	0	0	0.0005	0	0.0003	0.9992	0	0	0	0.0008	0	0.632013	1
SRR13616017_contig12	637	T	13587	37	60	7	13580	0	0	0	0	0	2	6733	0	0	0	0	0	5	6847	0	0	0	0	0	0.0005	0.9995	0	0	0	0	0	0.0005	0	0.463338	1
SRR13616017_contig12	638	A	13684	37	60	13667	17	0	0	0	0	0	6997	15	0	0	0	0	0	6670	2	0	0	0	0	0	0.9988	0.0012	0	0	0	0	0	0.0012	0.0012	0.00494498	1
SRR13616017_contig12	639	A	13091	37	60	13081	10	0	0	0	0	0	6241	8	0	0	0	0	0	6840	2	0	0	0	0	0	0.9992	0.0008	0	0	0	0	0	0.0008	0.0008	0.0842007	1
SRR13616017_contig12	640	G	12944	37	60	5	0	1	12938	0	0	0	3	0	1	6319	0	0	0	2	0	0	6619	0	0	0	0.0004	0	0.0001	0.9995	0	0	0	0.0005	0	0.52301	1
SRR13616017_contig12	641	A	11663	37	60	11653	9	0	1	0	0	0	5553	6	0	1	0	0	0	6100	3	0	0	0	0	0	0.9991	0.0008	0	0.0001	0	0	0	0.0009	0	0.301036	1
SRR13616017_contig12	642	A	12784	37	60	12778	5	0	1	0	0	0	6391	4	0	0	0	0	0	6387	1	0	1	0	0	0	0.9995	0.0004	0	0.0001	0	0	0	0.0005	0	0.24679	1
SRR13616017_contig12	643	C	12727	37	60	1	16	12709	1	0	0	0	1	11	6275	0	0	0	0	0	5	6434	1	0	0	0	0.0001	0.0013	0.9986	0.0001	0	0	0	0.0014	0.0013	0.221335	1
SRR13616017_contig12	644	G	12114	37	60	4	0	2	12108	0	0	0	1	0	2	5898	0	0	0	3	0	0	6210	0	0	0	0.0003	0	0.0002	0.9995	0	0	0	0.0005	0	0.222464	1
SRR13616017_contig12	645	G	11961	37	60	6	0	13	11942	0	0	0	2	0	12	5866	0	0	0	4	0	1	6076	0	0	0	0.0005	0	0.0011	0.9984	0	0	0	0.0016	0.0011	0.00582152	1
SRR13616017_contig12	646	T	12614	38	60	11	12540	63	0	0	0	0	1	6093	2	0	0	0	0	10	6447	61	0	0	0	0	0.0009	0.9941	0.005	0	0	0	0	0.0059	0.0059	1.92392e-13	5.74829e-09
SRR13616017_contig12	647	A	13347	38	60	13279	25	24	19	0	0	0	6711	8	0	0	0	0	0	6568	17	24	19	0	0	0	0.9949	0.0019	0.0018	0.0014	0	0	0	0.0051	0.0051	3.21095e-10	9.59367e-06
SRR13616017_contig12	648	A	13210	39	60	13202	7	1	0	0	0	0	6279	5	0	0	0	0	0	6923	2	1	0	0	0	0	0.9994	0.0005	0.0001	0	0	0	0	0.0006	0	0.285738	1
SRR13616017_contig12	649	T	13839	40	60	10	13829	0	0	0	0	0	0	5946	0	0	0	0	0	10	7883	0	0	0	0	0	0.0007	0.9993	0	0	0	0	0	0.0007	0.0007	0.01526	1
SRR13616017_contig12	650	A	14679	41	60	14669	10	0	0	0	0	0	6164	10	0	0	0	0	0	8505	0	0	0	0	0	0	0.9993	0.0007	0	0	0	0	0	0.0007	0.0007	0.000692829	1
SRR13616017_contig12	651	A	14499	42	60	14478	8	0	12	0	1	0	5811	4	0	0	0	0	0	8667	4	0	12	0	1	0	0.9986	0.0006	0	0.0008	0	0.0001	0	0.0014	0.0008	0.0288067	1
SRR13616017_contig12	652	A	13631	41	60	13589	12	1	28	0	1	0	5646	8	0	0	0	0	0	7943	4	1	28	0	1	0	0.9969	0.0009	0.0001	0.0021	0	0.0001	0	0.0031	0.0029	6.55834e-05	1
SRR13616017_contig12	653	G	13191	42	60	6	2	16	13166	0	1	0	3	0	1	5630	0	0	0	3	2	15	7536	0	1	0	0.0005	0.0002	0.0012	0.9981	0	0.0001	0	0.0019	0.0012	0.0257489	1
SRR13616017_contig12	654	G	12899	41	60	15	0	1	12883	0	0	0	3	0	0	5472	0	0	0	12	0	1	7411	0	0	0	0.0012	0	0.0001	0.9988	0	0	0	0.0012	0.0012	0.146947	1
SRR13616017_contig12	655	A	13209	42	60	13148	18	28	15	0	0	0	5540	14	0	2	0	0	0	7608	4	28	13	0	0	0	0.9954	0.0014	0.0021	0.0011	0	0	0	0.0046	0.0046	1.3049e-07	0.00389879
SRR13616017_contig12	656	G	13503	42	60	17	0	7	13478	0	1	0	4	0	6	6548	0	1	0	13	0	1	6930	0	0	0	0.0013	0	0.0005	0.9981	0	0.0001	0	0.0019	0.0013	0.0268289	1
SRR13616017_contig12	657	C	12099	42	60	0	20	12076	2	0	1	0	0	4	6873	1	0	1	0	0	16	5203	1	0	0	0	0	0.0017	0.9981	0.0002	0	0.0001	0	0.0019	0.0017	0.00777261	1
SRR13616017_contig12	658	T	12450	42	60	33	12293	35	88	0	1	0	3	7090	0	1	0	1	0	30	5203	35	87	0	0	0	0.0027	0.9874	0.0028	0.0071	0	0.0001	0	0.0126	0.0125	1.63938e-40	4.89815e-36
SRR13616017_contig12	659	G	12776	43	60	4	0	1	12770	0	1	0	1	0	1	7216	0	1	0	3	0	0	5554	0	0	0	0.0003	0	0.0001	0.9995	0	0.0001	0	0.0005	0	0.368343	1
SRR13616017_contig12	660	G	11862	42	60	3	0	1	11857	0	1	0	2	0	0	6691	0	1	0	1	0	1	5166	0	0	0	0.0003	0	0.0001	0.9996	0	0.0001	0	0.0004	0	0.532908	1
SRR13616017_contig12	661	T	11600	42	60	24	11499	70	6	0	1	0	1	6274	11	0	0	1	0	23	5225	59	6	0	0	0	0.0021	0.9913	0.006	0.0005	0	0.0001	0	0.0087	0.0081	2.51817e-15	7.52379e-11
SRR13616017_contig12	662	G	12362	43	60	7	6	2	12347	0	0	0	6	0	2	7289	0	0	0	1	6	0	5058	0	0	0	0.0006	0.0005	0.0002	0.9988	0	0	0	0.0012	0	0.00706864	1
SRR13616017_contig12	663	G	11065	42	60	8	0	3	11054	0	0	0	5	0	2	6525	0	0	0	3	0	1	4529	0	0	0	0.0007	0	0.0003	0.999	0	0	0	0.001	0	0.94547	1
SRR13616017_contig12	664	C	9850	42	60	1	4	9843	2	0	0	0	0	2	5315	2	0	0	0	1	2	4528	0	0	0	0	0.0001	0.0004	0.9993	0.0002	0	0	0	0.0007	0	0.40676	1
SRR13616017_contig12	665	C	11396	43	60	10	5	11381	0	0	0	0	0	2	6678	0	0	0	0	10	3	4703	0	0	0	0	0.0009	0.0004	0.9987	0	0	0	0	0.0013	0.0009	0.000582703	1
SRR13616017_contig12	666	A	11645	43	60	11625	7	0	13	0	0	0	7086	5	0	1	0	0	0	4539	2	0	12	0	0	0	0.9983	0.0006	0	0.0011	0	0	0	0.0017	0.0011	0.000371334	1
SRR13616017_contig12	667	T	11733	42	60	10	11700	23	0	0	0	0	1	6838	7	0	0	0	0	9	4862	16	0	0	0	0	0.0009	0.9972	0.002	0	0	0	0	0.0028	0.0028	0.000199764	1
SRR13616017_contig12	668	A	11744	42	60	11732	8	1	3	0	0	0	6763	8	1	2	0	0	0	4969	0	0	1	0	0	0	0.999	0.0007	0.0001	0.0003	0	0	0	0.001	0	0.0818021	1
SRR13616017_contig12	669	G	11527	42	60	6	0	1	11520	0	0	0	5	0	1	6652	0	0	0	1	0	0	4868	0	0	0	0.0005	0	0.0001	0.9994	0	0	0	0.0006	0	0.310214	1
SRR13616017_contig12	670	T	11200	42	60	9	11191	0	0	0	0	0	5	6229	0	0	0	0	0	4	4962	0	0	0	0	0	0.0008	0.9992	0	0	0	0	0	0.0008	0	1	1
SRR13616017_contig12	671	T	11993	41	60	3	11977	13	0	0	0	0	0	7017	0	0	0	0	0	3	4960	13	0	0	0	0	0.0003	0.9987	0.0011	0	0	0	0	0.0013	0.0011	1.24173e-05	0.371004
SRR13616017_contig12	672	A	11603	41	60	11577	26	0	0	0	0	0	6949	26	0	0	0	0	0	4628	0	0	0	0	0	0	0.9978	0.0022	0	0	0	0	0	0.0022	0.0022	7.569e-05	1
SRR13616017_contig12	673	C	11886	41	60	0	6	11877	3	0	0	0	0	4	6931	1	0	0	0	0	2	4946	2	0	0	0	0	0.0005	0.9992	0.0003	0	0	0	0.0008	0	0.623925	1
SRR13616017_contig12	674	G	10123	40	60	28	4	5	10086	0	0	0	4	2	0	6157	0	0	0	24	2	5	3929	0	0	0	0.0028	0.0004	0.0005	0.9963	0	0	0	0.0037	0.0028	2.38337e-07	0.00712102
SRR13616017_contig12	675	G	10982	40	60	20	0	22	10940	0	0	0	3	0	22	5973	0	0	0	17	0	0	4967	0	0	0	0.0018	0	0.002	0.9962	0	0	0	0.0038	0.0038	1.90606e-07	0.00569491
SRR13616017_contig12	676	C	11936	40	60	0	13	11922	1	0	0	0	0	9	6903	0	0	0	0	0	4	5019	1	0	0	0	0	0.0011	0.9988	0.0001	0	0	0	0.0012	0.0011	0.357053	1
SRR13616017_contig12	677	G	11545	40	60	21	0	2	11522	0	0	0	4	0	2	6813	0	0	0	17	0	0	4709	0	0	0	0.0018	0	0.0002	0.998	0	0	0	0.002	0.0018	0.000472425	1
SRR13616017_contig12	678	C	11831	40	60	0	12	11817	2	0	0	0	0	11	6975	1	0	0	0	0	1	4842	1	0	0	0	0	0.001	0.9988	0.0002	0	0	0	0.0012	0.001	0.0688987	1
SRR13616017_contig12	679	C	11117	40	60	20	9	11086	2	0	0	0	0	5	6477	1	0	0	0	20	4	4609	1	0	0	0	0.0018	0.0008	0.9972	0.0002	0	0	0	0.0028	0.0018	3.42838e-06	0.102433
SRR13616017_contig12	680	G	11220	40	60	4	0	2	11214	0	0	0	2	0	2	6261	0	0	0	2	0	0	4953	0	0	0	0.0004	0	0.0002	0.9995	0	0	0	0.0005	0	0.44104	1
SRR13616017_contig12	681	A	10341	39	60	10331	9	0	1	0	0	0	5264	8	0	1	0	0	0	5067	1	0	0	0	0	0	0.999	0.0009	0	0.0001	0	0	0	0.001	0	0.0464329	1
SRR13616017_contig12	682	T	12038	40	60	3	12034	0	1	0	0	0	2	7551	0	1	0	0	0	1	4483	0	0	0	0	0	0.0002	0.9997	0	0.0001	0	0	0	0.0003	0	0.735888	1
SRR13616017_contig12	683	C	12410	40	60	0	15	12393	2	0	0	0	0	12	7536	2	0	0	0	0	3	4857	0	0	0	0	0	0.0012	0.9986	0.0002	0	0	0	0.0014	0.0012	0.164998	1
SRR13616017_contig12	684	T	12824	40	60	8	12766	0	0	0	50	0	2	7917	0	0	0	25	0	6	4849	0	0	0	25	0	0.0006	0.9955	0	0	0	0.0039	0	0.0045	0.0039	0.0214275	1
SRR13616017_contig12	685	A	12819	40	60	12745	14	0	0	1	60	0	7663	13	0	0	0	26	0	5082	1	0	0	1	34	0	0.9942	0.0011	0	0	0.0001	0.0047	0	0.0059	0.0058	0.00199306	1	AC:(0,1)
SRR13616017_contig12	686	A	12694	40	60	11959	10	1	0	0	724	0	7077	10	1	0	0	337	0	4882	0	0	0	0	387	0	0.9421	0.0008	0.0001	0	0	0.057	0	0.0579	0.0578	2.15871e-11	6.4498e-07
SRR13616017_contig12	687	A	12431	39	60	11696	11	1	0	0	723	0	6888	10	1	0	0	336	0	4808	1	0	0	0	387	0	0.9409	0.0009	0.0001	0	0	0.0582	0	0.0591	0.059	1.49009e-10	4.45208e-06
SRR13616017_contig12	688	G	12195	39	60	7	0	2	11463	0	723	0	4	0	2	6922	0	336	0	3	0	0	4541	0	387	0	0.0006	0	0.0002	0.94	0	0.0593	0	0.06	0.0593	4.13661e-12	1.23594e-07
SRR13616017_contig12	689	T	11429	39	60	10	10694	2	0	0	723	0	1	6761	0	0	0	336	0	9	3933	2	0	0	387	0	0.0009	0.9357	0.0002	0	0	0.0633	0	0.0643	0.0641	1.40269e-20	4.19097e-16
SRR13616017_contig12	690	C	12425	39	60	0	10	11688	3	0	724	0	0	5	7017	2	0	336	0	0	5	4671	1	0	388	0	0	0.0008	0.9407	0.0002	0	0.0583	0	0.0593	0.0591	1.97161e-11	5.89079e-07
SRR13616017_contig12	691	A	13513	40	60	12777	11	0	1	0	724	0	8001	10	0	1	0	336	0	4776	1	0	0	0	388	0	0.9455	0.0008	0	0.0001	0	0.0536	0	0.0545	0.0544	2.03055e-17	6.06689e-13
SRR13616017_contig12	692	T	13458	40	60	2	12732	0	0	0	724	0	1	7793	0	0	0	336	0	1	4939	0	0	0	388	0	0.0001	0.9461	0	0	0	0.0538	0	0.0539	0.0538	2.28005e-14	6.81233e-10
SRR13616017_contig12	693	T	12389	39	60	4	11661	0	1	0	723	0	1	6712	0	1	0	335	0	3	4949	0	0	0	388	0	0.0003	0.9412	0	0.0001	0	0.0584	0	0.0588	0.0584	3.79995e-08	0.00113535
SRR13616017_contig12	694	T	13901	40	60	3	13195	0	0	0	703	0	0	8055	0	0	0	332	0	3	5140	0	0	0	371	0	0.0002	0.9492	0	0	0	0.0506	0	0.0508	0.0506	2.77314e-13	8.28559e-09
SRR13616017_contig12	695	G	13045	39	60	3	1	2	13032	0	7	0	2	1	2	7837	0	6	0	1	0	0	5195	0	1	0	0.0002	0.0001	0.0002	0.999	0	0.0005	0	0.001	0	0.412827	1
SRR13616017_contig12	696	A	10727	39	60	10715	5	0	0	0	7	0	5795	4	0	0	0	6	0	4920	1	0	0	0	1	0	0.9989	0.0005	0	0	0	0.0007	0	0.0011	0	0.124399	1
SRR13616017_contig12	697	C	13083	39	60	1	1	13073	2	0	6	0	0	1	7865	0	0	6	0	1	0	5208	2	0	0	0	0.0001	0.0001	0.9992	0.0002	0	0.0005	0	0.0008	0	0.057081	1
SRR13616017_contig12	698	T	13428	39	60	6	13416	0	0	0	6	0	2	8290	0	0	0	6	0	4	5126	0	0	0	0	0	0.0004	0.9991	0	0	0	0.0004	0	0.0009	0	0.0559004	1
SRR13616017_contig12	699	T	13527	39	60	14	13499	8	0	0	6	0	0	8078	8	0	0	6	0	14	5421	0	0	0	0	0	0.001	0.9979	0.0006	0	0	0.0004	0	0.0021	0.001	1.22289e-06	0.0365374
SRR13616017_contig12	700	A	13367	39	60	13350	12	0	5	0	0	0	7424	4	0	1	0	0	0	5926	8	0	4	0	0	0	0.9987	0.0009	0	0.0004	0	0	0	0.0013	0.0009	0.0831478	1
SRR13616017_contig12	701	G	11999	39	60	2	1	3	11993	0	0	0	2	0	0	7348	0	0	0	0	1	3	4645	0	0	0	0.0002	0.0001	0.0003	0.9995	0	0	0	0.0005	0	0.0552915	1
SRR13616017_contig12	702	G	12910	39	60	3	10	1	12896	0	0	0	1	0	0	7463	0	0	0	2	10	1	5433	0	0	0	0.0002	0.0008	0.0001	0.9989	0	0	0	0.0011	0.0008	0.00122912	1
SRR13616017_contig12	703	C	12772	39	60	3	7	12760	2	0	0	0	3	3	7419	1	0	0	0	0	4	5341	1	0	0	0	0.0002	0.0005	0.9991	0.0002	0	0	0	0.0009	0	0.409498	1
SRR13616017_contig12	704	G	13403	39	60	7	0	0	13396	0	0	0	4	0	0	7663	0	0	0	3	0	0	5733	0	0	0	0.0005	0	0	0.9995	0	0	0	0.0005	0	1	1
SRR13616017_contig12	705	A	11119	39	60	11108	10	0	1	0	0	0	5923	10	0	1	0	0	0	5185	0	0	0	0	0	0	0.999	0.0009	0	0.0001	0	0	0	0.001	0.0009	0.00814347	1
SRR13616017_contig12	706	C	13420	39	60	0	11	13408	1	0	0	0	0	9	7372	0	0	0	0	0	2	6036	1	0	0	0	0	0.0008	0.9991	0.0001	0	0	0	0.0009	0.0008	0.109675	1
SRR13616017_contig12	707	G	13487	39	60	7	0	3	13477	0	0	0	4	0	2	8120	0	0	0	3	0	1	5357	0	0	0	0.0005	0	0.0002	0.9993	0	0	0	0.0007	0	0.960888	1
SRR13616017_contig12	708	A	11401	39	60	11390	9	1	1	0	0	0	5246	8	0	1	0	0	0	6144	1	1	0	0	0	0	0.999	0.0008	0.0001	0.0001	0	0	0	0.001	0	0.0341071	1
SRR13616017_contig12	709	G	14583	39	60	11	0	2	14570	0	0	0	3	0	1	8610	0	0	0	8	0	1	5960	0	0	0	0.0008	0	0.0001	0.9991	0	0	0	0.0009	0.0008	0.0967359	1
SRR13616017_contig12	710	C	14692	39	60	0	7	14683	2	0	0	0	0	3	8543	0	0	0	0	0	4	6140	2	0	0	0	0	0.0005	0.9994	0.0001	0	0	0	0.0006	0	0.177573	1
SRR13616017_contig12	711	T	14854	38	60	7	14844	3	0	0	0	0	2	8821	1	0	0	0	0	5	6023	2	0	0	0	0	0.0005	0.9993	0.0002	0	0	0	0	0.0007	0	0.164672	1
SRR13616017_contig12	712	T	15295	38	60	6	15287	1	1	0	0	0	4	8982	1	1	0	0	0	2	6305	0	0	0	0	0	0.0004	0.9995	0.0001	0.0001	0	0	0	0.0005	0	0.668834	1
SRR13616017_contig12	713	G	14720	38	60	8	0	3	14709	0	0	0	4	0	0	8460	0	0	0	4	0	3	6249	0	0	0	0.0005	0	0.0002	0.9993	0	0	0	0.0007	0	0.119764	1
SRR13616017_contig12	714	G	13207	38	60	1	0	0	13206	0	0	0	0	0	0	7346	0	0	0	1	0	0	5860	0	0	0	0.0001	0	0	0.9999	0	0	0	0.0001	0	0.909902	1
SRR13616017_contig12	715	C	14342	38	60	0	3	14337	2	0	0	0	0	2	7942	1	0	0	0	0	1	6395	1	0	0	0	0	0.0002	0.9997	0.0001	0	0	0	0.0003	0	0.914937	1
SRR13616017_contig12	716	A	13567	38	60	13555	11	1	0	0	0	0	8306	11	0	0	0	0	0	5249	0	1	0	0	0	0	0.9991	0.0008	0.0001	0	0	0	0	0.0009	0.0008	0.0140383	1
SRR13616017_contig12	717	C	15093	38	60	0	5	15086	2	0	0	0	0	0	8587	0	0	0	0	0	5	6499	2	0	0	0	0	0.0003	0.9995	0.0001	0	0	0	0.0005	0	0.00983657	1
SRR13616017_contig12	718	T	14714	38	60	8	14706	0	0	0	0	0	3	8928	0	0	0	0	0	5	5778	0	0	0	0	0	0.0005	0.9995	0	0	0	0	0	0.0005	0	0.32626	1
SRR13616017_contig12	719	G	14712	38	60	1	0	2	14709	0	0	0	1	0	2	8351	0	0	0	0	0	0	6358	0	0	0	0.0001	0	0.0001	0.9998	0	0	0	0.0002	0	0.319231	1
SRR13616017_contig12	720	A	11939	37	60	11926	7	0	6	0	0	0	5394	7	0	6	0	0	0	6532	0	0	0	0	0	0	0.9989	0.0006	0	0.0005	0	0	0	0.0011	0	0.000385499	1
SRR13616017_contig12	721	T	13782	37	60	6	13776	0	0	0	0	0	3	8540	0	0	0	0	0	3	5236	0	0	0	0	0	0.0004	0.9996	0	0	0	0	0	0.0004	0	0.853707	1
SRR13616017_contig12	722	C	13145	37	60	1	4	13139	1	0	0	0	0	3	7792	0	0	0	0	1	1	5347	1	0	0	0	0.0001	0.0003	0.9995	0.0001	0	0	0	0.0005	0	0.344506	1
SRR13616017_contig12	723	C	14869	38	60	0	2	14865	2	0	0	0	0	2	8526	2	0	0	0	0	0	6339	0	0	0	0	0	0.0001	0.9997	0.0001	0	0	0	0.0003	0	0.226121	1
SRR13616017_contig12	724	T	15052	38	60	7	15045	0	0	0	0	0	2	8932	0	0	0	0	0	5	6113	0	0	0	0	0	0.0005	0.9995	0	0	0	0	0	0.0005	0	0.202774	1
SRR13616017_contig12	725	T	15410	38	60	10	15400	0	0	0	0	0	2	8838	0	0	0	0	0	8	6562	0	0	0	0	0	0.0006	0.9994	0	0	0	0	0	0.0006	0.0006	0.0384324	1
SRR13616017_contig12	726	A	15347	38	60	15336	11	0	0	0	0	0	8661	11	0	0	0	0	0	6675	0	0	0	0	0	0	0.9993	0.0007	0	0	0	0	0	0.0007	0.0007	0.00914375	1
SRR13616017_contig12	727	T	15674	38	60	8	15665	1	0	0	0	0	3	8908	0	0	0	0	0	5	6757	1	0	0	0	0	0.0005	0.9994	0.0001	0	0	0	0	0.0006	0	0.280814	1
SRR13616017_contig12	728	G	15294	38	60	2	0	1	15291	0	0	0	1	0	0	8853	0	0	0	1	0	1	6438	0	0	0	0.0001	0	0.0001	0.9998	0	0	0	0.0002	0	0.490149	1
SRR13616017_contig12	729	A	13890	38	60	13873	14	1	2	0	0	0	7313	13	1	1	0	0	0	6560	1	0	1	0	0	0	0.9988	0.001	0.0001	0.0001	0	0	0	0.0012	0.001	0.0190455	1
SRR13616017_contig12	730	A	14955	38	60	14940	13	0	2	0	0	0	8153	12	0	2	0	0	0	6787	1	0	0	0	0	0	0.999	0.0009	0	0.0001	0	0	0	0.001	0.0009	0.0104391	1
SRR13616017_contig12	731	G	15262	38	60	1	0	4	15257	0	0	0	1	0	3	8783	0	0	0	0	0	1	6474	0	0	0	0.0001	0	0.0003	0.9997	0	0	0	0.0003	0	0.539432	1
SRR13616017_contig12	732	A	13975	37	60	13970	4	0	1	0	0	0	7022	4	0	1	0	0	0	6948	0	0	0	0	0	0	0.9996	0.0003	0	0.0001	0	0	0	0.0004	0	0.0843501	1
SRR13616017_contig12	733	T	15734	38	60	15	15719	0	0	0	0	0	2	9035	0	0	0	0	0	13	6684	0	0	0	0	0	0.001	0.999	0	0	0	0	0	0.001	0.001	0.00139818	1
SRR13616017_contig12	734	T	15555	38	60	9	15546	0	0	0	0	0	4	8813	0	0	0	0	0	5	6733	0	0	0	0	0	0.0006	0.9994	0	0	0	0	0	0.0006	0	0.68569	1
SRR13616017_contig12	735	T	15845	38	60	11	15834	0	0	0	0	0	1	9031	0	0	0	0	0	10	6803	0	0	0	0	0	0.0007	0.9993	0	0	0	0	0	0.0007	0.0007	0.00365843	1
SRR13616017_contig12	736	T	14479	38	60	8	14470	0	1	0	0	0	1	8634	0	1	0	0	0	7	5836	0	0	0	0	0	0.0006	0.9994	0	0.0001	0	0	0	0.0006	0	0.0177103	1
SRR13616017_contig12	737	C	15637	38	60	0	19	15614	4	0	0	0	0	2	8435	0	0	0	0	0	17	7179	4	0	0	0	0	0.0012	0.9985	0.0003	0	0	0	0.0015	0.0012	6.98036e-05	1
SRR13616017_contig12	738	A	16198	39	60	16175	16	0	3	0	4	0	8646	12	0	0	0	0	0	7529	4	0	3	0	4	0	0.9986	0.001	0	0.0002	0	0.0002	0	0.0014	0.001	0.0115964	1
SRR13616017_contig12	739	A	16311	39	60	16289	7	0	1	0	14	0	8320	6	0	0	0	0	0	7969	1	0	1	0	14	0	0.9987	0.0004	0	0.0001	0	0.0009	0	0.0013	0.0009	0.000271558	1
SRR13616017_contig12	740	G	14884	40	60	6	1	4	14859	0	14	0	4	1	2	8060	0	0	0	2	0	2	6799	0	14	0	0.0004	0.0001	0.0003	0.9983	0	0.0009	0	0.0017	0.0009	0.00133342	1
SRR13616017_contig12	741	A	15709	40	60	15674	11	8	0	0	16	0	7402	11	0	0	0	1	0	8272	0	8	0	0	15	0	0.9978	0.0007	0.0005	0	0	0.001	0	0.0022	0.0017	1.23662e-06	0.0369478
SRR13616017_contig12	742	A	17167	41	60	17154	12	1	0	0	0	0	8309	11	0	0	0	0	0	8845	1	1	0	0	0	0	0.9992	0.0007	0.0001	0	0	0	0	0.0008	0.0007	0.00703876	1
SRR13616017_contig12	743	A	17286	41	60	17283	2	1	0	0	0	0	8233	1	0	0	0	0	0	9050	1	1	0	0	0	0	0.9998	0.0001	0.0001	0	0	0	0	0.0002	0	0.633128	1
SRR13616017_contig12	744	A	17765	41	60	17758	7	0	0	0	0	0	8283	2	0	0	0	0	0	9475	5	0	0	0	0	0	0.9996	0.0004	0	0	0	0	0	0.0004	0	0.562331	1
SRR13616017_contig12	745	C	17711	41	60	3	7	17697	4	0	0	0	0	5	7881	2	0	0	0	3	2	9816	2	0	0	0	0.0002	0.0004	0.9992	0.0002	0	0	0	0.0008	0	0.211689	1
SRR13616017_contig12	746	T	17278	42	60	25	17209	43	1	0	0	0	3	8445	0	1	0	0	0	22	8764	43	0	0	0	0	0.0014	0.996	0.0025	0.0001	0	0	0	0.004	0.0039	4.15394e-12	1.24112e-07
SRR13616017_contig12	747	G	16978	42	60	3	3	1	16948	0	23	0	2	2	0	7747	0	1	0	1	1	1	9201	0	22	0	0.0002	0.0002	0.0001	0.9982	0	0.0014	0	0.0018	0.0014	0.00138368	1
SRR13616017_contig12	748	G	14746	42	60	10	2	4	14730	0	0	0	5	2	3	6342	0	0	0	5	0	1	8388	0	0	0	0.0007	0.0001	0.0003	0.9989	0	0	0	0.0011	0.0007	0.211967	1
SRR13616017_contig12	749	A	13389	42	60	13093	34	135	127	0	0	0	6171	5	0	4	0	0	0	6922	29	135	123	0	0	0	0.9779	0.0025	0.0101	0.0095	0	0	0	0.0221	0.0221	2.52584e-49	7.5467e-45
SRR13616017_contig12	750	A	14264	43	60	14181	7	21	55	0	0	0	7961	5	0	0	0	0	0	6220	2	21	55	0	0	0	0.9942	0.0005	0.0015	0.0039	0	0	0	0.0058	0.0053	5.89596e-21	1.76159e-16
SRR13616017_contig12	751	C	13799	43	60	0	2	13791	6	0	0	0	0	1	7562	0	0	0	0	0	1	6229	6	0	0	0	0	0.0001	0.9994	0.0004	0	0	0	0.0006	0	0.0260067	1
SRR13616017_contig12	752	A	14302	43	60	14285	10	0	7	0	0	0	8236	9	0	0	0	0	0	6049	1	0	7	0	0	0	0.9988	0.0007	0	0.0005	0	0	0	0.0012	0.0007	0.00100004	1
SRR13616017_contig12	753	C	14021	43	60	0	16	14003	2	0	0	0	0	3	7910	2	0	0	0	0	13	6093	0	0	0	0	0	0.0011	0.9987	0.0001	0	0	0	0.0013	0.0011	0.00451347	1
SRR13616017_contig12	754	T	14313	42	60	23	14288	0	2	0	0	0	2	7996	0	0	0	0	0	21	6292	0	2	0	0	0	0.0016	0.9983	0	0.0001	0	0	0	0.0017	0.0016	8.53465e-06	0.254998
SRR13616017_contig12	755	A	14533	42	60	14503	20	0	10	0	0	0	8023	20	0	10	0	0	0	6480	0	0	0	0	0	0	0.9979	0.0014	0	0.0007	0	0	0	0.0021	0.0021	5.58736e-06	0.166939
SRR13616017_contig12	756	A	13069	42	60	13045	13	11	0	0	0	0	6599	12	0	0	0	0	0	6446	1	11	0	0	0	0	0.9982	0.001	0.0008	0	0	0	0	0.0018	0.0018	3.88079e-05	1
SRR13616017_contig12	757	A	13917	42	60	13912	5	0	0	0	0	0	7619	5	0	0	0	0	0	6293	0	0	0	0	0	0	0.9996	0.0004	0	0	0	0	0	0.0004	0	0.113527	1
SRR13616017_contig12	758	C	14129	42	60	1	5	14122	1	0	0	0	0	3	7477	1	0	0	0	1	2	6645	0	0	0	0	0.0001	0.0004	0.9995	0.0001	0	0	0	0.0005	0	0.549128	1
SRR13616017_contig12	759	A	14499	42	60	14490	8	1	0	0	0	0	7835	8	0	0	0	0	0	6655	0	1	0	0	0	0	0.9994	0.0006	0.0001	0	0	0	0	0.0006	0	0.0185897	1
SRR13616017_contig12	760	T	14683	42	60	3	14679	1	0	0	0	0	1	7807	1	0	0	0	0	2	6872	0	0	0	0	0	0.0002	0.9997	0.0001	0	0	0	0	0.0003	0	0.507872	1
SRR13616017_contig12	761	A	14623	42	60	14614	6	0	3	0	0	0	7677	6	0	1	0	0	0	6937	0	0	2	0	0	0	0.9994	0.0004	0	0.0002	0	0	0	0.0006	0	0.0532942	1
SRR13616017_contig12	762	G	13601	42	60	9	0	0	13592	0	0	0	6	0	0	7012	0	0	0	3	0	0	6580	0	0	0	0.0007	0	0	0.9993	0	0	0	0.0007	0	0.567865	1
SRR13616017_contig12	763	C	14073	42	60	0	3	14069	1	0	0	0	0	3	7282	0	0	0	0	0	0	6787	1	0	0	0	0	0.0002	0.9997	0.0001	0	0	0	0.0003	0	0.144511	1
SRR13616017_contig12	764	A	14304	42	60	14297	7	0	0	0	0	0	7386	7	0	0	0	0	0	6911	0	0	0	0	0	0	0.9995	0.0005	0	0	0	0	0	0.0005	0	0.0292275	1
SRR13616017_contig12	765	G	14216	42	60	6	0	4	14206	0	0	0	2	0	4	7493	0	0	0	4	0	0	6713	0	0	0	0.0004	0	0.0003	0.9993	0	0	0	0.0007	0	0.105894	1
SRR13616017_contig12	766	T	13939	42	60	6	13910	7	16	0	0	0	3	7086	0	0	0	0	0	3	6824	7	16	0	0	0	0.0004	0.9979	0.0005	0.0011	0	0	0	0.0021	0.0011	2.69257e-05	0.804486
SRR13616017_contig12	767	G	14427	42	60	15	1	1	14410	0	0	0	15	1	1	7685	0	0	0	0	0	0	6725	0	0	0	0.001	0.0001	0.0001	0.9988	0	0	0	0.0012	0.001	0.00193932	1
SRR13616017_contig12	768	G	13398	42	60	5	0	2	13391	0	0	0	4	0	1	6645	0	0	0	1	0	1	6746	0	0	0	0.0004	0	0.0001	0.9995	0	0	0	0.0005	0	0.397513	1
SRR13616017_contig12	769	T	13817	41	60	5	13810	0	2	0	0	0	0	6825	0	0	0	0	0	5	6985	0	2	0	0	0	0.0004	0.9995	0	0.0001	0	0	0	0.0005	0	0.0327735	1
SRR13616017_contig12	770	G	14490	42	60	6	0	0	14484	0	0	0	3	0	0	7639	0	0	0	3	0	0	6845	0	0	0	0.0004	0	0	0.9996	0	0	0	0.0004	0	1	1
SRR13616017_contig12	771	T	13876	41	60	8	13856	11	1	0	0	0	2	7134	0	1	0	0	0	6	6722	11	0	0	0	0	0.0006	0.9986	0.0008	0.0001	0	0	0	0.0014	0.0008	0.00195208	1
SRR13616017_contig12	772	T	14028	41	60	7	14020	0	1	0	0	0	2	7238	0	1	0	0	0	5	6782	0	0	0	0	0	0.0005	0.9994	0	0.0001	0	0	0	0.0006	0	0.297236	1
SRR13616017_contig12	773	A	14218	42	60	14204	6	7	1	0	0	0	7674	6	5	0	0	0	0	6530	0	2	1	0	0	0	0.999	0.0004	0.0005	0.0001	0	0	0	0.001	0	0.0678263	1
SRR13616017_contig12	774	C	14314	42	60	0	9	14300	2	0	3	0	0	5	7162	1	0	2	0	0	4	7138	1	0	1	0	0	0.0006	0.999	0.0001	0	0.0002	0	0.001	0	0.932392	1
SRR13616017_contig12	775	C	14118	41	60	1	15	14101	1	0	0	0	0	4	7287	0	0	0	0	1	11	6814	1	0	0	0	0.0001	0.0011	0.9988	0.0001	0	0	0	0.0012	0.0011	0.117114	1
SRR13616017_contig12	776	C	14813	41	60	2	9	14799	3	0	0	0	1	7	7428	1	0	0	0	1	2	7371	2	0	0	0	0.0001	0.0006	0.9991	0.0002	0	0	0	0.0009	0	0.379528	1
SRR13616017_contig12	777	G	14719	41	60	19	0	2	14698	0	0	0	8	0	1	7262	0	0	0	11	0	1	7436	0	0	0	0.0013	0	0.0001	0.9986	0	0	0	0.0014	0.0013	0.816629	1
SRR13616017_contig12	778	T	14310	41	60	18	14287	4	1	0	0	0	9	6624	0	1	0	0	0	9	7663	4	0	0	0	0	0.0013	0.9984	0.0003	0.0001	0	0	0	0.0016	0.0013	0.194294	1
SRR13616017_contig12	779	G	15269	41	60	2	0	12	15255	0	0	0	2	0	7	7794	0	0	0	0	0	5	7461	0	0	0	0.0001	0	0.0008	0.9991	0	0	0	0.0009	0.0008	0.338657	1
SRR13616017_contig12	780	A	13208	40	60	13187	9	4	8	0	0	0	5764	8	2	0	0	0	0	7423	1	2	8	0	0	0	0.9984	0.0007	0.0003	0.0006	0	0	0	0.0016	0	0.00327812	1
SRR13616017_contig12	781	A	14105	40	60	14100	5	0	0	0	0	0	7247	4	0	0	0	0	0	6853	1	0	0	0	0	0	0.9996	0.0004	0	0	0	0	0	0.0004	0	0.405427	1
SRR13616017_contig12	782	C	15021	41	60	0	8	15009	4	0	0	0	0	5	7589	1	0	0	0	0	3	7420	3	0	0	0	0	0.0005	0.9992	0.0003	0	0	0	0.0008	0	0.471963	1
SRR13616017_contig12	783	T	14360	40	60	13	14337	10	0	0	0	0	3	7902	2	0	0	0	0	10	6435	8	0	0	0	0	0.0009	0.9984	0.0007	0	0	0	0	0.0016	0.0016	0.00562736	1
SRR13616017_contig12	784	C	15321	40	60	1	7	15310	3	0	0	0	0	4	7617	1	0	0	0	1	3	7693	2	0	0	0	0.0001	0.0005	0.9993	0.0002	0	0	0	0.0007	0	0.690021	1
SRR13616017_contig12	785	A	15553	41	60	15544	6	1	2	0	0	0	7706	6	0	1	0	0	0	7838	0	1	1	0	0	0	0.9994	0.0004	0.0001	0.0001	0	0	0	0.0006	0	0.0692562	1
SRR13616017_contig12	786	T	15446	40	60	7	15432	0	7	0	0	0	1	7638	0	0	0	0	0	6	7794	0	7	0	0	0	0.0005	0.9991	0	0.0005	0	0	0	0.0009	0	0.00573492	1
SRR13616017_contig12	787	G	15291	40	60	4	6	0	15281	0	0	0	2	0	0	7553	0	0	0	2	6	0	7728	0	0	0	0.0003	0.0004	0	0.9993	0	0	0	0.0007	0	0.0533319	1
SRR13616017_contig12	788	C	14579	40	60	1	13	14564	1	0	0	0	1	11	7032	0	0	0	0	0	2	7532	1	0	0	0	0.0001	0.0009	0.999	0.0001	0	0	0	0.001	0.0009	0.0310665	1
SRR13616017_contig12	789	G	15039	40	60	14	21	3	15001	0	0	0	6	21	2	7260	0	0	0	8	0	1	7741	0	0	0	0.0009	0.0014	0.0002	0.9975	0	0	0	0.0025	0.0023	4.17164e-05	1
SRR13616017_contig12	790	T	14719	40	60	4	14713	1	1	0	0	0	1	6844	1	1	0	0	0	3	7869	0	0	0	0	0	0.0003	0.9996	0.0001	0.0001	0	0	0	0.0004	0	0.384911	1
SRR13616017_contig12	791	G	15208	40	60	4	0	3	15201	0	0	0	3	0	2	7301	0	0	0	1	0	1	7900	0	0	0	0.0003	0	0.0002	0.9995	0	0	0	0.0005	0	0.45331	1
SRR13616017_contig12	792	A	13535	39	60	13523	9	0	3	0	0	0	5372	7	0	2	0	0	0	8151	2	0	1	0	0	0	0.9991	0.0007	0	0.0002	0	0	0	0.0009	0	0.0419001	1
SRR13616017_contig12	793	G	14717	40	60	9	1	8	14699	0	0	0	2	1	0	6962	0	0	0	7	0	8	7737	0	0	0	0.0006	0.0001	0.0005	0.9988	0	0	0	0.0012	0	0.0141992	1
SRR13616017_contig12	794	C	15118	40	60	0	10	15108	0	0	0	0	0	5	7151	0	0	0	0	0	5	7957	0	0	0	0	0	0.0007	0.9993	0	0	0	0	0.0007	0.0007	1	1
SRR13616017_contig12	795	T	14857	39	60	10	14837	0	0	0	10	0	1	7516	0	0	0	0	0	9	7321	0	0	0	10	0	0.0007	0.9987	0	0	0	0.0007	0	0.0013	0.0013	0.000218599	1
SRR13616017_contig12	796	T	15604	40	60	6	15597	1	0	0	0	0	0	7546	0	0	0	0	0	6	8051	1	0	0	0	0	0.0004	0.9996	0.0001	0	0	0	0	0.0004	0	0.0376628	1
SRR13616017_contig12	797	A	15128	39	60	15118	8	0	2	0	0	0	7605	8	0	0	0	0	0	7513	0	0	2	0	0	0	0.9993	0.0005	0	0.0001	0	0	0	0.0007	0	0.00699391	1
SRR13616017_contig12	798	A	14712	39	60	14697	6	0	9	0	0	0	7341	6	0	8	0	0	0	7356	0	0	1	0	0	0	0.999	0.0004	0	0.0006	0	0	0	0.001	0	0.00324792	1
SRR13616017_contig12	799	C	14940	39	60	0	3	14934	3	0	0	0	0	2	7185	1	0	0	0	0	1	7749	2	0	0	0	0	0.0002	0.9996	0.0002	0	0	0	0.0004	0	0.713129	1
SRR13616017_contig12	800	G	14790	40	60	4	0	2	14784	0	0	0	0	0	1	6976	0	0	0	4	0	1	7808	0	0	0	0.0003	0	0.0001	0.9996	0	0	0	0.0004	0	0.167017	1
SRR13616017_contig12	801	G	13854	39	60	6	0	1	13847	0	0	0	4	0	1	6239	0	0	0	2	0	0	7608	0	0	0	0.0004	0	0.0001	0.9995	0	0	0	0.0005	0	0.308796	1
SRR13616017_contig12	802	A	13949	39	60	13932	10	0	3	0	4	0	5951	10	0	1	0	4	0	7981	0	0	2	0	0	0	0.9988	0.0007	0	0.0002	0	0.0003	0	0.0012	0.0007	0.000292265	1
SRR13616017_contig12	803	G	14865	39	60	10	7	2	14822	0	24	0	4	7	2	6978	0	8	0	6	0	0	7844	0	16	0	0.0007	0.0005	0.0001	0.9971	0	0.0016	0	0.0029	0.0023	0.0163559	1
SRR13616017_contig12	804	G	13731	39	60	7	1	13	13710	0	0	0	4	1	1	6148	0	0	0	3	0	12	7562	0	0	0	0.0005	0.0001	0.0009	0.9985	0	0	0	0.0015	0.0009	0.030515	1
SRR13616017_contig12	805	G	13597	39	60	5	0	1	13591	0	0	0	4	0	1	6192	0	0	0	1	0	0	7399	0	0	0	0.0004	0	0.0001	0.9996	0	0	0	0.0004	0	0.166598	1
SRR13616017_contig12	806	G	13629	39	60	7	2	1	13619	0	0	0	2	2	1	6342	0	0	0	5	0	0	7277	0	0	0	0.0005	0.0001	0.0001	0.9993	0	0	0	0.0007	0	0.225755	1
SRR13616017_contig12	807	C	14711	39	60	0	2	14707	2	1	0	0	0	1	6833	0	1	0	0	0	1	7874	2	0	0	0	0	0.0001	0.9997	0.0001	0.0001	0	0	0.0003	0	0.407621	1	CT:(1,0)
SRR13616017_contig12	808	A	14902	39	60	14883	3	0	16	0	0	0	7086	2	0	2	0	0	0	7797	1	0	14	0	0	0	0.9987	0.0002	0	0.0011	0	0	0	0.0013	0.0011	0.0154643	1
SRR13616017_contig12	809	T	14347	38	60	14	14325	8	0	0	0	0	0	6793	4	0	0	0	0	14	7532	4	0	0	0	0	0.001	0.9985	0.0006	0	0	0	0	0.0015	0.001	0.00180232	1
SRR13616017_contig12	810	A	14520	38	60	14508	9	1	2	0	0	0	6802	9	0	1	0	0	0	7706	0	1	1	0	0	0	0.9992	0.0006	0.0001	0.0001	0	0	0	0.0008	0	0.0112985	1
SRR13616017_contig12	811	C	14465	38	60	0	5	14459	1	0	0	0	0	3	6351	1	0	0	0	0	2	8108	0	0	0	0	0	0.0003	0.9996	0.0001	0	0	0	0.0004	0	0.406437	1
SRR13616017_contig12	812	A	13946	38	60	13940	6	0	0	0	0	0	6559	6	0	0	0	0	0	7381	0	0	0	0	0	0	0.9996	0.0004	0	0	0	0	0	0.0004	0	0.0286125	1
SRR13616017_contig12	813	C	14665	38	60	0	2	14662	1	0	0	0	0	0	6666	0	0	0	0	0	2	7996	1	0	0	0	0	0.0001	0.9998	0.0001	0	0	0	0.0002	0	0.286423	1
SRR13616017_contig12	814	T	13528	38	60	11	13517	0	0	0	0	0	2	6996	0	0	0	0	0	9	6521	0	0	0	0	0	0.0008	0.9992	0	0	0	0	0	0.0008	0.0008	0.0541366	1
SRR13616017_contig12	815	C	15407	39	60	0	25	15380	2	0	0	0	0	23	6819	0	0	0	0	0	2	8561	2	0	0	0	0	0.0016	0.9982	0.0001	0	0	0	0.0018	0.0016	4.62964e-06	0.138325
SRR13616017_contig12	816	G	14404	38	60	9	0	2	14393	0	0	0	4	0	2	6077	0	0	0	5	0	0	8316	0	0	0	0.0006	0	0.0001	0.9992	0	0	0	0.0008	0	0.252282	1
SRR13616017_contig12	817	C	15452	39	60	0	4	15446	2	0	0	0	0	0	6459	2	0	0	0	0	4	8987	0	0	0	0	0	0.0003	0.9996	0.0001	0	0	0	0.0004	0	0.059082	1
SRR13616017_contig12	818	T	16759	40	60	5	16749	5	0	0	0	0	0	6451	0	0	0	0	0	5	10298	5	0	0	0	0	0.0003	0.9994	0.0003	0	0	0	0	0.0006	0	0.0436745	1
SRR13616017_contig12	819	A	17015	40	60	17007	6	0	2	0	0	0	6456	5	0	2	0	0	0	10551	1	0	0	0	0	0	0.9995	0.0004	0	0.0001	0	0	0	0.0005	0	0.0142107	1
SRR13616017_contig12	820	T	16817	40	60	1	16815	1	0	0	0	0	1	6373	1	0	0	0	0	0	10442	0	0	0	0	0	0.0001	0.9999	0.0001	0	0	0	0	0.0001	0	0.194338	1
SRR13616017_contig12	821	G	16445	40	60	11	9	2	16423	0	0	0	6	9	2	6338	0	0	0	5	0	0	10085	0	0	0	0.0007	0.0005	0.0001	0.9987	0	0	0	0.0013	0.0007	0.000321933	1
SRR13616017_contig12	822	T	14865	40	60	9	14856	0	0	0	0	0	3	6163	0	0	0	0	0	6	8693	0	0	0	0	0	0.0006	0.9994	0	0	0	0	0	0.0006	0	0.874598	1
SRR13616017_contig12	823	C	16281	40	60	0	7	16271	3	0	0	0	0	2	5995	2	0	0	0	0	5	10276	1	0	0	0	0	0.0004	0.9994	0.0002	0	0	0	0.0006	0	0.508535	1
SRR13616017_contig12	824	G	16404	40	60	11	0	1	16392	0	0	0	3	0	1	5895	0	0	0	8	0	0	10497	0	0	0	0.0007	0	0.0001	0.9993	0	0	0	0.0007	0.0007	0.342772	1
SRR13616017_contig12	825	A	16084	40	60	16076	8	0	0	0	0	0	5265	8	0	0	0	0	0	10811	0	0	0	0	0	0	0.9995	0.0005	0	0	0	0	0	0.0005	0	0.000238523	1
SRR13616017_contig12	826	T	17291	40	60	7	17266	18	0	0	0	0	0	6445	0	0	0	0	0	7	10821	18	0	0	0	0	0.0004	0.9986	0.001	0	0	0	0	0.0014	0.001	0.000588103	1
SRR13616017_contig12	827	A	15935	40	60	15919	14	2	0	0	0	0	6500	12	0	0	0	0	0	9419	2	2	0	0	0	0	0.999	0.0009	0.0001	0	0	0	0	0.001	0.0009	0.00147188	1
SRR13616017_contig12	828	A	15905	39	60	15894	11	0	0	0	0	0	6291	10	0	0	0	0	0	9603	1	0	0	0	0	0	0.9993	0.0007	0	0	0	0	0	0.0007	0.0007	0.00151883	1
SRR13616017_contig12	829	C	16905	40	60	0	20	16880	5	0	0	0	0	7	6295	1	0	0	0	0	13	10585	4	0	0	0	0	0.0012	0.9985	0.0003	0	0	0	0.0015	0.0012	0.71037	1
SRR13616017_contig12	830	A	15493	39	60	15478	14	0	1	0	0	0	6408	9	0	1	0	0	0	9070	5	0	0	0	0	0	0.999	0.0009	0	0.0001	0	0	0	0.001	0.0009	0.108986	1
SRR13616017_contig12	831	A	16229	39	60	16213	11	0	5	0	0	0	6125	5	0	0	0	0	0	10088	6	0	5	0	0	0	0.999	0.0007	0	0.0003	0	0	0	0.001	0.0007	0.190952	1
SRR13616017_contig12	832	C	16555	40	60	0	38	16515	2	0	0	0	0	17	6166	0	0	0	0	0	21	10349	2	0	0	0	0	0.0023	0.9976	0.0001	0	0	0	0.0024	0.0023	0.353472	1
SRR13616017_contig12	833	T	16852	40	60	11	16828	13	0	0	0	0	4	6447	0	0	0	0	0	7	10381	13	0	0	0	0	0.0007	0.9986	0.0008	0	0	0	0	0.0014	0.0014	0.0175373	1
SRR13616017_contig12	834	T	15984	39	60	11	15943	15	15	0	0	0	1	6437	0	0	0	0	0	10	9506	15	15	0	0	0	0.0007	0.9974	0.0009	0.0009	0	0	0	0.0026	0.0026	1.74737e-05	0.522078
SRR13616017_contig12	835	C	16401	40	60	0	10	16389	2	0	0	0	0	2	6224	0	0	0	0	0	8	10165	2	0	0	0	0	0.0006	0.9993	0.0001	0	0	0	0.0007	0.0006	0.273174	1
SRR13616017_contig12	836	T	17060	40	60	23	17030	3	0	0	4	0	0	6495	3	0	0	1	0	23	10535	0	0	0	3	0	0.0013	0.9982	0.0002	0	0	0.0002	0	0.0018	0.0013	0.000233264	1
SRR13616017_contig12	837	G	16417	40	60	4	0	1	16408	0	4	0	1	0	0	6323	0	1	0	3	0	1	10085	0	3	0	0.0002	0	0.0001	0.9995	0	0.0002	0	0.0005	0	0.742143	1
SRR13616017_contig12	838	T	16261	40	60	23	16172	56	10	0	0	0	3	5821	0	1	0	0	0	20	10351	56	9	0	0	0	0.0014	0.9945	0.0034	0.0006	0	0	0	0.0055	0.0055	1.32238e-08	0.000395102
SRR13616017_contig12	839	G	16030	40	60	47	1	3	15979	0	0	0	2	1	2	6298	0	0	0	45	0	1	9681	0	0	0	0.0029	0.0001	0.0002	0.9968	0	0	0	0.0032	0.0029	6.60002e-06	0.197195
SRR13616017_contig12	840	G	13814	40	60	33	2	3	13776	0	0	0	3	2	1	5225	0	0	0	30	0	2	8551	0	0	0	0.0024	0.0001	0.0002	0.9972	0	0	0	0.0028	0.0024	0.00186504	1
SRR13616017_contig12	841	C	13711	40	60	0	21	13687	3	0	0	0	0	3	5465	2	0	0	0	0	18	8222	1	0	0	0	0	0.0015	0.9982	0.0002	0	0	0	0.0018	0.0015	0.0360324	1
SRR13616017_contig12	842	C	13557	40	60	1	9	13544	3	0	0	0	0	4	5751	0	0	0	0	1	5	7793	3	0	0	0	0.0001	0.0007	0.999	0.0002	0	0	0	0.001	0	0.396917	1
SRR13616017_contig12	843	C	14334	41	60	20	6	14295	13	0	0	0	5	3	6184	1	0	0	0	15	3	8111	12	0	0	0	0.0014	0.0004	0.9973	0.0009	0	0	0	0.0027	0.0023	0.0231925	1
SRR13616017_contig12	844	T	13918	41	60	161	13635	21	101	0	0	0	2	6310	6	0	0	0	0	159	7325	15	101	0	0	0	0.0116	0.9797	0.0015	0.0073	0	0	0	0.0203	0.0203	7.80915e-47	2.33322e-42
SRR13616017_contig12	845	G	13666	41	60	9	0	1	13656	0	0	0	5	0	0	6178	0	0	0	4	0	1	7478	0	0	0	0.0007	0	0.0001	0.9993	0	0	0	0.0007	0	0.545354	1
SRR13616017_contig12	846	A	12744	41	60	12720	9	0	15	0	0	0	5299	9	0	1	0	0	0	7421	0	0	14	0	0	0	0.9981	0.0007	0	0.0012	0	0	0	0.0019	0.0012	4.18867e-05	1
SRR13616017_contig12	847	T	14064	41	60	19	14035	0	10	0	0	0	3	6481	0	0	0	0	0	16	7554	0	10	0	0	0	0.0014	0.9979	0	0.0007	0	0	0	0.0021	0.0021	0.000407374	1
SRR13616017_contig12	848	G	13623	41	60	3	0	0	13620	0	0	0	2	0	0	6370	0	0	0	1	0	0	7250	0	0	0	0.0002	0	0	0.9998	0	0	0	0.0002	0	0.910821	1
SRR13616017_contig12	849	G	12772	41	60	5	2	1	12764	0	0	0	4	2	0	5704	0	0	0	1	0	1	7060	0	0	0	0.0004	0.0002	0.0001	0.9994	0	0	0	0.0006	0	0.121579	1
SRR13616017_contig12	850	C	13882	41	60	0	9	13873	0	0	0	0	0	4	6531	0	0	0	0	0	5	7342	0	0	0	0	0	0.0006	0.9994	0	0	0	0	0.0006	0	1	1
SRR13616017_contig12	851	T	13411	41	60	10	13397	4	0	0	0	0	0	6882	2	0	0	0	0	10	6515	2	0	0	0	0	0.0007	0.999	0.0003	0	0	0	0	0.001	0.0007	0.00509795	1
SRR13616017_contig12	852	A	13450	41	60	13435	13	1	1	0	0	0	6673	11	0	1	0	0	0	6762	2	1	0	0	0	0	0.9989	0.001	0.0001	0.0001	0	0	0	0.0011	0.001	0.039398	1
SRR13616017_contig12	853	C	13316	40	60	0	13	13302	1	0	0	0	0	8	6198	0	0	0	0	0	5	7104	1	0	0	0	0	0.001	0.9989	0.0001	0	0	0	0.0011	0.001	0.360878	1
SRR13616017_contig12	854	C	13112	40	60	0	11	13101	0	0	0	0	0	7	6069	0	0	0	0	0	4	7032	0	0	0	0	0	0.0008	0.9992	0	0	0	0	0.0008	0.0008	0.396169	1
SRR13616017_contig12	855	C	13425	40	60	1	5	13418	1	0	0	0	1	4	6224	1	0	0	0	0	1	7194	0	0	0	0	0.0001	0.0004	0.9995	0.0001	0	0	0	0.0005	0	0.205187	1
SRR13616017_contig12	856	T	12949	40	60	9	12898	34	8	0	0	0	1	6422	7	0	0	0	0	8	6476	27	8	0	0	0	0.0007	0.9961	0.0026	0.0006	0	0	0	0.0039	0.0026	1.68e-05	0.501951
SRR13616017_contig12	857	C	13624	40	60	1	3	13615	5	0	0	0	1	1	6198	2	0	0	0	0	2	7417	3	0	0	0	0.0001	0.0002	0.9993	0.0004	0	0	0	0.0007	0	0.696666	1
SRR13616017_contig12	858	T	14695	41	60	15	14661	19	0	0	0	0	1	6210	0	0	0	0	0	14	8451	19	0	0	0	0	0.001	0.9977	0.0013	0	0	0	0	0.0023	0.0023	1.89268e-05	0.565496
SRR13616017_contig12	859	T	15075	41	60	16	15059	0	0	0	0	0	1	6120	0	0	0	0	0	15	8939	0	0	0	0	0	0.0011	0.9989	0	0	0	0	0	0.0011	0.0011	0.010929	1
SRR13616017_contig12	860	G	14606	41	60	28	0	2	14575	0	1	0	2	0	1	5855	0	1	0	26	0	1	8720	0	0	0	0.0019	0	0.0001	0.9979	0	0.0001	0	0.0021	0.0019	0.00256552	1
SRR13616017_contig12	861	A	12230	40	60	12215	12	0	3	0	0	0	3327	12	0	2	0	0	0	8888	0	0	1	0	0	0	0.9988	0.001	0	0.0002	0	0	0	0.0012	0.001	3.5512e-08	0.00106103
SRR13616017_contig12	862	G	14470	42	60	5	1	2	14462	0	0	0	3	0	2	5615	0	0	0	2	1	0	8847	0	0	0	0.0003	0.0001	0.0001	0.9994	0	0	0	0.0006	0	0.192826	1
SRR13616017_contig12	863	T	13999	41	60	15	13972	12	0	0	0	0	2	5177	0	0	0	0	0	13	8795	12	0	0	0	0	0.0011	0.9981	0.0009	0	0	0	0	0.0019	0.0019	0.00482236	1
SRR13616017_contig12	864	G	14197	41	60	4	5	1	14186	0	1	0	2	0	1	5457	0	1	0	2	5	0	8729	0	0	0	0.0003	0.0004	0.0001	0.9992	0	0.0001	0	0.0008	0	0.161678	1
SRR13616017_contig12	865	C	14445	41	60	0	33	14410	2	0	0	0	0	13	5242	0	0	0	0	0	20	9168	2	0	0	0	0	0.0023	0.9976	0.0001	0	0	0	0.0024	0.0023	0.529081	1
SRR13616017_contig12	866	A	14578	41	60	14481	18	23	56	0	0	0	5654	7	0	2	0	0	0	8827	11	23	54	0	0	0	0.9933	0.0012	0.0016	0.0038	0	0	0	0.0067	0.0067	1.38102e-09	4.12623e-05
SRR13616017_contig12	867	T	13446	41	60	25	13415	6	0	0	0	0	2	5578	0	0	0	0	0	23	7837	6	0	0	0	0	0.0019	0.9977	0.0004	0	0	0	0	0.0023	0.0019	0.000361841	1
SRR13616017_contig12	868	T	14373	41	60	12	14348	0	13	0	0	0	3	5725	0	0	0	0	0	9	8623	0	13	0	0	0	0.0008	0.9983	0	0.0009	0	0	0	0.0017	0.0017	0.00770419	1
SRR13616017_contig12	869	A	14388	41	60	14368	20	0	0	0	0	0	5859	19	0	0	0	0	0	8509	1	0	0	0	0	0	0.9986	0.0014	0	0	0	0	0	0.0014	0.0014	2.57676e-06	0.0769886
SRR13616017_contig12	870	A	13509	40	60	13496	12	1	0	0	0	0	5572	10	0	0	0	0	0	7924	2	1	0	0	0	0	0.999	0.0009	0.0001	0	0	0	0	0.001	0.0009	0.00888722	1
SRR13616017_contig12	871	A	14179	41	60	14165	13	1	0	0	0	0	5421	10	0	0	0	0	0	8744	3	1	0	0	0	0	0.999	0.0009	0.0001	0	0	0	0	0.001	0.0009	0.012082	1
SRR13616017_contig12	872	G	14015	41	60	3	0	2	14010	0	0	0	0	0	2	5532	0	0	0	3	0	0	8478	0	0	0	0.0002	0	0.0001	0.9996	0	0	0	0.0004	0	0.0811625	1
SRR13616017_contig12	873	A	12401	40	60	12396	4	1	0	0	0	0	4525	2	0	0	0	0	0	7871	2	1	0	0	0	0	0.9996	0.0003	0.0001	0	0	0	0	0.0004	0	0.641077	1
SRR13616017_contig12	874	C	13261	41	60	0	11	13248	2	0	0	0	0	0	5493	0	0	0	0	0	11	7755	2	0	0	0	0	0.0008	0.999	0.0002	0	0	0	0.001	0.0008	0.0100431	1
SRR13616017_contig12	875	C	13842	41	60	0	6	13834	1	0	1	0	0	2	5643	1	0	1	0	0	4	8191	0	0	0	0	0	0.0004	0.9994	0.0001	0	0.0001	0	0.0006	0	0.385356	1
SRR13616017_contig12	876	T	13780	40	60	7	13752	17	3	0	1	0	1	5717	4	0	0	1	0	6	8035	13	3	0	0	0	0.0005	0.998	0.0012	0.0002	0	0.0001	0	0.002	0.0012	0.0931714	1
SRR13616017_contig12	877	T	12782	39	60	5	12776	0	0	0	1	0	1	5340	0	0	0	1	0	4	7436	0	0	0	0	0	0.0004	0.9995	0	0	0	0.0001	0	0.0005	0	0.305899	1
SRR13616017_contig12	878	C	13825	40	60	0	7	13817	0	0	1	0	0	5	5379	0	0	1	0	0	2	8438	0	0	0	0	0	0.0005	0.9994	0	0	0.0001	0	0.0006	0	0.0965758	1
SRR13616017_contig12	879	T	14072	40	60	10	14053	8	0	0	1	0	2	5500	0	0	0	1	0	8	8553	8	0	0	0	0	0.0007	0.9986	0.0006	0	0	0.0001	0	0.0014	0.0007	0.0414239	1
SRR13616017_contig12	880	A	13859	39	60	13836	10	0	12	0	1	0	5046	8	0	12	0	1	0	8790	2	0	0	0	0	0	0.9983	0.0007	0	0.0009	0	0.0001	0	0.0017	0.0016	9.63381e-07	0.0287839
SRR13616017_contig12	881	G	13679	39	60	3	0	21	13655	0	0	0	0	0	0	5312	0	0	0	3	0	21	8343	0	0	0	0.0002	0	0.0015	0.9982	0	0	0	0.0018	0.0015	0.000484743	1
SRR13616017_contig12	882	C	13730	39	60	2	19	13709	0	0	0	0	2	3	5150	0	0	0	0	0	16	8559	0	0	0	0	0.0001	0.0014	0.9985	0	0	0	0	0.0015	0.0014	0.0278104	1
SRR13616017_contig12	883	A	12454	39	60	12441	11	2	0	0	0	0	5207	8	0	0	0	0	0	7234	3	2	0	0	0	0	0.999	0.0009	0.0002	0	0	0	0	0.001	0.0009	0.0565564	1
SRR13616017_contig12	884	C	13423	39	60	0	25	13387	11	0	0	0	0	6	5157	4	0	0	0	0	19	8230	7	0	0	0	0	0.0019	0.9973	0.0008	0	0	0	0.0027	0.0027	0.325645	1
SRR13616017_contig12	885	G	13462	39	60	8	0	4	13450	0	0	0	3	0	4	5103	0	0	0	5	0	0	8347	0	0	0	0.0006	0	0.0003	0.9991	0	0	0	0.0009	0	0.0379994	1
SRR13616017_contig12	886	T	13098	39	60	13	13077	8	0	0	0	0	5	4884	0	0	0	0	0	8	8193	8	0	0	0	0	0.001	0.9984	0.0006	0	0	0	0	0.0016	0.001	0.0918902	1
SRR13616017_contig12	887	G	13448	39	60	4	1	2	13441	0	0	0	2	1	0	5214	0	0	0	2	0	2	8227	0	0	0	0.0003	0.0001	0.0001	0.9995	0	0	0	0.0005	0	0.382928	1
SRR13616017_contig12	888	C	13284	39	60	0	5	13275	4	0	0	0	0	2	5105	0	0	0	0	0	3	8170	4	0	0	0	0	0.0004	0.9993	0.0003	0	0	0	0.0007	0	0.28593	1
SRR13616017_contig12	889	T	13438	39	60	11	13420	2	1	0	4	0	1	5436	2	0	0	4	0	10	7984	0	1	0	0	0	0.0008	0.9987	0.0001	0.0001	0	0.0003	0	0.0013	0.0008	0.00730008	1
SRR13616017_contig12	890	G	13314	39	60	5	0	3	13306	0	0	0	3	0	1	5118	0	0	0	2	0	2	8188	0	0	0	0.0004	0	0.0002	0.9994	0	0	0	0.0006	0	0.602664	1
SRR13616017_contig12	891	G	12823	39	60	15	0	2	12806	0	0	0	7	0	2	4710	0	0	0	8	0	0	8096	0	0	0	0.0012	0	0.0002	0.9987	0	0	0	0.0013	0.0012	0.131016	1
SRR13616017_contig12	892	T	13311	39	60	12	13298	1	0	0	0	0	1	5082	0	0	0	0	0	11	8216	1	0	0	0	0	0.0009	0.999	0.0001	0	0	0	0	0.001	0.0009	0.0760206	1
SRR13616017_contig12	893	A	13601	39	60	13592	8	0	1	0	0	0	5515	7	0	0	0	0	0	8077	1	0	1	0	0	0	0.9993	0.0006	0	0.0001	0	0	0	0.0007	0	0.0184667	1
SRR13616017_contig12	894	A	13423	39	60	13415	8	0	0	0	0	0	5201	6	0	0	0	0	0	8214	2	0	0	0	0	0	0.9994	0.0006	0	0	0	0	0	0.0006	0	0.0819512	1
SRR13616017_contig12	895	A	13448	39	60	13421	13	0	14	1	0	0	5201	10	0	13	1	0	0	8220	3	0	1	0	0	0	0.998	0.001	0	0.001	0.0001	0	0	0.0021	0.002	6.64805e-06	0.19863	ATT:(1,0)
SRR13616017_contig12	896	G	13599	38	60	5	0	2	13592	0	0	0	1	0	2	5600	0	0	0	4	0	0	7992	0	0	0	0.0004	0	0.0001	0.9995	0	0	0	0.0005	0	0.150926	1
SRR13616017_contig12	897	C	13571	38	60	0	4	13564	3	0	0	0	0	2	5528	2	0	0	0	0	2	8036	1	0	0	0	0	0.0003	0.9995	0.0002	0	0	0	0.0005	0	0.614052	1
SRR13616017_contig12	898	T	13271	38	60	10	13259	2	0	0	0	0	0	5858	1	0	0	0	0	10	7401	1	0	0	0	0	0.0008	0.9991	0.0002	0	0	0	0	0.0009	0.0008	0.0188907	1
SRR13616017_contig12	899	T	12427	38	60	12	12415	0	0	0	0	0	4	5910	0	0	0	0	0	8	6505	0	0	0	0	0	0.001	0.999	0	0	0	0	0	0.001	0.001	0.483801	1
SRR13616017_contig12	900	C	13968	38	60	0	11	13954	3	0	0	0	0	4	5679	0	0	0	0	0	7	8275	3	0	0	0	0	0.0008	0.999	0.0002	0	0	0	0.001	0.0008	0.342353	1
SRR13616017_contig12	901	A	13913	38	60	13905	7	0	1	0	0	0	5695	7	0	1	0	0	0	8210	0	0	0	0	0	0	0.9994	0.0005	0	0.0001	0	0	0	0.0006	0	0.0031458	1
SRR13616017_contig12	902	T	13983	39	60	9	13974	0	0	0	0	0	0	5889	0	0	0	0	0	9	8085	0	0	0	0	0	0.0006	0.9994	0	0	0	0	0	0.0006	0	0.0262765	1
SRR13616017_contig12	903	G	13821	38	60	6	0	0	13815	0	0	0	5	0	0	5966	0	0	0	1	0	0	7849	0	0	0	0.0004	0	0	0.9996	0	0	0	0.0004	0	0.115788	1
SRR13616017_contig12	904	C	13723	38	60	0	3	13718	2	0	0	0	0	2	5612	1	0	0	0	0	1	8106	1	0	0	0	0	0.0002	0.9996	0.0001	0	0	0	0.0004	0	0.640389	1
SRR13616017_contig12	905	A	13094	38	60	13078	16	0	0	0	0	0	5705	12	0	0	0	0	0	7373	4	0	0	0	0	0	0.9988	0.0012	0	0	0	0	0	0.0012	0.0012	0.022795	1
SRR13616017_contig12	906	C	13980	38	60	1	5	13972	2	0	0	0	0	1	5699	1	0	0	0	1	4	8273	1	0	0	0	0.0001	0.0004	0.9994	0.0001	0	0	0	0.0006	0	0.647326	1
SRR13616017_contig12	907	T	13379	38	60	12	13365	1	1	0	0	0	2	5961	1	1	0	0	0	10	7404	0	0	0	0	0	0.0009	0.999	0.0001	0.0001	0	0	0	0.001	0.0009	0.0990584	1
SRR13616017_contig12	908	T	13380	38	60	6	13374	0	0	0	0	0	1	5659	0	0	0	0	0	5	7715	0	0	0	0	0	0.0004	0.9996	0	0	0	0	0	0.0004	0	0.390871	1
SRR13616017_contig12	909	T	13580	38	60	10	13565	5	0	0	0	0	2	5607	5	0	0	0	0	8	7958	0	0	0	0	0	0.0007	0.9989	0.0004	0	0	0	0	0.0011	0.0007	0.0112605	1
SRR13616017_contig12	910	G	13695	38	60	6	0	2	13687	0	0	0	2	0	2	5828	0	0	0	4	0	0	7859	0	0	0	0.0004	0	0.0001	0.9994	0	0	0	0.0006	0	0.233792	1
SRR13616017_contig12	911	T	12191	38	60	7	12184	0	0	0	0	0	1	5477	0	0	0	0	0	6	6707	0	0	0	0	0	0.0006	0.9994	0	0	0	0	0	0.0006	0	0.211072	1
SRR13616017_contig12	912	C	12293	38	60	12	7	12273	1	0	0	0	11	3	5377	1	0	0	0	1	4	6896	0	0	0	0	0.001	0.0006	0.9984	0.0001	0	0	0	0.0016	0.001	0.00603909	1
SRR13616017_contig12	913	C	12536	38	60	0	19	12516	1	0	0	0	0	14	5191	1	0	0	0	0	5	7325	0	0	0	0	0	0.0015	0.9984	0.0001	0	0	0	0.0016	0.0015	0.00859406	1
SRR13616017_contig12	914	G	12349	38	60	5	3	2	12339	0	0	0	3	1	2	5045	0	0	0	2	2	0	7294	0	0	0	0.0004	0.0002	0.0002	0.9992	0	0	0	0.0008	0	0.293751	1
SRR13616017_contig12	915	A	10163	37	60	10149	9	1	4	0	0	0	4291	9	1	0	0	0	0	5858	0	0	4	0	0	0	0.9986	0.0009	0.0001	0.0004	0	0	0	0.0014	0	0.000865861	1
SRR13616017_contig12	916	A	11821	37	60	11794	17	7	3	0	0	0	5085	10	1	0	0	0	0	6709	7	6	3	0	0	0	0.9977	0.0014	0.0006	0.0003	0	0	0	0.0023	0.0014	0.0955022	1
SRR13616017_contig12	917	C	11930	38	60	0	2	11926	2	0	0	0	0	1	5068	1	0	0	0	0	1	6858	1	0	0	0	0	0.0002	0.9997	0.0002	0	0	0	0.0003	0	0.954968	1
SRR13616017_contig12	918	A	10532	38	60	10512	7	0	13	0	0	0	5293	6	0	0	0	0	0	5219	1	0	13	0	0	0	0.9981	0.0007	0	0.0012	0	0	0	0.0019	0.0012	0.000238842	1
SRR13616017_contig12	919	A	10284	38	60	10275	8	0	0	0	1	0	5310	7	0	0	0	0	0	4965	1	0	0	0	1	0	0.9991	0.0008	0	0	0	0.0001	0	0.0009	0	0.0750864	1
SRR13616017_contig12	920	C	10752	38	60	8	3	10735	5	0	1	0	8	1	5220	4	0	0	0	0	2	5515	1	0	1	0	0.0007	0.0003	0.9984	0.0005	0	0.0001	0	0.0016	0	0.0202329	1
SRR13616017_contig12	921	T	10972	39	60	3	10964	3	1	0	1	0	1	5341	3	0	0	0	0	2	5623	0	1	0	1	0	0.0003	0.9993	0.0003	0.0001	0	0.0001	0	0.0007	0	0.253957	1
SRR13616017_contig12	922	G	10980	39	60	3	0	3	10973	0	1	0	2	0	2	4990	0	0	0	1	0	1	5983	0	1	0	0.0003	0	0.0003	0.9994	0	0.0001	0	0.0006	0	0.589088	1
SRR13616017_contig12	923	G	9713	39	60	5	0	1	9706	0	1	0	2	0	1	3984	0	0	0	3	0	0	5722	0	1	0	0.0005	0	0.0001	0.9993	0	0.0001	0	0.0007	0	0.544916	1
SRR13616017_contig12	924	A	10146	39	60	10110	5	7	24	0	0	0	4440	3	0	0	0	0	0	5670	2	7	24	0	0	0	0.9965	0.0005	0.0007	0.0024	0	0	0	0.0035	0.0024	1.74136e-05	0.520284
SRR13616017_contig12	925	C	10897	39	60	0	35	10860	2	0	0	0	0	21	4836	1	0	0	0	0	14	6024	1	0	0	0	0	0.0032	0.9966	0.0002	0	0	0	0.0034	0.0032	0.182407	1
SRR13616017_contig12	926	T	10980	39	60	3	10977	0	0	0	0	0	0	5319	0	0	0	0	0	3	5658	0	0	0	0	0	0.0003	0.9997	0	0	0	0	0	0.0003	0	0.270707	1
SRR13616017_contig12	927	T	10917	39	60	5	10912	0	0	0	0	0	0	4931	0	0	0	0	0	5	5981	0	0	0	0	0	0.0005	0.9995	0	0	0	0	0	0.0005	0	0.113987	1
SRR13616017_contig12	928	T	10867	39	60	9	10858	0	0	0	0	0	0	4850	0	0	0	0	0	9	6008	0	0	0	0	0	0.0008	0.9992	0	0	0	0	0	0.0008	0	0.0183187	1
SRR13616017_contig12	929	A	11032	39	60	11024	8	0	0	0	0	0	5030	4	0	0	0	0	0	5994	4	0	0	0	0	0	0.9993	0.0007	0	0	0	0	0	0.0007	0	1	1
SRR13616017_contig12	930	T	10890	39	60	18	10865	1	0	0	6	0	1	4993	1	0	0	6	0	17	5872	0	0	0	0	0	0.0017	0.9977	0.0001	0	0	0.0006	0	0.0023	0.0017	0.000165068	1
SRR13616017_contig12	931	T	10968	40	60	7	10947	0	0	0	14	0	0	5064	0	0	0	0	0	7	5883	0	0	0	14	0	0.0006	0.9981	0	0	0	0.0013	0	0.0019	0.0013	0.000120559	1
SRR13616017_contig12	932	G	10495	39	60	6	0	9	10455	0	25	0	5	0	3	4721	0	11	0	1	0	6	5734	0	14	0	0.0006	0	0.0009	0.9962	0	0.0024	0	0.0038	0.0024	0.255884	1
SRR13616017_contig12	933	A	9017	39	60	9011	5	0	1	0	0	0	3555	4	0	1	0	0	0	5456	1	0	0	0	0	0	0.9993	0.0006	0	0.0001	0	0	0	0.0007	0	0.0832538	1
SRR13616017_contig12	934	C	10241	39	60	0	15	10225	1	0	0	0	0	13	4596	0	0	0	0	0	2	5629	1	0	0	0	0	0.0015	0.9984	0.0001	0	0	0	0.0016	0.0015	0.00342965	1
SRR13616017_contig12	935	A	10317	39	60	10307	8	1	1	0	0	0	4892	7	0	0	0	0	0	5415	1	1	1	0	0	0	0.999	0.0008	0.0001	0.0001	0	0	0	0.001	0	0.0735967	1
SRR13616017_contig12	936	C	9982	39	60	0	4	9978	0	0	0	0	0	3	4708	0	0	0	0	0	1	5270	0	0	0	0	0	0.0004	0.9996	0	0	0	0	0.0004	0	0.539684	1
SRR13616017_contig12	937	T	10339	39	60	12	10326	1	0	0	0	0	1	5010	0	0	0	0	0	11	5316	1	0	0	0	0	0.0012	0.9987	0.0001	0	0	0	0	0.0013	0.0012	0.012971	1
SRR13616017_contig12	938	A	10429	39	60	10422	7	0	0	0	0	0	5026	7	0	0	0	0	0	5396	0	0	0	0	0	0	0.9993	0.0007	0	0	0	0	0	0.0007	0	0.0181717	1
SRR13616017_contig12	939	A	10418	39	60	10411	7	0	0	0	0	0	4718	5	0	0	0	0	0	5693	2	0	0	0	0	0	0.9993	0.0007	0	0	0	0	0	0.0007	0	0.31369	1
SRR13616017_contig12	940	G	9672	39	60	11	0	1	9660	0	0	0	6	0	1	4528	0	0	0	5	0	0	5132	0	0	0	0.0011	0	0.0001	0.9988	0	0	0	0.0012	0.0011	0.498441	1
SRR13616017_contig12	941	A	9848	40	60	9836	10	0	2	0	0	0	4050	8	0	0	0	0	0	5786	2	0	2	0	0	0	0.9988	0.001	0	0.0002	0	0	0	0.0012	0.001	0.022175	1
SRR13616017_contig12	942	G	10169	40	60	7	0	1	10161	0	0	0	5	0	1	4524	0	0	0	2	0	0	5637	0	0	0	0.0007	0	0.0001	0.9992	0	0	0	0.0008	0	0.192546	1
SRR13616017_contig12	943	G	9406	39	60	5	1	2	9398	0	0	0	3	1	1	3834	0	0	0	2	0	1	5564	0	0	0	0.0005	0.0001	0.0002	0.9991	0	0	0	0.0009	0	0.515749	1
SRR13616017_contig12	944	G	9180	40	60	5	0	0	9175	0	0	0	1	0	0	3760	0	0	0	4	0	0	5415	0	0	0	0.0005	0	0	0.9995	0	0	0	0.0005	0	0.617843	1
SRR13616017_contig12	945	G	9930	41	60	10	1	1	9918	0	0	0	4	1	0	3779	0	0	0	6	0	1	6139	0	0	0	0.001	0.0001	0.0001	0.9988	0	0	0	0.0012	0.001	0.521164	1
SRR13616017_contig12	946	T	10150	42	60	10	10114	15	11	0	0	0	0	3701	0	0	0	0	0	10	6413	15	11	0	0	0	0.001	0.9965	0.0015	0.0011	0	0	0	0.0035	0.0035	0.000119581	1
SRR13616017_contig12	947	G	10364	42	60	3	0	0	10361	0	0	0	2	0	0	3945	0	0	0	1	0	0	6416	0	0	0	0.0003	0	0	0.9997	0	0	0	0.0003	0	0.670764	1
SRR13616017_contig12	948	T	10456	42	60	6	10450	0	0	0	0	0	2	3571	0	0	0	0	0	4	6879	0	0	0	0	0	0.0006	0.9994	0	0	0	0	0	0.0006	0	1	1
SRR13616017_contig12	949	A	10628	42	60	10622	6	0	0	0	0	0	3791	3	0	0	0	0	0	6831	3	0	0	0	0	0	0.9994	0.0006	0	0	0	0	0	0.0006	0	0.76019	1
SRR13616017_contig12	950	T	10564	41	60	8	10556	0	0	0	0	0	0	3684	0	0	0	0	0	8	6872	0	0	0	0	0	0.0008	0.9992	0	0	0	0	0	0.0008	0	0.0892396	1
SRR13616017_contig12	951	A	9885	41	60	9880	5	0	0	0	0	0	3690	4	0	0	0	0	0	6190	1	0	0	0	0	0	0.9995	0.0005	0	0	0	0	0	0.0005	0	0.131411	1
SRR13616017_contig12	952	C	10151	41	60	0	4	10147	0	0	0	0	0	2	3486	0	0	0	0	0	2	6661	0	0	0	0	0	0.0004	0.9996	0	0	0	0	0.0004	0	0.894816	1
SRR13616017_contig12	953	T	10268	41	60	14	10234	20	0	0	0	0	0	3733	0	0	0	0	0	14	6501	20	0	0	0	0	0.0014	0.9967	0.0019	0	0	0	0	0.0033	0.0033	5.86922e-05	1
SRR13616017_contig12	954	G	9764	41	60	49	0	3	9712	0	0	0	4	0	1	3681	0	0	0	45	0	2	6031	0	0	0	0.005	0	0.0003	0.9947	0	0	0	0.0053	0.005	0.000102431	1
SRR13616017_contig12	955	C	10336	41	60	0	7	10327	2	0	0	0	0	2	3782	0	0	0	0	0	5	6545	2	0	0	0	0	0.0007	0.9991	0.0002	0	0	0	0.0009	0	0.508985	1
SRR13616017_contig12	956	T	10264	42	60	29	10157	70	8	0	0	0	0	3834	1	0	0	0	0	29	6323	69	8	0	0	0	0.0028	0.9896	0.0068	0.0008	0	0	0	0.0104	0.0096	3.04871e-13	9.10894e-09
SRR13616017_contig12	957	G	10237	42	60	19	1	2	10215	0	0	0	2	0	1	3778	0	0	0	17	1	1	6437	0	0	0	0.0019	0.0001	0.0002	0.9979	0	0	0	0.0021	0.0019	0.0923856	1
SRR13616017_contig12	958	C	8650	43	60	0	5	8644	1	0	0	0	0	0	3287	0	0	0	0	0	5	5357	1	0	0	0	0	0.0006	0.9993	0.0001	0	0	0	0.0007	0	0.15882	1
SRR13616017_contig12	959	C	9145	44	60	2	7	9135	1	0	0	0	1	4	3495	0	0	0	0	1	3	5640	1	0	0	0	0.0002	0.0008	0.9989	0.0001	0	0	0	0.0011	0	0.61663	1
SRR13616017_contig12	960	G	9467	44	60	11	6	12	9438	0	0	0	7	0	1	3587	0	0	0	4	6	11	5851	0	0	0	0.0012	0.0006	0.0013	0.9969	0	0	0	0.0031	0.0024	0.0105495	1
SRR13616017_contig12	961	T	9115	44	60	11	9019	60	25	0	0	0	1	3554	0	0	0	0	0	10	5465	60	25	0	0	0	0.0012	0.9895	0.0066	0.0027	0	0	0	0.0105	0.0105	9.13568e-13	2.72956e-08
SRR13616017_contig12	962	G	9107	44	60	3	3	6	9095	0	0	0	1	0	1	3599	0	0	0	2	3	5	5496	0	0	0	0.0003	0.0003	0.0007	0.9987	0	0	0	0.0013	0	0.34389	1
SRR13616017_contig12	963	A	8513	44	60	8495	5	0	13	0	0	0	3134	4	0	0	0	0	0	5361	1	0	13	0	0	0	0.9979	0.0006	0	0.0015	0	0	0	0.0021	0.0015	0.00304113	1
SRR13616017_contig12	964	A	8796	44	60	8790	5	0	1	0	0	0	3522	5	0	1	0	0	0	5268	0	0	0	0	0	0	0.9993	0.0006	0	0.0001	0	0	0	0.0007	0	0.0113034	1
SRR13616017_contig12	965	C	8967	44	60	0	3	8963	1	0	0	0	0	1	3462	0	0	0	0	0	2	5501	1	0	0	0	0	0.0003	0.9996	0.0001	0	0	0	0.0004	0	0.717243	1
SRR13616017_contig12	966	A	9184	44	60	9179	5	0	0	0	0	0	3594	3	0	0	0	0	0	5585	2	0	0	0	0	0	0.9995	0.0005	0	0	0	0	0	0.0005	0	0.619584	1
SRR13616017_contig12	967	T	9235	44	60	8	9227	0	0	0	0	0	0	3704	0	0	0	0	0	8	5523	0	0	0	0	0	0.0009	0.9991	0	0	0	0	0	0.0009	0	0.0506091	1
SRR13616017_contig12	968	G	9043	44	60	2	0	0	9041	0	0	0	2	0	0	3531	0	0	0	0	0	0	5510	0	0	0	0.0002	0	0	0.9998	0	0	0	0.0002	0	0.2976	1
SRR13616017_contig12	969	A	8462	43	60	8442	7	0	13	0	0	0	2729	4	0	1	0	0	0	5713	3	0	12	0	0	0	0.9976	0.0008	0	0.0015	0	0	0	0.0024	0.0015	0.0615093	1
SRR13616017_contig12	970	G	8644	43	60	5	0	2	8637	0	0	0	1	0	1	3203	0	0	0	4	0	1	5434	0	0	0	0.0006	0	0.0002	0.9992	0	0	0	0.0008	0	0.681004	1
SRR13616017_contig12	971	C	8711	43	60	0	1	8708	2	0	0	0	0	1	3243	0	0	0	0	0	0	5465	2	0	0	0	0	0.0001	0.9997	0.0002	0	0	0	0.0003	0	0.237874	1
SRR13616017_contig12	972	A	9119	43	60	9099	6	0	14	0	0	0	3384	4	0	0	0	0	0	5715	2	0	14	0	0	0	0.9978	0.0007	0	0.0015	0	0	0	0.0022	0.0015	0.00519478	1
SRR13616017_contig12	973	T	9127	43	60	14	9103	10	0	0	0	0	1	3461	0	0	0	0	0	13	5642	10	0	0	0	0	0.0015	0.9974	0.0011	0	0	0	0	0.0026	0.0026	0.00276879	1
SRR13616017_contig12	974	G	9004	43	60	11	0	0	8993	0	0	0	0	0	0	3408	0	0	0	11	0	0	5585	0	0	0	0.0012	0	0	0.9988	0	0	0	0.0012	0.0012	0.0226777	1
SRR13616017_contig12	975	A	8908	42	60	8904	4	0	0	0	0	0	3109	4	0	0	0	0	0	5795	0	0	0	0	0	0	0.9996	0.0004	0	0	0	0	0	0.0004	0	0.0274585	1
SRR13616017_contig12	976	A	8548	42	60	8542	6	0	0	0	0	0	3267	5	0	0	0	0	0	5275	1	0	0	0	0	0	0.9993	0.0007	0	0	0	0	0	0.0007	0	0.0641365	1
SRR13616017_contig12	977	A	8875	42	60	8870	4	0	1	0	0	0	3436	2	0	1	0	0	0	5434	2	0	0	0	0	0	0.9994	0.0005	0	0.0001	0	0	0	0.0006	0	0.407678	1
SRR13616017_contig12	978	T	9152	42	60	5	9146	0	1	0	0	0	0	3347	0	1	0	0	0	5	5799	0	0	0	0	0	0.0005	0.9993	0	0.0001	0	0	0	0.0007	0	0.0993376	1
SRR13616017_contig12	979	T	9212	42	60	5	9207	0	0	0	0	0	0	3380	0	0	0	0	0	5	5827	0	0	0	0	0	0.0005	0.9995	0	0	0	0	0	0.0005	0	0.215464	1
SRR13616017_contig12	980	G	8980	42	60	4	0	0	8976	0	0	0	1	0	0	3410	0	0	0	3	0	0	5566	0	0	0	0.0004	0	0	0.9996	0	0	0	0.0004	0	0.984071	1
SRR13616017_contig12	981	C	8893	42	60	1	12	8879	1	0	0	0	0	1	3245	0	0	0	0	1	11	5634	1	0	0	0	0.0001	0.0013	0.9984	0.0001	0	0	0	0.0016	0.0013	0.153352	1
SRR13616017_contig12	982	T	8563	41	60	13	8550	0	0	0	0	0	3	3158	0	0	0	0	0	10	5392	0	0	0	0	0	0.0015	0.9985	0	0	0	0	0	0.0015	0.0015	0.455011	1
SRR13616017_contig12	983	T	9217	42	60	5	9212	0	0	0	0	0	0	3404	0	0	0	0	0	5	5808	0	0	0	0	0	0.0005	0.9995	0	0	0	0	0	0.0005	0	0.211981	1
SRR13616017_contig12	984	G	9146	42	60	4	0	2	9140	0	0	0	2	0	0	3357	0	0	0	2	0	2	5783	0	0	0	0.0004	0	0.0002	0.9993	0	0	0	0.0007	0	0.480905	1
SRR13616017_contig12	985	G	8770	41	60	3	0	1	8766	0	0	0	2	0	0	3043	0	0	0	1	0	1	5723	0	0	0	0.0003	0	0.0001	0.9995	0	0	0	0.0005	0	0.390068	1
SRR13616017_contig12	986	T	9173	42	60	7	9166	0	0	0	0	0	0	3170	0	0	0	0	0	7	5996	0	0	0	0	0	0.0008	0.9992	0	0	0	0	0	0.0008	0	0.127056	1
SRR13616017_contig12	987	A	8682	41	60	8677	3	2	0	0	0	0	3322	1	0	0	0	0	0	5355	2	2	0	0	0	0	0.9994	0.0003	0.0002	0	0	0	0	0.0006	0	0.52952	1
SRR13616017_contig12	988	C	9247	41	60	1	2	9244	0	0	0	0	0	0	3230	0	0	0	0	1	2	6014	0	0	0	0	0.0001	0.0002	0.9997	0	0	0	0	0.0003	0	0.446873	1
SRR13616017_contig12	989	A	8981	41	60	8977	4	0	0	0	0	0	3306	3	0	0	0	0	0	5671	1	0	0	0	0	0	0.9996	0.0004	0	0	0	0	0	0.0004	0	0.287357	1
SRR13616017_contig12	990	C	9124	41	60	0	4	9120	0	0	0	0	0	1	3276	0	0	0	0	0	3	5844	0	0	0	0	0	0.0004	0.9996	0	0	0	0	0.0004	0	1	1
SRR13616017_contig12	991	G	9051	41	60	7	0	0	9044	0	0	0	3	0	0	3097	0	0	0	4	0	0	5947	0	0	0	0.0008	0	0	0.9992	0	0	0	0.0008	0	0.934925	1
SRR13616017_contig12	992	G	8903	41	60	5	0	0	8898	0	0	0	2	0	0	2814	0	0	0	3	0	0	6084	0	0	0	0.0006	0	0	0.9994	0	0	0	0.0006	0	1	1
SRR13616017_contig12	993	A	8505	40	60	8486	7	11	1	0	0	0	2627	2	0	1	0	0	0	5859	5	11	0	0	0	0	0.9978	0.0008	0.0013	0.0001	0	0	0	0.0022	0.0013	0.0663536	1
SRR13616017_contig12	994	A	9135	42	60	9132	3	0	0	0	0	0	2998	1	0	0	0	0	0	6134	2	0	0	0	0	0	0.9997	0.0003	0	0	0	0	0	0.0003	0	1	1
SRR13616017_contig12	995	C	9571	42	60	0	10	9557	4	0	0	0	0	1	2961	2	0	0	0	0	9	6596	2	0	0	0	0	0.001	0.9985	0.0004	0	0	0	0.0015	0.001	0.25471	1
SRR13616017_contig12	996	G	9333	41	60	2	1	0	9330	0	0	0	1	1	0	2724	0	0	0	1	0	0	6606	0	0	0	0.0002	0.0001	0	0.9997	0	0	0	0.0003	0	0.241412	1
SRR13616017_contig12	997	T	9172	41	60	12	9160	0	0	0	0	0	1	2626	0	0	0	0	0	11	6534	0	0	0	0	0	0.0013	0.9987	0	0	0	0	0	0.0013	0.0013	0.215845	1
SRR13616017_contig12	998	T	8218	40	60	10	8203	5	0	0	0	0	2	2580	1	0	0	0	0	8	5623	4	0	0	0	0	0.0012	0.9982	0.0006	0	0	0	0	0.0018	0.0012	0.634098	1
SRR13616017_contig12	999	C	9412	41	60	0	5	9406	1	0	0	0	0	1	2778	0	0	0	0	0	4	6628	1	0	0	0	0	0.0005	0.9994	0.0001	0	0	0	0.0006	0	0.72712	1
SRR13616017_contig12	1000	T	9470	41	60	10	9460	0	0	0	0	0	0	2947	0	0	0	0	0	10	6513	0	0	0	0	0	0.0011	0.9989	0	0	0	0	0	0.0011	0.0011	0.0742684	1
SRR13616017_contig12	1001	G	9597	41	60	3	0	0	9594	0	0	0	0	0	0	2880	0	0	0	3	0	0	6714	0	0	0	0.0003	0	0	0.9997	0	0	0	0.0003	0	0.614022	1
SRR13616017_contig12	1002	A	9141	40	60	9124	9	1	1	0	6	0	2320	5	0	0	0	1	0	6804	4	1	1	0	5	0	0.9981	0.001	0.0001	0.0001	0	0.0007	0	0.0019	0	0.264598	1
SRR13616017_contig12	1003	A	9575	40	60	9561	6	0	2	0	6	0	2605	4	0	0	0	1	0	6956	2	0	2	0	5	0	0.9985	0.0006	0	0.0002	0	0.0006	0	0.0015	0	0.122337	1
SRR13616017_contig12	1004	A	8890	40	60	8882	5	2	1	0	0	0	2622	2	0	0	0	0	0	6260	3	2	1	0	0	0	0.9991	0.0006	0.0002	0.0001	0	0	0	0.0009	0	0.677542	1
SRR13616017_contig12	1005	A	9923	40	60	9921	1	0	1	0	0	0	2499	1	0	0	0	0	0	7422	0	0	1	0	0	0	0.9998	0.0001	0	0.0001	0	0	0	0.0002	0	0.191463	1
SRR13616017_contig12	1006	G	9482	40	60	4	0	0	9477	0	1	0	1	0	0	2389	0	1	0	3	0	0	7088	0	0	0	0.0004	0	0	0.9995	0	0.0001	0	0.0005	0	0.226943	1
SRR13616017_contig12	1007	A	9492	40	60	9488	4	0	0	0	0	0	2113	2	0	0	0	0	0	7375	2	0	0	0	0	0	0.9996	0.0004	0	0	0	0	0	0.0004	0	0.464443	1
SRR13616017_contig12	1008	G	9366	40	60	2	0	0	9364	0	0	0	0	0	0	2450	0	0	0	2	0	0	6914	0	0	0	0.0002	0	0	0.9998	0	0	0	0.0002	0	0.970261	1
SRR13616017_contig12	1009	C	9398	40	60	0	13	9384	1	0	0	0	0	0	2458	0	0	0	0	0	13	6926	1	0	0	0	0	0.0014	0.9985	0.0001	0	0	0	0.0015	0.0014	0.0834966	1
SRR13616017_contig12	1010	T	9757	41	60	5	9751	1	0	0	0	0	1	2598	1	0	0	0	0	4	7153	0	0	0	0	0	0.0005	0.9994	0.0001	0	0	0	0	0.0006	0	0.238614	1
SRR13616017_contig12	1011	A	9895	41	60	9885	10	0	0	0	0	0	2621	9	0	0	0	0	0	7264	1	0	0	0	0	0	0.999	0.001	0	0	0	0	0	0.001	0.001	2.86225e-05	0.855183
SRR13616017_contig12	1012	T	10280	42	60	14	10254	0	0	0	12	0	8	2493	0	0	0	3	0	6	7761	0	0	0	9	0	0.0014	0.9975	0	0	0	0.0012	0	0.0025	0.0025	0.0167278	1
SRR13616017_contig12	1013	G	10251	42	60	2	5	2	10229	0	13	0	0	0	1	2535	0	3	0	2	5	1	7694	0	10	0	0.0002	0.0005	0.0002	0.9979	0	0.0013	0	0.0021	0.0013	0.556325	1
SRR13616017_contig12	1014	A	9998	41	60	9992	5	0	0	0	1	0	2193	3	0	0	0	0	0	7799	2	0	0	0	1	0	0.9994	0.0005	0	0	0	0.0001	0	0.0006	0	0.105222	1
SRR13616017_contig12	1015	A	10323	41	60	10320	2	0	0	0	1	0	2446	2	0	0	0	0	0	7874	0	0	0	0	1	0	0.9997	0.0002	0	0	0	0.0001	0	0.0003	0	0.034294	1
SRR13616017_contig12	1016	T	10202	41	60	10	10191	0	0	0	1	0	0	2519	0	0	0	0	0	10	7672	0	0	0	1	0	0.001	0.9989	0	0	0	0.0001	0	0.0011	0.001	0.164439	1
SRR13616017_contig12	1017	T	10420	41	60	15	10404	0	0	0	1	0	0	2621	0	0	0	0	0	15	7783	0	0	0	1	0	0.0014	0.9985	0	0	0	0.0001	0	0.0015	0.0014	0.067699	1
SRR13616017_contig12	1018	G	9963	41	60	5	1	2	9954	0	1	0	0	0	0	2587	0	0	0	5	1	2	7367	0	1	0	0.0005	0.0001	0.0002	0.9991	0	0.0001	0	0.0009	0	0.531506	1
SRR13616017_contig12	1019	C	10280	41	60	0	9	10268	2	0	1	0	0	2	2534	0	0	0	0	0	7	7734	2	0	1	0	0	0.0009	0.9988	0.0002	0	0.0001	0	0.0012	0	0.798367	1
SRR13616017_contig12	1020	A	10190	41	60	10177	8	0	4	0	1	0	2373	4	0	0	0	0	0	7804	4	0	4	0	1	0	0.9987	0.0008	0	0.0004	0	0.0001	0	0.0013	0	0.1948	1
SRR13616017_contig12	1021	G	8952	41	60	6	0	1	8944	0	1	0	2	0	0	2427	0	0	0	4	0	1	6517	0	1	0	0.0007	0	0.0001	0.9991	0	0.0001	0	0.0009	0	0.834729	1
SRR13616017_contig12	1022	A	8864	41	60	8856	4	0	3	0	1	0	1979	2	0	0	0	0	0	6877	2	0	3	0	1	0	0.9991	0.0005	0	0.0003	0	0.0001	0	0.0009	0	0.405141	1
SRR13616017_contig12	1023	C	9518	41	60	0	2	9515	0	0	1	0	0	0	2401	0	0	0	0	0	2	7114	0	0	1	0	0	0.0002	0.9997	0	0	0.0001	0	0.0003	0	0.602781	1
SRR13616017_contig12	1024	A	9235	41	60	9227	7	0	0	0	1	0	2535	4	0	0	0	0	0	6692	3	0	0	0	1	0	0.9991	0.0008	0	0	0	0.0001	0	0.0009	0	0.176584	1
SRR13616017_contig12	1025	C	8813	41	60	0	6	8805	2	0	0	0	0	2	2429	1	0	0	0	0	4	6376	1	0	0	0	0	0.0007	0.9991	0.0002	0	0	0	0.0009	0	0.740201	1
SRR13616017_contig12	1026	C	8911	40	60	0	1	8910	0	9	0	0	0	0	2165	0	9	0	0	0	1	6745	0	0	0	0	0	0.0001	0.9999	0	0.001	0	0	0.0011	0	7.24411e-07	0.021644	CT:(9,0)
SRR13616017_contig12	1027	T	9002	41	60	9	8989	1	2	0	1	0	2	2684	1	0	0	0	0	7	6305	0	2	0	1	0	0.001	0.9986	0.0001	0.0002	0	0.0001	0	0.0014	0	0.422893	1
SRR13616017_contig12	1028	T	9187	41	60	7	9180	0	0	0	0	0	1	2686	0	0	0	0	0	6	6494	0	0	0	0	0	0.0008	0.9992	0	0	0	0	0	0.0008	0	0.649145	1
SRR13616017_contig12	1029	T	9233	41	60	8	9225	0	0	0	0	0	0	2577	0	0	0	0	0	8	6648	0	0	0	0	0	0.0009	0.9991	0	0	0	0	0	0.0009	0	0.171806	1
SRR13616017_contig12	1030	T	9489	41	60	8	9480	1	0	0	0	0	0	2600	0	0	0	0	0	8	6880	1	0	0	0	0	0.0008	0.9991	0.0001	0	0	0	0	0.0009	0	0.182689	1
SRR13616017_contig12	1031	G	9416	40	60	6	0	0	9410	0	0	0	2	0	0	2712	0	0	0	4	0	0	6698	0	0	0	0.0006	0	0	0.9994	0	0	0	0.0006	0	1	1
SRR13616017_contig12	1032	A	9273	40	60	9271	1	0	1	0	0	0	2278	1	0	0	0	0	0	6993	0	0	1	0	0	0	0.9998	0.0001	0	0.0001	0	0	0	0.0002	0	0.183151	1
SRR13616017_contig12	1033	A	9536	40	60	9534	2	0	0	0	0	0	2694	1	0	0	0	0	0	6840	1	0	0	0	0	0	0.9998	0.0002	0	0	0	0	0	0.0002	0	1	1
SRR13616017_contig12	1034	A	9904	40	60	9897	6	0	1	0	0	0	2941	6	0	0	0	0	0	6956	0	0	1	0	0	0	0.9993	0.0006	0	0.0001	0	0	0	0.0007	0	0.000677144	1
SRR13616017_contig12	1035	T	9692	40	60	8	9684	0	0	0	0	0	1	2983	0	0	0	0	0	7	6701	0	0	0	0	0	0.0008	0.9992	0	0	0	0	0	0.0008	0	0.460566	1
SRR13616017_contig12	1036	T	9846	40	60	5	9841	0	0	0	0	0	0	2883	0	0	0	0	0	5	6958	0	0	0	0	0	0.0005	0.9995	0	0	0	0	0	0.0005	0	0.343292	1
SRR13616017_contig12	1037	A	10094	40	60	10078	7	7	0	0	2	0	3135	6	0	0	0	0	0	6943	1	7	0	0	2	0	0.9984	0.0007	0.0007	0	0	0.0002	0	0.0016	0	0.00318919	1
SRR13616017_contig12	1038	A	9441	40	60	9435	5	0	1	0	0	0	2972	2	0	0	0	0	0	6463	3	0	1	0	0	0	0.9994	0.0005	0	0.0001	0	0	0	0.0006	0	0.730789	1
SRR13616017_contig12	1039	A	9870	40	60	9866	3	1	0	0	0	0	3074	2	0	0	0	0	0	6792	1	1	0	0	0	0	0.9996	0.0003	0.0001	0	0	0	0	0.0004	0	0.330292	1
SRR13616017_contig12	1040	T	9745	40	60	19	9723	3	0	0	0	0	1	3098	0	0	0	0	0	18	6625	3	0	0	0	0	0.0019	0.9977	0.0003	0	0	0	0	0.0023	0.0019	0.022532	1
SRR13616017_contig12	1041	T	9469	40	60	14	9437	18	0	0	0	0	2	3034	0	0	0	0	0	12	6403	18	0	0	0	0	0.0015	0.9966	0.0019	0	0	0	0	0.0034	0.0034	0.0050944	1
SRR13616017_contig12	1042	G	8926	40	60	6	0	0	8920	0	0	0	1	0	0	2929	0	0	0	5	0	0	5991	0	0	0	0.0007	0	0	0.9993	0	0	0	0.0007	0	0.683023	1
SRR13616017_contig12	1043	G	8000	40	60	12	1	3	7984	0	0	0	0	1	1	2469	0	0	0	12	0	2	5515	0	0	0	0.0015	0.0001	0.0004	0.998	0	0	0	0.002	0.0015	0.0546997	1
SRR13616017_contig12	1044	C	8655	40	60	2	5	8647	1	0	0	0	0	0	2937	0	0	0	0	2	5	5710	1	0	0	0	0.0002	0.0006	0.9991	0.0001	0	0	0	0.0009	0	0.249525	1
SRR13616017_contig12	1045	A	8165	40	60	7995	20	77	63	0	10	0	3149	4	2	0	0	0	0	4846	16	75	63	0	10	0	0.9792	0.0024	0.0094	0.0077	0	0.0012	0	0.0208	0.0208	3.07611e-19	9.1908e-15
SRR13616017_contig12	1046	A	7749	40	60	7706	6	0	37	0	0	0	3220	6	0	0	0	0	0	4486	0	0	37	0	0	0	0.9945	0.0008	0	0.0048	0	0	0	0.0055	0.0048	2.66904e-08	0.000797455
SRR13616017_contig12	1047	A	7697	40	60	7678	15	0	4	0	0	0	3353	13	0	0	0	0	0	4325	2	0	4	0	0	0	0.9975	0.0019	0	0.0005	0	0	0	0.0025	0.0019	0.000762547	1
SRR13616017_contig12	1048	G	7987	40	60	3	0	1	7983	0	0	0	1	0	1	3707	0	0	0	2	0	0	4276	0	0	0	0.0004	0	0.0001	0.9995	0	0	0	0.0005	0	0.506478	1
SRR13616017_contig12	1049	A	7762	40	60	7747	9	1	5	0	0	0	3290	9	1	1	0	0	0	4457	0	0	4	0	0	0	0.9981	0.0012	0.0001	0.0006	0	0	0	0.0019	0	0.0022303	1
SRR13616017_contig12	1050	A	8116	40	60	8108	8	0	0	0	0	0	3728	7	0	0	0	0	0	4380	1	0	0	0	0	0	0.999	0.001	0	0	0	0	0	0.001	0	0.0454757	1
SRR13616017_contig12	1051	A	8220	40	60	8213	7	0	0	0	0	0	3890	6	0	0	0	0	0	4323	1	0	0	0	0	0	0.9991	0.0009	0	0	0	0	0	0.0009	0	0.0984201	1
SRR13616017_contig12	1052	T	8179	40	60	11	8160	8	0	0	0	0	8	3757	0	0	0	0	0	3	4403	8	0	0	0	0	0.0013	0.9977	0.001	0	0	0	0	0.0023	0.0013	0.00680782	1
SRR13616017_contig12	1053	T	7858	40	60	12	7844	1	1	0	0	0	0	3478	1	1	0	0	0	12	4366	0	0	0	0	0	0.0015	0.9982	0.0001	0.0001	0	0	0	0.0018	0.0015	0.00716774	1
SRR13616017_contig12	1054	T	8180	39	60	17	8162	1	0	1	0	0	1	3710	1	0	1	0	0	16	4452	0	0	0	0	0	0.0021	0.9978	0.0001	0	0.0001	0	0	0.0023	0.0021	0.00437407	1	TTA:(1,0)
SRR13616017_contig12	1055	G	6933	38	60	4	0	1	6928	0	0	0	2	0	1	3503	0	0	0	2	0	0	3425	0	0	0	0.0006	0	0.0001	0.9993	0	0	0	0.0007	0	0.613204	1
SRR13616017_contig12	1056	A	6318	38	60	6306	10	1	1	0	0	0	2583	4	0	0	0	0	0	3723	6	1	1	0	0	0	0.9981	0.0016	0.0002	0.0002	0	0	0	0.0019	0.0016	0.707643	1
SRR13616017_contig12	1057	C	7233	39	60	0	3	7229	1	0	0	0	0	3	3369	0	0	0	0	0	0	3860	1	0	0	0	0	0.0004	0.9994	0.0001	0	0	0	0.0006	0	0.115954	1
SRR13616017_contig12	1058	A	6363	39	60	6363	0	0	0	0	0	0	3492	0	0	0	0	0	0	2871	0	0	0	0	0	0	1	0	0	0	0	0	0	0	0	6.96932e-15	2.08229e-10
SRR13616017_contig12	1059	C	6107	39	60	0	1	6105	1	0	0	0	0	1	3277	1	0	0	0	0	0	2828	0	0	0	0	0	0.0002	0.9997	0.0002	0	0	0	0.0003	0	0.422004	1
SRR13616017_contig12	1060	C	6288	38	60	1	0	6287	0	0	0	0	1	0	3405	0	0	0	0	0	0	2882	0	0	0	0	0.0002	0	0.9998	0	0	0	0	0.0002	0	1	1
SRR13616017_contig12	1061	T	6550	38	60	1	6520	20	9	0	0	0	1	3577	0	0	0	0	0	0	2943	20	9	0	0	0	0.0002	0.9954	0.0031	0.0014	0	0	0	0.0046	0.0031	7.89899e-08	0.00236006
SRR13616017_contig12	1062	T	6080	38	60	9	6043	1	27	0	0	0	1	3529	1	0	0	0	0	8	2514	0	27	0	0	0	0.0015	0.9939	0.0002	0.0044	0	0	0	0.0061	0.0044	4.36484e-10	1.30413e-05
SRR13616017_contig12	1063	C	6333	38	60	1	12	6319	1	0	0	0	1	12	3427	0	0	0	0	0	0	2892	1	0	0	0	0.0002	0.0019	0.9978	0.0002	0	0	0	0.0022	0.0019	0.00691707	1
SRR13616017_contig12	1064	A	6479	38	60	6472	6	0	1	0	0	0	3595	6	0	0	0	0	0	2877	0	0	1	0	0	0	0.9989	0.0009	0	0.0002	0	0	0	0.0011	0	0.048574	1
SRR13616017_contig12	1065	A	6341	38	60	6326	14	1	0	0	0	0	3434	13	0	0	0	0	0	2892	1	1	0	0	0	0	0.9976	0.0022	0.0002	0	0	0	0	0.0024	0.0022	0.00835914	1
SRR13616017_contig12	1066	T	6319	38	60	5	6314	0	0	0	0	0	1	3414	0	0	0	0	0	4	2900	0	0	0	0	0	0.0008	0.9992	0	0	0	0	0	0.0008	0	0.280493	1
SRR13616017_contig12	1067	G	6345	38	60	3	0	2	6340	0	0	0	2	0	2	3554	0	0	0	1	0	0	2786	0	0	0	0.0005	0	0.0003	0.9992	0	0	0	0.0008	0	0.426529	1
SRR13616017_contig12	1068	G	5533	37	60	0	0	0	5533	0	0	0	0	0	0	2823	0	0	0	0	0	0	2710	0	0	0	0	0	0	1	0	0	0	0	0	0.128727	1
SRR13616017_contig12	1069	G	5875	37	60	1	0	1	5873	0	0	0	1	0	0	3135	0	0	0	0	0	1	2738	0	0	0	0.0002	0	0.0002	0.9997	0	0	0	0.0003	0	0.364519	1
SRR13616017_contig12	1070	G	5886	37	60	3	1	0	5882	0	0	0	1	1	0	3086	0	0	0	2	0	0	2796	0	0	0	0.0005	0.0002	0	0.9993	0	0	0	0.0007	0	0.510095	1
SRR13616017_contig12	1071	A	5982	37	60	5930	33	9	10	0	0	0	3251	0	0	0	0	0	0	2679	33	9	10	0	0	0	0.9913	0.0055	0.0015	0.0017	0	0	0	0.0087	0.0072	1.76583e-13	5.27596e-09
SRR13616017_contig12	1072	A	6356	38	60	6347	5	0	4	0	0	0	3714	4	0	0	0	0	0	2633	1	0	4	0	0	0	0.9986	0.0008	0	0.0006	0	0	0	0.0014	0	0.0370497	1
SRR13616017_contig12	1073	T	6415	38	60	2	6413	0	0	0	0	0	0	3744	0	0	0	0	0	2	2669	0	0	0	0	0	0.0003	0.9997	0	0	0	0	0	0.0003	0	0.338422	1
SRR13616017_contig12	1074	G	6255	37	60	2	0	2	6251	0	0	0	2	0	1	3737	0	0	0	0	0	1	2514	0	0	0	0.0003	0	0.0003	0.9994	0	0	0	0.0006	0	0.490433	1
SRR13616017_contig12	1075	T	5922	37	60	6	5915	1	0	0	0	0	2	3799	1	0	0	0	0	4	2116	0	0	0	0	0	0.001	0.9988	0.0002	0	0	0	0	0.0012	0	0.21798	1
SRR13616017_contig12	1076	C	5905	37	60	0	3	5902	0	0	0	0	0	2	3637	0	0	0	0	0	1	2265	0	0	0	0	0	0.0005	0.9995	0	0	0	0	0.0005	0	1	1
SRR13616017_contig12	1077	C	6972	38	60	0	4	6967	1	0	0	0	0	3	4281	1	0	0	0	0	1	2686	0	0	0	0	0	0.0006	0.9993	0.0001	0	0	0	0.0007	0	0.625884	1
SRR13616017_contig12	1078	A	7252	38	60	7219	24	0	9	0	0	0	4683	16	0	9	0	0	0	2536	8	0	0	0	0	0	0.9954	0.0033	0	0.0012	0	0	0	0.0046	0.0033	0.0861581	1
SRR13616017_contig12	1079	A	7163	38	60	7159	4	0	0	0	0	0	4661	4	0	0	0	0	0	2498	0	0	0	0	0	0	0.9994	0.0006	0	0	0	0	0	0.0006	0	0.347625	1
SRR13616017_contig12	1080	A	7321	38	60	7316	5	0	0	0	0	0	4704	4	0	0	0	0	0	2612	1	0	0	0	0	0	0.9993	0.0007	0	0	0	0	0	0.0007	0	0.790434	1
SRR13616017_contig12	1081	T	7337	38	60	16	7321	0	0	0	0	0	13	4740	0	0	0	0	0	3	2581	0	0	0	0	0	0.0022	0.9978	0	0	0	0	0	0.0022	0.0022	0.263283	1
SRR13616017_contig12	1082	T	7318	38	60	5	7312	1	0	0	0	0	2	4837	1	0	0	0	0	3	2475	0	0	0	0	0	0.0007	0.9992	0.0001	0	0	0	0	0.0008	0	0.360977	1
SRR13616017_contig12	1083	T	7295	38	60	5	7290	0	0	0	0	0	3	4726	0	0	0	0	0	2	2564	0	0	0	0	0	0.0007	0.9993	0	0	0	0	0	0.0007	0	1	1
SRR13616017_contig12	1084	T	7072	38	60	6	7065	1	0	0	0	0	0	4471	1	0	0	0	0	6	2594	0	0	0	0	0	0.0008	0.999	0.0001	0	0	0	0	0.001	0	0.00427799	1
SRR13616017_contig12	1085	G	7321	38	60	1	0	0	7320	0	0	0	1	0	0	4749	0	0	0	0	0	0	2571	0	0	0	0.0001	0	0	0.9999	0	0	0	0.0001	0	1	1
SRR13616017_contig12	1086	T	7156	38	60	3	7153	0	0	0	0	0	1	4425	0	0	0	0	0	2	2728	0	0	0	0	0	0.0004	0.9996	0	0	0	0	0	0.0004	0	0.672565	1
SRR13616017_contig12	1087	A	7917	39	60	7908	8	1	0	0	0	0	5046	8	1	0	0	0	0	2862	0	0	0	0	0	0	0.9989	0.001	0.0001	0	0	0	0	0.0011	0	0.0780291	1
SRR13616017_contig12	1088	T	7726	39	60	3	7705	0	0	0	18	0	0	4913	0	0	0	14	0	3	2792	0	0	0	4	0	0.0004	0.9973	0	0	0	0.0023	0	0.0027	0.0023	0.0332168	1
SRR13616017_contig12	1089	T	7613	39	60	2	7611	0	0	0	0	0	1	4767	0	0	0	0	0	1	2844	0	0	0	0	0	0.0003	0.9997	0	0	0	0	0	0.0003	0	1	1
SRR13616017_contig12	1090	T	7552	39	60	3	7532	17	0	0	0	0	0	4850	0	0	0	0	0	3	2682	17	0	0	0	0	0.0004	0.9974	0.0023	0	0	0	0	0.0026	0.0023	1.52707e-08	0.000456258
SRR13616017_contig12	1091	C	7029	39	60	0	2	7025	2	0	0	0	0	1	4486	0	0	0	0	0	1	2539	2	0	0	0	0	0.0003	0.9994	0.0003	0	0	0	0.0006	0	0.157425	1
SRR13616017_contig12	1092	C	6969	39	60	0	2	6967	0	0	0	0	0	2	4489	0	0	0	0	0	0	2478	0	0	0	0	0	0.0003	0.9997	0	0	0	0	0.0003	0	0.755078	1
SRR13616017_contig12	1093	C	7335	39	60	0	3	7332	0	1	0	0	0	2	4643	0	0	0	0	0	1	2689	0	1	0	0	0	0.0004	0.9996	0	0.0001	0	0	0.0005	0	0.418789	1	CT:(0,1)
SRR13616017_contig12	1094	T	7326	40	60	10	7302	8	6	0	0	0	1	5032	3	0	0	0	0	9	2270	5	6	0	0	0	0.0014	0.9967	0.0011	0.0008	0	0	0	0.0033	0.0014	3.24178e-07	0.00968581
SRR13616017_contig12	1095	T	7344	39	60	6	7337	1	0	0	0	0	0	4910	0	0	0	0	0	6	2427	1	0	0	0	0	0.0008	0.999	0.0001	0	0	0	0	0.001	0	0.000852676	1
SRR13616017_contig12	1096	A	7473	40	60	7466	7	0	0	0	0	0	5053	7	0	0	0	0	0	2413	0	0	0	0	0	0	0.9991	0.0009	0	0	0	0	0	0.0009	0	0.154575	1
SRR13616017_contig12	1097	A	7100	39	60	7097	3	0	0	0	0	0	4802	2	0	0	0	0	0	2295	1	0	0	0	0	0	0.9996	0.0004	0	0	0	0	0	0.0004	0	1	1
SRR13616017_contig12	1098	A	7212	39	60	7210	2	0	0	0	0	0	4822	2	0	0	0	0	0	2388	0	0	0	0	0	0	0.9997	0.0003	0	0	0	0	0	0.0003	0	0.807396	1
SRR13616017_contig12	1099	T	7369	39	60	8	7361	0	0	0	0	0	0	4959	0	0	0	0	0	8	2402	0	0	0	0	0	0.0011	0.9989	0	0	0	0	0	0.0011	0	0.000231002	1
SRR13616017_contig12	1100	T	6990	39	60	6	6984	0	0	0	0	0	2	4974	0	0	0	0	0	4	2010	0	0	0	0	0	0.0009	0.9991	0	0	0	0	0	0.0009	0	0.110191	1
SRR13616017_contig12	1101	C	6853	39	60	1	3	6849	0	0	0	0	0	2	4929	0	0	0	0	1	1	1920	0	0	0	0	0.0001	0.0004	0.9994	0	0	0	0	0.0006	0	0.271488	1
SRR13616017_contig12	1102	C	7482	39	60	0	3	7477	2	0	0	0	0	1	5100	2	0	0	0	0	2	2377	0	0	0	0	0	0.0004	0.9993	0.0003	0	0	0	0.0007	0	0.270551	1
SRR13616017_contig12	1103	A	7493	39	60	7479	3	11	0	0	0	0	5226	2	0	0	0	0	0	2253	1	11	0	0	0	0	0.9981	0.0004	0.0015	0	0	0	0	0.0019	0.0015	2.988e-06	0.0892753
SRR13616017_contig12	1104	T	7466	39	60	8	7440	18	0	0	0	0	0	5279	0	0	0	0	0	8	2161	18	0	0	0	0	0.0011	0.9965	0.0024	0	0	0	0	0.0035	0.0024	2.11069e-14	6.30633e-10
SRR13616017_contig12	1105	A	7350	40	60	7346	4	0	0	0	0	0	5244	4	0	0	0	0	0	2102	0	0	0	0	0	0	0.9995	0.0005	0	0	0	0	0	0.0005	0	0.476027	1
SRR13616017_contig12	1106	A	7375	40	60	7369	6	0	0	0	0	0	5213	6	0	0	0	0	0	2156	0	0	0	0	0	0	0.9992	0.0008	0	0	0	0	0	0.0008	0	0.260148	1
SRR13616017_contig12	1107	T	7148	39	60	5	7143	0	0	0	0	0	2	5267	0	0	0	0	0	3	1876	0	0	0	0	0	0.0007	0.9993	0	0	0	0	0	0.0007	0	0.228212	1
SRR13616017_contig12	1108	C	7703	39	60	0	3	7700	0	0	0	0	0	3	5621	0	0	0	0	0	0	2079	0	0	0	0	0	0.0004	0.9996	0	0	0	0	0.0004	0	0.687052	1
SRR13616017_contig12	1109	A	8044	39	60	8030	14	0	0	0	0	0	5966	11	0	0	0	0	0	2064	3	0	0	0	0	0	0.9983	0.0017	0	0	0	0	0	0.0017	0.0017	0.952423	1
SRR13616017_contig12	1110	A	8021	39	60	7998	23	0	0	0	0	0	5979	22	0	0	0	0	0	2019	1	0	0	0	0	0	0.9971	0.0029	0	0	0	0	0	0.0029	0.0029	0.0389364	1
SRR13616017_contig12	1111	G	8291	39	60	1	0	2	8288	0	0	0	1	0	1	6493	0	0	0	0	0	1	1795	0	0	0	0.0001	0	0.0002	0.9996	0	0	0	0.0004	0	0.542522	1
SRR13616017_contig12	1112	A	7141	39	60	7127	9	5	0	0	0	0	5795	7	0	0	0	0	0	1332	2	5	0	0	0	0	0.998	0.0013	0.0007	0	0	0	0	0.002	0	1.88855e-05	0.56426
SRR13616017_contig12	1113	C	7859	39	60	0	11	7839	9	0	0	0	0	0	6532	3	0	0	0	0	11	1307	6	0	0	0	0	0.0014	0.9975	0.0011	0	0	0	0.0025	0.0014	5.13953e-16	1.53559e-11
SRR13616017_contig12	1114	T	8335	40	60	3	8332	0	0	0	0	0	3	6901	0	0	0	0	0	0	1431	0	0	0	0	0	0.0004	0.9996	0	0	0	0	0	0.0004	0	0.981605	1
SRR13616017_contig12	1115	A	9468	40	60	9433	35	0	0	0	0	0	7642	35	0	0	0	0	0	1791	0	0	0	0	0	0	0.9963	0.0037	0	0	0	0	0	0.0037	0.0037	0.00813066	1
SRR13616017_contig12	1116	T	9159	40	60	3	9155	0	1	0	0	0	2	7338	0	1	0	0	0	1	1817	0	0	0	0	0	0.0003	0.9996	0	0.0001	0	0	0	0.0004	0	0.744334	1
SRR13616017_contig12	1117	T	9050	40	60	3	9046	0	1	0	0	0	2	7424	0	1	0	0	0	1	1622	0	0	0	0	0	0.0003	0.9996	0	0.0001	0	0	0	0.0004	0	0.703988	1
SRR13616017_contig12	1118	C	9254	40	60	0	3	9251	0	0	0	0	0	2	7440	0	0	0	0	0	1	1811	0	0	0	0	0	0.0003	0.9997	0	0	0	0	0.0003	0	1	1
SRR13616017_contig12	1119	A	9154	40	60	9144	10	0	0	0	0	0	7326	7	0	0	0	0	0	1818	3	0	0	0	0	0	0.9989	0.0011	0	0	0	0	0	0.0011	0.0011	0.685636	1
SRR13616017_contig12	1120	A	9108	40	60	9103	5	0	0	0	0	0	7321	5	0	0	0	0	0	1782	0	0	0	0	0	0	0.9995	0.0005	0	0	0	0	0	0.0005	0	0.589676	1
SRR13616017_contig12	1121	C	8929	40	60	1	3	8924	1	0	0	0	1	1	7282	1	0	0	0	0	2	1642	0	0	0	0	0.0001	0.0003	0.9994	0.0001	0	0	0	0.0006	0	0.164447	1
SRR13616017_contig12	1122	C	9841	40	60	9	6	9826	0	0	0	0	9	5	8034	0	0	0	0	0	1	1792	0	0	0	0	0.0009	0.0006	0.9985	0	0	0	0	0.0015	0	0.364792	1
SRR13616017_contig12	1123	A	10272	40	60	10248	18	1	5	0	0	0	8454	18	1	2	0	0	0	1794	0	0	3	0	0	0	0.9977	0.0018	0.0001	0.0005	0	0	0	0.0023	0.0018	0.016267	1
SRR13616017_contig12	1124	A	9945	40	60	9940	5	0	0	0	0	0	8084	5	0	0	0	0	0	1856	0	0	0	0	0	0	0.9995	0.0005	0	0	0	0	0	0.0005	0	0.618982	1
SRR13616017_contig12	1125	G	9442	39	60	6	9	0	9427	0	0	0	6	9	0	7610	0	0	0	0	0	0	1817	0	0	0	0.0006	0.001	0	0.9984	0	0	0	0.0016	0	0.166951	1
SRR13616017_contig12	1126	G	7812	39	60	3	1	11	7797	0	0	0	3	1	11	6067	0	0	0	0	0	0	1730	0	0	0	0.0004	0.0001	0.0014	0.9981	0	0	0	0.0019	0.0014	0.233269	1
SRR13616017_contig12	1127	G	9254	39	60	2	6	2	9244	0	0	0	1	6	2	7442	0	0	0	1	0	0	1802	0	0	0	0.0002	0.0006	0.0002	0.9989	0	0	0	0.0011	0	0.372938	1
SRR13616017_contig12	1128	T	9937	39	60	3	9934	0	0	0	0	0	2	8160	0	0	0	0	0	1	1774	0	0	0	0	0	0.0003	0.9997	0	0	0	0	0	0.0003	0	1	1
SRR13616017_contig12	1129	T	10290	39	60	2	10284	3	1	0	0	0	1	8467	3	1	0	0	0	1	1817	0	0	0	0	0	0.0002	0.9994	0.0003	0.0001	0	0	0	0.0006	0	0.513348	1
SRR13616017_contig12	1130	G	10257	39	60	5	0	1	10251	0	0	0	4	0	0	8386	0	0	0	1	0	1	1865	0	0	0	0.0005	0	0.0001	0.9994	0	0	0	0.0006	0	0.105124	1
SRR13616017_contig12	1131	A	9348	39	60	9330	17	1	0	0	0	0	7444	17	1	0	0	0	0	1886	0	0	0	0	0	0	0.9981	0.0018	0.0001	0	0	0	0	0.0019	0.0018	0.102375	1
SRR13616017_contig12	1132	A	10947	39	60	10932	15	0	0	0	0	0	9093	14	0	0	0	0	0	1839	1	0	0	0	0	0	0.9986	0.0014	0	0	0	0	0	0.0014	0.0014	0.480417	1
SRR13616017_contig12	1133	A	10952	39	60	10941	11	0	0	0	0	0	9096	11	0	0	0	0	0	1845	0	0	0	0	0	0	0.999	0.001	0	0	0	0	0	0.001	0.001	0.275461	1
SRR13616017_contig12	1134	A	10696	38	60	10687	8	0	1	0	0	0	8736	8	0	0	0	0	0	1951	0	0	1	0	0	0	0.9992	0.0007	0	0.0001	0	0	0	0.0008	0	0.0435939	1
SRR13616017_contig12	1135	G	11894	38	60	5	0	2	11887	0	0	0	5	0	2	9980	0	0	0	0	0	0	1907	0	0	0	0.0004	0	0.0002	0.9994	0	0	0	0.0006	0	0.512368	1
SRR13616017_contig12	1136	A	11222	38	60	11174	25	0	0	0	23	0	9301	24	0	0	0	15	0	1873	1	0	0	0	8	0	0.9957	0.0022	0	0	0	0.002	0	0.0043	0.0043	0.0160221	1
SRR13616017_contig12	1137	A	12109	38	60	11978	28	1	87	0	15	0	10553	26	0	72	0	15	0	1425	2	1	15	0	0	0	0.9892	0.0023	0.0001	0.0072	0	0.0012	0	0.0108	0.0107	0.0147177	1
SRR13616017_contig12	1138	A	11936	37	60	11915	18	2	1	0	0	0	10510	12	1	0	0	0	0	1405	6	1	1	0	0	0	0.9982	0.0015	0.0002	0.0001	0	0	0	0.0018	0.0015	0.000394087	1
SRR13616017_contig12	1139	A	12221	38	60	12206	14	0	1	0	0	0	10391	13	0	0	0	0	0	1815	1	0	1	0	0	0	0.9988	0.0011	0	0.0001	0	0	0	0.0012	0.0011	0.0410482	1
SRR13616017_contig12	1140	A	12066	38	60	12054	12	0	0	0	0	0	10069	12	0	0	0	0	0	1985	0	0	0	0	0	0	0.999	0.001	0	0	0	0	0	0.001	0.001	0.2508	1
SRR13616017_contig12	1141	G	12674	38	60	3	0	1	12670	0	0	0	2	0	1	10762	0	0	0	1	0	0	1908	0	0	0	0.0002	0	0.0001	0.9997	0	0	0	0.0003	0	0.61871	1
SRR13616017_contig12	1142	C	12557	37	60	0	4	12551	2	0	0	0	0	4	10648	2	0	0	0	0	0	1903	0	0	0	0	0	0.0003	0.9995	0.0002	0	0	0	0.0005	0	0.585019	1
SRR13616017_contig12	1143	T	12358	38	60	7	12350	1	0	0	0	0	7	10496	0	0	0	0	0	0	1854	1	0	0	0	0	0.0006	0.9994	0.0001	0	0	0	0	0.0006	0	0.0317721	1
SRR13616017_contig12	1144	T	13474	38	60	4	13455	0	0	0	15	0	2	11481	0	0	0	0	0	2	1974	0	0	0	15	0	0.0003	0.9986	0	0	0	0.0011	0	0.0014	0.0011	2.15102e-20	6.42681e-16
SRR13616017_contig12	1145	G	13245	38	60	7	0	1	13222	0	15	0	6	0	1	11326	0	0	0	1	0	0	1896	0	15	0	0.0005	0	0.0001	0.9983	0	0.0011	0	0.0017	0.0011	3.29124e-19	9.83357e-15
SRR13616017_contig12	1146	A	10690	37	60	10655	16	0	4	0	15	0	8649	16	0	4	0	0	0	2006	0	0	0	0	15	0	0.9967	0.0015	0	0.0004	0	0.0014	0	0.0033	0.0029	6.82643e-15	2.0396e-10
SRR13616017_contig12	1147	T	13202	37	60	3	13199	0	0	0	0	0	2	11086	0	0	0	0	0	1	2113	0	0	0	0	0	0.0002	0.9998	0	0	0	0	0	0.0002	0	0.975358	1
SRR13616017_contig12	1148	G	13193	37	60	5	0	4	13184	0	0	0	4	0	4	11122	0	0	0	1	0	0	2062	0	0	0	0.0004	0	0.0003	0.9993	0	0	0	0.0007	0	0.665757	1
SRR13616017_contig12	1149	G	10771	36	60	8	2	2	10759	0	0	0	6	2	2	8833	0	0	0	2	0	0	1926	0	0	0	0.0007	0.0002	0.0002	0.9989	0	0	0	0.0011	0	0.765853	1
SRR13616017_contig12	1150	C	13113	37	60	0	7	13105	1	0	0	0	0	4	11041	0	0	0	0	0	3	2064	1	0	0	0	0	0.0005	0.9994	0.0001	0	0	0	0.0006	0	0.00999424	1
SRR13616017_contig12	1151	T	13920	37	60	4	13910	0	0	0	6	0	1	11938	0	0	0	0	0	3	1972	0	0	0	6	0	0.0003	0.9993	0	0	0	0.0004	0	0.0007	0	3.25577e-11	9.72758e-07
SRR13616017_contig12	1152	T	14187	37	60	3	14183	1	0	0	0	0	3	12135	1	0	0	0	0	0	2048	0	0	0	0	0	0.0002	0.9997	0.0001	0	0	0	0	0.0003	0	0.713538	1
SRR13616017_contig12	1153	T	13564	37	60	7	13551	6	0	0	0	0	3	11435	6	0	0	0	0	4	2116	0	0	0	0	0	0.0005	0.999	0.0004	0	0	0	0	0.001	0	0.00591118	1
SRR13616017_contig12	1154	A	14650	37	60	14632	18	0	0	0	0	0	12549	18	0	0	0	0	0	2083	0	0	0	0	0	0	0.9988	0.0012	0	0	0	0	0	0.0012	0.0012	0.164319	1
SRR13616017_contig12	1155	T	14467	37	60	3	14463	1	0	0	0	0	1	12335	1	0	0	0	0	2	2128	0	0	0	0	0	0.0002	0.9997	0.0001	0	0	0	0	0.0003	0	0.0365042	1
SRR13616017_contig12	1156	G	13816	37	60	3	14	2	13797	0	0	0	3	14	2	11726	0	0	0	0	0	0	2071	0	0	0	0.0002	0.001	0.0001	0.9986	0	0	0	0.0014	0.001	0.340076	1
SRR13616017_contig12	1157	G	10660	36	60	4	8	1	10647	0	0	0	4	8	1	8607	0	0	0	0	0	0	2040	0	0	0	0.0004	0.0008	0.0001	0.9988	0	0	0	0.0012	0	0.379406	1
SRR13616017_contig12	1158	G	13318	37	60	4	0	3	13311	0	0	0	4	0	3	11230	0	0	0	0	0	0	2081	0	0	0	0.0003	0	0.0002	0.9995	0	0	0	0.0005	0	0.522823	1
SRR13616017_contig12	1159	T	13823	37	60	14	13807	2	0	0	0	0	11	11648	1	0	0	0	0	3	2159	1	0	0	0	0	0.001	0.9988	0.0001	0	0	0	0	0.0012	0.001	0.342365	1
SRR13616017_contig12	1160	A	15443	37	60	15422	20	0	1	0	0	0	13217	20	0	1	0	0	0	2205	0	0	0	0	0	0	0.9986	0.0013	0	0.0001	0	0	0	0.0014	0.0013	0.173544	1
SRR13616017_contig12	1161	G	15347	37	60	3	0	2	15342	0	0	0	2	0	2	13233	0	0	0	1	0	0	2109	0	0	0	0.0002	0	0.0001	0.9997	0	0	0	0.0003	0	0.524869	1
SRR13616017_contig12	1162	A	13959	37	60	13944	6	0	0	0	9	0	11790	6	0	0	0	0	0	2154	0	0	0	0	9	0	0.9989	0.0004	0	0	0	0.0006	0	0.0011	0	1.25259e-11	3.74249e-07
SRR13616017_contig12	1163	A	17046	37	60	16962	68	0	16	0	0	0	14806	68	0	16	0	0	0	2156	0	0	0	0	0	0	0.9951	0.004	0	0.0009	0	0	0	0.0049	0.0049	0.00221719	1
SRR13616017_contig12	1164	T	17488	37	60	17	17469	0	2	0	0	0	17	15292	0	2	0	0	0	0	2177	0	0	0	0	0	0.001	0.9989	0	0.0001	0	0	0	0.0011	0.001	0.258663	1
SRR13616017_contig12	1165	T	17078	37	60	11	17067	0	0	0	0	0	8	15125	0	0	0	0	0	3	1942	0	0	0	0	0	0.0006	0.9994	0	0	0	0	0	0.0006	0.0006	0.23636	1
SRR13616017_contig12	1166	C	16751	37	60	0	25	16722	4	0	0	0	0	21	14588	3	0	0	0	0	4	2134	1	0	0	0	0	0.0015	0.9983	0.0002	0	0	0	0.0017	0.0015	0.67966	1
SRR13616017_contig12	1167	G	16838	37	60	6	0	3	16829	0	0	0	5	0	3	14567	0	0	0	1	0	0	2262	0	0	0	0.0004	0	0.0002	0.9995	0	0	0	0.0005	0	0.771236	1
SRR13616017_contig12	1168	A	15519	37	60	15504	14	0	1	0	0	0	13137	12	0	1	0	0	0	2367	2	0	0	0	0	0	0.999	0.0009	0	0.0001	0	0	0	0.001	0.0009	0.909111	1
SRR13616017_contig12	1169	T	18011	37	60	6	18004	1	0	0	0	0	1	15768	1	0	0	0	0	5	2236	0	0	0	0	0	0.0003	0.9996	0.0001	0	0	0	0	0.0004	0	9.05842e-07	0.0270647
SRR13616017_contig12	1170	C	17693	37	60	0	49	17641	3	0	0	0	0	49	15306	2	0	0	0	0	0	2335	1	0	0	0	0	0.0028	0.9971	0.0002	0	0	0	0.0029	0.0028	0.0140421	1
SRR13616017_contig12	1171	T	18523	38	60	4	18518	1	0	0	0	0	2	16089	1	0	0	0	0	2	2429	0	0	0	0	0	0.0002	0.9997	0.0001	0	0	0	0	0.0003	0	0.0853286	1
SRR13616017_contig12	1172	G	18195	37	60	8	0	16	18171	0	0	0	7	0	16	15791	0	0	0	1	0	0	2380	0	0	0	0.0004	0	0.0009	0.9987	0	0	0	0.0013	0.0009	0.299147	1
SRR13616017_contig12	1173	T	16725	37	60	8	16716	0	1	0	0	0	7	14539	0	1	0	0	0	1	2177	0	0	0	0	0	0.0005	0.9995	0	0.0001	0	0	0	0.0005	0	0.926972	1
SRR13616017_contig12	1174	C	17399	37	60	0	22	17374	3	0	0	0	0	22	15020	3	0	0	0	0	0	2354	0	0	0	0	0	0.0013	0.9986	0.0002	0	0	0	0.0014	0.0013	0.141054	1
SRR13616017_contig12	1175	T	18364	37	60	3	18361	0	0	0	0	0	2	15982	0	0	0	0	0	1	2379	0	0	0	0	0	0.0002	0.9998	0	0	0	0	0	0.0002	0	0.848399	1
SRR13616017_contig12	1176	A	17881	37	60	17859	20	0	2	0	0	0	15485	19	0	0	0	0	0	2374	1	0	2	0	0	0	0.9988	0.0011	0	0.0001	0	0	0	0.0012	0.0011	0.00080938	1
SRR13616017_contig12	1177	T	17149	37	60	4	17143	1	1	0	0	0	4	14963	1	1	0	0	0	0	2180	0	0	0	0	0	0.0002	0.9997	0.0001	0.0001	0	0	0	0.0003	0	0.83167	1
SRR13616017_contig12	1178	C	16246	37	60	0	7	16237	2	0	0	0	0	7	14278	0	0	0	0	0	0	1959	2	0	0	0	0	0.0004	0.9994	0.0001	0	0	0	0.0006	0	0.000424219	1
SRR13616017_contig12	1179	C	16889	37	60	0	11	16872	6	0	0	0	0	6	14535	4	0	0	0	0	5	2337	2	0	0	0	0	0.0007	0.999	0.0004	0	0	0	0.001	0.0007	0.00391443	1
SRR13616017_contig12	1180	A	15258	37	60	15233	25	0	0	0	0	0	12800	23	0	0	0	0	0	2433	2	0	0	0	0	0	0.9984	0.0016	0	0	0	0	0	0.0016	0.0016	0.41552	1
SRR13616017_contig12	1181	G	16810	37	60	5	0	5	16800	0	0	0	4	0	4	14440	0	0	0	1	0	1	2360	0	0	0	0.0003	0	0.0003	0.9994	0	0	0	0.0006	0	0.863637	1
SRR13616017_contig12	1182	T	16069	37	60	5	16053	10	1	0	0	0	3	13679	1	1	0	0	0	2	2374	9	0	0	0	0	0.0003	0.999	0.0006	0.0001	0	0	0	0.001	0.0006	2.84867e-10	8.51126e-06
SRR13616017_contig12	1183	T	17193	37	60	12	17174	7	0	0	0	0	5	14881	1	0	0	0	0	7	2293	6	0	0	0	0	0.0007	0.9989	0.0004	0	0	0	0	0.0011	0.0007	4.15352e-12	1.24099e-07
SRR13616017_contig12	1184	G	17097	37	60	4	1	4	17088	0	0	0	4	1	4	14828	0	0	0	0	0	0	2260	0	0	0	0.0002	0.0001	0.0002	0.9995	0	0	0	0.0005	0	0.712201	1
SRR13616017_contig12	1185	C	16548	37	60	1	15	16532	0	0	0	0	1	15	14288	0	0	0	0	0	0	2244	0	0	0	0	0.0001	0.0009	0.999	0	0	0	0	0.001	0.0009	0.28472	1
SRR13616017_contig12	1186	G	16987	37	60	8	2	7	16963	0	7	0	7	2	6	14795	0	7	0	1	0	1	2168	0	0	0	0.0005	0.0001	0.0004	0.9986	0	0.0004	0	0.0014	0	0.855655	1
SRR13616017_contig12	1187	T	16619	37	60	8	16569	33	9	0	0	0	2	15023	0	9	0	0	0	6	1546	33	0	0	0	0	0.0005	0.997	0.002	0.0005	0	0	0	0.003	0.002	1.57023e-76	4.69154e-72
SRR13616017_contig12	1188	C	17094	37	60	0	29	17064	1	0	0	0	0	28	15192	1	0	0	0	0	1	1872	0	0	0	0	0	0.0017	0.9982	0.0001	0	0	0	0.0018	0.0017	0.406147	1
SRR13616017_contig12	1189	A	18043	37	60	18000	33	0	10	0	0	0	16219	33	0	9	0	0	0	1781	0	0	1	0	0	0	0.9976	0.0018	0	0.0006	0	0	0	0.0024	0.0024	0.163398	1
SRR13616017_contig12	1190	C	17249	37	60	0	41	17207	1	0	0	0	0	41	15569	1	0	0	0	0	0	1638	0	0	0	0	0	0.0024	0.9976	0.0001	0	0	0	0.0024	0.0024	0.10983	1
SRR13616017_contig12	1191	C	17556	37	60	0	27	17528	1	0	0	0	0	26	15843	1	0	0	0	0	1	1685	0	0	0	0	0	0.0015	0.9984	0.0001	0	0	0	0.0016	0.0015	0.55137	1
SRR13616017_contig12	1192	A	18794	37	60	18740	31	0	11	0	12	0	17004	31	0	0	0	12	0	1736	0	0	11	0	0	0	0.9971	0.0016	0	0.0006	0	0.0006	0	0.0029	0.0029	4.57373e-24	1.36654e-19
SRR13616017_contig12	1193	A	17995	37	60	17944	40	1	10	0	0	0	16313	38	1	0	0	0	0	1631	2	0	10	0	0	0	0.9972	0.0022	0.0001	0.0006	0	0	0	0.0028	0.0028	1.22273e-21	3.65328e-17
SRR13616017_contig12	1194	A	18709	37	60	18683	25	0	1	0	0	0	17010	25	0	1	0	0	0	1673	0	0	0	0	0	0	0.9986	0.0013	0	0.0001	0	0	0	0.0014	0.0013	0.278475	1
SRR13616017_contig12	1195	T	18929	37	60	8	18912	0	1	0	8	0	6	17236	0	1	0	8	0	2	1676	0	0	0	0	0	0.0004	0.9991	0	0.0001	0	0.0004	0	0.0009	0	0.326824	1
SRR13616017_contig12	1196	G	18719	37	60	11	5	6	18689	0	8	0	9	5	6	16969	0	8	0	2	0	0	1720	0	0	0	0.0006	0.0003	0.0003	0.9984	0	0.0004	0	0.0016	0.0006	0.559858	1
SRR13616017_contig12	1197	A	16397	38	60	16368	27	0	2	0	0	0	14040	27	0	2	0	0	0	2328	0	0	0	0	0	0	0.9982	0.0016	0	0.0001	0	0	0	0.0018	0.0016	0.0903948	1
SRR13616017_contig12	1198	A	18696	39	60	18679	14	0	3	0	0	0	15964	14	0	3	0	0	0	2715	0	0	0	0	0	0	0.9991	0.0007	0	0.0002	0	0	0	0.0009	0.0007	0.235658	1
SRR13616017_contig12	1199	T	19962	40	60	4	19957	1	0	0	0	0	1	16851	1	0	0	0	0	3	3106	0	0	0	0	0	0.0002	0.9997	0.0001	0	0	0	0	0.0003	0	0.00423428	1
SRR13616017_contig12	1200	G	19989	40	60	6	0	11	19972	0	0	0	5	0	11	16937	0	0	0	1	0	0	3035	0	0	0	0.0003	0	0.0006	0.9991	0	0	0	0.0009	0.0006	0.371378	1
SRR13616017_contig12	1201	C	19196	40	60	0	14	19182	0	0	0	0	0	14	16049	0	0	0	0	0	0	3133	0	0	0	0	0	0.0007	0.9993	0	0	0	0	0.0007	0.0007	0.196588	1
SRR13616017_contig12	1202	A	19415	40	60	19395	20	0	0	0	0	0	16198	20	0	0	0	0	0	3197	0	0	0	0	0	0	0.999	0.001	0	0	0	0	0	0.001	0.001	0.0919896	1
SRR13616017_contig12	1203	A	19821	40	60	19782	38	0	1	0	0	0	16792	37	0	1	0	0	0	2990	1	0	0	0	0	0	0.998	0.0019	0	0.0001	0	0	0	0.002	0.0019	0.0911554	1
SRR13616017_contig12	1204	C	20048	40	60	0	9	20038	1	0	0	0	0	8	16910	0	0	0	0	0	1	3128	1	0	0	0	0	0.0004	0.9995	0	0	0	0	0.0005	0	0.0625493	1
SRR13616017_contig12	1205	C	20745	40	60	0	11	20733	1	0	0	0	0	10	17517	1	0	0	0	0	1	3216	0	0	0	0	0	0.0005	0.9994	0	0	0	0	0.0006	0.0005	0.767418	1
SRR13616017_contig12	1206	A	21333	40	60	21298	32	2	1	0	0	0	18069	32	1	1	0	0	0	3229	0	1	0	0	0	0	0.9984	0.0015	0.0001	0	0	0	0	0.0016	0.0015	0.0506418	1
SRR13616017_contig12	1207	A	20428	40	60	20407	21	0	0	0	0	0	17272	21	0	0	0	0	0	3135	0	0	0	0	0	0	0.999	0.001	0	0	0	0	0	0.001	0.001	0.0990871	1
SRR13616017_contig12	1208	A	20309	40	60	20293	15	1	0	0	0	0	17023	15	1	0	0	0	0	3270	0	0	0	0	0	0	0.9992	0.0007	0	0	0	0	0	0.0008	0.0007	0.21513	1
SRR13616017_contig12	1209	T	20501	40	60	10	20488	1	2	0	0	0	5	17140	0	0	0	0	0	5	3348	1	2	0	0	0	0.0005	0.9994	0	0.0001	0	0	0	0.0006	0.0005	3.02768e-05	0.904611
SRR13616017_contig12	1210	G	20706	40	60	6	1	9	20687	0	3	0	5	1	6	17413	0	3	0	1	0	3	3274	0	0	0	0.0003	0	0.0004	0.9991	0	0.0001	0	0.0009	0	0.587549	1
SRR13616017_contig12	1211	T	19228	40	60	12	19208	8	0	0	0	0	9	15828	0	0	0	0	0	3	3380	8	0	0	0	0	0.0006	0.999	0.0004	0	0	0	0	0.001	0.0006	6.09841e-09	0.000182208
SRR13616017_contig12	1212	G	19818	40	60	7	0	25	19786	0	0	0	7	0	25	16630	0	0	0	0	0	0	3156	0	0	0	0.0004	0	0.0013	0.9984	0	0	0	0.0016	0.0013	0.0480502	1
SRR13616017_contig12	1213	C	18258	39	60	0	8	18248	2	0	0	0	0	7	15467	2	0	0	0	0	1	2781	0	0	0	0	0	0.0004	0.9995	0.0001	0	0	0	0.0005	0	0.816259	1
SRR13616017_contig12	1214	C	19382	40	60	1	3	19373	5	0	0	0	1	2	16472	1	0	0	0	0	1	2901	4	0	0	0	0.0001	0.0002	0.9995	0.0003	0	0	0	0.0005	0	0.000544148	1
SRR13616017_contig12	1215	T	18165	40	60	46	18086	17	12	0	4	0	4	15539	17	3	0	4	0	42	2547	0	9	0	0	0	0.0025	0.9957	0.0009	0.0007	0	0.0002	0	0.0043	0.0041	1.12698e-55	3.3672e-51
SRR13616017_contig12	1216	T	18396	40	60	4	18390	2	0	0	0	0	4	15837	2	0	0	0	0	0	2553	0	0	0	0	0	0.0002	0.9997	0.0001	0	0	0	0	0.0003	0	0.616567	1
SRR13616017_contig12	1217	T	17606	39	60	2	17587	8	0	0	9	0	1	15292	8	0	0	3	0	1	2295	0	0	0	6	0	0.0001	0.9989	0.0005	0	0	0.0005	0	0.0011	0	8.03386e-06	0.240036
SRR13616017_contig12	1218	C	18752	40	60	1	6	18734	2	0	9	0	1	5	16057	2	0	3	0	0	1	2677	0	0	6	0	0.0001	0.0003	0.999	0.0001	0	0.0005	0	0.001	0	0.000371469	1
SRR13616017_contig12	1219	A	18528	40	60	18509	18	0	1	0	0	0	15849	17	0	0	0	0	0	2660	1	0	1	0	0	0	0.999	0.001	0	0.0001	0	0	0	0.001	0.001	0.0287757	1
SRR13616017_contig12	1220	A	17725	40	60	17703	22	0	0	0	0	0	15110	22	0	0	0	0	0	2593	0	0	0	0	0	0	0.9988	0.0012	0	0	0	0	0	0.0012	0.0012	0.100798	1
SRR13616017_contig12	1221	C	18728	40	60	6	28	18682	3	0	9	0	1	28	16057	3	0	9	0	5	0	2625	0	0	0	0	0.0003	0.0015	0.9975	0.0002	0	0.0005	0	0.0025	0.0015	4.05678e-06	0.121208
SRR13616017_contig12	1222	T	18388	40	60	6	18371	1	1	0	9	0	2	16004	1	1	0	9	0	4	2367	0	0	0	0	0	0.0003	0.9991	0.0001	0.0001	0	0.0005	0	0.0009	0	0.00186809	1
SRR13616017_contig12	1223	C	18370	40	60	0	6	18361	3	0	0	0	0	4	15794	3	0	0	0	0	2	2567	0	0	0	0	0	0.0003	0.9995	0.0002	0	0	0	0.0005	0	0.307998	1
SRR13616017_contig12	1224	T	18597	40	60	4	18583	10	0	0	0	0	1	16248	10	0	0	0	0	3	2335	0	0	0	0	0	0.0002	0.9992	0.0005	0	0	0	0	0.0008	0.0005	0.000405313	1
SRR13616017_contig12	1225	C	18480	40	60	0	6	18471	3	0	0	0	0	5	15780	3	0	0	0	0	1	2691	0	0	0	0	0	0.0003	0.9995	0.0002	0	0	0	0.0005	0	0.766124	1
SRR13616017_contig12	1226	A	18641	40	60	18625	15	0	1	0	0	0	15812	15	0	0	0	0	0	2813	0	0	1	0	0	0	0.9991	0.0008	0	0.0001	0	0	0	0.0009	0.0008	0.0158262	1
SRR13616017_contig12	1227	T	18468	40	60	7	18461	0	0	0	0	0	3	15619	0	0	0	0	0	4	2842	0	0	0	0	0	0.0004	0.9996	0	0	0	0	0	0.0004	0	0.0112386	1
SRR13616017_contig12	1228	G	17804	39	60	5	0	3	17796	0	0	0	5	0	3	14971	0	0	0	0	0	0	2825	0	0	0	0.0003	0	0.0002	0.9996	0	0	0	0.0004	0	0.470138	1
SRR13616017_contig12	1229	A	16565	39	60	16554	11	0	0	0	0	0	13703	11	0	0	0	0	0	2851	0	0	0	0	0	0	0.9993	0.0007	0	0	0	0	0	0.0007	0.0007	0.265621	1
SRR13616017_contig12	1230	A	17555	39	60	17514	27	1	13	0	0	0	14596	27	1	0	0	0	0	2918	0	0	13	0	0	0	0.9977	0.0015	0.0001	0.0007	0	0	0	0.0023	0.0023	3.35232e-15	1.00161e-10
SRR13616017_contig12	1231	G	17599	39	60	9	0	3	17543	0	44	0	9	0	3	14719	0	31	0	0	0	0	2824	0	13	0	0.0005	0	0.0002	0.9968	0	0.0025	0	0.0032	0.0025	0.042476	1
SRR13616017_contig12	1232	T	17473	39	60	6	17421	2	0	0	44	0	3	14512	0	0	0	31	0	3	2909	2	0	0	13	0	0.0003	0.997	0.0001	0	0	0.0025	0	0.003	0.0025	0.000178428	1
SRR13616017_contig12	1233	G	18145	39	60	6	0	7	18132	0	0	0	5	0	7	15215	0	0	0	1	0	0	2917	0	0	0	0.0003	0	0.0004	0.9993	0	0	0	0.0007	0	0.510829	1
SRR13616017_contig12	1234	T	17745	39	60	8	17736	1	0	0	0	0	5	14716	1	0	0	0	0	3	3020	0	0	0	0	0	0.0005	0.9995	0.0001	0	0	0	0	0.0005	0	0.275735	1
SRR13616017_contig12	1235	G	17136	39	60	12	0	6	17118	0	0	0	10	0	6	14092	0	0	0	2	0	0	3026	0	0	0	0.0007	0	0.0004	0.9989	0	0	0	0.0011	0.0007	0.522921	1
SRR13616017_contig12	1236	A	14978	38	60	14950	12	8	8	0	0	0	11724	9	1	8	0	0	0	3226	3	7	0	0	0	0	0.9981	0.0008	0.0005	0.0005	0	0	0	0.0019	0.0008	4.44102e-05	1
SRR13616017_contig12	1237	T	16735	39	60	5	16729	1	0	0	0	0	4	13975	1	0	0	0	0	1	2754	0	0	0	0	0	0.0003	0.9996	0.0001	0	0	0	0	0.0004	0	0.885784	1
SRR13616017_contig12	1238	C	16649	39	60	0	10	16638	1	0	0	0	0	7	13170	1	0	0	0	0	3	3468	0	0	0	0	0	0.0006	0.9993	0.0001	0	0	0	0.0007	0.0006	0.680061	1
SRR13616017_contig12	1239	A	17590	39	60	17555	34	0	0	0	1	0	13872	34	0	0	0	1	0	3683	0	0	0	0	0	0	0.998	0.0019	0	0	0	0.0001	0	0.002	0.0019	0.00962129	1
SRR13616017_contig12	1240	T	17661	39	60	4	17656	0	0	0	1	0	3	13843	0	0	0	1	0	1	3813	0	0	0	0	0	0.0002	0.9997	0	0	0	0.0001	0	0.0003	0	0.859495	1
SRR13616017_contig12	1241	T	17484	39	60	4	17429	2	0	0	49	0	4	13470	2	0	0	41	0	0	3959	0	0	0	8	0	0.0002	0.9969	0.0001	0	0	0.0028	0	0.0031	0.0028	0.407561	1
SRR13616017_contig12	1242	G	17422	39	60	9	3	2	17320	0	88	0	6	1	2	13298	0	80	0	3	2	0	4022	0	8	0	0.0005	0.0002	0.0001	0.9941	0	0.0051	0	0.0059	0.0051	0.00685579	1
SRR13616017_contig12	1243	T	17087	40	60	10	17059	3	1	0	14	0	7	12076	3	1	0	14	0	3	4983	0	0	0	0	0	0.0006	0.9984	0.0002	0.0001	0	0.0008	0	0.0016	0.0014	0.114953	1
SRR13616017_contig12	1244	G	17949	40	60	8	14	2	17917	0	8	0	5	0	2	12796	0	8	0	3	14	0	5121	0	0	0	0.0004	0.0008	0.0001	0.9982	0	0.0004	0	0.0018	0.0008	6.20559e-08	0.00185411
SRR13616017_contig12	1245	G	16960	40	60	19	0	8	16925	0	8	0	5	0	5	11680	0	0	0	14	0	3	5245	0	8	0	0.0011	0	0.0005	0.9979	0	0.0005	0	0.0021	0.0011	1.92194e-07	0.00574238
SRR13616017_contig12	1246	T	18627	41	60	8	18611	0	0	0	8	0	3	12915	0	0	0	0	0	5	5696	0	0	0	8	0	0.0004	0.9991	0	0	0	0.0004	0	0.0009	0	1.72382e-05	0.515042
SRR13616017_contig12	1247	G	19968	42	60	5	1	3	19959	0	0	0	5	0	2	12872	0	0	0	0	1	1	7087	0	0	0	0.0003	0.0001	0.0002	0.9995	0	0	0	0.0005	0	0.205664	1
SRR13616017_contig12	1248	A	18409	42	60	18384	24	0	1	0	0	0	9649	23	0	1	0	0	0	8735	1	0	0	0	0	0	0.9986	0.0013	0	0.0001	0	0	0	0.0014	0.0013	7.61774e-05	1
SRR13616017_contig12	1249	A	21487	44	60	21463	23	0	1	0	0	0	10586	19	0	0	0	0	0	10877	4	0	1	0	0	0	0.9989	0.0011	0	0	0	0	0	0.0011	0.0011	0.00377454	1
SRR13616017_contig12	1250	A	21510	45	60	21496	12	1	1	0	0	0	10127	9	0	0	0	0	0	11369	3	1	1	0	0	0	0.9993	0.0006	0	0	0	0	0	0.0007	0.0006	0.13708	1
SRR13616017_contig12	1251	C	23973	46	60	3	13	23953	4	0	0	0	2	8	9878	1	0	0	0	1	5	14075	3	0	0	0	0.0001	0.0005	0.9992	0.0002	0	0	0	0.0008	0.0005	0.327998	1
SRR13616017_contig12	1252	T	23349	46	60	9	23338	1	1	0	0	0	1	10177	1	0	0	0	0	8	13161	0	1	0	0	0	0.0004	0.9995	0	0	0	0	0	0.0005	0	0.115056	1
SRR13616017_contig12	1253	T	21142	45	60	9	21127	5	1	0	0	0	0	10135	1	1	0	0	0	9	10992	4	0	0	0	0	0.0004	0.9993	0.0002	0	0	0	0	0.0007	0	0.0120236	1
SRR13616017_contig12	1254	C	24770	46	60	0	31	24736	3	0	0	0	0	1	10057	1	0	0	0	0	30	14679	2	0	0	0	0	0.0013	0.9986	0.0001	0	0	0	0.0014	0.0013	0.000120217	1
SRR13616017_contig12	1255	A	24690	46	60	24676	10	0	4	0	0	0	10029	7	0	1	0	0	0	14647	3	0	3	0	0	0	0.9994	0.0004	0	0.0002	0	0	0	0.0006	0.0004	0.136897	1
SRR13616017_contig12	1256	T	24383	46	60	10	24372	1	0	0	0	0	3	9868	0	0	0	0	0	7	14504	1	0	0	0	0	0.0004	0.9995	0	0	0	0	0	0.0005	0.0004	0.56647	1
SRR13616017_contig12	1257	G	25179	46	60	7	1	0	25171	0	0	0	2	1	0	10226	0	0	0	5	0	0	14945	0	0	0	0.0003	0	0	0.9997	0	0	0	0.0003	0	0.390007	1
SRR13616017_contig12	1258	G	22318	45	60	21	2	1	22294	0	0	0	10	1	1	8252	0	0	0	11	1	0	14042	0	0	0	0.0009	0.0001	0	0.9989	0	0	0	0.0011	0.0009	0.414208	1
SRR13616017_contig12	1259	C	23861	45	60	0	38	23814	9	0	0	0	0	12	8906	4	0	0	0	0	26	14908	5	0	0	0	0	0.0016	0.998	0.0004	0	0	0	0.002	0.0016	0.690697	1
SRR13616017_contig12	1260	A	24766	45	60	24744	13	0	4	0	5	0	8917	11	0	0	0	0	0	15827	2	0	4	0	5	0	0.9991	0.0005	0	0.0002	0	0.0002	0	0.0009	0.0005	0.000367993	1
SRR13616017_contig12	1261	G	24149	45	60	17	0	3	24124	0	5	0	6	0	2	9046	0	0	0	11	0	1	15078	0	5	0	0.0007	0	0.0001	0.999	0	0.0002	0	0.001	0.0007	0.248387	1
SRR13616017_contig12	1262	A	21514	44	60	21499	15	0	0	0	0	0	7719	12	0	0	0	0	0	13780	3	0	0	0	0	0	0.9993	0.0007	0	0	0	0	0	0.0007	0.0007	0.00100545	1
SRR13616017_contig12	1263	C	22264	43	60	0	32	22225	7	0	0	0	0	10	7887	0	0	0	0	0	22	14338	7	0	0	0	0	0.0014	0.9982	0.0003	0	0	0	0.0018	0.0014	0.128769	1
SRR13616017_contig12	1264	G	23476	43	60	15	5	8	23448	0	0	0	5	1	3	7750	0	0	0	10	4	5	15698	0	0	0	0.0006	0.0002	0.0003	0.9988	0	0	0	0.0012	0.0006	0.928233	1
SRR13616017_contig12	1265	G	19736	42	60	14	0	3	19719	0	0	0	6	0	1	7118	0	0	0	8	0	2	12601	0	0	0	0.0007	0	0.0002	0.9991	0	0	0	0.0009	0.0007	0.866276	1
SRR13616017_contig12	1266	G	22241	42	60	22	0	5	22214	0	0	0	6	0	3	7506	0	0	0	16	0	2	14708	0	0	0	0.001	0	0.0002	0.9988	0	0	0	0.0012	0.001	0.376628	1
SRR13616017_contig12	1267	C	22511	42	60	0	13	22496	2	0	0	0	0	3	7674	0	0	0	0	0	10	14822	2	0	0	0	0	0.0006	0.9993	0.0001	0	0	0	0.0007	0.0006	0.419107	1
SRR13616017_contig12	1268	G	23061	42	60	15	4	9	23033	0	0	0	5	0	1	7895	0	0	0	10	4	8	15138	0	0	0	0.0007	0.0002	0.0004	0.9988	0	0	0	0.0012	0.0007	0.237234	1
SRR13616017_contig12	1269	A	22528	42	60	22516	9	2	1	0	0	0	7566	4	0	0	0	0	0	14950	5	2	1	0	0	0	0.9995	0.0004	0.0001	0	0	0	0	0.0005	0	0.573984	1
SRR13616017_contig12	1270	T	22411	42	60	16	22368	1	11	0	15	0	10	6673	1	10	0	5	0	6	15695	0	1	0	10	0	0.0007	0.9981	0	0.0005	0	0.0007	0	0.0019	0.0019	4.60954e-06	0.137724
SRR13616017_contig12	1271	T	23589	42	60	20	23567	1	1	0	0	0	2	7912	1	1	0	0	0	18	15655	0	0	0	0	0	0.0008	0.9991	0	0	0	0	0	0.0009	0.0008	0.0300971	1
SRR13616017_contig12	1272	T	23978	42	60	10	23965	1	2	0	0	0	1	8295	1	0	0	0	0	9	15670	0	2	0	0	0	0.0004	0.9995	0	0.0001	0	0	0	0.0005	0.0004	0.1314	1
SRR13616017_contig12	1273	T	24191	42	60	13	24178	0	0	0	0	0	3	8111	0	0	0	0	0	10	16067	0	0	0	0	0	0.0005	0.9995	0	0	0	0	0	0.0005	0.0005	0.613168	1
SRR13616017_contig12	1274	G	24015	42	60	7	17	4	23987	1	0	0	4	0	4	8403	0	0	0	3	17	0	15584	1	0	0	0.0003	0.0007	0.0002	0.9988	0	0	0	0.0012	0.0007	0.000929377	1	GAAT:(0,1)
SRR13616017_contig12	1275	T	22996	42	60	15	22980	1	0	0	0	0	5	7876	0	0	0	0	0	10	15104	1	0	0	0	0	0.0007	0.9993	0	0	0	0	0	0.0007	0.0007	0.768241	1
SRR13616017_contig12	1276	T	24081	42	60	17	24056	7	1	0	0	0	2	8320	7	0	0	0	0	15	15736	0	1	0	0	0	0.0007	0.999	0.0003	0	0	0	0	0.001	0.0007	0.000511713	1
SRR13616017_contig12	1277	A	23336	42	60	23312	19	1	4	0	0	0	8341	11	0	0	0	0	0	14971	8	1	4	0	0	0	0.999	0.0008	0	0.0002	0	0	0	0.001	0.0008	0.0775945	1
SRR13616017_contig12	1278	A	23782	42	60	23767	14	0	1	0	0	0	7768	8	0	0	0	0	0	15999	6	0	1	0	0	0	0.9994	0.0006	0	0	0	0	0	0.0006	0.0006	0.117097	1
SRR13616017_contig12	1279	A	20066	42	60	20028	28	5	5	0	0	0	7643	12	0	0	0	0	0	12385	16	5	5	0	0	0	0.9981	0.0014	0.0002	0.0002	0	0	0	0.0019	0.0014	0.0923724	1
SRR13616017_contig12	1280	G	21002	42	60	11	6	6	20979	0	0	0	6	4	1	7887	0	0	0	5	2	5	13092	0	0	0	0.0005	0.0003	0.0003	0.9989	0	0	0	0.0011	0.0005	0.201231	1
SRR13616017_contig12	1281	C	21616	42	60	3	28	21581	4	0	0	0	0	5	7409	0	0	0	0	3	23	14172	4	0	0	0	0.0001	0.0013	0.9984	0.0002	0	0	0	0.0016	0.0013	0.0711615	1
SRR13616017_contig12	1282	C	24459	43	60	0	19	24438	2	0	0	0	0	4	7790	0	0	0	0	0	15	16648	2	0	0	0	0	0.0008	0.9991	0.0001	0	0	0	0.0009	0.0008	0.375326	1
SRR13616017_contig12	1283	A	20998	42	60	20980	14	3	1	0	0	0	7852	5	0	0	0	0	0	13128	9	3	1	0	0	0	0.9991	0.0007	0.0001	0	0	0	0	0.0009	0.0007	0.491857	1
SRR13616017_contig12	1284	C	24700	42	60	0	30	24665	5	0	0	0	0	8	7535	2	0	0	0	0	22	17130	3	0	0	0	0	0.0012	0.9986	0.0002	0	0	0	0.0014	0.0012	0.809137	1
SRR13616017_contig12	1285	T	24204	42	60	12	24191	1	0	0	0	0	0	7560	0	0	0	0	0	12	16631	1	0	0	0	0	0.0005	0.9995	0	0	0	0	0	0.0005	0.0005	0.0521307	1
SRR13616017_contig12	1286	T	24745	42	60	28	24714	3	0	0	0	0	3	7651	0	0	0	0	0	25	17063	3	0	0	0	0	0.0011	0.9987	0.0001	0	0	0	0	0.0013	0.0011	0.0349319	1
SRR13616017_contig12	1287	G	23848	42	60	12	0	3	23833	0	0	0	5	0	1	7503	0	0	0	7	0	2	16330	0	0	0	0.0005	0	0.0001	0.9994	0	0	0	0.0006	0.0005	0.747704	1
SRR13616017_contig12	1288	C	23268	41	60	2	20	23246	0	0	0	0	0	5	6626	0	0	0	0	2	15	16620	0	0	0	0	0.0001	0.0009	0.9991	0	0	0	0	0.0009	0.0009	0.632041	1
SRR13616017_contig12	1289	G	22634	41	60	18	1	2	22613	0	0	0	5	0	1	6464	0	0	0	13	1	1	16149	0	0	0	0.0008	0	0.0001	0.9991	0	0	0	0.0009	0.0008	0.836197	1
SRR13616017_contig12	1290	A	21347	41	60	21331	14	0	2	0	0	0	6051	5	0	2	0	0	0	15280	9	0	0	0	0	0	0.9993	0.0007	0	0.0001	0	0	0	0.0007	0.0007	0.0665506	1
SRR13616017_contig12	1291	A	24430	41	60	24409	20	0	1	0	0	0	6666	15	0	0	0	0	0	17743	5	0	1	0	0	0	0.9991	0.0008	0	0	0	0	0	0.0009	0.0008	8.9318e-06	0.266864
SRR13616017_contig12	1292	T	24772	41	60	15	24746	0	1	0	10	0	2	6538	0	0	0	7	0	13	18208	0	1	0	3	0	0.0006	0.999	0	0	0	0.0004	0	0.001	0.001	0.00954011	1
SRR13616017_contig12	1293	T	23857	40	60	18	23839	0	0	0	0	0	1	6061	0	0	0	0	0	17	17778	0	0	0	0	0	0.0008	0.9992	0	0	0	0	0	0.0008	0.0008	0.0959578	1
SRR13616017_contig12	1294	T	24081	40	60	19	24062	0	0	0	0	0	2	5926	0	0	0	0	0	17	18136	0	0	0	0	0	0.0008	0.9992	0	0	0	0	0	0.0008	0.0008	0.246066	1
SRR13616017_contig12	1295	T	24571	40	60	40	24531	0	0	0	0	0	0	5906	0	0	0	0	0	40	18625	0	0	0	0	0	0.0016	0.9984	0	0	0	0	0	0.0016	0.0016	0.000737134	1
SRR13616017_contig12	1296	G	24400	40	60	19	1	4	24376	0	0	0	2	0	0	5974	0	0	0	17	1	4	18402	0	0	0	0.0008	0	0.0002	0.999	0	0	0	0.001	0.0008	0.304423	1
SRR13616017_contig12	1297	T	24001	40	60	42	23893	66	0	0	0	0	1	5451	0	0	0	0	0	41	18442	66	0	0	0	0	0.0017	0.9955	0.0027	0	0	0	0	0.0045	0.0045	4.08078e-07	0.0121925
SRR13616017_contig12	1298	G	23117	41	60	6	2	2	23099	0	8	0	0	1	1	5583	0	5	0	6	1	1	17516	0	3	0	0.0003	0.0001	0.0001	0.9992	0	0.0003	0	0.0008	0	0.0443633	1
SRR13616017_contig12	1299	G	19955	40	60	15	1	3	19936	0	0	0	2	1	0	4819	0	0	0	13	0	3	15117	0	0	0	0.0008	0.0001	0.0002	0.999	0	0	0	0.001	0.0008	0.1678	1
SRR13616017_contig12	1300	C	22330	41	60	0	26	22298	6	0	0	0	0	12	5392	1	0	0	0	0	14	16906	5	0	0	0	0	0.0012	0.9986	0.0003	0	0	0	0.0014	0.0012	0.0298992	1
SRR13616017_contig12	1301	A	21702	41	60	21650	12	10	30	0	0	0	5551	6	0	0	0	0	0	16099	6	10	30	0	0	0	0.9976	0.0006	0.0005	0.0014	0	0	0	0.0024	0.0024	0.000549941	1
SRR13616017_contig12	1302	C	22781	41	60	0	10	22753	18	0	0	0	0	3	5308	0	0	0	0	0	7	17445	18	0	0	0	0	0.0004	0.9988	0.0008	0	0	0	0.0012	0.0012	0.0571179	1
SRR13616017_contig12	1303	T	21566	40	60	30	21506	18	12	0	0	0	4	5122	2	0	0	0	0	26	16384	16	12	0	0	0	0.0014	0.9972	0.0008	0.0006	0	0	0	0.0028	0.0028	0.0669574	1
SRR13616017_contig12	1304	G	23174	40	60	7	0	2	23165	0	0	0	1	0	0	5030	0	0	0	6	0	2	18135	0	0	0	0.0003	0	0.0001	0.9996	0	0	0	0.0004	0	0.676442	1
SRR13616017_contig12	1305	A	23306	40	60	23296	9	0	1	0	0	0	3862	6	0	0	0	0	0	19434	3	0	1	0	0	0	0.9996	0.0004	0	0	0	0	0	0.0004	0	0.000260584	1
SRR13616017_contig12	1306	G	22827	40	60	10	1	2	22812	0	2	0	3	1	1	4610	0	0	0	7	0	1	18202	0	2	0	0.0004	0	0.0001	0.9993	0	0.0001	0	0.0007	0.0004	0.188416	1
SRR13616017_contig12	1307	A	23076	40	60	23062	5	0	9	0	0	0	4273	2	0	0	0	0	0	18789	3	0	9	0	0	0	0.9994	0.0002	0	0.0004	0	0	0	0.0006	0	0.16745	1
SRR13616017_contig12	1308	A	22525	40	60	22517	8	0	0	0	0	0	4764	6	0	0	0	0	0	17753	2	0	0	0	0	0	0.9996	0.0004	0	0	0	0	0	0.0004	0	0.00098748	1
SRR13616017_contig12	1309	T	23830	40	60	17	23813	0	0	0	0	0	3	4646	0	0	0	0	0	14	19167	0	0	0	0	0	0.0007	0.9993	0	0	0	0	0	0.0007	0.0007	1	1
SRR13616017_contig12	1310	T	23260	40	60	15	23244	1	0	0	0	0	2	4130	0	0	0	0	0	13	19114	1	0	0	0	0	0.0006	0.9993	0	0	0	0	0	0.0007	0.0006	0.811464	1
SRR13616017_contig12	1311	T	24055	40	60	14	24007	1	33	0	0	0	0	4415	0	0	0	0	0	14	19592	1	33	0	0	0	0.0006	0.998	0	0.0014	0	0	0	0.002	0.002	0.0127883	1
SRR13616017_contig12	1312	G	23021	40	60	3	4	11	23003	0	0	0	0	0	0	4308	0	0	0	3	4	11	18695	0	0	0	0.0001	0.0002	0.0005	0.9992	0	0	0	0.0008	0.0005	0.246012	1
SRR13616017_contig12	1313	A	22181	39	60	22172	6	0	3	0	0	0	3405	4	0	0	0	0	0	18767	2	0	3	0	0	0	0.9996	0.0003	0	0.0001	0	0	0	0.0004	0	0.00175916	1
SRR13616017_contig12	1314	C	23060	40	60	0	21	23034	5	0	0	0	0	1	4071	0	0	0	0	0	20	18963	5	0	0	0	0	0.0009	0.9989	0.0002	0	0	0	0.0011	0.0009	0.17568	1
SRR13616017_contig12	1315	T	23044	40	60	20	23023	1	0	0	0	0	0	4292	0	0	0	0	0	20	18731	1	0	0	0	0	0.0009	0.9991	0	0	0	0	0	0.0009	0.0009	0.0902244	1
SRR13616017_contig12	1316	A	23619	39	60	23592	12	0	8	0	7	0	4209	10	0	6	0	0	0	19383	2	0	2	0	7	0	0.9989	0.0005	0	0.0003	0	0.0003	0	0.0011	0.0005	9.59843e-12	2.86782e-07
SRR13616017_contig12	1317	A	23871	40	60	23858	13	0	0	0	0	0	4102	10	0	0	0	0	0	19756	3	0	0	0	0	0	0.9995	0.0005	0	0	0	0	0	0.0005	0.0005	9.5881e-08	0.00286473
SRR13616017_contig12	1318	A	24234	39	60	24221	12	1	0	0	0	0	3958	7	0	0	0	0	0	20263	5	1	0	0	0	0	0.9995	0.0005	0	0	0	0	0	0.0005	0.0005	0.000399437	1
SRR13616017_contig12	1319	G	22398	39	60	4	0	14	22380	0	0	0	1	0	1	4047	0	0	0	3	0	13	18333	0	0	0	0.0002	0	0.0006	0.9992	0	0	0	0.0008	0.0006	0.532535	1
SRR13616017_contig12	1320	A	23603	39	60	23596	7	0	0	0	0	0	3513	4	0	0	0	0	0	20083	3	0	0	0	0	0	0.9997	0.0003	0	0	0	0	0	0.0003	0	0.00910103	1
SRR13616017_contig12	1321	A	23346	39	60	23337	7	1	1	0	0	0	3625	3	0	0	0	0	0	19712	4	1	1	0	0	0	0.9996	0.0003	0	0	0	0	0	0.0004	0	0.226198	1
SRR13616017_contig12	1322	G	17430	40	60	23	4	15	17388	0	0	0	8	1	0	3867	0	0	0	15	3	15	13521	0	0	0	0.0013	0.0002	0.0009	0.9976	0	0	0	0.0024	0.0022	0.0936728	1
SRR13616017_contig12	1323	G	23401	40	60	7	0	4	23390	0	0	0	0	0	1	3591	0	0	0	7	0	3	19799	0	0	0	0.0003	0	0.0002	0.9995	0	0	0	0.0005	0	0.459286	1
SRR13616017_contig12	1324	T	24068	40	60	19	24042	7	0	0	0	0	3	3598	0	0	0	0	0	16	20444	7	0	0	0	0	0.0008	0.9989	0.0003	0	0	0	0	0.0011	0.0008	0.537385	1
SRR13616017_contig12	1325	G	24051	40	60	6	0	11	24034	0	0	0	0	0	0	3780	0	0	0	6	0	11	20254	0	0	0	0.0002	0	0.0005	0.9993	0	0	0	0.0007	0.0005	0.204713	1
SRR13616017_contig12	1326	C	21202	39	60	1	20	21174	7	0	0	0	0	1	3498	0	0	0	0	1	19	17676	7	0	0	0	0	0.0009	0.9987	0.0003	0	0	0	0.0013	0.0009	0.319952	1
SRR13616017_contig12	1327	C	24330	39	60	1	8	24319	2	0	0	0	0	1	3507	0	0	0	0	1	7	20812	2	0	0	0	0	0.0003	0.9995	0.0001	0	0	0	0.0005	0	0.912386	1
SRR13616017_contig12	1328	A	22581	39	60	22571	10	0	0	0	0	0	3681	4	0	0	0	0	0	18890	6	0	0	0	0	0	0.9996	0.0004	0	0	0	0	0	0.0004	0.0004	0.109832	1
SRR13616017_contig12	1329	C	25097	39	60	0	11	25075	11	0	0	0	0	1	3702	1	0	0	0	0	10	21373	10	0	0	0	0	0.0004	0.9991	0.0004	0	0	0	0.0009	0.0009	0.75493	1
SRR13616017_contig12	1330	T	25025	40	60	35	24990	0	0	0	0	0	0	3743	0	0	0	0	0	35	21247	0	0	0	0	0	0.0014	0.9986	0	0	0	0	0	0.0014	0.0014	0.0247256	1
SRR13616017_contig12	1331	A	21368	39	60	21350	14	3	1	0	0	0	3704	1	0	1	0	0	0	17646	13	3	0	0	0	0	0.9992	0.0007	0.0001	0	0	0	0	0.0008	0.0007	0.0932029	1
SRR13616017_contig12	1332	C	25184	39	60	0	64	25115	5	0	0	0	0	11	3760	0	0	0	0	0	53	21355	5	0	0	0	0	0.0025	0.9973	0.0002	0	0	0	0.0027	0.0025	0.569208	1
SRR13616017_contig12	1333	T	24785	39	60	21	24764	0	0	0	0	0	1	3739	0	0	0	0	0	20	21025	0	0	0	0	0	0.0008	0.9992	0	0	0	0	0	0.0008	0.0008	0.308764	1
SRR13616017_contig12	1334	T	25527	39	60	26	25496	5	0	0	0	0	1	3608	0	0	0	0	0	25	21888	5	0	0	0	0	0.001	0.9988	0.0002	0	0	0	0	0.0012	0.001	0.21271	1
SRR13616017_contig12	1335	G	24583	39	60	10	0	6	24567	0	0	0	1	0	4	3619	0	0	0	9	0	2	20948	0	0	0	0.0004	0	0.0002	0.9993	0	0	0	0.0007	0.0004	0.00146475	1
SRR13616017_contig12	1336	T	25072	39	60	35	25036	0	1	0	0	0	0	3120	0	1	0	0	0	35	21916	0	0	0	0	0	0.0014	0.9986	0	0	0	0	0	0.0014	0.0014	0.00246137	1
SRR13616017_contig12	1337	G	23909	39	60	7	3	2	23897	0	0	0	0	0	0	3455	0	0	0	7	3	2	20442	0	0	0	0.0003	0.0001	0.0001	0.9995	0	0	0	0.0005	0	0.566615	1
SRR13616017_contig12	1338	G	22889	39	60	8	0	5	22876	0	0	0	2	0	2	3174	0	0	0	6	0	3	19702	0	0	0	0.0003	0	0.0002	0.9994	0	0	0	0.0006	0	0.158775	1
SRR13616017_contig12	1339	T	22668	39	60	23	22645	0	0	0	0	0	1	3236	0	0	0	0	0	22	19409	0	0	0	0	0	0.001	0.999	0	0	0	0	0	0.001	0.001	0.287325	1
SRR13616017_contig12	1340	T	23353	39	60	27	23322	3	1	0	0	0	0	3243	1	1	0	0	0	27	20079	2	0	0	0	0	0.0012	0.9987	0.0001	0	0	0	0	0.0013	0.0012	0.0092944	1
SRR13616017_contig12	1341	A	23196	39	60	23184	10	1	1	0	0	0	3470	2	0	0	0	0	0	19714	8	1	1	0	0	0	0.9995	0.0004	0	0	0	0	0	0.0005	0.0004	0.90755	1
SRR13616017_contig12	1342	C	24980	40	60	0	31	24945	4	0	0	0	0	0	3020	0	0	0	0	0	31	21925	4	0	0	0	0	0.0012	0.9986	0.0002	0	0	0	0.0014	0.0012	0.089813	1
SRR13616017_contig12	1343	T	23242	40	60	46	23169	26	0	0	1	0	1	3036	0	0	0	0	0	45	20133	26	0	0	1	0	0.002	0.9969	0.0011	0	0	0	0	0.0031	0.0031	0.0307752	1
SRR13616017_contig12	1344	T	24401	40	60	87	24002	310	2	0	0	0	0	2949	0	0	0	0	0	87	21053	310	2	0	0	0	0.0036	0.9836	0.0127	0.0001	0	0	0	0.0164	0.0163	4.72157e-12	1.41071e-07
SRR13616017_contig12	1345	A	22495	40	60	22481	13	1	0	0	0	0	2795	0	0	0	0	0	0	19686	13	1	0	0	0	0	0.9994	0.0006	0	0	0	0	0	0.0006	0.0006	0.37018	1
SRR13616017_contig12	1346	C	20801	40	60	0	23	20774	4	0	0	0	0	2	2675	0	0	0	0	0	21	18099	4	0	0	0	0	0.0011	0.9987	0.0002	0	0	0	0.0013	0.0011	0.622167	1
SRR13616017_contig12	1347	C	18206	40	60	5	13	18186	2	0	0	0	0	1	2505	0	0	0	0	5	12	15681	2	0	0	0	0.0003	0.0007	0.9989	0.0001	0	0	0	0.0011	0.0007	0.677067	1
SRR13616017_contig12	1348	C	17126	40	60	3	14	17109	0	0	0	0	0	3	2647	0	0	0	0	3	11	14462	0	0	0	0	0.0002	0.0008	0.999	0	0	0	0	0.001	0.0008	0.628502	1
SRR13616017_contig12	1349	C	15623	41	60	0	25	15563	35	0	0	0	0	2	2695	0	0	0	0	0	23	12868	35	0	0	0	0	0.0016	0.9962	0.0022	0	0	0	0.0038	0.0038	0.0120583	1
SRR13616017_contig12	1350	A	13061	42	60	12509	23	1	515	0	13	0	2738	3	1	0	0	12	0	9771	20	0	515	0	1	0	0.9577	0.0018	0.0001	0.0394	0	0.001	0	0.0423	0.0422	2.69152e-39	8.04173e-35
SRR13616017_contig12	1351	A	12019	42	60	11972	6	6	28	0	7	0	2665	3	5	0	0	7	0	9307	3	1	28	0	0	0	0.9961	0.0005	0.0005	0.0023	0	0.0006	0	0.0039	0.0023	9.45535e-10	2.82507e-05
SRR13616017_contig12	1352	A	11898	42	60	11891	6	1	0	0	0	0	2557	2	0	0	0	0	0	9334	4	1	0	0	0	0	0.9994	0.0005	0.0001	0	0	0	0	0.0006	0	0.68006	1
SRR13616017_contig12	1353	A	12093	42	60	12092	1	0	0	0	0	0	2548	1	0	0	0	0	0	9544	0	0	0	0	0	0	0.9999	0.0001	0	0	0	0	0	0.0001	0	0.478244	1
SRR13616017_contig12	1354	T	12100	42	60	10	12089	0	0	0	1	0	0	2538	0	0	0	1	0	10	9551	0	0	0	0	0	0.0008	0.9991	0	0	0	0.0001	0	0.0009	0.0008	0.0403145	1
SRR13616017_contig12	1355	G	11480	42	60	3	11	1	11465	0	0	0	1	0	0	2488	0	0	0	2	11	1	8977	0	0	0	0.0003	0.001	0.0001	0.9987	0	0	0	0.0013	0.001	0.312497	1
SRR13616017_contig12	1356	C	11174	42	60	1	25	11146	2	0	0	0	0	3	2396	0	0	0	0	1	22	8750	2	0	0	0	0.0001	0.0022	0.9975	0.0002	0	0	0	0.0025	0.0022	0.54094	1
SRR13616017_contig12	1357	T	11180	42	60	9	11165	6	0	0	0	0	0	2436	0	0	0	0	0	9	8729	6	0	0	0	0	0.0008	0.9987	0.0005	0	0	0	0	0.0013	0	0.12341	1
SRR13616017_contig12	1358	G	11651	41	60	7	11	1	11632	0	0	0	0	0	0	2413	0	0	0	7	11	1	9219	0	0	0	0.0006	0.0009	0.0001	0.9984	0	0	0	0.0016	0.0009	0.173935	1
SRR13616017_contig12	1359	T	11372	41	60	16	11355	0	1	0	0	0	0	2301	0	0	0	0	0	16	9054	0	1	0	0	0	0.0014	0.9985	0	0.0001	0	0	0	0.0015	0.0014	0.115396	1
SRR13616017_contig12	1360	T	11516	41	60	13	11493	1	0	0	9	0	0	2368	0	0	0	0	0	13	9125	1	0	0	9	0	0.0011	0.998	0.0001	0	0	0.0008	0	0.002	0.0011	0.113298	1
SRR13616017_contig12	1361	G	11535	41	60	7	0	3	11516	0	9	0	1	0	0	2453	0	0	0	6	0	3	9063	0	9	0	0.0006	0	0.0003	0.9984	0	0.0008	0	0.0016	0	0.327075	1
SRR13616017_contig12	1362	T	11167	41	60	13	11154	0	0	0	0	0	4	2373	0	0	0	0	0	9	8781	0	0	0	0	0	0.0012	0.9988	0	0	0	0	0	0.0012	0.0012	0.619306	1
SRR13616017_contig12	1363	T	10946	40	60	11	10932	1	2	0	0	0	4	1612	1	2	0	0	0	7	9320	0	0	0	0	0	0.001	0.9987	0.0001	0.0002	0	0	0	0.0013	0.001	8.85189e-05	1
SRR13616017_contig12	1364	A	12041	41	60	12017	7	0	2	0	15	0	2531	4	0	0	0	0	0	9486	3	0	2	0	15	0	0.998	0.0006	0	0.0002	0	0.0012	0	0.002	0.0012	0.0184011	1
SRR13616017_contig12	1365	A	11899	40	60	11893	6	0	0	0	0	0	2262	3	0	0	0	0	0	9631	3	0	0	0	0	0	0.9995	0.0005	0	0	0	0	0	0.0005	0	0.15782	1
SRR13616017_contig12	1366	A	11840	40	60	11837	3	0	0	0	0	0	2268	2	0	0	0	0	0	9569	1	0	0	0	0	0	0.9997	0.0003	0	0	0	0	0	0.0003	0	0.17492	1
SRR13616017_contig12	1367	A	11851	40	60	11850	1	0	0	0	0	0	2206	1	0	0	0	0	0	9644	0	0	0	0	0	0	0.9999	0.0001	0	0	0	0	0	0.0001	0	0.42022	1
SRR13616017_contig12	1368	T	11563	40	60	22	11538	0	0	0	3	0	0	2216	0	0	0	3	0	22	9322	0	0	0	0	0	0.0019	0.9978	0	0	0	0.0003	0	0.0022	0.0019	0.000132421	1
SRR13616017_contig12	1369	T	11656	39	60	5	11648	0	0	0	3	0	2	2142	0	0	0	0	0	3	9506	0	0	0	3	0	0.0004	0.9993	0	0	0	0.0003	0	0.0007	0	0.327697	1
SRR13616017_contig12	1370	T	12203	39	60	11	12189	0	0	0	3	0	0	2148	0	0	0	0	0	11	10041	0	0	0	3	0	0.0009	0.9989	0	0	0	0.0002	0	0.0011	0.0009	0.22378	1
SRR13616017_contig12	1371	A	11927	39	60	11920	4	0	0	0	3	0	2138	0	0	0	0	0	0	9782	4	0	0	0	3	0	0.9994	0.0003	0	0	0	0.0003	0	0.0006	0	0.465391	1
SRR13616017_contig12	1372	T	11835	39	60	12	11823	0	0	0	0	0	0	2070	0	0	0	0	0	12	9753	0	0	0	0	0	0.001	0.999	0	0	0	0	0	0.001	0.001	0.224141	1
SRR13616017_contig12	1373	T	11904	39	60	14	11889	0	1	0	0	0	0	2100	0	1	0	0	0	14	9789	0	0	0	0	0	0.0012	0.9987	0	0.0001	0	0	0	0.0013	0.0012	0.0216234	1
SRR13616017_contig12	1374	G	11250	39	60	3	0	4	11243	0	0	0	0	0	2	1999	0	0	0	3	0	2	9244	0	0	0	0.0003	0	0.0004	0.9994	0	0	0	0.0006	0	0.174826	1
SRR13616017_contig12	1375	T	10098	39	60	8	10066	23	1	0	0	0	1	1893	0	1	0	0	0	7	8173	23	0	0	0	0	0.0008	0.9968	0.0023	0.0001	0	0	0	0.0032	0.0023	0.0198075	1
SRR13616017_contig12	1376	C	9509	39	60	3	2	9502	2	0	0	0	0	0	1887	0	0	0	0	3	2	7615	2	0	0	0	0.0003	0.0002	0.9993	0.0002	0	0	0	0.0007	0	0.629338	1
SRR13616017_contig12	1377	C	11269	39	60	0	6	11260	3	0	0	0	0	2	1909	0	0	0	0	0	4	9351	3	0	0	0	0	0.0005	0.9992	0.0003	0	0	0	0.0008	0	0.415764	1
SRR13616017_contig12	1378	A	11326	39	60	11319	6	0	1	0	0	0	1759	1	0	0	0	0	0	9560	5	0	1	0	0	0	0.9994	0.0005	0	0.0001	0	0	0	0.0006	0	0.909465	1
SRR13616017_contig12	1379	G	10817	39	60	7	0	0	10810	0	0	0	2	0	0	1943	0	0	0	5	0	0	8867	0	0	0	0.0006	0	0	0.9994	0	0	0	0.0006	0	0.812192	1
SRR13616017_contig12	1380	C	10603	39	60	0	16	10583	4	0	0	0	0	0	1890	1	0	0	0	0	16	8693	3	0	0	0	0	0.0015	0.9981	0.0004	0	0	0	0.0019	0.0015	0.163874	1
SRR13616017_contig12	1381	A	10604	39	60	10543	3	9	49	0	0	0	1872	0	0	0	0	0	0	8671	3	9	49	0	0	0	0.9942	0.0003	0.0008	0.0046	0	0	0	0.0058	0.0046	0.00431699	1
SRR13616017_contig12	1382	T	10708	39	60	14	10694	0	0	0	0	0	0	1903	0	0	0	0	0	14	8791	0	0	0	0	0	0.0013	0.9987	0	0	0	0	0	0.0013	0.0013	0.16428	1
SRR13616017_contig12	1383	G	10427	39	60	3	9	4	10411	0	0	0	0	0	3	2060	0	0	0	3	9	1	8351	0	0	0	0.0003	0.0009	0.0004	0.9985	0	0	0	0.0015	0	0.0138174	1
SRR13616017_contig12	1384	T	9153	39	60	13	9117	23	0	0	0	0	0	1984	0	0	0	0	0	13	7133	23	0	0	0	0	0.0014	0.9961	0.0025	0	0	0	0	0.0039	0.0039	0.00673042	1
SRR13616017_contig12	1385	C	10681	39	60	0	28	10650	3	0	0	0	0	11	2052	0	0	0	0	0	17	8598	3	0	0	0	0	0.0026	0.9971	0.0003	0	0	0	0.0029	0.0026	0.0192614	1
SRR13616017_contig12	1386	A	10061	39	60	10058	2	0	1	0	0	0	2109	1	0	0	0	0	0	7949	1	0	1	0	0	0	0.9997	0.0002	0	0.0001	0	0	0	0.0003	0	0.526695	1
SRR13616017_contig12	1387	C	10900	40	60	0	2	10897	1	0	0	0	0	1	1969	0	0	0	0	0	1	8928	1	0	0	0	0	0.0002	0.9997	0.0001	0	0	0	0.0003	0	0.449883	1
SRR13616017_contig12	1388	A	10842	40	60	10834	2	0	1	0	5	0	1972	2	0	0	0	3	0	8862	0	0	1	0	2	0	0.9993	0.0002	0	0.0001	0	0.0005	0	0.0007	0	0.00177555	1
SRR13616017_contig12	1389	A	10725	40	60	10724	1	0	0	0	0	0	1888	1	0	0	0	0	0	8836	0	0	0	0	0	0	0.9999	0.0001	0	0	0	0	0	0.0001	0	0.395189	1
SRR13616017_contig12	1390	T	10772	40	60	19	10745	7	1	0	0	0	1	1963	0	1	0	0	0	18	8782	7	0	0	0	0	0.0018	0.9975	0.0006	0.0001	0	0	0	0.0025	0.0018	0.0421489	1
SRR13616017_contig12	1391	T	9284	39	60	7	9270	7	0	0	0	0	1	1841	0	0	0	0	0	6	7429	7	0	0	0	0	0.0008	0.9985	0.0008	0	0	0	0	0.0015	0	0.392477	1
SRR13616017_contig12	1392	C	10707	40	60	0	13	10693	1	0	0	0	0	0	1875	0	0	0	0	0	13	8818	1	0	0	0	0	0.0012	0.9987	0.0001	0	0	0	0.0013	0.0012	0.22582	1
SRR13616017_contig12	1393	A	11067	40	60	11058	5	0	4	0	0	0	1870	2	0	0	0	0	0	9188	3	0	4	0	0	0	0.9992	0.0005	0	0.0004	0	0	0	0.0008	0	0.257889	1
SRR13616017_contig12	1394	G	10546	40	60	3	0	0	10543	0	0	0	1	0	0	1887	0	0	0	2	0	0	8656	0	0	0	0.0003	0	0	0.9997	0	0	0	0.0003	0	1	1
SRR13616017_contig12	1395	A	10338	40	60	10328	1	9	0	0	0	0	1679	0	0	0	0	0	0	8649	1	9	0	0	0	0	0.999	0.0001	0.0009	0	0	0	0	0.001	0	0.378912	1
SRR13616017_contig12	1396	A	10304	39	60	10300	1	0	3	0	0	0	1723	0	0	0	0	0	0	8577	1	0	3	0	0	0	0.9996	0.0001	0	0.0003	0	0	0	0.0004	0	0.669154	1
SRR13616017_contig12	1397	G	9861	40	60	25	0	0	9836	0	0	0	3	0	0	1820	0	0	0	22	0	0	8016	0	0	0	0.0025	0	0	0.9975	0	0	0	0.0025	0.0025	0.562815	1
SRR13616017_contig12	1398	T	9828	40	60	17	9779	32	0	0	0	0	0	1725	0	0	0	0	0	17	8054	32	0	0	0	0	0.0017	0.995	0.0033	0	0	0	0	0.005	0.005	0.00529075	1
SRR13616017_contig12	1399	A	9894	40	60	9888	3	0	3	0	0	0	1845	2	0	2	0	0	0	8043	1	0	1	0	0	0	0.9994	0.0003	0	0.0003	0	0	0	0.0006	0	0.010595	1
SRR13616017_contig12	1400	G	9593	40	60	2	1	2	9588	0	0	0	0	0	0	1820	0	0	0	2	1	2	7768	0	0	0	0.0002	0.0001	0.0002	0.9995	0	0	0	0.0005	0	0.759889	1
SRR13616017_contig12	1401	G	8558	40	60	3	0	3	8552	0	0	0	0	0	1	1690	0	0	0	3	0	2	6862	0	0	0	0.0004	0	0.0004	0.9993	0	0	0	0.0007	0	0.580592	1
SRR13616017_contig12	1402	A	7963	39	60	7953	5	0	5	0	0	0	1576	1	0	0	0	0	0	6377	4	0	5	0	0	0	0.9987	0.0006	0	0.0006	0	0	0	0.0013	0	0.539125	1
SRR13616017_contig12	1403	C	8044	40	60	0	2	8040	2	0	0	0	0	0	1815	0	0	0	0	0	2	6225	2	0	0	0	0	0.0002	0.9995	0.0002	0	0	0	0.0005	0	0.558194	1
SRR13616017_contig12	1404	C	7753	40	60	2	5	7734	12	0	0	0	0	1	1774	1	0	0	0	2	4	5960	11	0	0	0	0.0003	0.0006	0.9975	0.0015	0	0	0	0.0025	0.0015	0.558917	1
SRR13616017_contig12	1405	T	7630	40	60	55	7518	37	20	0	0	0	0	1843	0	0	0	0	0	55	5675	37	20	0	0	0	0.0072	0.9853	0.0048	0.0026	0	0	0	0.0147	0.0147	6.79262e-08	0.0020295
SRR13616017_contig12	1406	G	7730	40	60	6	0	0	7724	0	0	0	0	0	0	1775	0	0	0	6	0	0	5949	0	0	0	0.0008	0	0	0.9992	0	0	0	0.0008	0	0.394036	1
SRR13616017_contig12	1407	A	7326	39	60	7308	7	0	11	0	0	0	1158	4	0	11	0	0	0	6150	3	0	0	0	0	0	0.9975	0.001	0	0.0015	0	0	0	0.0025	0.0015	3.35526e-15	1.00249e-10
SRR13616017_contig12	1408	G	7466	39	60	3	0	1	7462	0	0	0	3	0	0	1795	0	0	0	0	0	1	5667	0	0	0	0.0004	0	0.0001	0.9995	0	0	0	0.0005	0	0.00753108	1
SRR13616017_contig12	1409	C	7138	39	60	0	13	7123	2	0	0	0	0	0	1805	0	0	0	0	0	13	5318	2	0	0	0	0	0.0018	0.9979	0.0003	0	0	0	0.0021	0.0018	0.0785684	1
SRR13616017_contig12	1410	A	7059	40	60	7048	2	0	9	0	0	0	1865	2	0	0	0	0	0	5183	0	0	9	0	0	0	0.9984	0.0003	0	0.0013	0	0	0	0.0016	0	0.0122848	1
SRR13616017_contig12	1411	T	7192	40	60	2	7190	0	0	0	0	0	0	1846	0	0	0	0	0	2	5344	0	0	0	0	0	0.0003	0.9997	0	0	0	0	0	0.0003	0	0.982758	1
SRR13616017_contig12	1412	A	7302	40	60	7301	1	0	0	0	0	0	1856	1	0	0	0	0	0	5445	0	0	0	0	0	0	0.9999	0.0001	0	0	0	0	0	0.0001	0	0.572605	1
SRR13616017_contig12	1413	G	6931	39	60	3	1	0	6927	0	0	0	1	0	0	1895	0	0	0	2	1	0	5032	0	0	0	0.0004	0.0001	0	0.9994	0	0	0	0.0006	0	0.806332	1
SRR13616017_contig12	1414	T	6113	39	60	7	6106	0	0	0	0	0	1	1835	0	0	0	0	0	6	4271	0	0	0	0	0	0.0011	0.9989	0	0	0	0	0	0.0011	0	0.619205	1
SRR13616017_contig12	1415	C	7007	39	60	0	3	7003	1	0	0	0	0	0	1924	0	0	0	0	0	3	5079	1	0	0	0	0	0.0004	0.9994	0.0001	0	0	0	0.0006	0	0.468853	1
SRR13616017_contig12	1416	T	6808	39	60	8	6784	10	0	0	6	0	2	1951	0	0	0	0	0	6	4833	10	0	0	6	0	0.0012	0.9965	0.0015	0	0	0.0009	0	0.0035	0.0015	0.0894026	1
SRR13616017_contig12	1417	T	7021	39	60	5	7000	16	0	0	0	0	0	1848	0	0	0	0	0	5	5152	16	0	0	0	0	0.0007	0.997	0.0023	0	0	0	0	0.003	0.0023	0.023231	1
SRR13616017_contig12	1418	G	7046	39	60	5	0	1	7040	0	0	0	1	0	0	2003	0	0	0	4	0	1	5037	0	0	0	0.0007	0	0.0001	0.9991	0	0	0	0.0009	0	0.750932	1
SRR13616017_contig12	1419	C	6129	39	60	1	7	6120	1	0	0	0	0	0	1792	0	0	0	0	1	7	4328	1	0	0	0	0.0002	0.0011	0.9985	0.0002	0	0	0	0.0015	0	0.292831	1
SRR13616017_contig12	1420	C	6456	39	60	1	17	6434	4	0	0	0	0	4	1845	1	0	0	0	1	13	4589	3	0	0	0	0.0002	0.0026	0.9966	0.0006	0	0	0	0.0034	0.0026	0.885456	1
SRR13616017_contig12	1421	G	6627	39	60	4	5	1	6617	0	0	0	0	0	0	1867	0	0	0	4	5	1	4750	0	0	0	0.0006	0.0008	0.0002	0.9985	0	0	0	0.0015	0	0.269323	1
SRR13616017_contig12	1422	A	5773	39	60	5734	2	10	27	0	0	0	1648	0	0	9	0	0	0	4086	2	10	18	0	0	0	0.9932	0.0003	0.0017	0.0047	0	0	0	0.0068	0.0064	0.163363	1
SRR13616017_contig12	1423	A	6261	39	60	6258	2	0	1	0	0	0	1863	0	0	0	0	0	0	4395	2	0	1	0	0	0	0.9995	0.0003	0	0.0002	0	0	0	0.0005	0	0.529561	1
SRR13616017_contig12	1424	T	6351	39	60	18	6294	39	0	0	0	0	0	1867	0	0	0	0	0	18	4427	39	0	0	0	0	0.0028	0.991	0.0061	0	0	0	0	0.009	0.009	6.30611e-06	0.188414
SRR13616017_contig12	1425	A	5928	39	60	5927	1	0	0	0	0	0	1855	1	0	0	0	0	0	4072	0	0	0	0	0	0	0.9998	0.0002	0	0	0	0	0	0.0002	0	0.686895	1
SRR13616017_contig12	1426	C	5115	39	60	0	3	5111	1	0	0	0	0	1	1759	1	0	0	0	0	2	3352	0	0	0	0	0	0.0006	0.9992	0.0002	0	0	0	0.0008	0	0.385481	1
SRR13616017_contig12	1427	C	5810	39	60	0	3	5807	0	0	0	0	0	3	1714	0	0	0	0	0	0	4093	0	0	0	0	0	0.0005	0.9995	0	0	0	0	0.0005	0	0.0411447	1
SRR13616017_contig12	1428	A	6144	39	60	6128	3	0	13	0	0	0	1841	2	0	2	0	0	0	4287	1	0	11	0	0	0	0.9974	0.0005	0	0.0021	0	0	0	0.0026	0.0021	0.197512	1
SRR13616017_contig12	1429	T	6178	39	60	11	6151	15	1	0	0	0	1	1765	0	0	0	0	0	10	4386	15	1	0	0	0	0.0018	0.9956	0.0024	0.0002	0	0	0	0.0044	0.0042	0.0369316	1
SRR13616017_contig12	1430	A	6135	40	60	6111	4	0	20	0	0	0	1786	4	0	0	0	0	0	4325	0	0	20	0	0	0	0.9961	0.0007	0	0.0033	0	0	0	0.0039	0.0033	0.000126155	1
SRR13616017_contig12	1431	A	6204	40	60	6195	8	1	0	0	0	0	1826	6	0	0	0	0	0	4369	2	1	0	0	0	0	0.9985	0.0013	0.0002	0	0	0	0	0.0015	0	0.0151744	1
SRR13616017_contig12	1432	T	6032	39	60	4	6028	0	0	0	0	0	0	1662	0	0	0	0	0	4	4366	0	0	0	0	0	0.0007	0.9993	0	0	0	0	0	0.0007	0	0.500268	1
SRR13616017_contig12	1433	G	6027	39	60	3	0	1	6023	0	0	0	2	0	1	1782	0	0	0	1	0	0	4241	0	0	0	0.0005	0	0.0002	0.9993	0	0	0	0.0007	0	0.113344	1
SRR13616017_contig12	1434	A	5739	39	60	5737	2	0	0	0	0	0	1473	1	0	0	0	0	0	4264	1	0	0	0	0	0	0.9997	0.0003	0	0	0	0	0	0.0003	0	1	1
SRR13616017_contig12	1435	A	5968	39	60	5963	5	0	0	0	0	0	1685	2	0	0	0	0	0	4278	3	0	0	0	0	0	0.9992	0.0008	0	0	0	0	0	0.0008	0	0.93141	1
SRR13616017_contig12	1436	T	5658	39	60	7	5650	1	0	0	0	0	2	1819	0	0	0	0	0	5	3831	1	0	0	0	0	0.0012	0.9986	0.0002	0	0	0	0	0.0014	0	0.772315	1
SRR13616017_contig12	1437	C	5937	39	60	0	4	5933	0	0	0	0	0	1	1928	0	0	0	0	0	3	4005	0	0	0	0	0	0.0007	0.9993	0	0	0	0	0.0007	0	1	1
SRR13616017_contig12	1438	T	6130	39	60	9	6112	9	0	0	0	0	0	1965	0	0	0	0	0	9	4147	9	0	0	0	0	0.0015	0.9971	0.0015	0	0	0	0	0.0029	0	0.014142	1
SRR13616017_contig12	1439	G	5881	39	60	1	0	1	5879	0	0	0	0	0	0	1919	0	0	0	1	0	1	3960	0	0	0	0.0002	0	0.0002	0.9997	0	0	0	0.0003	0	0.615995	1
SRR13616017_contig12	1440	G	5560	39	60	1	0	0	5559	0	0	0	0	0	0	1669	0	0	0	1	0	0	3890	0	0	0	0.0002	0	0	0.9998	0	0	0	0.0002	0	1	1
SRR13616017_contig12	1441	C	5585	39	60	1	5	5570	9	0	0	0	0	0	1975	0	0	0	0	1	5	3595	9	0	0	0	0.0002	0.0009	0.9973	0.0016	0	0	0	0.0027	0	0.0415185	1
SRR13616017_contig12	1442	T	3903	40	60	78	3788	9	28	0	0	0	2	2042	0	0	0	0	0	76	1746	9	28	0	0	0	0.02	0.9705	0.0023	0.0072	0	0	0	0.0295	0.0272	3.09862e-26	9.25805e-22
SRR13616017_contig12	1443	T	3936	40	60	3	3911	2	20	0	0	0	1	2055	2	0	0	0	0	2	1856	0	20	0	0	0	0.0008	0.9936	0.0005	0.0051	0	0	0	0.0064	0.0051	2.18551e-05	0.652986
SRR13616017_contig12	1444	G	3868	40	60	3	0	0	3865	0	0	0	2	0	0	1996	0	0	0	1	0	0	1869	0	0	0	0.0008	0	0	0.9992	0	0	0	0.0008	0	1	1
SRR13616017_contig12	1445	A	3404	40	60	3401	2	0	1	0	0	0	1619	2	0	1	0	0	0	1782	0	0	0	0	0	0	0.9991	0.0006	0	0.0003	0	0	0	0.0009	0	0.192161	1
SRR13616017_contig12	1446	A	3764	40	60	3764	0	0	0	0	0	0	1854	0	0	0	0	0	0	1910	0	0	0	0	0	0	1	0	0	0	0	0	0	0	0	0.361361	1
SRR13616017_contig12	1447	A	3572	40	60	3565	6	0	1	0	0	0	1915	5	0	0	0	0	0	1650	1	0	1	0	0	0	0.998	0.0017	0	0.0003	0	0	0	0.002	0	0.194362	1
SRR13616017_contig12	1448	A	3831	40	60	3825	6	0	0	0	0	0	1905	5	0	0	0	0	0	1920	1	0	0	0	0	0	0.9984	0.0016	0	0	0	0	0	0.0016	0	0.217669	1
SRR13616017_contig12	1449	C	3643	39	60	0	0	3643	0	0	0	0	0	0	1925	0	0	0	0	0	0	1718	0	0	0	0	0	0	1	0	0	0	0	0	0	0.000604519	1
SRR13616017_contig12	1450	C	3910	39	60	0	0	3910	0	0	0	0	0	0	1922	0	0	0	0	0	0	1988	0	0	0	0	0	0	1	0	0	0	0	0	0	0.2912	1
SRR13616017_contig12	1451	A	4121	40	60	4114	7	0	0	0	0	0	2052	7	0	0	0	0	0	2062	0	0	0	0	0	0	0.9983	0.0017	0	0	0	0	0	0.0017	0	0.023108	1
SRR13616017_contig12	1452	T	4223	40	60	1	4222	0	0	0	0	0	0	2011	0	0	0	0	0	1	2211	0	0	0	0	0	0.0002	0.9998	0	0	0	0	0	0.0002	0	1	1
SRR13616017_contig12	1453	T	3990	40	60	0	3990	0	0	0	0	0	0	1964	0	0	0	0	0	0	2026	0	0	0	0	0	0	1	0	0	0	0	0	0	0	0.32633	1
SRR13616017_contig12	1454	C	4208	40	60	0	5	4203	0	0	0	0	0	4	1998	0	0	0	0	0	1	2205	0	0	0	0	0	0.0012	0.9988	0	0	0	0	0.0012	0	0.315086	1
SRR13616017_contig12	1455	T	4270	41	60	2	4268	0	0	0	0	0	1	2074	0	0	0	0	0	1	2194	0	0	0	0	0	0.0005	0.9995	0	0	0	0	0	0.0005	0	1	1
SRR13616017_contig12	1456	T	3914	40	60	3	3911	0	0	0	0	0	1	1852	0	0	0	0	0	2	2059	0	0	0	0	0	0.0008	0.9992	0	0	0	0	0	0.0008	0	1	1
SRR13616017_contig12	1457	C	4120	40	60	0	2	4118	0	0	0	0	0	1	1901	0	0	0	0	0	1	2217	0	0	0	0	0	0.0005	0.9995	0	0	0	0	0.0005	0	1	1
SRR13616017_contig12	1458	G	4110	40	60	0	4	2	4104	0	0	0	0	0	1	1879	0	0	0	0	4	1	2225	0	0	0	0	0.001	0.0005	0.9985	0	0	0	0.0015	0	0.183618	1
SRR13616017_contig12	1459	T	4262	40	60	2	4260	0	0	0	0	0	1	1915	0	0	0	0	0	1	2345	0	0	0	0	0	0.0005	0.9995	0	0	0	0	0	0.0005	0	1	1
SRR13616017_contig12	1460	A	4279	40	60	4275	4	0	0	0	0	0	2023	4	0	0	0	0	0	2252	0	0	0	0	0	0	0.9991	0.0009	0	0	0	0	0	0.0009	0	0.107804	1
SRR13616017_contig12	1461	A	4185	40	60	4182	3	0	0	0	0	0	1846	3	0	0	0	0	0	2336	0	0	0	0	0	0	0.9993	0.0007	0	0	0	0	0	0.0007	0	0.171932	1
SRR13616017_contig12	1462	G	4108	40	60	0	0	0	4108	0	0	0	0	0	0	1823	0	0	0	0	0	0	2285	0	0	0	0	0	0	1	0	0	0	0	0	5.66968e-13	1.69399e-08
SRR13616017_contig12	1463	G	3717	40	60	1	0	1	3714	0	1	0	0	0	1	1586	0	0	0	1	0	0	2128	0	1	0	0.0003	0	0.0003	0.9992	0	0.0003	0	0.0008	0	0.418197	1
SRR13616017_contig12	1464	G	3917	39	60	2	0	2	3912	0	1	0	2	0	1	1695	0	0	0	0	0	1	2217	0	1	0	0.0005	0	0.0005	0.9987	0	0.0003	0	0.0013	0	0.331873	1
SRR13616017_contig12	1465	T	3969	39	60	2	3966	0	0	0	1	0	0	1765	0	0	0	0	0	2	2201	0	0	0	1	0	0.0005	0.9992	0	0	0	0.0003	0	0.0008	0	0.300552	1
SRR13616017_contig12	1466	G	4065	39	60	3	1	0	4060	0	1	0	2	1	0	1900	0	0	0	1	0	0	2160	0	1	0	0.0007	0.0002	0	0.9988	0	0.0002	0	0.0012	0	0.47681	1
SRR13616017_contig12	1467	G	3860	39	60	1	1	1	3856	0	1	0	0	1	0	1718	0	0	0	1	0	1	2138	0	1	0	0.0003	0.0003	0.0003	0.999	0	0.0003	0	0.001	0	0.454731	1
SRR13616017_contig12	1468	T	3779	39	60	3	3763	12	0	0	1	0	0	1864	0	0	0	0	0	3	1899	12	0	0	1	0	0.0008	0.9958	0.0032	0	0	0.0003	0	0.0042	0.0032	0.00134384	1
SRR13616017_contig12	1469	C	4148	39	60	0	5	4141	1	0	1	0	0	4	1969	0	0	0	0	0	1	2172	1	0	1	0	0	0.0012	0.9983	0.0002	0	0.0002	0	0.0017	0	0.269818	1
SRR13616017_contig12	1470	G	4082	39	60	15	0	1	4065	0	1	0	6	0	1	1983	0	0	0	9	0	0	2082	0	1	0	0.0037	0	0.0002	0.9958	0	0.0002	0	0.0042	0.0037	0.481858	1
SRR13616017_contig12	1471	C	4256	39	60	0	2	4253	0	0	1	0	0	1	2039	0	0	0	0	0	1	2214	0	0	1	0	0	0.0005	0.9993	0	0	0.0002	0	0.0007	0	0.629964	1
SRR13616017_contig12	1472	A	4153	39	60	4150	3	0	0	0	0	0	2047	2	0	0	0	0	0	2103	1	0	0	0	0	0	0.9993	0.0007	0	0	0	0	0	0.0007	0	0.981691	1
SRR13616017_contig12	1473	C	4243	39	60	0	2	4241	0	0	0	0	0	1	2055	0	0	0	0	0	1	2186	0	0	0	0	0	0.0005	0.9995	0	0	0	0	0.0005	0	1	1
SRR13616017_contig12	1474	T	4382	39	60	5	4375	2	0	0	0	0	0	2153	0	0	0	0	0	5	2222	2	0	0	0	0	0.0011	0.9984	0.0005	0	0	0	0	0.0016	0	0.0338413	1
SRR13616017_contig12	1475	A	4355	39	60	4352	3	0	0	0	0	0	2148	2	0	0	0	0	0	2204	1	0	0	0	0	0	0.9993	0.0007	0	0	0	0	0	0.0007	0	0.982541	1
SRR13616017_contig12	1476	T	4184	39	60	5	4179	0	0	0	0	0	2	1975	0	0	0	0	0	3	2204	0	0	0	0	0	0.0012	0.9988	0	0	0	0	0	0.0012	0	1	1
SRR13616017_contig12	1477	T	4215	39	60	6	4208	1	0	0	0	0	0	1984	0	0	0	0	0	6	2224	1	0	0	0	0	0.0014	0.9983	0.0002	0	0	0	0	0.0017	0	0.0442596	1
SRR13616017_contig12	1478	G	4320	40	60	2	0	0	4318	0	0	0	1	0	0	2105	0	0	0	1	0	0	2213	0	0	0	0.0005	0	0	0.9995	0	0	0	0.0005	0	1	1
SRR13616017_contig12	1479	C	3790	39	60	1	1	3788	0	0	0	0	0	1	1874	0	0	0	0	1	0	1914	0	0	0	0	0.0003	0.0003	0.9995	0	0	0	0	0.0005	0	0.367797	1
SRR13616017_contig12	1480	C	4151	40	60	0	1	4150	0	0	0	0	0	1	2011	0	0	0	0	0	0	2139	0	0	0	0	0	0.0002	0.9998	0	0	0	0	0.0002	0	0.975578	1
SRR13616017_contig12	1481	T	4077	40	60	23	4027	10	17	0	0	0	1	2121	0	1	0	0	0	22	1906	10	16	0	0	0	0.0056	0.9877	0.0025	0.0042	0	0	0	0.0123	0.0123	3.53869e-10	1.05729e-05
SRR13616017_contig12	1482	T	4019	40	60	9	4010	0	0	0	0	0	0	2050	0	0	0	0	0	9	1960	0	0	0	0	0	0.0022	0.9978	0	0	0	0	0	0.0022	0	0.00631918	1
SRR13616017_contig12	1483	T	3853	40	60	7	3837	9	0	0	0	0	2	1800	0	0	0	0	0	5	2037	9	0	0	0	0	0.0018	0.9958	0.0023	0	0	0	0	0.0042	0	0.0118555	1
SRR13616017_contig12	1484	G	3759	40	60	0	0	0	3759	0	0	0	0	0	0	1797	0	0	0	0	0	0	1962	0	0	0	0	0	0	1	0	0	0	0	0	0.00711931	1
SRR13616017_contig12	1485	G	3290	39	60	3	0	0	3287	0	0	0	1	0	0	1440	0	0	0	2	0	0	1847	0	0	0	0.0009	0	0	0.9991	0	0	0	0.0009	0	1	1
SRR13616017_contig12	1486	A	3206	39	60	3203	2	0	1	0	0	0	1364	1	0	1	0	0	0	1839	1	0	0	0	0	0	0.9991	0.0006	0	0.0003	0	0	0	0.0009	0	0.498486	1
SRR13616017_contig12	1487	G	3291	41	60	4	0	0	3287	0	0	0	1	0	0	1607	0	0	0	3	0	0	1680	0	0	0	0.0012	0	0	0.9988	0	0	0	0.0012	0	0.649242	1
SRR13616017_contig12	1488	G	3098	42	60	4	0	2	3092	0	0	0	2	0	1	1552	0	0	0	2	0	1	1540	0	0	0	0.0013	0	0.0006	0.9981	0	0	0	0.0019	0	0.999955	1
SRR13616017_contig12	1489	C	3152	42	60	0	1	3151	0	0	0	0	0	0	1623	0	0	0	0	0	1	1528	0	0	0	0	0	0.0003	0.9997	0	0	0	0	0.0003	0	0.976194	1
SRR13616017_contig12	1490	T	3219	43	60	1	3200	18	0	0	0	0	0	1699	0	0	0	0	0	1	1501	18	0	0	0	0	0.0003	0.9941	0.0056	0	0	0	0	0.0059	0.0056	2.2959e-05	0.68597
SRR13616017_contig12	1491	G	3251	43	60	4	0	0	3247	0	0	0	3	0	0	1660	0	0	0	1	0	0	1587	0	0	0	0.0012	0	0	0.9988	0	0	0	0.0012	0	0.649641	1
SRR13616017_contig12	1492	T	3073	43	60	4	3069	0	0	0	0	0	1	1460	0	0	0	0	0	3	1609	0	0	0	0	0	0.0013	0.9987	0	0	0	0	0	0.0013	0	0.687336	1
SRR13616017_contig12	1493	G	3287	43	60	1	0	0	3286	0	0	0	0	0	0	1706	0	0	0	1	0	0	1580	0	0	0	0.0003	0	0	0.9997	0	0	0	0.0003	0	0.969638	1
SRR13616017_contig12	1494	T	3288	43	60	0	3288	0	0	0	0	0	0	1665	0	0	0	0	0	0	1623	0	0	0	0	0	0	1	0	0	0	0	0	0	0	0.463888	1
SRR13616017_contig12	1495	G	3461	43	60	1	0	1	3459	0	0	0	1	0	1	1852	0	0	0	0	0	0	1607	0	0	0	0.0003	0	0.0003	0.9994	0	0	0	0.0006	0	0.420094	1
SRR13616017_contig12	1496	T	3298	42	60	2	3296	0	0	0	0	0	1	1708	0	0	0	0	0	1	1588	0	0	0	0	0	0.0006	0.9994	0	0	0	0	0	0.0006	0	1	1
SRR13616017_contig12	1497	T	3230	42	60	0	3229	1	0	0	0	0	0	1831	0	0	0	0	0	0	1398	1	0	0	0	0	0	0.9997	0.0003	0	0	0	0	0.0003	0	0.892628	1
SRR13616017_contig12	1498	C	3517	42	60	0	16	3501	0	0	0	0	0	1	1891	0	0	0	0	0	15	1610	0	0	0	0	0	0.0045	0.9955	0	0	0	0	0.0045	0.0045	0.000354147	1
SRR13616017_contig12	1499	T	3447	42	60	1	3446	0	0	0	0	0	0	2008	0	0	0	0	0	1	1438	0	0	0	0	0	0.0003	0.9997	0	0	0	0	0	0.0003	0	0.867062	1
SRR13616017_contig12	1500	C	3585	42	60	0	0	3584	1	0	0	0	0	0	1924	0	0	0	0	0	0	1660	1	0	0	0	0	0	0.9997	0.0003	0	0	0	0.0003	0	0.941353	1
SRR13616017_contig12	1501	T	3754	42	60	1	3752	1	0	0	0	0	0	2050	0	0	0	0	0	1	1702	1	0	0	0	0	0.0003	0.9995	0.0003	0	0	0	0	0.0005	0	0.300084	1
SRR13616017_contig12	1502	T	3778	42	60	4	3774	0	0	0	0	0	0	1993	0	0	0	0	0	4	1781	0	0	0	0	0	0.0011	0.9989	0	0	0	0	0	0.0011	0	0.106655	1
SRR13616017_contig12	1503	A	3737	42	60	3735	2	0	0	0	0	0	1962	1	0	0	0	0	0	1773	1	0	0	0	0	0	0.9995	0.0005	0	0	0	0	0	0.0005	0	1	1
SRR13616017_contig12	1504	T	3748	42	60	4	3744	0	0	0	0	0	2	1958	0	0	0	0	0	2	1786	0	0	0	0	0	0.0011	0.9989	0	0	0	0	0	0.0011	0	1	1
SRR13616017_contig12	1505	G	3684	41	60	0	0	2	3682	0	0	0	0	0	2	1940	0	0	0	0	0	0	1742	0	0	0	0	0	0.0005	0.9995	0	0	0	0.0005	0	0.527757	1
SRR13616017_contig12	1506	T	3607	41	60	0	3607	0	0	0	0	0	0	1836	0	0	0	0	0	0	1771	0	0	0	0	0	0	1	0	0	0	0	0	0	0	0.279127	1
SRR13616017_contig12	1507	T	3651	41	60	0	3651	0	0	0	0	0	0	1879	0	0	0	0	0	0	1772	0	0	0	0	0	0	1	0	0	0	0	0	0	0	0.0765883	1
SRR13616017_contig12	1508	G	3626	41	60	2	0	3	3621	0	0	0	2	0	2	1877	0	0	0	0	0	1	1744	0	0	0	0.0006	0	0.0008	0.9986	0	0	0	0.0014	0	0.34637	1
SRR13616017_contig12	1509	G	3358	41	60	1	1	1	3355	1	0	0	0	1	1	1661	1	0	0	1	0	0	1694	0	0	0	0.0003	0.0003	0.0003	0.9991	0.0003	0	0	0.0012	0	0.400775	1	GTGAA:(1,0)
SRR13616017_contig12	1510	T	3343	40	60	2	3341	0	0	0	0	0	0	1635	0	0	0	0	0	2	1706	0	0	0	0	0	0.0006	0.9994	0	0	0	0	0	0.0006	0	0.498667	1
SRR13616017_contig12	1511	T	3528	40	60	3	3524	1	0	0	0	0	1	1803	0	0	0	0	0	2	1721	1	0	0	0	0	0.0009	0.9989	0.0003	0	0	0	0	0.0011	0	0.489665	1
SRR13616017_contig12	1512	G	3561	41	60	0	1	0	3559	0	1	0	0	1	0	1854	0	1	0	0	0	0	1705	0	0	0	0	0.0003	0	0.9994	0	0.0003	0	0.0006	0	0.398855	1
SRR13616017_contig12	1513	C	3173	40	60	1	4	3165	2	0	1	0	1	3	1658	0	0	1	0	0	1	1507	2	0	0	0	0.0003	0.0013	0.9975	0.0006	0	0.0003	0	0.0025	0	0.304349	1
SRR13616017_contig12	1514	C	3594	40	60	0	0	3593	0	0	1	0	0	0	1807	0	0	1	0	0	0	1786	0	0	0	0	0	0	0.9997	0	0	0.0003	0	0.0003	0	1	1
SRR13616017_contig12	1515	A	3658	40	60	3648	4	4	1	0	1	0	1834	3	3	1	0	1	0	1814	1	1	0	0	0	0	0.9973	0.0011	0.0011	0.0003	0	0.0003	0	0.0027	0	0.416245	1
SRR13616017_contig12	1516	T	3803	40	60	3	3800	0	0	0	0	0	0	1936	0	0	0	0	0	3	1864	0	0	0	0	0	0.0008	0.9992	0	0	0	0	0	0.0008	0	0.235311	1
SRR13616017_contig12	1517	A	3766	40	60	3761	5	0	0	0	0	0	1961	4	0	0	0	0	0	1800	1	0	0	0	0	0	0.9987	0.0013	0	0	0	0	0	0.0013	0	0.424674	1
SRR13616017_contig12	1518	A	3541	39	60	3538	3	0	0	0	0	0	1894	3	0	0	0	0	0	1644	0	0	0	0	0	0	0.9992	0.0008	0	0	0	0	0	0.0008	0	0.301123	1
SRR13616017_contig12	1519	C	3808	39	60	0	0	3808	0	0	0	0	0	0	1929	0	0	0	0	0	0	1879	0	0	0	0	0	0	1	0	0	0	0	0	0	0.417794	1
SRR13616017_contig12	1520	A	3826	39	60	3822	4	0	0	0	0	0	2009	3	0	0	0	0	0	1813	1	0	0	0	0	0	0.999	0.001	0	0	0	0	0	0.001	0	0.691192	1
SRR13616017_contig12	1521	A	3803	39	60	3798	5	0	0	0	0	0	1910	5	0	0	0	0	0	1888	0	0	0	0	0	0	0.9987	0.0013	0	0	0	0	0	0.0013	0	0.0760317	1
SRR13616017_contig12	1522	G	3786	39	60	0	0	0	3786	0	0	0	0	0	0	1938	0	0	0	0	0	0	1848	0	0	0	0	0	0	1	0	0	0	0	0	0.143552	1
SRR13616017_contig12	1523	T	3706	39	60	2	3692	12	0	0	0	0	1	1849	0	0	0	0	0	1	1843	12	0	0	0	0	0.0005	0.9962	0.0032	0	0	0	0	0.0038	0.0032	0.00247867	1
SRR13616017_contig12	1524	G	3799	40	60	1	0	3	3795	0	0	0	1	0	1	2007	0	0	0	0	0	2	1788	0	0	0	0.0003	0	0.0008	0.9989	0	0	0	0.0011	0	0.508869	1
SRR13616017_contig12	1525	T	3839	40	60	5	3823	11	0	0	0	0	0	1992	0	0	0	0	0	5	1831	11	0	0	0	0	0.0013	0.9958	0.0029	0	0	0	0	0.0042	0.0029	0.000172665	1
SRR13616017_contig12	1526	G	3777	39	60	2	0	2	3773	0	0	0	2	0	2	2032	0	0	0	0	0	0	1741	0	0	0	0.0005	0	0.0005	0.9989	0	0	0	0.0011	0	0.180499	1
SRR13616017_contig12	1527	C	3412	39	60	0	0	3412	0	0	0	0	0	0	1900	0	0	0	0	0	0	1512	0	0	0	0	0	0	1	0	0	0	0	0	0	3.08546e-11	9.21873e-07
SRR13616017_contig12	1528	C	3586	40	60	0	0	3586	0	0	0	0	0	0	2010	0	0	0	0	0	0	1576	0	0	0	0	0	0	1	0	0	0	0	0	0	4.24725e-13	1.26899e-08
SRR13616017_contig12	1529	T	3579	40	60	9	3537	22	1	0	10	0	0	2029	2	0	0	10	0	9	1508	20	1	0	0	0	0.0025	0.9883	0.0061	0.0003	0	0.0028	0	0.0117	0.0089	2.01938e-08	0.000603349
SRR13616017_contig12	1530	A	3560	40	60	3538	5	0	7	0	10	0	2063	5	0	0	0	10	0	1475	0	0	7	0	0	0	0.9938	0.0014	0	0.002	0	0.0028	0	0.0062	0.0028	0.00013253	1
SRR13616017_contig12	1531	T	3370	40	60	0	3368	0	1	0	1	0	0	1873	0	1	0	1	0	0	1495	0	0	0	0	0	0	0.9994	0	0.0003	0	0.0003	0	0.0006	0	0.450316	1
SRR13616017_contig12	1532	T	3374	40	60	3	3371	0	0	0	0	0	2	1825	0	0	0	0	0	1	1546	0	0	0	0	0	0.0009	0.9991	0	0	0	0	0	0.0009	0	1	1
SRR13616017_contig12	1533	G	3513	40	60	2	1	0	3510	0	0	0	2	1	0	2043	0	0	0	0	0	0	1467	0	0	0	0.0006	0.0003	0	0.9991	0	0	0	0.0009	0	0.340809	1
SRR13616017_contig12	1534	G	3289	39	60	1	1	0	3287	0	0	0	1	1	0	1832	0	0	0	0	0	0	1455	0	0	0	0.0003	0.0003	0	0.9994	0	0	0	0.0006	0	0.45211	1
SRR13616017_contig12	1535	G	3259	40	60	1	0	0	3258	1	0	0	0	0	0	1833	1	0	0	1	0	0	1425	0	0	0	0.0003	0	0	0.9997	0.0003	0	0	0.0006	0	0.356352	1	GT:(1,0)
SRR13616017_contig12	1536	T	3290	39	60	1	3289	0	0	0	0	0	1	1854	0	0	0	0	0	0	1435	0	0	0	0	0	0.0003	0.9997	0	0	0	0	0	0.0003	0	1	1
SRR13616017_contig12	1537	T	2998	39	60	3	2995	0	0	0	0	0	1	1861	0	0	0	0	0	2	1134	0	0	0	0	0	0.001	0.999	0	0	0	0	0	0.001	0	0.665364	1
SRR13616017_contig12	1538	C	3149	39	60	0	0	3149	0	0	0	0	0	0	1865	0	0	0	0	0	0	1284	0	0	0	0	0	0	1	0	0	0	0	0	0	4.03198e-25	1.20468e-20
SRR13616017_contig12	1539	C	3516	39	60	0	2	3514	0	0	0	0	0	2	1929	0	0	0	0	0	0	1585	0	0	0	0	0	0.0006	0.9994	0	0	0	0	0.0006	0	0.568088	1
SRR13616017_contig12	1540	A	3356	39	60	3353	3	0	0	0	0	0	1920	2	0	0	0	0	0	1433	1	0	0	0	0	0	0.9991	0.0009	0	0	0	0	0	0.0009	0	1	1
SRR13616017_contig12	1541	C	3421	39	60	0	8	3411	2	0	0	0	0	1	1867	1	0	0	0	0	7	1544	1	0	0	0	0	0.0023	0.9971	0.0006	0	0	0	0.0029	0	0.0560967	1
SRR13616017_contig12	1542	G	3489	39	60	2	0	0	3487	0	0	0	0	0	0	1920	0	0	0	2	0	0	1567	0	0	0	0.0006	0	0	0.9994	0	0	0	0.0006	0	0.39313	1
SRR13616017_contig12	1543	T	3294	39	60	0	3294	0	0	0	0	0	0	1725	0	0	0	0	0	0	1569	0	0	0	0	0	0	1	0	0	0	0	0	0	0	0.00656613	1
SRR13616017_contig12	1544	G	3547	39	60	2	0	1	3544	0	0	0	0	0	1	2005	0	0	0	2	0	0	1539	0	0	0	0.0006	0	0.0003	0.9992	0	0	0	0.0008	0	0.185235	1
SRR13616017_contig12	1545	C	3554	39	60	0	0	3545	9	0	0	0	0	0	1997	8	0	0	0	0	0	1548	1	0	0	0	0	0	0.9975	0.0025	0	0	0	0.0025	0	0.102973	1
SRR13616017_contig12	1546	T	3667	39	60	9	3644	14	0	0	0	0	1	2092	0	0	0	0	0	8	1552	14	0	0	0	0	0.0025	0.9937	0.0038	0	0	0	0	0.0063	0.0038	1.72318e-06	0.0514853
SRR13616017_contig12	1547	A	3484	39	60	3477	7	0	0	0	0	0	1941	5	0	0	0	0	0	1536	2	0	0	0	0	0	0.998	0.002	0	0	0	0	0	0.002	0	0.652973	1
SRR13616017_contig12	1548	G	3449	39	60	0	0	0	3449	0	0	0	0	0	0	1973	0	0	0	0	0	0	1476	0	0	0	0	0	0	1	0	0	0	0	0	2.6122e-17	7.80474e-13
SRR13616017_contig12	1549	C	3322	39	60	0	1	3321	0	0	0	0	0	1	1935	0	0	0	0	0	0	1386	0	0	0	0	0	0.0003	0.9997	0	0	0	0	0.0003	0	1	1
SRR13616017_contig12	1550	G	3356	39	60	4	1	0	3351	0	0	0	3	1	0	1965	0	0	0	1	0	0	1386	0	0	0	0.0012	0.0003	0	0.9985	0	0	0	0.0015	0	0.563927	1
SRR13616017_contig12	1551	C	3337	39	60	0	2	3321	14	0	0	0	0	1	2020	0	0	0	0	0	1	1301	14	0	0	0	0	0.0006	0.9952	0.0042	0	0	0	0.0048	0.0042	1.95151e-05	0.583071
SRR13616017_contig12	1552	T	3081	39	60	10	3044	26	1	0	0	0	0	1868	0	0	0	0	0	10	1176	26	1	0	0	0	0.0032	0.988	0.0084	0.0003	0	0	0	0.012	0.0117	1.84695e-12	5.51832e-08
SRR13616017_contig12	1553	A	3262	39	60	3261	0	0	1	0	0	0	2083	0	0	0	0	0	0	1178	0	0	1	0	0	0	0.9997	0	0	0.0003	0	0	0	0.0003	0	0.772986	1
SRR13616017_contig12	1554	A	3059	39	60	3057	2	0	0	0	0	0	1956	2	0	0	0	0	0	1101	0	0	0	0	0	0	0.9993	0.0007	0	0	0	0	0	0.0007	0	0.745953	1
SRR13616017_contig12	1555	C	3171	39	60	0	0	3171	0	0	0	0	0	0	2011	0	0	0	0	0	0	1160	0	0	0	0	0	0	1	0	0	0	0	0	0	1.34305e-51	4.01276e-47
SRR13616017_contig12	1556	A	3265	39	60	3259	6	0	0	0	0	0	2073	5	0	0	0	0	0	1186	1	0	0	0	0	0	0.9982	0.0018	0	0	0	0	0	0.0018	0	0.562743	1
SRR13616017_contig12	1557	T	3161	39	60	0	3160	1	0	0	0	0	0	1970	0	0	0	0	0	0	1190	1	0	0	0	0	0	0.9997	0.0003	0	0	0	0	0.0003	0	0.799245	1
SRR13616017_contig12	1558	A	3311	39	60	3309	1	0	1	0	0	0	2022	1	0	1	0	0	0	1287	0	0	0	0	0	0	0.9994	0.0003	0	0.0003	0	0	0	0.0006	0	0.529271	1
SRR13616017_contig12	1559	G	3215	40	60	1	0	0	3209	0	5	0	1	0	0	1897	0	5	0	0	0	0	1312	0	0	0	0.0003	0	0	0.9981	0	0.0016	0	0.0019	0	0.125911	1
SRR13616017_contig12	1560	G	3095	39	60	3	0	0	3092	0	0	0	2	0	0	1823	0	0	0	1	0	0	1269	0	0	0	0.001	0	0	0.999	0	0	0	0.001	0	1	1
SRR13616017_contig12	1561	T	2888	39	60	3	2885	0	0	0	0	0	2	1657	0	0	0	0	0	1	1228	0	0	0	0	0	0.001	0.999	0	0	0	0	0	0.001	0	1	1
SRR13616017_contig12	1562	T	3376	40	60	1	3375	0	0	0	0	0	1	2014	0	0	0	0	0	0	1361	0	0	0	0	0	0.0003	0.9997	0	0	0	0	0	0.0003	0	1	1
SRR13616017_contig12	1563	G	3448	40	60	1	0	1	3446	0	0	0	0	0	1	2099	0	0	0	1	0	0	1347	0	0	0	0.0003	0	0.0003	0.9994	0	0	0	0.0006	0	0.3329	1
SRR13616017_contig12	1564	T	3321	40	60	4	3317	0	0	0	0	0	0	1868	0	0	0	0	0	4	1449	0	0	0	0	0	0.0012	0.9988	0	0	0	0	0	0.0012	0	0.0775952	1
SRR13616017_contig12	1565	A	3385	40	60	3381	2	0	2	0	0	0	2019	2	0	1	0	0	0	1362	0	0	1	0	0	0	0.9988	0.0006	0	0.0006	0	0	0	0.0012	0	0.489824	1
SRR13616017_contig12	1566	A	3263	40	60	3260	3	0	0	0	0	0	1902	3	0	0	0	0	0	1358	0	0	0	0	0	0	0.9991	0.0009	0	0	0	0	0	0.0009	0	0.380402	1
SRR13616017_contig12	1567	C	3105	39	60	0	1	3104	0	0	0	0	0	0	1857	0	0	0	0	0	1	1247	0	0	0	0	0	0.0003	0.9997	0	0	0	0	0.0003	0	0.84144	1
SRR13616017_contig12	1568	C	3284	40	60	0	9	3274	1	0	0	0	0	0	1867	1	0	0	0	0	9	1407	0	0	0	0	0	0.0027	0.997	0.0003	0	0	0	0.003	0	0.00178356	1
SRR13616017_contig12	1569	A	3243	39	60	3240	3	0	0	0	0	0	1870	2	0	0	0	0	0	1370	1	0	0	0	0	0	0.9991	0.0009	0	0	0	0	0	0.0009	0	1	1
SRR13616017_contig12	1570	T	3257	39	60	3	3252	2	0	0	0	0	0	1834	0	0	0	0	0	3	1418	2	0	0	0	0	0.0009	0.9985	0.0006	0	0	0	0	0.0015	0	0.0396756	1
SRR13616017_contig12	1571	A	3190	39	60	3183	7	0	0	0	0	0	1900	5	0	0	0	0	0	1283	2	0	0	0	0	0	0.9978	0.0022	0	0	0	0	0	0.0022	0	0.805158	1
SRR13616017_contig12	1572	C	3197	39	60	0	1	3194	2	0	0	0	0	0	1835	0	0	0	0	0	1	1359	2	0	0	0	0	0.0003	0.9991	0.0006	0	0	0	0.0009	0	0.132281	1
SRR13616017_contig12	1573	A	3202	39	60	3200	2	0	0	0	0	0	1825	2	0	0	0	0	0	1375	0	0	0	0	0	0	0.9994	0.0006	0	0	0	0	0	0.0006	0	0.608114	1
SRR13616017_contig12	1574	G	3028	39	60	4	0	0	3024	0	0	0	3	0	0	1724	0	0	0	1	0	0	1300	0	0	0	0.0013	0	0	0.9987	0	0	0	0.0013	0	0.825117	1
SRR13616017_contig12	1575	G	2914	39	60	2	0	0	2912	0	0	0	2	0	0	1649	0	0	0	0	0	0	1263	0	0	0	0.0007	0	0	0.9993	0	0	0	0.0007	0	0.600526	1
SRR13616017_contig12	1576	T	3044	39	60	1	3033	10	0	0	0	0	0	1691	0	0	0	0	0	1	1342	10	0	0	0	0	0.0003	0.9964	0.0033	0	0	0	0	0.0036	0.0033	0.00100888	1
SRR13616017_contig12	1577	G	3232	39	60	1	0	0	3231	0	0	0	0	0	0	1900	0	0	0	1	0	0	1331	0	0	0	0.0003	0	0	0.9997	0	0	0	0.0003	0	0.858292	1
SRR13616017_contig12	1578	T	3007	39	60	1	3006	0	0	0	0	0	0	1790	0	0	0	0	0	1	1216	0	0	0	0	0	0.0003	0.9997	0	0	0	0	0	0.0003	0	0.846063	1
SRR13616017_contig12	1579	T	2781	39	60	3	2778	0	0	0	0	0	0	1546	0	0	0	0	0	3	1232	0	0	0	0	0	0.0011	0.9989	0	0	0	0	0	0.0011	0	0.174578	1
SRR13616017_contig12	1580	G	3307	40	60	0	0	0	3307	0	0	0	0	0	0	1962	0	0	0	0	0	0	1345	0	0	0	0	0	0	1	0	0	0	0	0	7.42217e-27	2.21759e-22
SRR13616017_contig12	1581	T	3153	40	60	2	3151	0	0	0	0	0	1	1753	0	0	0	0	0	1	1398	0	0	0	0	0	0.0006	0.9994	0	0	0	0	0	0.0006	0	1	1
SRR13616017_contig12	1582	T	3261	41	60	1	3260	0	0	0	0	0	0	1647	0	0	0	0	0	1	1613	0	0	0	0	0	0.0003	0.9997	0	0	0	0	0	0.0003	0	0.991924	1
SRR13616017_contig12	1583	G	3575	41	60	3	0	0	3572	0	0	0	2	0	0	1914	0	0	0	1	0	0	1658	0	0	0	0.0008	0	0	0.9992	0	0	0	0.0008	0	1	1
SRR13616017_contig12	1584	G	3428	41	60	1	1	0	3426	0	0	0	0	1	0	1773	0	0	0	1	0	0	1653	0	0	0	0.0003	0.0003	0	0.9994	0	0	0	0.0006	0	0.366978	1
SRR13616017_contig12	1585	A	3428	41	60	3425	3	0	0	0	0	0	1628	2	0	0	0	0	0	1797	1	0	0	0	0	0	0.9991	0.0009	0	0	0	0	0	0.0009	0	0.932242	1
SRR13616017_contig12	1586	G	3622	42	60	1	0	0	3621	0	0	0	1	0	0	1943	0	0	0	0	0	0	1678	0	0	0	0.0003	0	0	0.9997	0	0	0	0.0003	0	1	1
SRR13616017_contig12	1587	A	3579	44	60	3556	3	0	20	0	0	0	1732	3	0	0	0	0	0	1824	0	0	20	0	0	0	0.9936	0.0008	0	0.0056	0	0	0	0.0064	0.0056	1.60385e-05	0.479197
SRR13616017_contig12	1588	A	3867	45	60	3854	4	0	9	0	0	0	1760	3	0	0	0	0	0	2094	1	0	9	0	0	0	0.9966	0.001	0	0.0023	0	0	0	0.0034	0	0.0114188	1
SRR13616017_contig12	1589	G	3874	45	60	0	0	6	3868	0	0	0	0	0	0	1755	0	0	0	0	0	6	2113	0	0	0	0	0	0.0015	0.9985	0	0	0	0.0015	0	0.0686759	1
SRR13616017_contig12	1590	G	3855	45	60	0	0	0	3855	0	0	0	0	0	0	1829	0	0	0	0	0	0	2026	0	0	0	0	0	0	1	0	0	0	0	0	0.00150933	1
SRR13616017_contig12	1591	T	3708	45	60	1	3677	17	13	0	0	0	0	1751	0	0	0	0	0	1	1926	17	13	0	0	0	0.0003	0.9916	0.0046	0.0035	0	0	0	0.0084	0.0081	3.68386e-06	0.110066
SRR13616017_contig12	1592	T	3358	44	60	2	3351	5	0	0	0	0	0	1821	0	0	0	0	0	2	1530	5	0	0	0	0	0.0006	0.9979	0.0015	0	0	0	0	0.0021	0	0.0156799	1
SRR13616017_contig12	1593	C	3692	44	60	0	3	3689	0	0	0	0	0	0	1930	0	0	0	0	0	3	1759	0	0	0	0	0	0.0008	0.9992	0	0	0	0	0.0008	0	0.21672	1
SRR13616017_contig12	1594	C	3870	44	60	0	23	3847	0	0	0	0	0	9	1896	0	0	0	0	0	14	1951	0	0	0	0	0	0.0059	0.9941	0	0	0	0	0.0059	0.0059	0.446022	1
SRR13616017_contig12	1595	G	3945	44	60	2	0	0	3943	0	0	0	1	0	0	1876	0	0	0	1	0	0	2067	0	0	0	0.0005	0	0	0.9995	0	0	0	0.0005	0	1	1
SRR13616017_contig12	1596	A	3656	43	60	3647	6	3	0	0	0	0	1540	6	0	0	0	0	0	2107	0	3	0	0	0	0	0.9975	0.0016	0.0008	0	0	0	0	0.0025	0	0.0055376	1
SRR13616017_contig12	1597	A	3883	43	60	3872	6	1	4	0	0	0	1746	3	0	0	0	0	0	2126	3	1	4	0	0	0	0.9972	0.0015	0.0003	0.001	0	0	0	0.0028	0	0.244545	1
SRR13616017_contig12	1598	G	3964	43	60	0	1	0	3963	0	0	0	0	1	0	1891	0	0	0	0	0	0	2072	0	0	0	0	0.0003	0	0.9997	0	0	0	0.0003	0	0.96374	1
SRR13616017_contig12	1599	G	3685	43	60	1	0	0	3684	0	0	0	1	0	0	1692	0	0	0	0	0	0	1992	0	0	0	0.0003	0	0	0.9997	0	0	0	0.0003	0	0.935109	1
SRR13616017_contig12	1600	T	3626	42	60	5	3621	0	0	0	0	0	0	1890	0	0	0	0	0	5	1731	0	0	0	0	0	0.0014	0.9986	0	0	0	0	0	0.0014	0	0.0591838	1
SRR13616017_contig12	1601	C	3894	42	60	0	2	3892	0	0	0	0	0	0	1830	0	0	0	0	0	2	2062	0	0	0	0	0	0.0005	0.9995	0	0	0	0	0.0005	0	0.533015	1
SRR13616017_contig12	1602	T	3966	42	60	1	3965	0	0	0	0	0	0	2067	0	0	0	0	0	1	1898	0	0	0	0	0	0.0003	0.9997	0	0	0	0	0	0.0003	0	0.966177	1
SRR13616017_contig12	1603	T	4058	42	60	2	4056	0	0	0	0	0	0	1989	0	0	0	0	0	2	2067	0	0	0	0	0	0.0005	0.9995	0	0	0	0	0	0.0005	0	0.496804	1
SRR13616017_contig12	1604	A	4214	42	60	4210	3	1	0	0	0	0	2107	2	0	0	0	0	0	2103	1	1	0	0	0	0	0.9991	0.0007	0.0002	0	0	0	0	0.0009	0	0.513416	1
SRR13616017_contig12	1605	A	4061	42	60	4058	3	0	0	0	0	0	1957	2	0	0	0	0	0	2101	1	0	0	0	0	0	0.9993	0.0007	0	0	0	0	0	0.0007	0	0.951319	1
SRR13616017_contig12	1606	T	4286	42	60	3	4283	0	0	0	0	0	1	2150	0	0	0	0	0	2	2133	0	0	0	0	0	0.0007	0.9993	0	0	0	0	0	0.0007	0	0.994839	1
SRR13616017_contig12	1607	G	4125	42	60	0	0	0	4125	0	0	0	0	0	0	2110	0	0	0	0	0	0	2015	0	0	0	0	0	0	1	0	0	0	0	0	0.139101	1
SRR13616017_contig12	1608	A	3682	41	60	3679	3	0	0	0	0	0	1732	2	0	0	0	0	0	1947	1	0	0	0	0	0	0.9992	0.0008	0	0	0	0	0	0.0008	0	0.919646	1
SRR13616017_contig12	1609	C	4320	42	60	0	2	4317	1	0	0	0	0	1	2198	0	0	0	0	0	1	2119	1	0	0	0	0	0.0005	0.9993	0.0002	0	0	0	0.0007	0	0.595209	1
SRR13616017_contig12	1610	A	4406	42	60	4402	4	0	0	0	0	0	2331	4	0	0	0	0	0	2071	0	0	0	0	0	0	0.9991	0.0009	0	0	0	0	0	0.0009	0	0.16658	1
SRR13616017_contig12	1611	A	4027	42	60	4024	3	0	0	0	0	0	2248	2	0	0	0	0	0	1776	1	0	0	0	0	0	0.9993	0.0007	0	0	0	0	0	0.0007	0	1	1
SRR13616017_contig12	1612	C	4234	42	60	0	1	4233	0	0	0	0	0	0	2211	0	0	0	0	0	1	2022	0	0	0	0	0	0.0002	0.9998	0	0	0	0	0.0002	0	0.964544	1
SRR13616017_contig12	1613	C	4504	42	60	0	1	4503	0	0	0	0	0	1	2339	0	0	0	0	0	0	2164	0	0	0	0	0	0.0002	0.9998	0	0	0	0	0.0002	0	1	1
SRR13616017_contig12	1614	T	4409	42	60	1	4408	0	0	0	0	0	1	2401	0	0	0	0	0	0	2007	0	0	0	0	0	0.0002	0.9998	0	0	0	0	0	0.0002	0	1	1
SRR13616017_contig12	1615	T	4260	42	60	5	4252	3	0	0	0	0	3	2383	1	0	0	0	0	2	1869	2	0	0	0	0	0.0012	0.9981	0.0007	0	0	0	0	0.0019	0	0.71906	1
SRR13616017_contig12	1616	C	4399	41	60	0	3	4395	0	0	1	0	0	2	2257	0	0	0	0	0	1	2138	0	0	1	0	0	0.0007	0.9991	0	0	0.0002	0	0.0009	0	0.512415	1
SRR13616017_contig12	1617	T	4446	41	60	6	4439	0	0	0	1	0	2	2348	0	0	0	0	0	4	2091	0	0	0	1	0	0.0013	0.9984	0	0	0	0.0002	0	0.0016	0	0.360314	1
SRR13616017_contig12	1618	T	4469	42	60	2	4466	0	0	0	1	0	0	2261	0	0	0	0	0	2	2205	0	0	0	1	0	0.0004	0.9993	0	0	0	0.0002	0	0.0007	0	0.215017	1
SRR13616017_contig12	1619	G	4396	41	60	0	0	0	4395	0	1	0	0	0	0	2189	0	0	0	0	0	0	2206	0	1	0	0	0	0	0.9998	0	0.0002	0	0.0002	0	1	1
SRR13616017_contig12	1620	A	4180	41	60	4177	1	1	0	0	1	0	1906	1	0	0	0	0	0	2271	0	1	0	0	1	0	0.9993	0.0002	0.0002	0	0	0.0002	0	0.0007	0	0.412104	1
SRR13616017_contig12	1621	A	4416	41	60	4414	1	0	0	0	1	0	2174	1	0	0	0	0	0	2240	0	0	0	0	1	0	0.9995	0.0002	0	0	0	0.0002	0	0.0005	0	0.367715	1
SRR13616017_contig12	1622	A	4598	41	60	4592	4	0	1	0	1	0	2277	2	0	1	0	0	0	2315	2	0	0	0	1	0	0.9987	0.0009	0	0.0002	0	0.0002	0	0.0013	0	0.572293	1
SRR13616017_contig12	1623	T	4636	41	60	5	4630	0	0	0	1	0	0	2317	0	0	0	0	0	5	2313	0	0	0	1	0	0.0011	0.9987	0	0	0	0.0002	0	0.0013	0	0.0497225	1
SRR13616017_contig12	1624	A	4487	41	60	4478	7	0	1	0	1	0	2334	7	0	1	0	0	0	2144	0	0	0	0	1	0	0.998	0.0016	0	0.0002	0	0.0002	0	0.002	0	0.0379353	1
SRR13616017_contig12	1625	C	4451	41	60	0	6	4444	1	0	0	0	0	0	2247	0	0	0	0	0	6	2197	1	0	0	0	0	0.0013	0.9984	0.0002	0	0	0	0.0016	0	0.0280461	1
SRR13616017_contig12	1626	T	3928	40	60	5	3914	8	1	0	0	0	1	2330	0	0	0	0	0	4	1584	8	1	0	0	0	0.0013	0.9964	0.002	0.0003	0	0	0	0.0036	0	0.000938368	1
SRR13616017_contig12	1627	C	3999	40	60	0	4	3995	0	0	0	0	0	1	2173	0	0	0	0	0	3	1822	0	0	0	0	0	0.001	0.999	0	0	0	0	0.001	0	0.49811	1
SRR13616017_contig12	1628	C	4581	40	60	0	6	4575	0	0	0	0	0	2	2432	0	0	0	0	0	4	2143	0	0	0	0	0	0.0013	0.9987	0	0	0	0	0.0013	0	0.57331	1
SRR13616017_contig12	1629	A	4676	40	60	4663	13	0	0	0	0	0	2529	4	0	0	0	0	0	2134	9	0	0	0	0	0	0.9972	0.0028	0	0	0	0	0	0.0028	0.0028	0.156477	1
SRR13616017_contig12	1630	A	4672	40	60	4670	2	0	0	0	0	0	2498	2	0	0	0	0	0	2172	0	0	0	0	0	0	0.9996	0.0004	0	0	0	0	0	0.0004	0	0.542223	1
SRR13616017_contig12	1631	A	4728	39	60	4720	8	0	0	0	0	0	2487	7	0	0	0	0	0	2233	1	0	0	0	0	0	0.9983	0.0017	0	0	0	0	0	0.0017	0	0.106086	1
SRR13616017_contig12	1632	A	4650	39	60	4648	2	0	0	0	0	0	2477	2	0	0	0	0	0	2171	0	0	0	0	0	0	0.9996	0.0004	0	0	0	0	0	0.0004	0	0.53861	1
SRR13616017_contig12	1633	A	4710	39	60	4708	2	0	0	0	0	0	2430	2	0	0	0	0	0	2278	0	0	0	0	0	0	0.9996	0.0004	0	0	0	0	0	0.0004	0	0.508381	1
SRR13616017_contig12	1634	G	4719	39	60	1	0	0	4718	0	0	0	0	0	0	2514	0	0	0	1	0	0	2204	0	0	0	0.0002	0	0	0.9998	0	0	0	0.0002	0	0.947674	1
SRR13616017_contig12	1635	A	4487	39	60	4483	4	0	0	0	0	0	2212	4	0	0	0	0	0	2271	0	0	0	0	0	0	0.9991	0.0009	0	0	0	0	0	0.0009	0	0.127182	1
SRR13616017_contig12	1636	G	5018	39	60	1	0	0	5010	0	7	0	0	0	0	2846	0	0	0	1	0	0	2164	0	7	0	0.0002	0	0	0.9984	0	0.0014	0	0.0016	0	0.0052495	1
SRR13616017_contig12	1637	A	4540	39	60	4534	6	0	0	0	0	0	2429	5	0	0	0	0	0	2105	1	0	0	0	0	0	0.9987	0.0013	0	0	0	0	0	0.0013	0	0.293159	1
SRR13616017_contig12	1638	A	4764	39	60	4759	5	0	0	0	0	0	2590	3	0	0	0	0	0	2169	2	0	0	0	0	0	0.999	0.001	0	0	0	0	0	0.001	0	1	1
SRR13616017_contig12	1639	A	4638	39	60	4632	5	1	0	0	0	0	2388	3	1	0	0	0	0	2244	2	0	0	0	0	0	0.9987	0.0011	0.0002	0	0	0	0	0.0013	0	0.582221	1
SRR13616017_contig12	1640	G	5032	38	60	0	1	0	5031	0	0	0	0	1	0	3195	0	0	0	0	0	0	1836	0	0	0	0	0.0002	0	0.9998	0	0	0	0.0002	0	1	1
SRR13616017_contig12	1641	T	4596	38	60	2	4590	4	0	0	0	0	0	3016	0	0	0	0	0	2	1574	4	0	0	0	0	0.0004	0.9987	0.0009	0	0	0	0	0.0013	0	0.00323389	1
SRR13616017_contig12	1642	C	5409	38	60	0	2	5404	3	0	0	0	0	1	3297	1	0	0	0	0	1	2107	2	0	0	0	0	0.0004	0.9991	0.0006	0	0	0	0.0009	0	0.586565	1
SRR13616017_contig12	1643	A	5596	39	60	5591	5	0	0	0	0	0	3469	4	0	0	0	0	0	2122	1	0	0	0	0	0	0.9991	0.0009	0	0	0	0	0	0.0009	0	0.714397	1
SRR13616017_contig12	1644	A	5510	38	60	5509	1	0	0	0	0	0	3318	0	0	0	0	0	0	2191	1	0	0	0	0	0	0.9998	0.0002	0	0	0	0	0	0.0002	0	0.83462	1
SRR13616017_contig12	1645	C	5749	38	60	0	11	5735	3	0	0	0	0	10	3404	0	0	0	0	0	1	2331	3	0	0	0	0	0.0019	0.9976	0.0005	0	0	0	0.0024	0.0019	0.0115577	1
SRR13616017_contig12	1646	A	6020	38	60	6015	5	0	0	0	0	0	3616	4	0	0	0	0	0	2399	1	0	0	0	0	0	0.9992	0.0008	0	0	0	0	0	0.0008	0	0.652128	1
SRR13616017_contig12	1647	T	5610	38	60	0	5610	0	0	0	0	0	0	3674	0	0	0	0	0	0	1936	0	0	0	0	0	0	1	0	0	0	0	0	0	0	4.12077e-119	1.2312e-114
SRR13616017_contig12	1648	C	5790	38	60	0	0	5790	0	0	0	0	0	0	3532	0	0	0	0	0	0	2258	0	0	0	0	0	0	1	0	0	0	0	0	0	6.38248e-63	1.90696e-58
SRR13616017_contig12	1649	A	6196	38	60	6183	13	0	0	0	0	0	3800	12	0	0	0	0	0	2383	1	0	0	0	0	0	0.9979	0.0021	0	0	0	0	0	0.0021	0.0021	0.0456772	1
SRR13616017_contig12	1650	A	6093	38	60	6072	6	0	0	0	15	0	3689	6	0	0	0	0	0	2383	0	0	0	0	15	0	0.9966	0.001	0	0	0	0.0025	0	0.0034	0.0025	1.34501e-06	0.0401861
SRR13616017_contig12	1651	T	6255	38	60	0	6240	0	0	0	15	0	0	3788	0	0	0	0	0	0	2452	0	0	0	15	0	0	0.9976	0	0	0	0.0024	0	0.0024	0.0024	5.61318e-06	0.167711
SRR13616017_contig12	1652	A	6360	38	60	6357	3	0	0	0	0	0	3967	3	0	0	0	0	0	2390	0	0	0	0	0	0	0.9995	0.0005	0	0	0	0	0	0.0005	0	0.454441	1
SRR13616017_contig12	1653	T	6272	38	60	2	6270	0	0	0	0	0	1	3924	0	0	0	0	0	1	2346	0	0	0	0	0	0.0003	0.9997	0	0	0	0	0	0.0003	0	1	1
SRR13616017_contig12	1654	T	6244	38	60	6	6237	1	0	0	0	0	3	3854	1	0	0	0	0	3	2383	0	0	0	0	0	0.001	0.9989	0.0002	0	0	0	0	0.0011	0	0.615202	1
SRR13616017_contig12	1655	G	6229	38	60	5	0	3	6221	0	0	0	1	0	2	3922	0	0	0	4	0	1	2299	0	0	0	0.0008	0	0.0005	0.9987	0	0	0	0.0013	0	0.136091	1
SRR13616017_contig12	1656	T	5909	37	60	2	5907	0	0	0	0	0	1	3574	0	0	0	0	0	1	2333	0	0	0	0	0	0.0003	0.9997	0	0	0	0	0	0.0003	0	1	1
SRR13616017_contig12	1657	T	6087	37	60	6	6081	0	0	0	0	0	0	3801	0	0	0	0	0	6	2280	0	0	0	0	0	0.001	0.999	0	0	0	0	0	0.001	0	0.00617431	1
SRR13616017_contig12	1658	G	6007	37	60	1	0	1	6005	0	0	0	0	0	1	3850	0	0	0	1	0	0	2155	0	0	0	0.0002	0	0.0002	0.9997	0	0	0	0.0003	0	0.309423	1
SRR13616017_contig12	1659	G	5697	37	60	2	0	0	5695	0	0	0	1	0	0	3542	0	0	0	1	0	0	2153	0	0	0	0.0004	0	0	0.9996	0	0	0	0.0004	0	1	1
SRR13616017_contig12	1660	T	6038	37	60	3	6035	0	0	0	0	0	2	3782	0	0	0	0	0	1	2253	0	0	0	0	0	0.0005	0.9995	0	0	0	0	0	0.0005	0	1	1
SRR13616017_contig12	1661	G	6170	37	60	1	0	0	6169	0	0	0	0	0	0	4003	0	0	0	1	0	0	2166	0	0	0	0.0002	0	0	0.9998	0	0	0	0.0002	0	0.755258	1
SRR13616017_contig12	1662	A	5291	37	60	5287	4	0	0	0	0	0	3178	4	0	0	0	0	0	2109	0	0	0	0	0	0	0.9992	0.0008	0	0	0	0	0	0.0008	0	0.263545	1
SRR13616017_contig12	1663	C	6351	37	60	0	0	6351	0	0	0	0	0	0	4167	0	0	0	0	0	0	2184	0	0	0	0	0	0	1	0	0	0	0	0	0	1.13847e-136	3.40153e-132
SRR13616017_contig12	1664	T	6527	37	60	7	6507	5	0	0	8	0	4	4672	5	0	0	8	0	3	1835	0	0	0	0	0	0.0011	0.9969	0.0008	0	0	0.0012	0	0.0031	0	0.119221	1
SRR13616017_contig12	1665	T	6541	37	60	4	6537	0	0	0	0	0	2	4566	0	0	0	0	0	2	1971	0	0	0	0	0	0.0006	0.9994	0	0	0	0	0	0.0006	0	0.749128	1
SRR13616017_contig12	1666	T	6391	37	60	1	6390	0	0	0	0	0	0	4285	0	0	0	0	0	1	2105	0	0	0	0	0	0.0002	0.9998	0	0	0	0	0	0.0002	0	0.716823	1
SRR13616017_contig12	1667	A	6821	38	60	6816	4	0	1	0	0	0	4680	4	0	0	0	0	0	2136	0	0	1	0	0	0	0.9993	0.0006	0	0.0001	0	0	0	0.0007	0	0.134189	1
SRR13616017_contig12	1668	A	6367	37	60	6360	7	0	0	0	0	0	4264	7	0	0	0	0	0	2096	0	0	0	0	0	0	0.9989	0.0011	0	0	0	0	0	0.0011	0	0.146477	1
SRR13616017_contig12	1669	A	6529	37	60	6526	2	1	0	0	0	0	4497	2	0	0	0	0	0	2029	0	1	0	0	0	0	0.9995	0.0003	0.0002	0	0	0	0	0.0005	0	0.210275	1
SRR13616017_contig12	1670	C	6752	37	60	0	4	6748	0	0	0	0	0	2	4653	0	0	0	0	0	2	2095	0	0	0	0	0	0.0006	0.9994	0	0	0	0	0.0006	0	0.780597	1
SRR13616017_contig12	1671	T	7055	37	60	3	7052	0	0	0	0	0	0	5051	0	0	0	0	0	3	2001	0	0	0	0	0	0.0004	0.9996	0	0	0	0	0	0.0004	0	0.0348486	1
SRR13616017_contig12	1672	T	7081	37	60	8	7073	0	0	0	0	0	2	4943	0	0	0	0	0	6	2130	0	0	0	0	0	0.0011	0.9989	0	0	0	0	0	0.0011	0	0.0173538	1
SRR13616017_contig12	1673	A	7142	38	60	7132	10	0	0	0	0	0	4978	7	0	0	0	0	0	2154	3	0	0	0	0	0	0.9986	0.0014	0	0	0	0	0	0.0014	0.0014	1	1
SRR13616017_contig12	1674	A	6817	37	60	6814	3	0	0	0	0	0	4687	3	0	0	0	0	0	2127	0	0	0	0	0	0	0.9996	0.0004	0	0	0	0	0	0.0004	0	0.586797	1
SRR13616017_contig12	1675	T	7129	37	60	1	7127	1	0	0	0	0	0	4971	1	0	0	0	0	1	2156	0	0	0	0	0	0.0001	0.9997	0.0001	0	0	0	0	0.0003	0	0.254236	1
SRR13616017_contig12	1676	G	6863	37	60	2	0	1	6860	0	0	0	1	0	1	4874	0	0	0	1	0	0	1986	0	0	0	0.0003	0	0.0001	0.9996	0	0	0	0.0004	0	0.657623	1
SRR13616017_contig12	1677	A	6463	37	60	6455	5	1	2	0	0	0	4385	4	0	0	0	0	0	2070	1	1	2	0	0	0	0.9988	0.0008	0.0002	0.0003	0	0	0	0.0012	0	0.082629	1
SRR13616017_contig12	1678	A	6952	37	60	6942	9	0	1	0	0	0	4875	6	0	1	0	0	0	2067	3	0	0	0	0	0	0.9986	0.0013	0	0.0001	0	0	0	0.0014	0	0.787223	1
SRR13616017_contig12	1679	G	7156	37	60	0	1	1	7154	0	0	0	0	0	1	5150	0	0	0	0	1	0	2004	0	0	0	0	0.0001	0.0001	0.9997	0	0	0	0.0003	0	0.227813	1
SRR13616017_contig12	1680	A	6121	37	60	6117	4	0	0	0	0	0	4050	3	0	0	0	0	0	2067	1	0	0	0	0	0	0.9993	0.0007	0	0	0	0	0	0.0007	0	1	1
SRR13616017_contig12	1681	G	7160	37	60	3	0	0	7157	0	0	0	2	0	0	5296	0	0	0	1	0	0	1861	0	0	0	0.0004	0	0	0.9996	0	0	0	0.0004	0	1	1
SRR13616017_contig12	1682	A	6810	37	60	6792	12	0	6	0	0	0	5155	12	0	0	0	0	0	1637	0	0	6	0	0	0	0.9974	0.0018	0	0.0009	0	0	0	0.0026	0.0018	1.18456e-05	0.353923
SRR13616017_contig12	1683	T	7270	38	60	7	7211	34	18	0	0	0	3	5649	0	0	0	0	0	4	1562	34	18	0	0	0	0.001	0.9919	0.0047	0.0025	0	0	0	0.0081	0.0072	1.61535e-40	4.82633e-36
SRR13616017_contig12	1684	C	7384	38	60	0	3	7380	1	0	0	0	0	1	5602	1	0	0	0	0	2	1778	0	0	0	0	0	0.0004	0.9995	0.0001	0	0	0	0.0005	0	0.193136	1
SRR13616017_contig12	1685	G	7547	39	60	28	0	3	7516	0	0	0	5	0	3	5612	0	0	0	23	0	0	1904	0	0	0	0.0037	0	0.0004	0.9959	0	0	0	0.0041	0.0037	3.12217e-11	9.32842e-07
SRR13616017_contig12	1686	C	7126	39	60	0	0	7126	0	0	0	0	0	0	5424	0	0	0	0	0	0	1702	0	0	0	0	0	0	1	0	0	0	0	0	0	0	0
SRR13616017_contig12	1687	C	6617	39	60	4	2	6599	12	0	0	0	0	2	5005	3	0	0	0	4	0	1594	9	0	0	0	0.0006	0.0003	0.9973	0.0018	0	0	0	0.0027	0.0018	1.40858e-06	0.0420857
SRR13616017_contig12	1688	A	7998	39	60	7908	22	29	39	0	0	0	6627	17	0	0	0	0	0	1281	5	29	39	0	0	0	0.9887	0.0028	0.0036	0.0049	0	0	0	0.0113	0.0113	8.82063e-73	2.63543e-68
SRR13616017_contig12	1689	T	7940	39	60	0	7940	0	0	0	0	0	0	6685	0	0	0	0	0	0	1255	0	0	0	0	0	0	1	0	0	0	0	0	0	0	0	0
SRR13616017_contig12	1690	T	7555	39	60	1	7554	0	0	0	0	0	1	6258	0	0	0	0	0	0	1296	0	0	0	0	0	0.0001	0.9999	0	0	0	0	0	0.0001	0	1	1
SRR13616017_contig12	1691	A	8444	39	60	8423	21	0	0	0	0	0	7159	21	0	0	0	0	0	1264	0	0	0	0	0	0	0.9975	0.0025	0	0	0	0	0	0.0025	0.0025	0.105462	1
SRR13616017_contig12	1692	T	8345	39	60	5	8339	1	0	0	0	0	5	7047	1	0	0	0	0	0	1292	0	0	0	0	0	0.0006	0.9993	0.0001	0	0	0	0	0.0007	0	0.576979	1
SRR13616017_contig12	1693	T	8100	38	60	2	8096	1	1	0	0	0	2	6800	1	1	0	0	0	0	1296	0	0	0	0	0	0.0002	0.9995	0.0001	0.0001	0	0	0	0.0005	0	0.858466	1
SRR13616017_contig12	1694	T	8234	38	60	4	8230	0	0	1	0	0	3	6934	0	0	1	0	0	1	1296	0	0	0	0	0	0.0005	0.9995	0	0	0.0001	0	0	0.0006	0	0.800548	1	TG:(1,0)
SRR13616017_contig12	1695	T	8042	38	60	2	8038	2	0	0	0	0	2	6730	2	0	0	0	0	0	1308	0	0	0	0	0	0.0002	0.9995	0.0002	0	0	0	0	0.0005	0	0.677958	1
SRR13616017_contig12	1696	G	8397	38	60	4	0	3	8390	0	0	0	4	0	3	7171	0	0	0	0	0	0	1219	0	0	0	0.0005	0	0.0004	0.9992	0	0	0	0.0008	0	0.551628	1
SRR13616017_contig12	1697	G	7459	38	60	4	0	2	7453	0	0	0	2	0	1	6276	0	0	0	2	0	1	1177	0	0	0	0.0005	0	0.0003	0.9992	0	0	0	0.0008	0	0.071794	1
SRR13616017_contig12	1698	C	7966	38	60	0	3	7962	1	0	0	0	0	3	6685	0	0	0	0	0	0	1277	1	0	0	0	0	0.0004	0.9995	0.0001	0	0	0	0.0005	0	0.054843	1
SRR13616017_contig12	1699	A	8393	38	60	8382	11	0	0	0	0	0	7103	11	0	0	0	0	0	1279	0	0	0	0	0	0	0.9987	0.0013	0	0	0	0	0	0.0013	0.0013	0.323413	1
SRR13616017_contig12	1700	T	8659	38	60	2	8656	1	0	0	0	0	2	7576	1	0	0	0	0	0	1080	0	0	0	0	0	0.0002	0.9997	0.0001	0	0	0	0	0.0003	0	0.807492	1
SRR13616017_contig12	1701	C	8097	38	60	0	2	8095	0	0	0	0	0	2	6829	0	0	0	0	0	0	1266	0	0	0	0	0	0.0002	0.9998	0	0	0	0	0.0002	0	1	1
SRR13616017_contig12	1702	T	9318	38	60	6	9302	6	1	0	3	0	4	8070	5	1	0	2	0	2	1232	1	0	0	1	0	0.0006	0.9983	0.0006	0.0001	0	0.0003	0	0.0017	0	0.498364	1
SRR13616017_contig12	1703	T	9148	38	60	1	9146	0	1	0	0	0	1	7922	0	1	0	0	0	0	1224	0	0	0	0	0	0.0001	0.9998	0	0.0001	0	0	0	0.0002	0	0.856842	1
SRR13616017_contig12	1704	T	8848	38	60	3	8844	1	0	0	0	0	3	7580	1	0	0	0	0	0	1264	0	0	0	0	0	0.0003	0.9995	0.0001	0	0	0	0	0.0005	0	0.716423	1
SRR13616017_contig12	1705	T	9315	38	60	3	9311	0	1	0	0	0	2	7999	0	1	0	0	0	1	1312	0	0	0	0	0	0.0003	0.9996	0	0.0001	0	0	0	0.0004	0	0.582405	1
SRR13616017_contig12	1706	T	9286	38	60	4	9282	0	0	0	0	0	3	8108	0	0	0	0	0	1	1174	0	0	0	0	0	0.0004	0.9996	0	0	0	0	0	0.0004	0	1	1
SRR13616017_contig12	1707	C	9280	38	60	0	8	9270	2	0	0	0	0	8	7917	1	0	0	0	0	0	1353	1	0	0	0	0	0.0009	0.9989	0.0002	0	0	0	0.0011	0	0.184601	1
SRR13616017_contig12	1708	T	9871	38	60	2	9869	0	0	0	0	0	2	8575	0	0	0	0	0	0	1294	0	0	0	0	0	0.0002	0.9998	0	0	0	0	0	0.0002	0	1	1
SRR13616017_contig12	1709	G	9323	37	60	1	0	2	9320	0	0	0	1	0	2	8017	0	0	0	0	0	0	1303	0	0	0	0.0001	0	0.0002	0.9997	0	0	0	0.0003	0	0.783659	1
SRR13616017_contig12	1710	C	9169	37	60	0	8	9160	1	0	0	0	0	7	7867	1	0	0	0	0	1	1293	0	0	0	0	0	0.0009	0.999	0.0001	0	0	0	0.001	0	0.913223	1
SRR13616017_contig12	1711	T	9621	38	60	2	9615	4	0	0	0	0	1	8365	0	0	0	0	0	1	1250	4	0	0	0	0	0.0002	0.9994	0.0004	0	0	0	0	0.0006	0	4.82415e-07	0.0144136
SRR13616017_contig12	1712	T	9369	37	60	6	9349	14	0	0	0	0	2	8287	0	0	0	0	0	4	1062	14	0	0	0	0	0.0006	0.9979	0.0015	0	0	0	0	0.0021	0.0015	5.33763e-28	1.59478e-23
SRR13616017_contig12	1713	C	9023	37	60	0	21	9001	1	0	0	0	0	19	7944	1	0	0	0	0	2	1057	0	0	0	0	0	0.0023	0.9976	0.0001	0	0	0	0.0024	0.0023	0.890207	1
SRR13616017_contig12	1714	C	9355	37	60	1	4	9348	2	0	0	0	1	3	8091	1	0	0	0	0	1	1257	1	0	0	0	0.0001	0.0004	0.9993	0.0002	0	0	0	0.0007	0	0.406178	1
SRR13616017_contig12	1715	A	9348	37	60	9310	14	1	23	0	0	0	8127	13	0	23	0	0	0	1183	1	1	0	0	0	0	0.9959	0.0015	0.0001	0.0025	0	0	0	0.0041	0.004	0.013953	1
SRR13616017_contig12	1716	C	9166	37	60	0	4	9161	1	0	0	0	0	4	7876	0	0	0	0	0	0	1285	1	0	0	0	0	0.0004	0.9995	0.0001	0	0	0	0.0005	0	0.0337019	1
SRR13616017_contig12	1717	A	9415	37	60	9390	11	0	14	0	0	0	8109	11	0	0	0	0	0	1281	0	0	14	0	0	0	0.9973	0.0012	0	0.0015	0	0	0	0.0027	0.0027	3.43009e-20	1.02484e-15
SRR13616017_contig12	1718	A	9070	37	60	9053	13	0	4	0	0	0	7778	13	0	1	0	0	0	1275	0	0	3	0	0	0	0.9981	0.0014	0	0.0004	0	0	0	0.0019	0.0014	0.00074964	1
SRR13616017_contig12	1719	G	9665	37	60	3	0	4	9657	0	1	0	2	0	4	8448	0	1	0	1	0	0	1209	0	0	0	0.0003	0	0.0004	0.9992	0	0.0001	0	0.0008	0	0.592944	1
SRR13616017_contig12	1720	T	8422	37	60	6	8405	8	2	0	1	0	6	7170	0	2	0	1	0	0	1235	8	0	0	0	0	0.0007	0.998	0.0009	0.0002	0	0.0001	0	0.002	0	1.04329e-09	3.11714e-05
SRR13616017_contig12	1721	G	9760	37	60	3	0	3	9747	0	7	0	2	0	3	8570	0	7	0	1	0	0	1177	0	0	0	0.0003	0	0.0003	0.9987	0	0.0007	0	0.0013	0	0.44861	1
SRR13616017_contig12	1722	C	9575	37	60	0	9	9556	3	0	7	0	0	8	8382	0	0	7	0	0	1	1174	3	0	0	0	0	0.0009	0.998	0.0003	0	0.0007	0	0.002	0	5.43416e-05	1
SRR13616017_contig12	1723	T	8239	37	60	12	8183	6	4	0	34	0	11	6970	3	4	0	31	0	1	1213	3	0	0	3	0	0.0015	0.9932	0.0007	0.0005	0	0.0041	0	0.0068	0.0056	0.0933755	1
SRR13616017_contig12	1724	T	9443	37	60	5	9409	3	15	0	11	0	2	8179	2	0	0	8	0	3	1230	1	15	0	3	0	0.0005	0.9964	0.0003	0.0016	0	0.0012	0	0.0036	0.0028	4.80354e-23	1.4352e-18
SRR13616017_contig12	1725	T	9593	37	60	6	9585	1	1	0	0	0	0	8349	1	1	0	0	0	6	1236	0	0	0	0	0	0.0006	0.9992	0.0001	0.0001	0	0	0	0.0008	0	7.70795e-09	0.000230298
SRR13616017_contig12	1726	T	9967	37	60	3	9964	0	0	0	0	0	2	8680	0	0	0	0	0	1	1284	0	0	0	0	0	0.0003	0.9997	0	0	0	0	0	0.0003	0	0.845319	1
SRR13616017_contig12	1727	G	10439	38	60	1	0	3	10435	0	0	0	1	0	3	9198	0	0	0	0	0	0	1237	0	0	0	0.0001	0	0.0003	0.9996	0	0	0	0.0004	0	0.764176	1
SRR13616017_contig12	1728	T	9973	37	60	2	9969	2	0	0	0	0	2	8679	1	0	0	0	0	0	1290	1	0	0	0	0	0.0002	0.9996	0.0002	0	0	0	0	0.0004	0	0.254811	1
SRR13616017_contig12	1729	G	10459	38	60	3	2	0	10453	0	1	0	3	1	0	9189	0	1	0	0	1	0	1264	0	0	0	0.0003	0.0002	0	0.9994	0	0.0001	0	0.0006	0	0.354208	1
SRR13616017_contig12	1730	G	9514	37	60	1	3	0	9508	0	2	0	1	3	0	8172	0	2	0	0	0	0	1336	0	0	0	0.0001	0.0003	0	0.9994	0	0.0002	0	0.0006	0	0.805895	1
SRR13616017_contig12	1731	A	8663	37	60	8615	13	0	33	0	2	0	7257	12	0	33	0	2	0	1358	1	0	0	0	0	0	0.9945	0.0015	0	0.0038	0	0.0002	0	0.0055	0.0053	0.0664392	1
SRR13616017_contig12	1732	A	10390	37	60	9887	8	0	494	0	1	0	8700	8	0	381	0	1	0	1187	0	0	113	0	0	0	0.9516	0.0008	0	0.0475	0	0.0001	0	0.0484	0.0475	2.90492e-11	8.67931e-07
SRR13616017_contig12	1733	A	10613	37	60	10608	5	0	0	0	0	0	9305	5	0	0	0	0	0	1303	0	0	0	0	0	0	0.9995	0.0005	0	0	0	0	0	0.0005	0	0.876657	1
SRR13616017_contig12	1734	C	10580	37	60	0	5	10575	0	0	0	0	0	4	9210	0	0	0	0	0	1	1365	0	0	0	0	0	0.0005	0.9995	0	0	0	0	0.0005	0	1	1
SRR13616017_contig12	1735	T	11460	38	60	3	11455	1	1	0	0	0	1	10105	1	1	0	0	0	2	1350	0	0	0	0	0	0.0003	0.9996	0.0001	0.0001	0	0	0	0.0004	0	0.0299784	1
SRR13616017_contig12	1736	G	11377	37	60	2	0	2	11373	0	0	0	2	0	2	10009	0	0	0	0	0	0	1364	0	0	0	0.0002	0	0.0002	0.9996	0	0	0	0.0004	0	0.761442	1
SRR13616017_contig12	1737	T	10578	37	60	6	10572	0	0	0	0	0	5	9171	0	0	0	0	0	1	1401	0	0	0	0	0	0.0006	0.9994	0	0	0	0	0	0.0006	0	1	1
SRR13616017_contig12	1738	G	11657	37	60	10	0	1	11646	0	0	0	9	0	1	10288	0	0	0	1	0	0	1358	0	0	0	0.0009	0	0.0001	0.9991	0	0	0	0.0009	0.0009	0.923701	1
SRR13616017_contig12	1739	A	10595	37	60	10575	19	0	0	0	1	0	9282	19	0	0	0	0	0	1293	0	0	0	0	1	0	0.9981	0.0018	0	0	0	0.0001	0	0.0019	0.0018	0.00732473	1
SRR13616017_contig12	1740	A	11413	37	60	11400	12	0	1	0	0	0	10080	11	0	1	0	0	0	1320	1	0	0	0	0	0	0.9989	0.0011	0	0.0001	0	0	0	0.0011	0.0011	0.880608	1
SRR13616017_contig12	1741	A	11588	37	60	11575	13	0	0	0	0	0	10167	13	0	0	0	0	0	1408	0	0	0	0	0	0	0.9989	0.0011	0	0	0	0	0	0.0011	0.0011	0.359159	1
SRR13616017_contig12	1742	G	10736	37	60	14	1	1	10720	0	0	0	13	1	1	9366	0	0	0	1	0	0	1354	0	0	0	0.0013	0.0001	0.0001	0.9985	0	0	0	0.0015	0.0013	0.880063	1
SRR13616017_contig12	1743	G	10033	37	60	7	1	2	10023	0	0	0	7	1	2	8796	0	0	0	0	0	0	1227	0	0	0	0.0007	0.0001	0.0002	0.999	0	0	0	0.001	0	0.706764	1
SRR13616017_contig12	1744	T	10802	37	60	4	10778	2	18	0	0	0	4	9656	0	2	0	0	0	0	1122	2	16	0	0	0	0.0004	0.9978	0.0002	0.0017	0	0	0	0.0022	0.0017	5.33254e-29	1.59326e-24
SRR13616017_contig12	1745	T	9495	37	60	10	9476	1	8	0	0	0	9	8320	1	8	0	0	0	1	1156	0	0	0	0	0	0.0011	0.998	0.0001	0.0008	0	0	0	0.002	0.0011	0.730274	1
SRR13616017_contig12	1746	T	12091	37	60	4	12086	1	0	0	0	0	4	10875	1	0	0	0	0	0	1211	0	0	0	0	0	0.0003	0.9996	0.0001	0	0	0	0	0.0004	0	0.757011	1
SRR13616017_contig12	1747	G	11793	37	60	1	0	7	11785	0	0	0	1	0	7	10587	0	0	0	0	0	0	1198	0	0	0	0.0001	0	0.0006	0.9993	0	0	0	0.0007	0	0.635975	1
SRR13616017_contig12	1748	G	9433	36	60	2	5	4	9422	0	0	0	1	4	4	8222	0	0	0	1	1	0	1200	0	0	0	0.0002	0.0005	0.0004	0.9988	0	0	0	0.0012	0	0.345114	1
SRR13616017_contig12	1749	A	10529	36	60	10514	15	0	0	0	0	0	9250	15	0	0	0	0	0	1264	0	0	0	0	0	0	0.9986	0.0014	0	0	0	0	0	0.0014	0.0014	0.301108	1
SRR13616017_contig12	1750	T	12606	37	60	2	12603	1	0	0	0	0	2	11369	1	0	0	0	0	0	1234	0	0	0	0	0	0.0002	0.9998	0.0001	0	0	0	0	0.0002	0	0.849755	1
SRR13616017_contig12	1751	T	12384	37	60	2	12381	1	0	0	0	0	2	11104	1	0	0	0	0	0	1277	0	0	0	0	0	0.0002	0.9998	0.0001	0	0	0	0	0.0002	0	0.841558	1
SRR13616017_contig12	1752	A	13319	37	60	13297	21	0	0	0	1	0	11963	21	0	0	0	1	0	1334	0	0	0	0	0	0	0.9983	0.0016	0	0	0	0.0001	0	0.0017	0.0016	0.29335	1
SRR13616017_contig12	1753	T	13151	37	60	1	13149	0	1	0	0	0	1	11833	0	1	0	0	0	0	1316	0	0	0	0	0	0.0001	0.9998	0	0.0001	0	0	0	0.0002	0	0.894749	1
SRR13616017_contig12	1754	A	14263	37	60	14219	43	1	0	0	0	0	12910	43	1	0	0	0	0	1309	0	0	0	0	0	0	0.9969	0.003	0.0001	0	0	0	0	0.0031	0.003	0.107531	1
SRR13616017_contig12	1755	A	14423	37	60	14373	50	0	0	0	0	0	13079	50	0	0	0	0	0	1294	0	0	0	0	0	0	0.9965	0.0035	0	0	0	0	0	0.0035	0.0035	0.048165	1
SRR13616017_contig12	1756	A	13616	37	60	13587	27	1	1	0	0	0	12240	27	1	1	0	0	0	1347	0	0	0	0	0	0	0.9979	0.002	0.0001	0.0001	0	0	0	0.0021	0.002	0.363151	1
SRR13616017_contig12	1757	G	14719	37	60	4	0	10	14705	0	0	0	3	0	10	13352	0	0	0	1	0	0	1353	0	0	0	0.0003	0	0.0007	0.999	0	0	0	0.001	0.0007	0.33141	1
SRR13616017_contig12	1758	C	14048	37	60	0	9	14039	0	0	0	0	0	9	12619	0	0	0	0	0	0	1420	0	0	0	0	0	0.0006	0.9994	0	0	0	0	0.0006	0	0.650377	1
SRR13616017_contig12	1759	A	15404	37	60	15379	24	1	0	0	0	0	13847	24	1	0	0	0	0	1532	0	0	0	0	0	0	0.9984	0.0016	0.0001	0	0	0	0	0.0016	0.0016	0.250894	1
SRR13616017_contig12	1760	T	15520	37	60	3	15517	0	0	0	0	0	2	14114	0	0	0	0	0	1	1403	0	0	0	0	0	0.0002	0.9998	0	0	0	0	0	0.0002	0	0.645389	1
SRR13616017_contig12	1761	T	15157	37	60	6	15146	0	5	0	0	0	4	13935	0	1	0	0	0	2	1211	0	4	0	0	0	0.0004	0.9993	0	0.0003	0	0	0	0.0007	0	1.77641e-09	5.30756e-05
SRR13616017_contig12	1762	C	15250	37	60	0	3	15247	0	0	0	0	0	2	13754	0	0	0	0	0	1	1493	0	0	0	0	0	0.0002	0.9998	0	0	0	0	0.0002	0	0.688922	1
SRR13616017_contig12	1763	A	15555	37	60	15535	20	0	0	0	0	0	13993	19	0	0	0	0	0	1542	1	0	0	0	0	0	0.9987	0.0013	0	0	0	0	0	0.0013	0.0013	0.717182	1
SRR13616017_contig12	1764	A	14793	37	60	14774	18	0	1	0	0	0	13385	18	0	1	0	0	0	1389	0	0	0	0	0	0	0.9987	0.0012	0	0.0001	0	0	0	0.0013	0.0012	0.373174	1
SRR13616017_contig12	1765	A	15214	37	60	15190	24	0	0	0	0	0	13879	23	0	0	0	0	0	1311	1	0	0	0	0	0	0.9984	0.0016	0	0	0	0	0	0.0016	0.0016	0.678455	1
SRR13616017_contig12	1766	C	15503	37	60	0	5	15494	4	0	0	0	0	3	13957	4	0	0	0	0	2	1537	0	0	0	0	0	0.0003	0.9994	0.0003	0	0	0	0.0006	0	0.0639645	1
SRR13616017_contig12	1767	A	17277	37	60	17233	44	0	0	0	0	0	15664	43	0	0	0	0	0	1569	1	0	0	0	0	0	0.9975	0.0025	0	0	0	0	0	0.0025	0.0025	0.189496	1
SRR13616017_contig12	1768	A	16873	37	60	16844	29	0	0	0	0	0	15415	28	0	0	0	0	0	1429	1	0	0	0	0	0	0.9983	0.0017	0	0	0	0	0	0.0017	0.0017	0.522732	1
SRR13616017_contig12	1769	A	16979	37	60	16960	17	0	2	0	0	0	15410	16	0	1	0	0	0	1550	1	0	1	0	0	0	0.9989	0.001	0	0.0001	0	0	0	0.0011	0.001	0.120169	1
SRR13616017_contig12	1770	T	16633	37	60	5	16627	1	0	0	0	0	0	15089	1	0	0	0	0	5	1538	0	0	0	0	0	0.0003	0.9996	0.0001	0	0	0	0	0.0004	0	2.27307e-11	6.79147e-07
SRR13616017_contig12	1771	T	17036	37	60	6	17030	0	0	1	0	0	4	15506	0	0	1	0	0	2	1524	0	0	0	0	0	0.0004	0.9996	0	0	0.0001	0	0	0.0004	0	0.106899	1	TA:(1,0)
SRR13616017_contig12	1772	G	17081	37	60	13	2	17	17049	0	0	0	9	2	17	15578	0	0	0	4	0	0	1471	0	0	0	0.0008	0.0001	0.001	0.9981	0	0	0	0.0019	0.0018	0.0197103	1
SRR13616017_contig12	1773	T	15444	36	60	8	15434	0	2	0	0	0	8	13923	0	2	0	0	0	0	1511	0	0	0	0	0	0.0005	0.9994	0	0.0001	0	0	0	0.0006	0	0.581241	1
SRR13616017_contig12	1774	T	15513	37	60	7	15503	1	2	0	0	0	1	14050	1	2	0	0	0	6	1453	0	0	0	0	0	0.0005	0.9994	0.0001	0.0001	0	0	0	0.0006	0	1.95872e-10	5.85227e-06
SRR13616017_contig12	1775	G	17092	37	60	9	0	2	17081	0	0	0	8	0	2	15810	0	0	0	1	0	0	1271	0	0	0	0.0005	0	0.0001	0.9994	0	0	0	0.0006	0	0.845047	1
SRR13616017_contig12	1776	A	14599	36	60	14589	10	0	0	0	0	0	13167	9	0	0	0	0	0	1422	1	0	0	0	0	0	0.9993	0.0007	0	0	0	0	0	0.0007	0.0007	1	1
SRR13616017_contig12	1777	A	17447	37	60	17430	17	0	0	0	0	0	15943	17	0	0	0	0	0	1487	0	0	0	0	0	0	0.999	0.001	0	0	0	0	0	0.001	0.001	0.409583	1
SRR13616017_contig12	1778	T	17155	37	60	3	17140	12	0	0	0	0	0	15813	0	0	0	0	0	3	1327	12	0	0	0	0	0.0002	0.9991	0.0007	0	0	0	0	0.0009	0.0007	3.85659e-39	1.15227e-34
SRR13616017_contig12	1779	C	16319	37	60	0	5	16314	0	0	0	0	0	5	14970	0	0	0	0	0	0	1344	0	0	0	0	0	0.0003	0.9997	0	0	0	0	0.0003	0	1	1
SRR13616017_contig12	1780	C	16826	37	60	5	11	16807	3	0	0	0	5	11	15436	2	0	0	0	0	0	1371	1	0	0	0	0.0003	0.0007	0.9989	0.0002	0	0	0	0.0011	0.0007	0.265775	1
SRR13616017_contig12	1781	T	17580	37	60	9	17549	22	0	0	0	0	5	16170	2	0	0	0	0	4	1379	20	0	0	0	0	0.0005	0.9982	0.0013	0	0	0	0	0.0018	0.0013	4.43254e-49	1.32435e-44
SRR13616017_contig12	1782	G	16750	37	60	7	3	23	16695	0	22	0	7	3	23	15344	0	22	0	0	0	0	1351	0	0	0	0.0004	0.0002	0.0014	0.9967	0	0.0013	0	0.0033	0.0027	0.303982	1
SRR13616017_contig12	1783	T	15140	37	60	20	15100	4	1	1	15	0	3	13937	0	0	1	15	0	17	1163	4	1	0	0	0	0.0013	0.9974	0.0003	0.0001	0.0001	0.001	0	0.0027	0.0023	8.98186e-47	2.6836e-42	TCC:(1,0)
SRR13616017_contig12	1784	G	16528	37	60	9	14	24	16459	0	22	0	8	0	24	15553	0	22	0	1	14	0	906	0	0	0	0.0005	0.0008	0.0015	0.9958	0	0.0013	0	0.0042	0.0036	6.81241e-51	2.03541e-46
SRR13616017_contig12	1785	G	14562	36	60	10	1	5	14541	0	5	0	9	1	4	13862	0	5	0	1	0	1	679	0	0	0	0.0007	0.0001	0.0003	0.9986	0	0.0003	0	0.0014	0.0007	0.468017	1
SRR13616017_contig12	1786	T	16104	37	60	7	16091	0	1	0	5	0	5	15463	0	1	0	5	0	2	628	0	0	0	0	0	0.0004	0.9992	0	0.0001	0	0.0003	0	0.0008	0	0.0090045	1
SRR13616017_contig12	1787	A	17386	37	60	17354	25	0	1	0	6	0	16724	25	0	1	0	6	0	630	0	0	0	0	0	0	0.9982	0.0014	0	0.0001	0	0.0003	0	0.0018	0.0014	0.751717	1
SRR13616017_contig12	1788	A	16371	37	60	16350	21	0	0	0	0	0	15722	21	0	0	0	0	0	628	0	0	0	0	0	0	0.9987	0.0013	0	0	0	0	0	0.0013	0.0013	0.728289	1
SRR13616017_contig12	1789	T	17204	37	60	6	17196	0	2	0	0	0	3	16568	0	2	0	0	0	3	628	0	0	0	0	0	0.0003	0.9995	0	0.0001	0	0	0	0.0005	0	1.16129e-08	0.000346969
SRR13616017_contig12	1790	T	16072	36	60	5	16067	0	0	0	0	0	5	15468	0	0	0	0	0	0	599	0	0	0	0	0	0.0003	0.9997	0	0	0	0	0	0.0003	0	1	1
SRR13616017_contig12	1791	T	17214	37	60	7	17206	1	0	0	0	0	6	16602	1	0	0	0	0	1	604	0	0	0	0	0	0.0004	0.9995	0.0001	0	0	0	0	0.0005	0	0.296384	1
SRR13616017_contig12	1792	T	16605	37	60	6	16597	1	1	0	0	0	5	15956	1	1	0	0	0	1	641	0	0	0	0	0	0.0004	0.9995	0.0001	0.0001	0	0	0	0.0005	0	0.435793	1
SRR13616017_contig12	1793	A	17625	37	60	17584	36	0	4	1	1	0	16934	36	0	3	1	1	0	650	0	0	1	0	0	0	0.9977	0.002	0	0.0002	0.0001	0.0001	0	0.0024	0.002	0.160869	1	AT:(1,0)
SRR13616017_contig12	1794	A	16395	36	60	16376	19	0	0	0	0	0	15705	19	0	0	0	0	0	671	0	0	0	0	0	0	0.9988	0.0012	0	0	0	0	0	0.0012	0.0012	0.747716	1
SRR13616017_contig12	1795	A	16243	36	60	16228	14	1	0	0	0	0	15527	14	1	0	0	0	0	701	0	0	0	0	0	0	0.9991	0.0009	0.0001	0	0	0	0	0.0009	0.0009	0.712775	1
SRR13616017_contig12	1796	G	16758	37	60	3	0	4	16751	0	0	0	3	0	3	16081	0	0	0	0	0	1	670	0	0	0	0.0002	0	0.0002	0.9996	0	0	0	0.0004	0	0.0947299	1
SRR13616017_contig12	1797	T	16319	36	60	5	16314	0	0	0	0	0	5	15644	0	0	0	0	0	0	670	0	0	0	0	0	0.0003	0.9997	0	0	0	0	0	0.0003	0	1	1
SRR13616017_contig12	1798	T	17350	37	60	5	17344	1	0	0	0	0	2	16685	1	0	0	0	0	3	659	0	0	0	0	0	0.0003	0.9997	0.0001	0	0	0	0	0.0003	0	4.46605e-10	1.33437e-05
SRR13616017_contig12	1799	A	18044	37	60	18028	16	0	0	0	0	0	17280	16	0	0	0	0	0	748	0	0	0	0	0	0	0.9991	0.0009	0	0	0	0	0	0.0009	0.0009	0.837687	1
SRR13616017_contig12	1800	C	16837	36	60	2	5	16827	3	0	0	0	2	5	16045	3	0	0	0	0	0	782	0	0	0	0	0.0001	0.0003	0.9994	0.0002	0	0	0	0.0006	0	0.921658	1
SRR13616017_contig12	1801	A	17561	37	60	17517	30	0	0	0	14	0	16728	29	0	0	0	14	0	789	1	0	0	0	0	0	0.9975	0.0017	0	0	0	0.0008	0	0.0025	0.0025	0.68538	1
SRR13616017_contig12	1802	A	17212	37	60	17185	26	1	0	0	0	0	16315	26	1	0	0	0	0	870	0	0	0	0	0	0	0.9984	0.0015	0.0001	0	0	0	0	0.0016	0.0015	0.486835	1
SRR13616017_contig12	1803	A	17027	37	60	17004	22	0	1	0	0	0	16070	22	0	1	0	0	0	934	0	0	0	0	0	0	0.9986	0.0013	0	0.0001	0	0	0	0.0014	0.0013	0.512561	1
SRR13616017_contig12	1804	A	16723	36	60	16705	17	0	1	0	0	0	15691	16	0	1	0	0	0	1014	1	0	0	0	0	0	0.9989	0.001	0	0.0001	0	0	0	0.0011	0.001	0.967698	1
SRR13616017_contig12	1805	G	16108	36	60	12	3	2	16091	0	0	0	12	3	1	15114	0	0	0	0	0	1	977	0	0	0	0.0007	0.0002	0.0001	0.9989	0	0	0	0.0011	0.0007	0.0517695	1
SRR13616017_contig12	1806	G	13396	36	60	4	3	6	13383	2	0	0	4	3	6	12425	2	0	0	0	0	0	958	0	0	0	0.0003	0.0002	0.0004	0.999	0.0001	0	0	0.0011	0	0.885217	1	GA:(2,0)
SRR13616017_contig12	1807	A	16671	36	60	16563	31	1	31	0	45	0	15530	31	1	30	0	45	0	1033	0	0	1	0	0	0	0.9935	0.0019	0.0001	0.0019	0	0.0027	0	0.0065	0.0064	0.231295	1
SRR13616017_contig12	1808	A	18208	36	60	18182	14	0	1	0	11	0	17143	14	0	1	0	11	0	1039	0	0	0	0	0	0	0.9986	0.0008	0	0.0001	0	0.0006	0	0.0014	0.0014	0.66492	1
SRR13616017_contig12	1809	A	17755	36	60	17740	14	1	0	0	0	0	16624	14	1	0	0	0	0	1116	0	0	0	0	0	0	0.9992	0.0008	0.0001	0	0	0	0	0.0008	0.0008	0.604435	1
SRR13616017_contig12	1810	A	17862	37	60	17840	12	1	8	0	1	0	16387	12	1	8	0	1	0	1453	0	0	0	0	0	0	0.9988	0.0007	0.0001	0.0004	0	0.0001	0	0.0012	0.0007	0.744867	1
SRR13616017_contig12	1811	G	18640	37	60	21	8	3	18607	0	1	0	20	8	2	16280	0	1	0	1	0	1	2327	0	0	0	0.0011	0.0004	0.0002	0.9982	0	0.0001	0	0.0018	0.0011	0.458785	1
SRR13616017_contig12	1812	C	19600	37	60	0	7	19589	4	0	0	0	0	5	16609	2	0	0	0	0	2	2980	2	0	0	0	0	0.0004	0.9994	0.0002	0	0	0	0.0006	0	0.0945976	1
SRR13616017_contig12	1813	T	21589	38	60	61	21523	3	0	62	2	0	57	17708	3	0	61	2	0	4	3815	0	0	1	0	0	0.0028	0.9969	0.0001	0	0.0029	0.0001	0	0.0059	0.0057	0.0016941	1	TA:(61,1)
SRR13616017_contig12	1814	A	23288	38	60	23124	53	0	3	0	108	0	19059	53	0	3	0	84	0	4065	0	0	0	0	24	0	0.993	0.0023	0	0.0001	0	0.0046	0	0.007	0.0069	0.00357528	1
SRR13616017_contig12	1815	A	22873	38	60	22810	43	0	0	1	20	0	18631	40	0	0	1	20	0	4179	3	0	0	0	0	0	0.9972	0.0019	0	0	0	0.0009	0	0.0028	0.0028	0.038436	1	AT:(1,0)
SRR13616017_contig12	1816	A	23744	38	60	23720	24	0	0	0	0	0	18623	21	0	0	0	0	0	5097	3	0	0	0	0	0	0.999	0.001	0	0	0	0	0	0.001	0.001	0.4105	1
SRR13616017_contig12	1817	A	23880	38	60	23855	25	0	0	0	0	0	18700	24	0	0	0	0	0	5155	1	0	0	0	0	0	0.999	0.001	0	0	0	0	0	0.001	0.001	0.0580064	1
SRR13616017_contig12	1818	A	24165	38	60	24149	16	0	0	1	0	0	18412	12	0	0	1	0	0	5737	4	0	0	0	0	0	0.9993	0.0007	0	0	0	0	0	0.0007	0.0007	0.849911	1	AT:(1,0)
SRR13616017_contig12	1819	A	23006	38	60	22978	15	5	8	0	0	0	17118	14	5	6	0	0	0	5860	1	0	2	0	0	0	0.9988	0.0007	0.0002	0.0003	0	0	0	0.0012	0.0007	0.211216	1
SRR13616017_contig12	1820	G	20760	37	60	20	19	15	20705	0	1	0	17	9	6	17109	0	0	0	3	10	9	3596	0	1	0	0.001	0.0009	0.0007	0.9974	0	0	0	0.0026	0.0026	4.09389e-08	0.00122317
SRR13616017_contig12	1821	G	21539	38	60	8	2	6	21522	0	1	0	7	2	6	15726	0	0	0	1	0	0	5796	0	1	0	0.0004	0.0001	0.0003	0.9992	0	0	0	0.0008	0	0.164249	1
SRR13616017_contig12	1822	T	22174	38	60	21	22152	1	0	0	0	0	10	16292	1	0	0	0	0	11	5860	0	0	0	0	0	0.0009	0.999	0	0	0	0	0	0.001	0.0009	0.0223145	1
SRR13616017_contig12	1823	G	23658	38	60	7	1	4	23646	0	0	0	4	0	3	17917	0	0	0	3	1	1	5729	0	0	0	0.0003	0	0.0002	0.9995	0	0	0	0.0005	0	0.216806	1
SRR13616017_contig12	1824	C	21657	38	60	0	8	21647	2	0	0	0	0	8	16393	2	0	0	0	0	0	5254	0	0	0	0	0	0.0004	0.9995	0.0001	0	0	0	0.0005	0	0.201437	1
SRR13616017_contig12	1825	C	21413	38	60	1	21	21385	6	0	0	0	1	20	15560	5	0	0	0	0	1	5825	1	0	0	0	0	0.001	0.9987	0.0003	0	0	0	0.0013	0.001	0.108634	1
SRR13616017_contig12	1826	T	24515	38	60	17	24480	12	6	0	0	0	7	18958	6	0	0	0	0	10	5522	6	6	0	0	0	0.0007	0.9986	0.0005	0.0002	0	0	0	0.0014	0.0012	2.26311e-08	0.000676171
SRR13616017_contig12	1827	G	24831	38	60	21	1	4	24805	0	0	0	18	0	4	18740	0	0	0	3	1	0	6065	0	0	0	0.0008	0	0.0002	0.999	0	0	0	0.001	0.0008	0.135133	1
SRR13616017_contig12	1828	G	20835	38	60	10	5	4	20816	0	0	0	10	5	4	14799	0	0	0	0	0	0	6017	0	0	0	0.0005	0.0002	0.0002	0.9991	0	0	0	0.0009	0.0005	0.0521161	1
SRR13616017_contig12	1829	A	21726	38	60	21697	24	0	5	0	0	0	15524	22	0	4	0	0	0	6173	2	0	1	0	0	0	0.9987	0.0011	0	0.0002	0	0	0	0.0013	0.0011	0.0844451	1
SRR13616017_contig12	1830	A	25556	40	60	25466	18	1	0	0	71	0	17759	16	0	0	0	36	0	7707	2	1	0	0	35	0	0.9965	0.0007	0	0	0	0.0028	0	0.0035	0.0035	0.000536119	1
SRR13616017_contig12	1831	T	26082	41	60	8	26001	0	2	0	71	0	0	17493	0	2	0	36	0	8	8508	0	0	0	35	0	0.0003	0.9969	0	0.0001	0	0.0027	0	0.0031	0.0027	8.63068e-06	0.257867
SRR13616017_contig12	1832	A	26661	41	60	26639	21	1	0	0	0	0	18123	21	0	0	0	0	0	8516	0	1	0	0	0	0	0.9992	0.0008	0	0	0	0	0	0.0008	0.0008	0.0024859	1
SRR13616017_contig12	1833	T	26028	41	60	5	26023	0	0	0	0	0	3	17510	0	0	0	0	0	2	8513	0	0	0	0	0	0.0002	0.9998	0	0	0	0	0	0.0002	0	1	1
SRR13616017_contig12	1834	T	25642	40	60	14	25626	1	1	0	0	0	1	16931	1	1	0	0	0	13	8695	0	0	0	0	0	0.0005	0.9994	0	0	0	0	0	0.0006	0.0005	4.67988e-05	1
SRR13616017_contig12	1835	G	26846	41	60	13	4	11	26808	0	10	0	9	4	11	18318	0	0	0	4	0	0	8490	0	10	0	0.0005	0.0001	0.0004	0.9986	0	0.0004	0	0.0014	0.0013	9.74375e-06	0.291124
SRR13616017_contig12	1836	G	23466	40	60	9	0	5	23452	0	0	0	4	0	5	14920	0	0	0	5	0	0	8532	0	0	0	0.0004	0	0.0002	0.9994	0	0	0	0.0006	0	0.117128	1
SRR13616017_contig12	1837	T	24636	40	60	17	24616	1	2	0	0	0	6	16478	0	2	0	0	0	11	8138	1	0	0	0	0	0.0007	0.9992	0	0.0001	0	0	0	0.0008	0.0007	0.0134839	1
SRR13616017_contig12	1838	G	25484	40	60	11	2	5	25466	0	0	0	9	1	4	16719	0	0	0	2	1	1	8747	0	0	0	0.0004	0.0001	0.0002	0.9993	0	0	0	0.0007	0.0004	0.58328	1
SRR13616017_contig12	1839	A	22267	40	60	22253	13	0	1	0	0	0	13322	12	0	1	0	0	0	8931	1	0	0	0	0	0	0.9994	0.0006	0	0	0	0	0	0.0006	0.0006	0.0415442	1
SRR13616017_contig12	1840	A	25158	40	60	25118	20	0	20	0	0	0	16398	16	0	11	0	0	0	8720	4	0	9	0	0	0	0.9984	0.0008	0	0.0008	0	0	0	0.0016	0.0016	0.241189	1
SRR13616017_contig12	1841	C	25678	40	60	0	9	25664	5	0	0	0	0	6	16349	4	0	0	0	0	3	9315	1	0	0	0	0	0.0004	0.9995	0.0002	0	0	0	0.0005	0	0.737767	1
SRR13616017_contig12	1842	A	26233	41	60	26209	19	1	4	0	0	0	16572	19	0	4	0	0	0	9637	0	1	0	0	0	0	0.9991	0.0007	0	0.0002	0	0	0	0.0009	0.0007	0.00174154	1
SRR13616017_contig12	1843	G	25307	40	60	13	0	6	25288	0	0	0	10	0	5	16178	0	0	0	3	0	1	9110	0	0	0	0.0005	0	0.0002	0.9992	0	0	0	0.0008	0.0005	0.382865	1
SRR13616017_contig12	1844	A	24168	40	60	24130	20	0	9	0	9	0	14587	19	0	9	0	8	0	9543	1	0	0	0	1	0	0.9984	0.0008	0	0.0004	0	0.0004	0	0.0016	0.0008	0.000287183	1
SRR13616017_contig12	1845	A	25375	40	60	25353	21	1	0	0	0	0	16094	18	1	0	0	0	0	9259	3	0	0	0	0	0	0.9991	0.0008	0	0	0	0	0	0.0009	0.0008	0.0800413	1
SRR13616017_contig12	1846	A	25786	41	60	25774	12	0	0	0	0	0	16237	11	0	0	0	0	0	9537	1	0	0	0	0	0	0.9995	0.0005	0	0	0	0	0	0.0005	0.0005	0.0788161	1
SRR13616017_contig12	1847	T	24260	40	60	11	24249	0	0	0	0	0	3	16201	0	0	0	0	0	8	8048	0	0	0	0	0	0.0005	0.9995	0	0	0	0	0	0.0005	0.0005	0.0137547	1
SRR13616017_contig12	1848	C	24626	40	60	0	15	24609	2	0	0	0	0	13	15337	2	0	0	0	0	2	9272	0	0	0	0	0	0.0006	0.9993	0.0001	0	0	0	0.0007	0.0006	0.0823978	1
SRR13616017_contig12	1849	A	25769	41	60	25734	24	0	1	0	10	0	16285	22	0	0	0	10	0	9449	2	0	1	0	0	0	0.9986	0.0009	0	0	0	0.0004	0	0.0014	0.0013	0.00122392	1
SRR13616017_contig12	1850	A	25538	41	60	25526	10	1	1	0	0	0	15636	10	1	1	0	0	0	9890	0	0	0	0	0	0	0.9995	0.0004	0	0	0	0	0	0.0005	0.0004	0.0553419	1
SRR13616017_contig12	1851	T	25918	41	60	13	25889	16	0	0	0	0	3	15563	3	0	0	0	0	10	10326	13	0	0	0	0	0.0005	0.9989	0.0006	0	0	0	0	0.0011	0.0011	8.16074e-05	1
SRR13616017_contig12	1852	A	25591	41	60	25572	19	0	0	0	0	0	15829	18	0	0	0	0	0	9743	1	0	0	0	0	0	0.9993	0.0007	0	0	0	0	0	0.0007	0.0007	0.00672204	1
SRR13616017_contig12	1853	C	25547	42	60	13	21	25509	4	0	0	0	12	3	15007	1	0	0	0	1	18	10502	3	0	0	0	0.0005	0.0008	0.9985	0.0002	0	0	0	0.0015	0.0013	1.47254e-05	0.439966
SRR13616017_contig12	1854	T	25435	42	60	16	25417	0	2	1	0	0	3	14626	0	1	0	0	0	13	10791	0	1	1	0	0	0.0006	0.9993	0	0.0001	0	0	0	0.0007	0.0006	0.0104545	1	TGACCG:(0,1)
SRR13616017_contig12	1855	G	24215	41	60	4	11	4	24196	0	0	0	1	3	2	13596	0	0	0	3	8	2	10600	0	0	0	0.0002	0.0005	0.0002	0.9992	0	0	0	0.0008	0.0005	0.146256	1
SRR13616017_contig12	1856	A	20581	41	60	20544	29	3	5	0	0	0	8786	25	3	5	0	0	0	11758	4	0	0	0	0	0	0.9982	0.0014	0.0001	0.0002	0	0	0	0.0018	0.0014	3.23789e-07	0.00967416
SRR13616017_contig12	1857	G	23759	41	60	10	0	8	23741	0	0	0	4	0	4	13269	0	0	0	6	0	4	10472	0	0	0	0.0004	0	0.0003	0.9992	0	0	0	0.0008	0.0004	0.56663	1
SRR13616017_contig12	1858	T	22407	42	60	8	22367	30	2	0	0	0	2	12442	0	1	0	0	0	6	9925	30	1	0	0	0	0.0004	0.9982	0.0013	0.0001	0	0	0	0.0018	0.0013	7.98477e-09	0.000238569
SRR13616017_contig12	1859	C	21983	41	60	0	7	21974	2	0	0	0	0	4	12252	0	0	0	0	0	3	9722	2	0	0	0	0	0.0003	0.9996	0.0001	0	0	0	0.0004	0	0.28285	1
SRR13616017_contig12	1860	C	23997	43	60	0	8	23975	7	0	7	0	0	5	11326	4	0	7	0	0	3	12649	3	0	0	0	0	0.0003	0.9991	0.0003	0	0.0003	0	0.0009	0	0.0315712	1
SRR13616017_contig12	1861	T	23435	44	60	9	23416	3	0	0	7	0	1	11935	1	0	0	7	0	8	11481	2	0	0	0	0	0.0004	0.9992	0.0001	0	0	0.0003	0	0.0008	0	0.00502276	1
SRR13616017_contig12	1862	C	22149	44	60	6	9	22122	12	0	0	0	4	6	7532	8	0	0	0	2	3	14590	4	0	0	0	0.0003	0.0004	0.9988	0.0005	0	0	0	0.0012	0.0005	0.00515953	1
SRR13616017_contig12	1863	T	29589	49	60	17	29517	21	0	0	34	0	0	9117	5	0	0	6	0	17	20400	16	0	0	28	0	0.0006	0.9976	0.0007	0	0	0.0011	0	0.0024	0.0024	0.0124511	1
SRR13616017_contig12	1864	T	30678	49	60	21	30653	4	0	0	0	0	3	8472	0	0	0	0	0	18	22181	4	0	0	0	0	0.0007	0.9992	0.0001	0	0	0	0	0.0008	0.0007	0.18283	1
SRR13616017_contig12	1865	T	31481	49	60	16	31464	1	0	0	0	0	2	8394	1	0	0	0	0	14	23070	0	0	0	0	0	0.0005	0.9995	0	0	0	0	0	0.0005	0.0005	0.111204	1
SRR13616017_contig12	1866	A	30941	48	60	30930	9	1	1	0	0	0	8095	5	0	0	0	0	0	22835	4	1	1	0	0	0	0.9996	0.0003	0	0	0	0	0	0.0004	0	0.192752	1
SRR13616017_contig12	1867	T	30877	48	60	14	30845	3	0	0	15	0	0	7765	0	0	0	0	0	14	23080	3	0	0	15	0	0.0005	0.999	0.0001	0	0	0.0005	0	0.001	0.0009	0.0130833	1
SRR13616017_contig12	1868	G	29613	48	60	12	0	3	29583	0	15	0	5	0	0	7607	0	0	0	7	0	3	21976	0	15	0	0.0004	0	0.0001	0.999	0	0.0005	0	0.001	0.0009	0.0496606	1
SRR13616017_contig12	1869	C	30171	47	60	0	17	30133	6	0	15	0	0	1	7423	0	0	0	0	0	16	22710	6	0	15	0	0	0.0006	0.9987	0.0002	0	0.0005	0	0.0013	0.0011	0.0179066	1
SRR13616017_contig12	1870	A	30557	48	60	30524	14	0	4	0	15	0	7599	4	0	0	0	0	0	22925	10	0	4	0	15	0	0.9989	0.0005	0	0.0001	0	0.0005	0	0.0011	0.0009	0.0937555	1
SRR13616017_contig12	1871	T	29825	48	60	16	29767	0	0	0	42	0	2	7701	0	0	0	5	0	14	22066	0	0	0	37	0	0.0005	0.9981	0	0	0	0.0014	0	0.0019	0.0019	0.0562478	1
SRR13616017_contig12	1872	T	30364	47	60	21	30322	5	1	0	15	0	1	7265	3	0	0	0	0	20	23057	2	1	0	15	0	0.0007	0.9986	0.0002	0	0	0.0005	0	0.0014	0.0012	0.0120069	1
SRR13616017_contig12	1873	T	31037	47	60	14	31007	1	0	0	15	0	0	7451	1	0	0	0	0	14	23556	0	0	0	15	0	0.0005	0.999	0	0	0	0.0005	0	0.001	0.0009	0.0063204	1
SRR13616017_contig12	1874	G	29747	47	60	16	15	7	29709	0	0	0	5	0	3	7305	0	0	0	11	15	4	22404	0	0	0	0.0005	0.0005	0.0002	0.9987	0	0	0	0.0013	0.001	0.0883247	1
SRR13616017_contig12	1875	C	30677	47	60	0	22	30653	2	0	0	0	0	2	7134	0	0	0	0	0	20	23519	2	0	0	0	0	0.0007	0.9992	0.0001	0	0	0	0.0008	0.0007	0.214005	1
SRR13616017_contig12	1876	A	30889	47	60	30865	8	0	16	0	0	0	7297	5	0	1	0	0	0	23568	3	0	15	0	0	0	0.9992	0.0003	0	0.0005	0	0	0	0.0008	0.0005	0.00922342	1
SRR13616017_contig12	1877	T	26724	47	60	11	26709	2	2	0	0	0	0	7324	1	0	0	0	0	11	19385	1	2	0	0	0	0.0004	0.9994	0.0001	0.0001	0	0	0	0.0006	0.0004	0.143284	1
SRR13616017_contig12	1878	C	31715	47	60	0	48	31659	8	0	0	0	0	15	7327	0	0	0	0	0	33	24332	8	0	0	0	0	0.0015	0.9982	0.0003	0	0	0	0.0018	0.0015	0.123636	1
SRR13616017_contig12	1879	A	31843	47	60	31835	6	0	2	0	0	0	7247	3	0	0	0	0	0	24588	3	0	2	0	0	0	0.9997	0.0002	0	0.0001	0	0	0	0.0003	0	0.21011	1
SRR13616017_contig12	1880	G	31200	47	60	10	0	3	31187	0	0	0	2	0	0	7032	0	0	0	8	0	3	24155	0	0	0	0.0003	0	0.0001	0.9996	0	0	0	0.0004	0.0003	0.634303	1
SRR13616017_contig12	1881	A	31790	46	60	31775	6	0	9	0	0	0	6580	5	0	1	0	0	0	25195	1	0	8	0	0	0	0.9995	0.0002	0	0.0003	0	0	0	0.0005	0	0.000602288	1
SRR13616017_contig12	1882	G	31144	46	60	13	2	3	31126	0	0	0	3	0	1	7029	0	0	0	10	2	2	24097	0	0	0	0.0004	0.0001	0.0001	0.9994	0	0	0	0.0006	0.0004	0.853397	1
SRR13616017_contig12	1883	G	28714	46	60	18	0	7	28689	0	0	0	5	0	3	6765	0	0	0	13	0	4	21924	0	0	0	0.0006	0	0.0002	0.9991	0	0	0	0.0009	0.0006	0.44525	1
SRR13616017_contig12	1884	C	31920	46	60	0	60	31854	6	0	0	0	0	13	6871	0	0	0	0	0	47	24983	6	0	0	0	0	0.0019	0.9979	0.0002	0	0	0	0.0021	0.0019	0.438142	1
SRR13616017_contig12	1885	T	30236	45	60	42	30193	1	0	0	0	0	1	6396	0	0	0	0	0	41	23797	1	0	0	0	0	0.0014	0.9986	0	0	0	0	0	0.0014	0.0014	0.0102663	1
SRR13616017_contig12	1886	G	30952	45	60	21	4	20	30907	0	0	0	6	0	5	6367	0	0	0	15	4	15	24540	0	0	0	0.0007	0.0001	0.0006	0.9985	0	0	0	0.0015	0.0013	0.554103	1
SRR13616017_contig12	1887	C	29683	44	60	0	22	29657	4	0	0	0	0	9	5693	0	0	0	0	0	13	23964	4	0	0	0	0	0.0007	0.9991	0.0001	0	0	0	0.0009	0.0007	0.0220442	1
SRR13616017_contig12	1888	T	26744	45	60	18	26722	3	1	0	0	0	0	6303	1	0	0	0	0	18	20419	2	1	0	0	0	0.0007	0.9992	0.0001	0	0	0	0	0.0008	0.0007	0.110535	1
SRR13616017_contig12	1889	C	29139	44	60	0	11	29125	3	0	0	0	0	2	5918	0	0	0	0	0	9	23207	3	0	0	0	0	0.0004	0.9995	0.0001	0	0	0	0.0005	0.0004	0.671661	1
SRR13616017_contig12	1890	G	31192	43	60	10	0	3	31179	0	0	0	1	0	1	5620	0	0	0	9	0	2	25559	0	0	0	0.0003	0	0.0001	0.9996	0	0	0	0.0004	0.0003	0.633922	1
SRR13616017_contig12	1891	T	31962	43	60	31	31927	4	0	0	0	0	2	5219	3	0	0	0	0	29	26708	1	0	0	0	0	0.001	0.9989	0.0001	0	0	0	0	0.0011	0.001	0.00215059	1
SRR13616017_contig12	1892	G	31373	44	60	14	0	1	31358	0	0	0	1	0	1	5701	0	0	0	13	0	0	25657	0	0	0	0.0004	0	0	0.9995	0	0	0	0.0005	0.0004	0.0593834	1
SRR13616017_contig12	1893	T	32118	43	60	33	32084	1	0	0	0	0	2	5305	1	0	0	0	0	31	26779	0	0	0	0	0	0.001	0.9989	0	0	0	0	0	0.0011	0.001	0.0215727	1
SRR13616017_contig12	1894	T	32453	43	60	34	32418	1	0	0	0	0	1	5630	0	0	0	0	0	33	26788	1	0	0	0	0	0.001	0.9989	0	0	0	0	0	0.0011	0.001	0.0765877	1
SRR13616017_contig12	1895	G	31314	43	60	15	16	11	31272	0	0	0	4	9	0	5811	0	0	0	11	7	11	25461	0	0	0	0.0005	0.0005	0.0004	0.9987	0	0	0	0.0013	0.0013	0.000410428	1
SRR13616017_contig12	1896	T	32707	43	60	29	32675	3	0	0	0	0	2	5506	1	0	0	0	0	27	27169	2	0	0	0	0	0.0009	0.999	0.0001	0	0	0	0	0.001	0.0009	0.268177	1
SRR13616017_contig12	1897	A	29329	43	60	29318	6	0	5	0	0	0	5758	4	0	0	0	0	0	23560	2	0	5	0	0	0	0.9996	0.0002	0	0.0002	0	0	0	0.0004	0	0.00812185	1
SRR13616017_contig12	1898	C	31300	43	60	0	21	31270	9	0	0	0	0	7	5488	0	0	0	0	0	14	25782	9	0	0	0	0	0.0007	0.999	0.0003	0	0	0	0.001	0.0007	0.0630131	1
SRR13616017_contig12	1899	G	31093	43	60	13	18	5	31057	0	0	0	3	3	2	5507	0	0	0	10	15	3	25550	0	0	0	0.0004	0.0006	0.0002	0.9988	0	0	0	0.0012	0.001	0.579247	1
SRR13616017_contig12	1900	A	32087	42	60	32072	15	0	0	0	0	0	4982	8	0	0	0	0	0	27090	7	0	0	0	0	0	0.9995	0.0005	0	0	0	0	0	0.0005	0.0005	0.000231009	1
SRR13616017_contig12	1901	T	25728	43	60	21	25696	10	1	0	0	0	0	5496	1	0	0	0	0	21	20200	9	1	0	0	0	0.0008	0.9988	0.0004	0	0	0	0	0.0012	0.0012	0.08015	1
SRR13616017_contig12	1902	C	30794	43	60	1	39	30747	7	0	0	0	0	1	5583	0	0	0	0	1	38	25164	7	0	0	0	0	0.0013	0.9985	0.0002	0	0	0	0.0015	0.0013	0.0429611	1
SRR13616017_contig12	1903	A	32518	43	60	32494	17	0	7	0	0	0	5789	11	0	0	0	0	0	26705	6	0	7	0	0	0	0.9993	0.0005	0	0.0002	0	0	0	0.0007	0.0005	1.36285e-06	0.0407193
SRR13616017_contig12	1904	A	32408	43	60	32401	6	1	0	0	0	0	5833	4	0	0	0	0	0	26568	2	1	0	0	0	0	0.9998	0.0002	0	0	0	0	0	0.0002	0	0.00729862	1
SRR13616017_contig12	1905	T	32054	41	60	30	32021	1	0	0	2	0	0	5138	0	0	0	0	0	30	26883	1	0	0	2	0	0.0009	0.999	0	0	0	0.0001	0	0.001	0.0009	0.0976412	1
SRR13616017_contig12	1906	T	31949	41	60	26	31922	0	1	0	0	0	2	5137	0	0	0	0	0	24	26785	0	1	0	0	0	0.0008	0.9992	0	0	0	0	0	0.0008	0.0008	0.46076	1
SRR13616017_contig12	1907	T	32068	41	60	21	32047	0	0	0	0	0	0	5146	0	0	0	0	0	21	26901	0	0	0	0	0	0.0007	0.9993	0	0	0	0	0	0.0007	0.0007	0.087859	1
SRR13616017_contig12	1908	T	28874	41	60	27	28836	11	0	0	0	0	2	5062	0	0	0	0	0	25	23774	11	0	0	0	0	0.0009	0.9987	0.0004	0	0	0	0	0.0013	0.0013	0.118788	1
SRR13616017_contig12	1909	C	30317	41	60	2	50	30262	3	0	0	0	0	4	4963	0	0	0	0	2	46	25299	3	0	0	0	0.0001	0.0016	0.9982	0.0001	0	0	0	0.0018	0.0016	0.314212	1
SRR13616017_contig12	1910	T	26540	41	60	100	25987	453	0	0	0	0	0	5236	0	0	0	0	0	100	20751	453	0	0	0	0	0.0038	0.9792	0.0171	0	0	0	0	0.0208	0.0208	7.22187e-31	2.15775e-26
SRR13616017_contig12	1911	C	26120	41	60	4	17	26097	2	0	0	0	0	0	4861	0	0	0	0	4	17	21236	2	0	0	0	0.0002	0.0007	0.9991	0.0001	0	0	0	0.0009	0.0007	0.153474	1
SRR13616017_contig12	1912	C	25539	41	60	1	85	25446	7	0	0	0	0	4	4835	0	0	0	0	1	81	20611	7	0	0	0	0	0.0033	0.9964	0.0003	0	0	0	0.0036	0.0033	0.00433641	1
SRR13616017_contig12	1913	C	26554	41	60	1	24	26523	6	0	0	0	0	2	4760	0	0	0	0	1	22	21763	6	0	0	0	0	0.0009	0.9988	0.0002	0	0	0	0.0012	0.0009	0.386145	1
SRR13616017_contig12	1914	G	25778	39	60	52	0	2	25724	0	0	0	6	0	0	3936	0	0	0	46	0	2	21788	0	0	0	0.002	0	0.0001	0.9979	0	0	0	0.0021	0.002	0.628701	1
SRR13616017_contig12	1915	C	27733	40	60	0	11	27714	8	0	0	0	0	1	4119	0	0	0	0	0	10	23595	8	0	0	0	0	0.0004	0.9993	0.0003	0	0	0	0.0007	0.0004	0.430456	1
SRR13616017_contig12	1916	A	25886	40	60	25772	35	13	66	0	0	0	4066	3	0	3	0	0	0	21706	32	13	63	0	0	0	0.9956	0.0014	0.0005	0.0025	0	0	0	0.0044	0.0044	0.0181422	1
SRR13616017_contig12	1917	C	25869	40	60	1	12	25852	4	0	0	0	0	2	4058	1	0	0	0	1	10	21794	3	0	0	0	0	0.0005	0.9993	0.0002	0	0	0	0.0007	0.0005	0.92839	1
SRR13616017_contig12	1918	T	19669	40	60	19	19645	3	2	0	0	0	0	4196	0	1	0	0	0	19	15449	3	1	0	0	0	0.001	0.9988	0.0002	0.0001	0	0	0	0.0012	0.001	0.0734495	1
SRR13616017_contig12	1919	C	26645	40	60	10	22	26610	3	0	0	0	0	9	4372	0	0	0	0	10	13	22238	3	0	0	0	0.0004	0.0008	0.9987	0.0001	0	0	0	0.0013	0.0012	0.00689626	1
SRR13616017_contig12	1920	T	25222	40	60	34	25177	6	5	0	0	0	1	4475	1	2	0	0	0	33	20702	5	3	0	0	0	0.0013	0.9982	0.0002	0.0002	0	0	0	0.0018	0.0013	0.0780712	1
SRR13616017_contig12	1921	T	27173	40	60	20	27133	20	0	0	0	0	3	4350	5	0	0	0	0	17	22783	15	0	0	0	0	0.0007	0.9985	0.0007	0	0	0	0	0.0015	0.0015	0.546183	1
SRR13616017_contig12	1922	G	26693	40	60	11	1	4	26677	0	0	0	0	0	0	4404	0	0	0	11	1	4	22273	0	0	0	0.0004	0	0.0001	0.9994	0	0	0	0.0006	0.0004	0.36713	1
SRR13616017_contig12	1923	A	26229	39	60	26219	7	2	1	0	0	0	3463	3	1	0	0	0	0	22756	4	1	1	0	0	0	0.9996	0.0003	0.0001	0	0	0	0	0.0004	0	0.0486836	1
SRR13616017_contig12	1924	A	24666	39	60	24654	9	3	0	0	0	0	4223	3	2	0	0	0	0	20431	6	1	0	0	0	0	0.9995	0.0004	0.0001	0	0	0	0	0.0005	0	0.0326336	1
SRR13616017_contig12	1925	A	24797	39	60	24783	11	2	1	0	0	0	3980	3	0	0	0	0	0	20803	8	2	1	0	0	0	0.9994	0.0004	0.0001	0	0	0	0	0.0006	0.0004	0.659486	1
SRR13616017_contig12	1926	C	25874	39	60	0	20	25851	3	0	0	0	0	3	4005	1	0	0	0	0	17	21846	2	0	0	0	0	0.0008	0.9991	0.0001	0	0	0	0.0009	0.0008	0.693185	1
SRR13616017_contig12	1927	T	25962	38	60	32	25908	6	5	0	11	0	1	3661	0	0	0	0	0	31	22247	6	5	0	11	0	0.0012	0.9979	0.0002	0.0002	0	0.0004	0	0.0021	0.0017	0.146215	1
SRR13616017_contig12	1928	G	25070	38	60	31	0	11	25017	0	11	0	5	0	4	3519	0	0	0	26	0	7	21498	0	11	0	0.0012	0	0.0004	0.9979	0	0.0004	0	0.0021	0.0021	0.092432	1
SRR13616017_contig12	1929	C	23138	38	60	0	10	23124	4	0	0	0	0	2	3413	0	0	0	0	0	8	19711	4	0	0	0	0	0.0004	0.9994	0.0002	0	0	0	0.0006	0.0004	0.634162	1
SRR13616017_contig12	1930	T	16943	37	60	63	16720	147	13	0	0	0	2	3793	0	0	0	0	0	61	12927	147	13	0	0	0	0.0037	0.9868	0.0087	0.0008	0	0	0	0.0132	0.0132	4.90506e-13	1.46553e-08
SRR13616017_contig12	1931	C	22985	38	60	6	23	22945	11	0	0	0	0	3	3885	1	0	0	0	6	20	19060	10	0	0	0	0.0003	0.001	0.9983	0.0005	0	0	0	0.0017	0.0015	0.582898	1
SRR13616017_contig12	1932	A	24108	38	60	24012	15	0	35	0	46	0	4145	9	0	0	0	5	0	19867	6	0	35	0	41	0	0.996	0.0006	0	0.0015	0	0.0019	0	0.004	0.004	3.97529e-06	0.118774
SRR13616017_contig12	1933	A	22788	38	60	22724	16	1	1	0	46	0	4192	13	0	0	0	5	0	18532	3	1	1	0	41	0	0.9972	0.0007	0	0	0	0.002	0	0.0028	0.0027	6.13446e-09	0.000183285
SRR13616017_contig12	1934	A	23668	38	60	23660	6	2	0	0	0	0	4145	3	0	0	0	0	0	19515	3	2	0	0	0	0	0.9997	0.0003	0.0001	0	0	0	0	0.0003	0	0.0905675	1
SRR13616017_contig12	1935	A	24163	38	60	24147	13	1	2	0	0	0	4097	12	1	0	0	0	0	20050	1	0	2	0	0	0	0.9993	0.0005	0	0.0001	0	0	0	0.0007	0.0005	1.97586e-12	5.90348e-08
SRR13616017_contig12	1936	T	23982	38	60	15	23966	0	1	0	0	0	0	4031	0	0	0	0	0	15	19935	0	1	0	0	0	0.0006	0.9993	0	0	0	0	0	0.0007	0.0006	0.198406	1
SRR13616017_contig12	1937	T	20389	37	60	13	20375	1	0	0	0	0	1	3973	0	0	0	0	0	12	16402	1	0	0	0	0	0.0006	0.9993	0	0	0	0	0	0.0007	0.0006	0.497507	1
SRR13616017_contig12	1938	C	22758	38	60	0	12	22725	6	0	15	0	0	0	3763	0	0	0	0	0	12	18962	6	0	15	0	0	0.0005	0.9985	0.0003	0	0.0007	0	0.0015	0.0012	0.0878292	1
SRR13616017_contig12	1939	T	23890	38	60	25	23860	1	4	0	0	0	0	4028	0	0	0	0	0	25	19832	1	4	0	0	0	0.001	0.9987	0	0.0002	0	0	0	0.0013	0.001	0.107236	1
SRR13616017_contig12	1940	G	23165	38	60	8	1	4	23152	0	0	0	2	0	1	3842	0	0	0	6	1	3	19310	0	0	0	0.0003	0	0.0002	0.9994	0	0	0	0.0006	0	0.846803	1
SRR13616017_contig12	1941	T	23390	37	60	19	23371	0	0	0	0	0	1	3429	0	0	0	0	0	18	19942	0	0	0	0	0	0.0008	0.9992	0	0	0	0	0	0.0008	0.0008	0.404004	1
SRR13616017_contig12	1942	G	22122	37	60	8	1	2	22111	0	0	0	0	0	0	3531	0	0	0	8	1	2	18580	0	0	0	0.0004	0	0.0001	0.9995	0	0	0	0.0005	0	0.553882	1
SRR13616017_contig12	1943	C	21748	37	60	1	57	21685	5	0	0	0	0	5	3305	0	0	0	0	1	52	18380	5	0	0	0	0	0.0026	0.9971	0.0002	0	0	0	0.0029	0.0026	0.403935	1
SRR13616017_contig12	1944	G	21818	37	60	29	8	1	21780	0	0	0	5	1	0	3427	0	0	0	24	7	1	18353	0	0	0	0.0013	0.0004	0	0.9983	0	0	0	0.0017	0.0013	0.96012	1
SRR13616017_contig12	1945	T	23221	37	60	39	23163	19	0	0	0	0	0	3187	16	0	0	0	0	39	19976	3	0	0	0	0	0.0017	0.9975	0.0008	0	0	0	0	0.0025	0.0025	2.72404e-19	8.13889e-15
SRR13616017_contig12	1946	G	22705	37	60	6	11	2	22686	0	0	0	0	0	0	3871	0	0	0	6	11	2	18815	0	0	0	0.0003	0.0005	0.0001	0.9992	0	0	0	0.0008	0.0005	0.271528	1
SRR13616017_contig12	1947	T	22790	37	60	21	22750	10	2	0	7	0	2	3725	0	1	0	0	0	19	19025	10	1	0	7	0	0.0009	0.9982	0.0004	0.0001	0	0.0003	0	0.0018	0.0014	0.222699	1
SRR13616017_contig12	1948	T	22157	37	60	18	22129	1	9	0	0	0	2	3875	0	0	0	0	0	16	18254	1	9	0	0	0	0.0008	0.9987	0	0.0004	0	0	0	0.0013	0.0008	0.451884	1
SRR13616017_contig12	1949	T	21996	37	60	26	21968	2	0	0	0	0	2	3980	1	0	0	0	0	24	17988	1	0	0	0	0	0.0012	0.9987	0.0001	0	0	0	0	0.0013	0.0012	0.194448	1
SRR13616017_contig12	1950	T	21325	37	60	29	21295	1	0	0	0	0	1	3803	0	0	0	0	0	28	17492	1	0	0	0	0	0.0014	0.9986	0	0	0	0	0	0.0014	0.0014	0.115299	1
SRR13616017_contig12	1951	A	22512	37	60	22497	15	0	0	0	0	0	4260	7	0	0	0	0	0	18237	8	0	0	0	0	0	0.9993	0.0007	0	0	0	0	0	0.0007	0.0007	0.0159598	1
SRR13616017_contig12	1952	C	22884	37	60	0	14	22862	8	0	0	0	0	3	4109	1	0	0	0	0	11	18753	7	0	0	0	0	0.0006	0.999	0.0003	0	0	0	0.001	0.0006	0.871129	1
SRR13616017_contig12	1953	A	22742	37	60	22722	14	0	6	0	0	0	4053	8	0	2	0	0	0	18669	6	0	4	0	0	0	0.9991	0.0006	0	0.0003	0	0	0	0.0009	0.0006	0.00038795	1
SRR13616017_contig12	1954	G	20121	37	60	13	12	0	20096	0	0	0	4	1	0	4106	0	0	0	9	11	0	15990	0	0	0	0.0006	0.0006	0	0.9988	0	0	0	0.0012	0.0012	0.380037	1
SRR13616017_contig12	1955	A	20678	37	60	20644	15	0	19	0	0	0	3470	4	0	0	0	0	0	17174	11	0	19	0	0	0	0.9984	0.0007	0	0.0009	0	0	0	0.0016	0.0016	0.0870616	1
SRR13616017_contig12	1956	A	21827	37	60	21813	11	0	3	0	0	0	3850	2	0	0	0	0	0	17963	9	0	3	0	0	0	0.9994	0.0005	0	0.0001	0	0	0	0.0006	0.0005	0.724292	1
SRR13616017_contig12	1957	G	20425	37	60	74	7	4	20340	0	0	0	5	2	2	4018	0	0	0	69	5	2	16322	0	0	0	0.0036	0.0003	0.0002	0.9958	0	0	0	0.0042	0.0036	0.0145291	1
SRR13616017_contig12	1958	G	18260	36	60	180	0	21	18059	0	0	0	6	0	2	3690	0	0	0	174	0	19	14369	0	0	0	0.0099	0	0.0012	0.989	0	0	0	0.011	0.011	4.65613e-08	0.00139116
SRR13616017_contig12	1959	C	17296	36	60	7	21	17267	1	0	0	0	0	5	3633	0	0	0	0	7	16	13634	1	0	0	0	0.0004	0.0012	0.9983	0.0001	0	0	0	0.0017	0.0012	0.526308	1
SRR13616017_contig12	1960	C	17424	37	60	2	5	17388	29	0	0	0	0	0	4194	0	0	0	0	2	5	13194	29	0	0	0	0.0001	0.0003	0.9979	0.0017	0	0	0	0.0021	0.0017	0.009588	1
SRR13616017_contig12	1961	G	16402	37	60	190	20	74	16118	0	0	0	3	1	1	3921	0	0	0	187	19	73	12197	0	0	0	0.0116	0.0012	0.0045	0.9827	0	0	0	0.0173	0.0173	7.52483e-17	2.24827e-12
SRR13616017_contig12	1962	C	13707	37	60	33	135	13436	103	0	0	0	0	1	4004	0	0	0	0	33	134	9432	103	0	0	0	0.0024	0.0098	0.9802	0.0075	0	0	0	0.0198	0.0198	5.82154e-24	1.73936e-19
SRR13616017_contig12	1963	T	8429	38	60	284	7691	285	156	0	13	0	0	4227	4	0	0	0	0	284	3464	281	156	0	13	0	0.0337	0.9124	0.0338	0.0185	0	0.0015	0	0.0876	0.0876	2.29803e-171	6.86606e-167
SRR13616017_contig12	1964	A	7445	38	60	7343	12	8	69	0	13	0	4338	2	0	0	0	0	0	3005	10	8	69	0	13	0	0.9863	0.0016	0.0011	0.0093	0	0.0017	0	0.0137	0.0126	1.83705e-28	5.48873e-24
SRR13616017_contig12	1965	T	7353	38	60	6	7347	0	0	0	0	0	1	4391	0	0	0	0	0	5	2956	0	0	0	0	0	0.0008	0.9992	0	0	0	0	0	0.0008	0	0.0826832	1
SRR13616017_contig12	1966	A	7353	38	60	7344	9	0	0	0	0	0	4541	9	0	0	0	0	0	2803	0	0	0	0	0	0	0.9988	0.0012	0	0	0	0	0	0.0012	0	0.0441434	1
SRR13616017_contig12	1967	A	7062	38	60	7050	12	0	0	0	0	0	4488	11	0	0	0	0	0	2562	1	0	0	0	0	0	0.9983	0.0017	0	0	0	0	0	0.0017	0.0017	0.0862458	1
SRR13616017_contig12	1968	C	7299	38	60	0	9	7290	0	0	0	0	0	7	4523	0	0	0	0	0	2	2767	0	0	0	0	0	0.0012	0.9988	0	0	0	0	0.0012	0	0.529691	1
SRR13616017_contig12	1969	A	7542	38	60	7530	11	0	1	0	0	0	4793	10	0	0	0	0	0	2737	1	0	1	0	0	0	0.9984	0.0015	0	0.0001	0	0	0	0.0016	0.0015	0.0712812	1
SRR13616017_contig12	1970	A	7618	38	60	7610	8	0	0	0	0	0	4684	8	0	0	0	0	0	2926	0	0	0	0	0	0	0.9989	0.0011	0	0	0	0	0	0.0011	0	0.0613289	1
SRR13616017_contig12	1971	T	7506	38	60	11	7491	4	0	0	0	0	2	4572	0	0	0	0	0	9	2919	4	0	0	0	0	0.0015	0.998	0.0005	0	0	0	0	0.002	0.0015	0.000637298	1
SRR13616017_contig12	1972	A	7651	38	60	7631	11	0	0	0	9	0	4961	11	0	0	0	5	0	2670	0	0	0	0	4	0	0.9974	0.0014	0	0	0	0.0012	0	0.0026	0.0014	0.0434559	1
SRR13616017_contig12	1973	C	7373	38	60	0	4	7358	2	0	9	0	0	1	4656	1	0	5	0	0	3	2702	1	0	4	0	0	0.0005	0.998	0.0003	0	0.0012	0	0.002	0	0.40727	1
SRR13616017_contig12	1974	T	7769	39	60	5	7756	8	0	0	0	0	0	4932	0	0	0	0	0	5	2824	8	0	0	0	0	0.0006	0.9983	0.001	0	0	0	0	0.0017	0	1.21412e-05	0.362755
SRR13616017_contig12	1975	A	7658	39	60	7655	3	0	0	0	0	0	4725	3	0	0	0	0	0	2930	0	0	0	0	0	0	0.9996	0.0004	0	0	0	0	0	0.0004	0	0.441478	1
SRR13616017_contig12	1976	G	7021	39	60	0	0	2	7019	0	0	0	0	0	2	4348	0	0	0	0	0	0	2671	0	0	0	0	0	0.0003	0.9997	0	0	0	0.0003	0	0.703953	1
SRR13616017_contig12	1977	A	6885	39	60	6878	6	0	1	0	0	0	4188	6	0	1	0	0	0	2690	0	0	0	0	0	0	0.999	0.0009	0	0.0001	0	0	0	0.001	0	0.105756	1
SRR13616017_contig12	1978	T	7331	39	60	7	7316	8	0	0	0	0	2	4742	0	0	0	0	0	5	2574	8	0	0	0	0	0.001	0.998	0.0011	0	0	0	0	0.002	0	8.65523e-05	1
SRR13616017_contig12	1979	G	7026	39	60	2	0	2	7022	0	0	0	1	0	2	4657	0	0	0	1	0	0	2365	0	0	0	0.0003	0	0.0003	0.9994	0	0	0	0.0006	0	0.534145	1
SRR13616017_contig12	1980	G	6307	39	60	5	0	1	6301	0	0	0	4	0	1	3975	0	0	0	1	0	0	2326	0	0	0	0.0008	0	0.0002	0.999	0	0	0	0.001	0	0.549167	1
SRR13616017_contig12	1981	A	6552	39	60	6459	10	35	48	0	0	0	4181	9	0	0	0	0	0	2278	1	35	48	0	0	0	0.9858	0.0015	0.0053	0.0073	0	0	0	0.0142	0.0142	1.03059e-32	3.07918e-28
SRR13616017_contig12	1982	A	6957	39	60	6927	16	0	14	0	0	0	5005	16	0	0	0	0	0	1922	0	0	14	0	0	0	0.9957	0.0023	0	0.002	0	0	0	0.0043	0.0043	5.90196e-10	1.76339e-05
SRR13616017_contig12	1983	T	6884	39	60	4	6880	0	0	0	0	0	2	5050	0	0	0	0	0	2	1830	0	0	0	0	0	0.0006	0.9994	0	0	0	0	0	0.0006	0	0.622104	1
SRR13616017_contig12	1984	T	6804	39	60	1	6803	0	0	0	0	0	1	4987	0	0	0	0	0	0	1816	0	0	0	0	0	0.0001	0.9999	0	0	0	0	0	0.0001	0	1	1
SRR13616017_contig12	1985	T	6809	39	60	1	6808	0	0	0	0	0	1	5236	0	0	0	0	0	0	1572	0	0	0	0	0	0.0001	0.9999	0	0	0	0	0	0.0001	0	1	1
SRR13616017_contig12	1986	C	6941	39	60	1	1	6937	2	0	0	0	0	1	5069	0	0	0	0	1	0	1868	2	0	0	0	0.0001	0.0001	0.9994	0.0003	0	0	0	0.0006	0	0.0367152	1
SRR13616017_contig12	1987	A	7109	39	60	7097	10	0	2	0	0	0	5265	10	0	2	0	0	0	1832	0	0	0	0	0	0	0.9983	0.0014	0	0.0003	0	0	0	0.0017	0.0014	0.124118	1
SRR13616017_contig12	1988	C	7028	39	60	0	6	7021	1	0	0	0	0	5	5134	1	0	0	0	0	1	1887	0	0	0	0	0	0.0009	0.999	0.0001	0	0	0	0.001	0	0.709839	1
SRR13616017_contig12	1989	A	6965	39	60	6954	9	1	1	1	0	0	4936	8	1	1	0	0	0	2018	1	0	0	1	0	0	0.9984	0.0013	0.0001	0.0001	0.0001	0	0	0.0017	0	0.323383	1	ATG:(0,1)
SRR13616017_contig12	1990	G	6856	39	60	3	1	2	6850	0	0	0	2	0	1	4983	0	0	0	1	1	1	1867	0	0	0	0.0004	0.0001	0.0003	0.9991	0	0	0	0.0009	0	0.355533	1
SRR13616017_contig12	1991	T	6992	39	60	0	6990	0	2	0	0	0	0	5003	0	2	0	0	0	0	1987	0	0	0	0	0	0	0.9997	0	0.0003	0	0	0	0.0003	0	0.914634	1
SRR13616017_contig12	1992	A	7432	39	60	7418	14	0	0	0	0	0	5431	14	0	0	0	0	0	1987	0	0	0	0	0	0	0.9981	0.0019	0	0	0	0	0	0.0019	0.0019	0.0499723	1
SRR13616017_contig12	1993	T	7352	39	60	2	7350	0	0	0	0	0	1	5393	0	0	0	0	0	1	1957	0	0	0	0	0	0.0003	0.9997	0	0	0	0	0	0.0003	0	1	1
SRR13616017_contig12	1994	T	6944	39	60	2	6941	0	0	0	1	0	1	5265	0	0	0	0	0	1	1676	0	0	0	1	0	0.0003	0.9996	0	0	0	0.0001	0	0.0004	0	0.144569	1
SRR13616017_contig12	1995	C	6639	39	60	0	6	6630	1	0	2	0	0	4	4668	1	0	1	0	0	2	1962	0	0	1	0	0	0.0009	0.9986	0.0002	0	0.0003	0	0.0014	0	0.835023	1
SRR13616017_contig12	1996	A	6993	39	60	6985	7	0	0	0	1	0	5040	6	0	0	0	1	0	1945	1	0	0	0	0	0	0.9989	0.001	0	0	0	0.0001	0	0.0011	0	0.598749	1
SRR13616017_contig12	1997	C	7203	39	60	0	2	7201	0	0	0	0	0	1	5103	0	0	0	0	0	1	2098	0	0	0	0	0	0.0003	0.9997	0	0	0	0	0.0003	0	1	1
[truncated: 27,906 more rows]

## Sheet: Polymorphic_site_profiles
Wang et al. dataset
Nucleotide variant profiles of polymorphic sites
CHR	POS	REF	DEP	BASEQ	MAPQ	A	T	C	G	INS	DEL	N	f_A	f_T	f_C	f_G	f_INS	f_DEL	f_N	r_A	r_T	r_C	r_G	r_INS	r_DEL	r_N	rel_A	rel_T	rel_C	rel_G	rel_INS	rel_DEL	rel_N	rel_MINORS	rel_supported_MINORS	P_SB	correctedP_SB	INS_TYPES:(f,r)
SRR13616017_contig12	306	T	8259	37	60	11	7646	583	19	0	0	0	0	2872	1	0	0	0	0	11	4774	582	19	0	0	0	0.0013	0.9258	0.0706	0.0023	0	0	0	0.0742	0.0742	1.5701e-75	4.69114e-71
SRR13616017_contig12	686	A	12694	40	60	11959	10	1	0	0	724	0	7077	10	1	0	0	337	0	4882	0	0	0	0	387	0	0.9421	0.0008	0.0001	0	0	0.057	0	0.0579	0.0578	2.15871e-11	6.4498e-07
SRR13616017_contig12	687	A	12431	39	60	11696	11	1	0	0	723	0	6888	10	1	0	0	336	0	4808	1	0	0	0	387	0	0.9409	0.0009	0.0001	0	0	0.0582	0	0.0591	0.059	1.49009e-10	4.45208e-06
SRR13616017_contig12	688	G	12195	39	60	7	0	2	11463	0	723	0	4	0	2	6922	0	336	0	3	0	0	4541	0	387	0	0.0006	0	0.0002	0.94	0	0.0593	0	0.06	0.0593	4.13661e-12	1.23594e-07
SRR13616017_contig12	689	T	11429	39	60	10	10694	2	0	0	723	0	1	6761	0	0	0	336	0	9	3933	2	0	0	387	0	0.0009	0.9357	0.0002	0	0	0.0633	0	0.0643	0.0641	1.40269e-20	4.19097e-16
SRR13616017_contig12	690	C	12425	39	60	0	10	11688	3	0	724	0	0	5	7017	2	0	336	0	0	5	4671	1	0	388	0	0	0.0008	0.9407	0.0002	0	0.0583	0	0.0593	0.0591	1.97161e-11	5.89079e-07
SRR13616017_contig12	691	A	13513	40	60	12777	11	0	1	0	724	0	8001	10	0	1	0	336	0	4776	1	0	0	0	388	0	0.9455	0.0008	0	0.0001	0	0.0536	0	0.0545	0.0544	2.03055e-17	6.06689e-13
SRR13616017_contig12	692	T	13458	40	60	2	12732	0	0	0	724	0	1	7793	0	0	0	336	0	1	4939	0	0	0	388	0	0.0001	0.9461	0	0	0	0.0538	0	0.0539	0.0538	2.28005e-14	6.81233e-10
SRR13616017_contig12	693	T	12389	39	60	4	11661	0	1	0	723	0	1	6712	0	1	0	335	0	3	4949	0	0	0	388	0	0.0003	0.9412	0	0.0001	0	0.0584	0	0.0588	0.0584	3.79995e-08	0.00113535
SRR13616017_contig12	694	T	13901	40	60	3	13195	0	0	0	703	0	0	8055	0	0	0	332	0	3	5140	0	0	0	371	0	0.0002	0.9492	0	0	0	0.0506	0	0.0508	0.0506	2.77314e-13	8.28559e-09
SRR13616017_contig12	1963	T	8429	38	60	284	7691	285	156	0	13	0	0	4227	4	0	0	0	0	284	3464	281	156	0	13	0	0.0337	0.9124	0.0338	0.0185	0	0.0015	0	0.0876	0.0876	2.29803e-171	6.86606e-167
SRR13616017_contig12	2145	T	4247	36	60	42	3940	229	36	0	0	0	1	2249	3	1	0	0	0	41	1691	226	35	0	0	0	0.0099	0.9277	0.0539	0.0085	0	0	0	0.0723	0.0723	6.46039e-76	1.93023e-71
SRR13616017_contig12	3626	A	9467	42	60	7350	19	2071	27	0	0	0	2056	1	563	0	0	0	0	5294	18	1508	27	0	0	0	0.7764	0.002	0.2188	0.0029	0	0	0	0.2236	0.2236	0.00132281	1
SRR13616017_contig12	7865	G	4305	41	60	1	317	0	3987	0	0	0	1	37	0	1227	0	0	0	0	280	0	2760	0	0	0	0.0002	0.0736	0	0.9261	0	0	0	0.0739	0.0736	1.83488e-12	5.48227e-08
SRR13616017_contig12	8323	T	5209	39	60	77	4749	304	79	0	0	0	0	1026	0	2	0	0	0	77	3723	304	77	0	0	0	0.0148	0.9117	0.0584	0.0152	0	0	0	0.0883	0.0883	1.32079e-25	3.94627e-21
SRR13616017_contig12	10376	C	22682	43	60	9198	20	13456	3	0	5	0	2693	9	4390	0	0	0	0	6505	11	9066	3	0	5	0	0.4055	0.0009	0.5932	0.0001	0	0.0002	0	0.4068	0.4064	7.92733e-07	0.0236853
SRR13616017_contig12	10451	A	12804	38	60	11921	165	212	501	0	5	0	8734	24	0	0	0	5	0	3187	141	212	501	0	0	0	0.931	0.0129	0.0166	0.0391	0	0.0004	0	0.069	0.0686	0	0
SRR13616017_contig12	11074	C	11253	38	60	0	69	11162	12	714	10	0	0	51	5616	2	257	2	0	0	18	5546	10	457	8	0	0	0.0061	0.9919	0.0011	0.0634	0.0009	0	0.0715	0.0715	1.61525e-16	4.82605e-12	CT:(241,395);CTT:(15,48);CCTT:(0,5);CTTT:(0,4);CA:(0,2);CCT:(0,2);CTCT:(1,0);CCTTT:(0,1)
SRR13616017_contig12	11083	G	11639	37	60	4	2442	1	8586	0	606	0	3	1041	1	4219	0	254	0	1	1401	0	4367	0	352	0	0.0003	0.2098	0.0001	0.7377	0	0.0521	0	0.2623	0.2619	1.41577e-08	0.000423005
SRR13616017_contig12	11096	T	7701	38	60	113	7266	84	210	0	28	0	1	4967	0	3	0	28	0	112	2299	84	207	0	0	0	0.0147	0.9435	0.0109	0.0273	0	0.0036	0	0.0565	0.0565	2.9731e-168	8.88303e-164
SRR13616017_contig12	13422	T	20415	38	60	177	19293	844	63	0	38	0	7	11788	12	0	0	0	0	170	7505	832	63	0	38	0	0.0087	0.945	0.0413	0.0031	0	0.0019	0	0.055	0.055	0	0
SRR13616017_contig12	13542	T	5470	38	60	173	4747	6	538	0	6	0	0	3022	0	0	0	0	0	173	1725	6	538	0	6	0	0.0316	0.8678	0.0011	0.0984	0	0.0011	0	0.1322	0.13	2.41939e-221	7.22866e-217
SRR13616017_contig12	14125	A	15673	43	60	12816	3	1	2847	0	6	0	4963	3	0	1014	0	6	0	7853	0	1	1833	0	0	0	0.8177	0.0002	0.0001	0.1816	0	0.0004	0	0.1823	0.1816	5.71168e-05	1
SRR13616017_contig12	14679	T	7472	38	60	315	5541	1478	138	0	0	0	2	1648	4	0	0	0	0	313	3893	1474	138	0	0	0	0.0422	0.7416	0.1978	0.0185	0	0	0	0.2584	0.2584	1.14167e-155	3.41108e-151
SRR13616017_contig12	15909	T	12517	39	60	119	11881	410	107	0	0	0	2	3873	6	0	0	0	0	117	8008	404	107	0	0	0	0.0095	0.9492	0.0328	0.0085	0	0	0	0.0508	0.0508	8.21841e-60	2.4555e-55
SRR13616017_contig12	20135	T	10007	41	60	197	8846	674	290	0	0	0	5	3263	3	5	0	0	0	192	5583	671	285	0	0	0	0.0197	0.884	0.0674	0.029	0	0	0	0.116	0.116	5.46755e-129	1.63359e-124
SRR13616017_contig12	20136	A	8623	42	60	8130	227	95	171	0	0	0	3530	7	0	2	0	0	0	4600	220	95	169	0	0	0	0.9428	0.0263	0.011	0.0198	0	0	0	0.0572	0.0572	8.5623e-72	2.55825e-67
SRR13616017_contig12	20845	T	2531	38	60	46	2366	58	61	0	0	0	0	1526	2	0	0	0	0	46	840	56	61	0	0	0	0.0182	0.9348	0.0229	0.0241	0	0	0	0.0652	0.0652	1.00081e-55	2.99021e-51
SRR13616017_contig12	21711	C	7084	44	60	1	2551	4530	0	0	2	0	1	1374	2684	0	0	0	0	0	1177	1846	0	0	2	0	0.0001	0.3601	0.6395	0	0	0.0003	0	0.3605	0.3601	4.45753e-05	1
SRR13616017_contig12	21717	A	6919	44	60	5282	19	1	1617	0	0	0	2713	18	1	764	0	0	0	2569	1	0	853	0	0	0	0.7634	0.0027	0.0001	0.2337	0	0	0	0.2366	0.2365	2.19663e-05	0.656308
SRR13616017_contig12	22114	T	4427	37	60	42	4019	282	84	0	0	0	1	2962	0	5	0	0	0	41	1057	282	79	0	0	0	0.0095	0.9078	0.0637	0.019	0	0	0	0.0922	0.0922	1.71174e-189	5.11433e-185
SRR13616017_contig12	22990	T	11442	37	60	56	10690	591	85	0	20	0	5	6513	4	1	0	5	0	51	4177	587	84	0	15	0	0.0049	0.9343	0.0517	0.0074	0	0.0017	0	0.0657	0.0657	1.55148e-215	4.63551e-211
SRR13616017_contig12	23128	A	8297	38	60	7737	79	187	294	0	0	0	5560	9	0	2	0	0	0	2177	70	187	292	0	0	0	0.9325	0.0095	0.0225	0.0354	0	0	0	0.0675	0.0675	3.08085e-251	9.20496e-247
SRR13616017_contig12	24135	T	9340	38	60	288	8736	111	193	0	12	0	0	4725	2	1	0	12	0	288	4011	109	192	0	0	0	0.0308	0.9353	0.0119	0.0207	0	0.0013	0	0.0647	0.0647	4.75929e-139	1.42198e-134
SRR13616017_contig12	25119	T	6198	42	60	114	5812	170	102	0	0	0	0	2917	1	0	0	0	0	114	2895	169	102	0	0	0	0.0184	0.9377	0.0274	0.0165	0	0	0	0.0623	0.0623	3.40412e-78	1.01708e-73
SRR13616017_contig12	25704	T	11106	45	60	203	10521	237	135	0	10	0	5	3758	11	4	0	3	0	198	6763	226	131	0	7	0	0.0183	0.9473	0.0213	0.0122	0	0.0009	0	0.0527	0.0527	1.69396e-53	5.06123e-49
SRR13616017_contig12	29839	A	4416	38	60	3681	155	191	389	0	0	0	73	4	1	0	0	0	0	3608	151	190	389	0	0	0	0.8336	0.0351	0.0433	0.0881	0	0	0	0.1664	0.1664	0.0162957	1
SRR13616017_contig12	29840	T	2889	38	60	54	2659	114	62	0	0	0	0	71	1	0	0	0	0	54	2588	113	62	0	0	0	0.0187	0.9204	0.0395	0.0215	0	0	0	0.0796	0.0796	0.20919	1
SRR13616017_contig12	29865	A	698	37	60	658	0	0	40	0	0	0	12	0	0	0	0	0	0	646	0	0	40	0	0	0	0.9427	0	0	0.0573	0	0	0	0.0573	0.0573	0.81411	1
SRR13616017_contig12	29871	A	159	37	60	114	0	3	42	0	0	0	9	0	0	0	0	0	0	105	0	3	42	0	0	0	0.717	0	0.0189	0.2642	0	0	0	0.283	0.2642	0.152149	1
