# Supplementary material for: Entourage: all-in-one sequence analysis software for genome assembly, virus detection, virus discovery, and intrasample variation profiling
Source: BMC Bioinformatics. 2024 Jun 24;25:222. doi: 10.1186/s12859-024-05846-y (PMC11197340; doi:10.1186/s12859-024-05846-y)
Supplement: Supplementary file 5 — Additional file5: Table S1 Dataset compositions and sources. Table S2 Reference sequences used in the analysis of Khan et al.’s dataset with the target detection module. Table S3 Average mapping coverages and depths of viruses in Khan et al.’s dataset. Table S4 Reciprocal BLASTN results for unexpected viral sequences detected in Khan et al.’s dataset by Lazypipe. [file 12859_2024_5846_MOESM5_ESM.xlsx]

## Sheet: Table S1
Table S1. Dataset compositions and sources
Dataset	Khan et al.
Expected viruses	Human papillomavirus 18
	Epstein-Barr virus
	Human respiratory syncytial virus
	Feline leukemia virus
	Human reovirus type 1
SRA accessions	SRR5713924	Mixed viruses 3x and HeLa cell pellet - RNA
	SRR5713925	Mixed viruses 0.1x and HeLa cell pellet - RNA
	SRR5713927	Mixed viruses 3x and HeLa cell pellet - DNA
	SRR5713928	Mixed viruses 0.1x and HeLa cell pellet - DNA
Dataset	Tara
Assembly accessions	CEUT01000000
	CEUZ01000000
	CEVA01000000
	CEVC01000000
Dataset	Wang et al.
SRA accessions	SRR13616017

## Sheet: Table S2
Table S2. Reference sequences used in the analysis of Khan et al.'s dataset with the target detection module
Virus	Search term	Number of reference sequences used in the target detection search
Human papillomavirus 18	txid337042[Organism:exp] AND "complete genome"	327
Epstein-Barr virus	txid3050299[Organism:exp] AND "complete genome"	482
Human respiratory syncytial virus	txid3049954[Organism:exp] AND "complete genome"	5126
Feline leukemia virus	txid11768[Organism:exp] AND "complete genome"	24
Human reovirus type 1	txid351073[Organism:exp] AND "complete sequence"	601

## Sheet: Table S3
Table S3 Average read mapping coverages and depths of viruses in Khan et al.'s dataset. Computed by mapping clean non-human / non-phiX174 reads against selected reference sequences.
	Coverage		Depth
Reference virus (accession number)	3x sample	0.1x sample	3x sample	0.1x sample
EBV (V01555.2)	99.6755	34.4315	16.2179	0.446103
FeLV (NC_001940.1)	89.7964	31.9721	6.21437	0.545691
RSV (JF920069.1)	100	77.0748	57.5879	4.37795
REO1 segment L1 (M24734.1)	99.533	39.8287	58.7107	0.6274
REO1 segment L2 (AF378003.1)	98.2375	5.15964	8.49093	0.0515964
REO1 segment L3 (AF129820.1)	99.8718	47.6801	69.5773	0.595745
REO1 segment M1 (AF461682.1)	99.4792	40.5816	62.1089	0.437066
REO1 segment M2 (AF490617.1)	99.6823	57.3309	77.9029	0.823877
REO1 segment M3 (AF174382.1)	100	9.05846	62.2195	0.180277
REO1 segment S1 (M10260.1)	99.5199	49.9314	55.6351	0.545953
REO1 segment S2 (L19774.1)	99.3238	36.8144	49.6491	0.442524
REO1 segment S3 (M18389.1)	98.7479	43.0718	35.9299	0.698664
REO1 segment S4 (X61586.1)	99.4983	53.4281	42.9724	0.673077
HPV18 transcript in HeLa cells (U89349.1)	100	100	3651.84	7888.71

## Sheet: Table S4
Table S4. Reciprocal BLASTN results for unexpected viral sequences detected in Khan et al.’s dataset by Lazypipe
Sample	Contig name	Contig length	Assigned virus	Hit accession number	Hit organism	Hit organism group	Query coverage	% sequence identity	Note
0.1x	k119.3564	794	Orthopneumovirus bovis	NC_038235.1	Human respiratory syncytial virus	Viruses	100	99.75
0.1x	k119.1412	697	Cytomegalovirus cercopithecinebeta5	LS483440.1	Gemella morbillorum	Bacteria	99	99.14	No virus in top 100 hits
0.1x	k119.5585	609	Cytomegalovirus cercopithecinebeta5	CP013651.1	Streptococcus sp. A12	Bacteria	100	100	No virus in top 100 hits
0.1x	k119.6298	511	Cytomegalovirus cercopithecinebeta5	CP101462.1	Exiguobacterium aurantiacum	Bacteria	94	92.52	No virus in top 100 hits
0.1x	k119.20936	430	Cytomegalovirus cercopithecinebeta5	CP013651.1	Streptococcus sp. A12	Bacteria	100	99.77	No virus in top 100 hits
0.1x	k119.21180	1214	Cytomegalovirus cercopithecinebeta5	CP098762.1	Sphingomonas aerolata	Bacteria	90	94.45	No virus in top 100 hits
0.1x	k119.11772	985	Dickeya phage phiDP10.3	CP028150.1	Neisseria mucosa	Bacteria	100	93.22	No virus in top 100 hits
0.1x	k119.16625	1351	Dickeya phage phiDP10.3	GQ396895.1	uncultured bacterium	Bacteria	100	97.42	No virus in top 100 hits
0.1x	k119.2332	431	Paenibacillus phage Pd 22F	AP024646.1	Arthrobacter sp. StoSoilB5	Bacteria	96	94.94	No virus in top 100 hits
0.1x	k119.3063	524	Pittosporum cryptic virus-1	OY737865.1	Triticum monococcum	Plants	100	100	No virus in top 100 hits
0.1x	k119.17642	2361	Respirovirus pneumoniae	CP045672.1	Bacillus subtilis	Bacteria	69	100	No virus in top 100 hits
0.1x	k119.7482	1814	Semliki Forest virus	CP045672.1	Bacillus subtilis	Bacteria	47	100	No virus in top 100 hits
0.1x	k119.13443	524	Sichuan mamastrovirus 11	LR134384.1	Segatella oris	Bacteria	100	98.85	No virus in top 100 hits
3x	k119.3769	691	Cytomegalovirus cercopithecinebeta5	CP036282.1	Rhodoferax aquaticus	Bacteria	96	97.01	No virus in top 100 hits
3x	k119.3769	691	Dickeya phage phiDP10.3	CP036282.1	Rhodoferax aquaticus	Bacteria	96	97.01	No virus in top 100 hits
3x	k119.3769	691	Dickeya phage phiDP23.1	CP036282.1	Rhodoferax aquaticus	Bacteria	96	97.01	No virus in top 100 hits
3x	k119.8714	997	Moraxella phage Mcat16	CP070343.1	Variovorax sp. PDNC026	Bacteria	97	97.21	No virus in top 100 hits
3x	k119.17240	4252	Semliki Forest virus	CP045672.1	Bacillus subtilis	Bacteria	61	100	No virus in top 100 hits
